# Supplementary material for: Evaluation of 147 Perfluoroalkyl Substances for Immunotoxic and Other (Patho)physiological Activities through Phenotypic Screening of Human Primary Cells
Source: ALTEX. Author manuscript; Available in PMC 2024 Jan 1. (PMC10331698; doi:10.14573/altex.2203041)
Supplement: Supplement1 [file NIHMS1895629-supplement-Supplement1.xlsx]

## Sheet: TableS1
Chemical.Name	DTXSID	CASRN	AVERAGE_MASS	Diluent	P/F.Score	Flag	Testing.Conc.Range.(uM)	Txp_cats
6:1 Fluorotelomer alcohol	DTXSID00190950	375-82-6	350.079	DMSO	P	Z, I	2-60	['TxP_PFAS_alcohol', 'TxP_PFAS_alcohol_primary', 'TxP_PFAS_alcohol_primary_FTn1', 'TxP_PFAS_perFhexyl']
8:2 Fluorotelomer sulfonic acid	DTXSID00192353	39108-34-4	528.18	DMSO	P	Z	2-60	['TxP_PFAS_sulfonyl', 'TxP_PFAS_sulfonate', 'TxP_PFAS_sulfonate_FTn2', 'TxP_PFAS_oxidehydroxy', 'TxP_PFAS_perFoctyl']
1H,1H,9H-Perfluorononyl acrylate	DTXSID00194615	4180-26-1	486.152	DMSO	P	Z	2-60	['TxP_PFAS_acrylate', 'TxP_PFAS_perFoctyl']
Dichloromethyl((perfluorohexyl)ethyl)silane	DTXSID00223797	73609-36-6	461.12	DMSO	F	F	0.2-7	['TxP_PFAS_silane', 'TxP_PFAS_perFhexyl']
3:3 Fluorotelomer carboxylic acid	DTXSID00379268	356-02-5	242.093	DMSO	P	Z	2-60	['TxP_PFAS_COOH', 'TxP_PFAS_COOH_FT']
3-(Perfluoro-3-methylbutyl)-1,2-propenoxide	DTXSID00379884	54009-81-3	326.109	DMSO	P	Z	0.2-7	['TxP_PFAS_ether', 'TxP_PFAS_alkylXtertiaryxCO']
1H,1H,11H,11H-Perfluorotetraethylene glycol	DTXSID00380798	330562-44-2	410.112	DMSO	P	E	2-60	['TxP_PFAS_alcohol', 'TxP_PFAS_alcohol_primary', 'TxP_PFAS_alcohol_primary_FTn1', 'TxP_PFAS_ether']
2-(Trifluoromethoxy)ethyl trifluoromethanesulfonate	DTXSID00442840	329710-76-1	262.12	DMSO	F	Fde	2-60	['TxP_PFAS_sulfonyl', 'TxP_PFAS_ether']
Perfluorooctane	DTXSID0059794	307-34-6	438.059	DMSO	F	Fns	2-60	['TxP_PFAS_perFoctyl']
Pentafluoropropionamide	DTXSID0059871	354-76-7	163.047	DMSO	P	Z	2-60	['TxP_PFAS_carboxamide']
1H,1H,5H-Perfluoropentanol	DTXSID0059879	355-80-6	232.073	DMSO	P	Z	2-60	['TxP_PFAS_alcohol', 'TxP_PFAS_alcohol_primary', 'TxP_PFAS_alcohol_primary_FTn1']
Hexafluoroglutaryl chloride	DTXSID0060985	678-77-3	276.94	DMSO	P	P	2-60	['TxP_PFAS_acylhalide']
Perfluoro-2,5-dimethyl-3,6-dioxanonanoic acid	DTXSID00892442	13252-14-7	496.076	DMSO	F	Fns	0.2-7	['TxP_PFAS_COOH', 'TxP_PFAS_COOH_ether', 'TxP_PFAS_ether']
2,2,3,3-Tetrafluoropropyl acrylate	DTXSID10224331	7383-71-3	186.106	DMSO	F	Fde	2-60	['TxP_PFAS_acrylate']
N-Ethylperfluorooctanesulfonamide	DTXSID1032646	4151-50-2	527.2	DMSO	P	I, M	2-60	['TxP_PFAS_sulfonyl', 'TxP_PFAS_sulfonamide', 'TxP_PFAS_perFoctyl']
Perfluoroheptanoic acid	DTXSID1037303	375-85-9	364.062	DMSO	P	Z	2-60	['TxP_PFAS_COOH', 'TxP_PFAS_perFhexyl']
1H,1H-Heptafluorobutyl epoxide	DTXSID10379254	1765-92-0	226.094	DMSO	P	Z	2-60	['TxP_PFAS_ether']
3-(Perfluorooctyl)propanol	DTXSID10379991	1651-41-8	478.149	DMSO	P	Z	2-60	['TxP_PFAS_alcohol', 'TxP_PFAS_alcohol_primary', 'TxP_PFAS_alcohol_primary_FTn2', 'TxP_PFAS_perFoctyl']
3-(Perfluoro-2-butyl)propane-1,2-diol	DTXSID10382147	125070-38-4	294.117	DMSO	F	Fns	2-60	['TxP_PFAS_alcohol', 'TxP_PFAS_alcohol_primary', 'TxP_PFAS_alcohol_primary_FT_diol']
1H,1H,2H,2H-Perfluorohexyl iodide	DTXSID1047578	2043-55-2	373.988	DMSO	P	Z	2-60	['TxP_PFAS_alkylXprimary']
4:2 Fluorotelomer alcohol	DTXSID1062122	2043-47-2	264.091	DMSO	P	E	2-60	['TxP_PFAS_alcohol', 'TxP_PFAS_alcohol_primary', 'TxP_PFAS_alcohol_primary_FTn2']
N-Methylperfluorooctanesulfonamide	DTXSID1067629	31506-32-8	513.17	DMSO	P	I	2-60	['TxP_PFAS_sulfonyl', 'TxP_PFAS_sulfonamide', 'TxP_PFAS_perFoctyl']
2-(Perfluorobutyl)ethyl acrylate	DTXSID1068772	52591-27-2	318.139	DMSO	P	Z	2-60	['TxP_PFAS_acrylate']
Triethoxy((perfluorohexyl)ethyl)silane	DTXSID1074915	51851-37-7	510.367	DMSO	F	Fns	0.06-2	['TxP_PFAS_silane', 'TxP_PFAS_perFhexyl']
2-(Perfluorohexyl)ethylphosphonic acid	DTXSID20179883	252237-40-4	428.086	DMSO	P	E	2-60	['TxP_PFAS_oxidehydroxy', 'TxP_PFAS_perFhexyl']
2-(Perfluorooctyl)ethanthiol	DTXSID20337446	34143-74-3	480.18	DMSO	P	Z	0.2-7	['TxP_PFAS_perFoctyl']
Perfluoro-3,6-dioxaoctane-1,8-dioic acid	DTXSID20375106	55621-21-1	322.063	DMSO	P	E	2-60	['TxP_PFAS_COOH', 'TxP_PFAS_COOH_ether', 'TxP_PFAS_ether']
1-(Perfluorohexyl)octane	DTXSID20440585	133331-77-8	432.269	DMSO	P	Z	0.2-7	['TxP_PFAS_perFhexyl']
Heptafluorobutyramide	DTXSID2060965	662-50-0	213.055	DMSO	P	Z	2-60	['TxP_PFAS_carboxamide']
2H,2H,3H,3H-Perfluorooctanoic acid	DTXSID20874028	914637-49-3	342.108	DMSO	P	Z	2-60	['TxP_PFAS_COOH', 'TxP_PFAS_COOH_FT']
Ethyl pentafluoropropionyl acetate	DTXSID20880144	663-35-4	234.122	DMSO	P	Z	2-60	['TxP_PFAS_ketone', 'TxP_PFAS_COOR']
3,3-Bis(trifluoromethyl)-2-propenoic acid	DTXSID30170109	1763-28-6	208.059	DMSO	P	Z	2-60	['TxP_PFAS_COOH', 'TxP_PFAS_COOH_ethylene']
Perfluorodecanoic acid	DTXSID3031860	335-76-2	514.086	DMSO	P	Z	2-60	['TxP_PFAS_COOH', 'TxP_PFAS_perFoctyl']
Perfluorohexanoic acid	DTXSID3031862	307-24-4	314.054	DMSO	P	Z	2-60	['TxP_PFAS_COOH']
Perfluorooctanesulfonic acid	DTXSID3031864	1763-23-1	500.13	DMSO	P	Z, I	2-60	['TxP_PFAS_sulfonyl', 'TxP_PFAS_sulfonate', 'TxP_PFAS_oxidehydroxy', 'TxP_PFAS_perFoctyl']
1H,1H,7H-Perfluoroheptyl 4-methylbenzenesulfonate	DTXSID30340244	424-16-8	486.27	DMSO	P	Z	2-60	['TxP_PFAS_sulfonyl', 'TxP_PFAS_perFhexyl']
2,2-Difluoroethyl triflate	DTXSID30378880	74427-22-8	214.11	DMSO	F	Fde	2-60	['TxP_PFAS_sulfonyl']
Perfluoro-3,6-dioxaheptanoic acid	DTXSID30382063	151772-58-6	296.045	DMSO	P	P	2-60	['TxP_PFAS_COOH', 'TxP_PFAS_COOH_ether', 'TxP_PFAS_ether']
9-Chloro-perfluorononanoic acid	DTXSID30382104	865-79-2	480.53	DMSO	P	Z	2-60	['TxP_PFAS_COOH', 'TxP_PFAS_perFoctyl']
Perfluorooctanesulfonamide	DTXSID3038939	754-91-6	499.14	DMSO	P	Z, I	2-60	['TxP_PFAS_sulfonyl', 'TxP_PFAS_sulfonamide', 'TxP_PFAS_perFoctyl']
tris(Trifluoroethoxy)methane	DTXSID30395037	58244-27-2	310.116	DMSO	P	Z	2-60	['TxP_PFAS_ether']
1H,1H,8H,8H-Perfluorooctane-1,8-diol	DTXSID30396867	90177-96-1	362.115	DMSO	P	Z	2-60	['TxP_PFAS_alcohol', 'TxP_PFAS_alcohol_primary', 'TxP_PFAS_alcohol_primary_FTn1', 'TxP_PFAS_perFhexyl']
6:2 Fluorotelomer methacrylate	DTXSID3047558	2144-53-8	432.181	DMSO	P	Z	2-60	['TxP_PFAS_acrylate', 'TxP_PFAS_perFhexyl']
Perfluorotetradecanoic acid	DTXSID3059921	376-06-7	714.117	DMSO	P	E	0.2-7	['TxP_PFAS_COOH', 'TxP_PFAS_perFoctyl']
Hexafluoroamylene glycol	DTXSID3059927	376-90-9	212.091	DMSO	P	Z	2-60	['TxP_PFAS_alcohol', 'TxP_PFAS_alcohol_primary', 'TxP_PFAS_alcohol_primary_FTn1']
2H-Perfluoroisopropyl 2-fluoroacrylate	DTXSID30622698	74359-06-1	240.077	DMSO	F	Fns	2-60	['TxP_PFAS_acrylate']
((Perfluorooctyl)ethyl)phosphonic acid	DTXSID30627108	80220-63-9	528.102	DMSO	P	E	2-60	['TxP_PFAS_oxidehydroxy', 'TxP_PFAS_perFoctyl']
2,2,3,3,4,4,4-Heptafluorobutyl methacrylate	DTXSID3065586	13695-31-3	268.131	DMSO	P	Z	2-60	['TxP_PFAS_acrylate']
(Heptafluorobutanoyl)pivaloylmethane	DTXSID3066215	17587-22-3	296.185	DMSO	P	Z	2-60	['TxP_PFAS_ketone']
3-(Perfluorohexyl)-1,2-epoxypropane	DTXSID30880413	38565-52-5	376.117	DMSO	P	Z	2-60	['TxP_PFAS_ether', 'TxP_PFAS_perFhexyl']
4:2 Fluorotelomer sulfonic acid	DTXSID30891564	757124-72-4	328.15	DMSO	P	Z	2-60	['TxP_PFAS_sulfonyl', 'TxP_PFAS_sulfonate', 'TxP_PFAS_sulfonate_FTn2', 'TxP_PFAS_oxidehydroxy']
Ammonium perfluoro-2-methyl-3-oxahexanoate	DTXSID40108559	62037-80-3	347.084	Water	P	Z	2-60	['TxP_PFAS_COOH', 'TxP_PFAS_COOH_ether', 'TxP_PFAS_ether']
Perfluorooct-1-ene	DTXSID40204489	559-14-8	400.062	DMSO	F	Fns	2-60	['TxP_PFAS_perFhexyl', 'TxP_PFAS_ethylene_xCO']
Dimethoxymethyl((perfluorohexyl)ethyl)silane	DTXSID40235137	85857-17-6	452.287	DMSO	P	E	0.2-7	['TxP_PFAS_silane', 'TxP_PFAS_perFhexyl']
N-Methyl-N-trimethylsilylheptafluorobutyramide	DTXSID40379666	53296-64-3	299.264	DMSO	P	P	2-60	['TxP_PFAS_silane', 'TxP_PFAS_carboxamide']
3-(Perfluoroisopropyl)-2-propenoic acid	DTXSID40380257	243139-64-2	240.077	DMSO	P	Z	2-60	['TxP_PFAS_COOH', 'TxP_PFAS_COOH_ethylene']
1H,1H-Perfluoro-3,6,9-trioxadecan-1-ol	DTXSID40380797	147492-57-7	398.076	DMSO	F	F, E	2-60	['TxP_PFAS_alcohol', 'TxP_PFAS_alcohol_primary', 'TxP_PFAS_alcohol_primary_FTn1', 'TxP_PFAS_ether']
Octafluoroadipic acid	DTXSID4059833	336-08-3	290.065	DMSO	P	Z	2-60	['TxP_PFAS_COOH']
Heptafluorobutyl iodide	DTXSID4059912	374-98-1	309.953	DMSO	P	Z	2-60	['TxP_PFAS_alkylXprimary']
1H,1H-Heptafluorobutanol	DTXSID4059914	375-01-9	200.056	DMSO	P	Z	2-60	['TxP_PFAS_alcohol', 'TxP_PFAS_alcohol_primary', 'TxP_PFAS_alcohol_primary_FTn1']
Perfluorobutanoic acid	DTXSID4059916	375-22-4	214.039	DMSO	P	Z	2-60	['TxP_PFAS_COOH']
1H,1H-Perfluorooctylamine	DTXSID50184723	307-29-9	399.103	DMSO	P	Z	2-60	['TxP_PFAS_amine', 'TxP_PFAS_amine_primary', 'TxP_PFAS_perFhexyl']
9-H-Perfluorononanoic acid	DTXSID50226894	76-21-1	446.087	DMSO	P	Z	2-60	['TxP_PFAS_COOH', 'TxP_PFAS_perFoctyl']
Trichloro((perfluorohexyl)ethyl)silane	DTXSID50229163	78560-45-9	481.53	DMSO	F	Fns	0.06-2	['TxP_PFAS_silane', 'TxP_PFAS_perFhexyl']
Perfluorooctanesulfonyl fluoride	DTXSID5027140	307-35-7	502.12	DMSO	P	E, I, P	2-60	['TxP_PFAS_sulfonyl', 'TxP_PFAS_sulfonylhalide', 'TxP_PFAS_perFoctyl']
Perfluorobutanesulfonic acid	DTXSID5030030	375-73-5	300.09	DMSO	P	Z	2-60	['TxP_PFAS_sulfonyl', 'TxP_PFAS_sulfonate', 'TxP_PFAS_oxidehydroxy']
1H,1H,10H,10H-Perfluorodecane-1,10-diol	DTXSID50369896	754-96-1	462.13	DMSO	P	Z	2-60	['TxP_PFAS_alcohol', 'TxP_PFAS_alcohol_primary', 'TxP_PFAS_alcohol_primary_FTn1', 'TxP_PFAS_perFoctyl']
Perfluoro-3,6,9-trioxatridecanoic acid	DTXSID50375114	330562-41-9	562.083	DMSO	P	P	2-60	['TxP_PFAS_COOH', 'TxP_PFAS_COOH_ether', 'TxP_PFAS_ether']
Perfluoro(2-ethoxyethane)sulfonic acid	DTXSID50379814	113507-82-7	316.09	DMSO	P	E	2-60	['TxP_PFAS_sulfonyl', 'TxP_PFAS_sulfonate', 'TxP_PFAS_ether', 'TxP_PFAS_oxidehydroxy']
Perfluoro-3,6-dioxadecanoic acid	DTXSID50381073	137780-69-9	446.068	DMSO	P	Z	2-60	['TxP_PFAS_COOH', 'TxP_PFAS_COOH_ether', 'TxP_PFAS_ether']
Bis(1H,1H-perfluoropropyl)amine	DTXSID50381992	883498-76-8	281.097	DMSO	P	Z	2-60	['TxP_PFAS_amine']
7:3 Fluorotelomer alcohol	DTXSID50382621	25600-66-2	428.141	DMSO	P	Z	2-60	['TxP_PFAS_alcohol', 'TxP_PFAS_alcohol_primary', 'TxP_PFAS_alcohol_primary_FTn2', 'TxP_PFAS_perFhexyl']
Methyl 2H,2H,3H,3H-perfluoroheptanoate	DTXSID50441560	132424-36-3	306.128	DMSO	P	Z	2-60	['TxP_PFAS_COOR']
6:2 Fluorotelomer alcohol	DTXSID5044572	647-42-7	364.106	DMSO	P	Z	2-60	['TxP_PFAS_alcohol', 'TxP_PFAS_alcohol_primary', 'TxP_PFAS_alcohol_primary_FTn2', 'TxP_PFAS_perFhexyl']
Perfluorohexanesulfonamide	DTXSID50469320	41997-13-1	399.13	DMSO	P	Z, I	2-60	['TxP_PFAS_sulfonyl', 'TxP_PFAS_sulfonamide', 'TxP_PFAS_perFhexyl']
1H,1H-Perfluorooctyl acrylate	DTXSID5059799	307-98-2	454.135	DMSO	P	Z	2-60	['TxP_PFAS_acrylate', 'TxP_PFAS_perFhexyl']
1-Iodopentadecafluoroheptane	DTXSID5059828	335-58-0	495.958	DMSO	P	Z	0.2-7	['TxP_PFAS_perFhexyl']
1H,1H,5H,5H-Perfluoro-1,5-pentanediol diacrylate	DTXSID5060986	678-95-5	320.187	DMSO	P	Z	2-60	['TxP_PFAS_acrylate']
11-H-Perfluoroundecanoic acid	DTXSID5061954	1765-48-6	546.103	DMSO	P	Z	2-60	['TxP_PFAS_COOH', 'TxP_PFAS_perFoctyl']
2,2,3,3,4,4,5,5,6,6,7,7,8,8,8-Pentadecafluorooctyl methacrylate	DTXSID5063235	3934-23-4	468.162	DMSO	P	Z	0.2-7	['TxP_PFAS_acrylate', 'TxP_PFAS_perFhexyl']
8:2 Fluorotelomer acrylate	DTXSID5067348	27905-45-9	518.17	DMSO	P	Z	2-60	['TxP_PFAS_acrylate', 'TxP_PFAS_perFoctyl']
1H,1H,2H-Perfluorocyclopentane	DTXSID50880218	15290-77-4	196.068	DMSO	F	F	2-60	NA
4H-Perfluorobutanoic acid	DTXSID50892417	679-12-9	196.048	DMSO	P	Z	2-60	['TxP_PFAS_COOH']
Perfluorooctanamide	DTXSID60195123	423-54-1	413.086	DMSO	P	Z	2-60	['TxP_PFAS_carboxamide', 'TxP_PFAS_perFhexyl']
Perfluoropinacol	DTXSID60238701	918-21-8	334.061	DMSO	P	E	2-60	['TxP_PFAS_alcohol', 'TxP_PFAS_alcohol_polyF']
N-Ethyl-N-(2-hydroxyethyl)perfluorooctanesulfonamide	DTXSID6027426	1691-99-2	571.25	DMSO	P	E, I, P	2-60	['TxP_PFAS_alcohol', 'TxP_PFAS_alcohol_primary', 'TxP_PFAS_alcohol_sulfonylamide', 'TxP_PFAS_sulfonyl', 'TxP_PFAS_sulfonamide', 'TxP_PFAS_sulfonamide_alcohol', 'TxP_PFAS_perFoctyl']
4:4 Fluorotelomer alcohol	DTXSID60377821	3792-02-7	292.145	DMSO	P	Z	2-60	['TxP_PFAS_alcohol', 'TxP_PFAS_alcohol_primary', 'TxP_PFAS_alcohol_primary_FTn2']
1H,1H-Perfluoropentylamine	DTXSID60377826	355-27-1	249.08	DMSO	F	F	2-60	['TxP_PFAS_amine', 'TxP_PFAS_amine_primary']
3-(Perfluoropropyl)propanol	DTXSID60379269	679-02-7	228.11	DMSO	F	F, I, E	2-60	['TxP_PFAS_alcohol', 'TxP_PFAS_alcohol_primary', 'TxP_PFAS_alcohol_primary_FTn2']
(Perfluoro-5-methylhexyl)ethyl 2-methylprop-2-enoate	DTXSID60379901	50836-66-3	482.189	DMSO	P	Z	0.2-7	['TxP_PFAS_acrylate']
2,2,2-Trifluoroethyl perfluorobutanesulfonate	DTXSID60380390	79963-95-4	382.12	DMSO	P	P	2-60	['TxP_PFAS_sulfonyl']
Nonafluoropentanamide	DTXSID60400587	13485-61-5	263.063	DMSO	P	Z	2-60	['TxP_PFAS_carboxamide']
Perfluoro(4-methoxybutanoic) acid	DTXSID60500450	863090-89-5	280.046	DMSO	P	Z	2-60	['TxP_PFAS_COOH', 'TxP_PFAS_COOH_ether', 'TxP_PFAS_ether']
Perfluoropentanoic acid	DTXSID6062599	2706-90-3	264.047	DMSO	P	Z	2-60	['TxP_PFAS_COOH']
Perfluoro-4-isopropoxybutanoic acid	DTXSID60663110	801212-59-9	380.061	DMSO	P	Z	2-60	['TxP_PFAS_COOH', 'TxP_PFAS_COOH_ether', 'TxP_PFAS_ether']
6:2 Fluorotelomer sulfonic acid	DTXSID6067331	27619-97-2	428.16	DMSO	P	Z	2-60	['TxP_PFAS_sulfonyl', 'TxP_PFAS_sulfonate', 'TxP_PFAS_sulfonate_FTn2', 'TxP_PFAS_oxidehydroxy', 'TxP_PFAS_perFhexyl']
Sodium perfluorodecanesulfonate	DTXSID60892443	2806-15-7		DMSO	P	Z	2-60	['TxP_PFAS_sulfonyl', 'TxP_PFAS_sulfonate', 'TxP_PFAS_perFoctyl']
Perfluoro-3-methoxypropanoic acid	DTXSID70191136	377-73-1	230.038	DMSO	P	Z	2-60	['TxP_PFAS_COOH', 'TxP_PFAS_COOH_ether', 'TxP_PFAS_ether']
Perfluoro-(2,5,8-trimethyl-3,6,9-trioxadodecanoic)acid	DTXSID70276659	65294-16-8	662.098	DMSO	P	P	0.06-2	['TxP_PFAS_COOH', 'TxP_PFAS_COOH_ether', 'TxP_PFAS_ether']
N-Methyl-N-(2-hydroxyethyl)perfluorooctanesulfonamide	DTXSID7027831	24448-09-7	557.22	DMSO	F	F, I, P	0.2-7	['TxP_PFAS_alcohol', 'TxP_PFAS_alcohol_primary', 'TxP_PFAS_alcohol_sulfonylamide', 'TxP_PFAS_sulfonyl', 'TxP_PFAS_sulfonamide', 'TxP_PFAS_sulfonamide_alcohol', 'TxP_PFAS_perFoctyl']
8:2 Fluorotelomer alcohol	DTXSID7029904	678-39-7	464.122	DMSO	P	Z	2-60	['TxP_PFAS_alcohol', 'TxP_PFAS_alcohol_primary', 'TxP_PFAS_alcohol_primary_FTn2', 'TxP_PFAS_perFoctyl']
Perfluoropentanamide	DTXSID70366226	355-81-7	245.072	DMSO	P	Z	2-60	['TxP_PFAS_carboxamide']
3H-Perfluoro-2,2,4,4-tetrahydroxypentane	DTXSID70379295	77953-71-0	262.08	DMSO	F	F	2-60	['TxP_PFAS_alcohol', 'TxP_PFAS_alcohol_polyF']
1H,1H,8H,8H-Perfluoro-3,6-dioxaoctane-1,8-diol	DTXSID70381090	129301-42-4	294.097	DMSO	P	Z	2-60	['TxP_PFAS_alcohol', 'TxP_PFAS_alcohol_primary', 'TxP_PFAS_alcohol_primary_FTn1', 'TxP_PFAS_ether']
Perfluorooctanamidine	DTXSID70381151	307-31-3	412.102	DMSO	P	Z, M	2-60	['TxP_PFAS_perFhexyl']
(Heptafluoropropyl)trimethylsilane	DTXSID70400078	3834-42-2	242.212	DMSO	F	Fns	2-60	['TxP_PFAS_silane']
Perfluorohexanesulfonic acid	DTXSID7040150	355-46-4	400.11	DMSO	P	Z, I	2-60	['TxP_PFAS_sulfonyl', 'TxP_PFAS_sulfonate', 'TxP_PFAS_oxidehydroxy', 'TxP_PFAS_perFhexyl']
Perfluoro-1-iodohexane	DTXSID7047566	355-43-1	445.95	DMSO	P	Z	2-60	['TxP_PFAS_perFhexyl']
Methyl 3H-perfluoroisopropyl ether	DTXSID70537191	568550-25-4	182.065	DMSO	F	Fns	2-60	['TxP_PFAS_ether']
(Perfluorobutyryl)-2-thenoylmethane	DTXSID7060332	559-94-4	322.2	DMSO	P	Z	2-60	['TxP_PFAS_ketone']
1H,1H,2H-Perfluoro-1-decene	DTXSID7074616	21652-58-4	446.107	DMSO	F	Fns	2-60	['TxP_PFAS_perFoctyl', 'TxP_PFAS_ethylene_xCO']
1-Pentafluoroethylethanol	DTXSID70880134	374-40-3	164.075	DMSO	F	F	2-60	['TxP_PFAS_alcohol', 'TxP_PFAS_alcohol_polyF']
Perfluoro-2-methyl-3-oxahexanoic acid	DTXSID70880215	13252-13-6	330.053	DMSO	F	Fns, Fde, P	2-60	['TxP_PFAS_COOH', 'TxP_PFAS_COOH_ether', 'TxP_PFAS_ether']
((2,2,3,3-Tetrafluoropropoxy)methyl)oxirane	DTXSID70880230	19932-26-4	188.122	DMSO	P	E	2-60	['TxP_PFAS_ether']
Octafluoroadipamide	DTXSID80310730	355-66-8	288.097	DMSO	P	Z	2-60	['TxP_PFAS_carboxamide']
Perfluorononanoic acid	DTXSID8031863	375-95-1	464.078	DMSO	P	Z	2-60	['TxP_PFAS_COOH', 'TxP_PFAS_perFoctyl']
Perfluorooctanoic acid	DTXSID8031865	335-67-1	414.07	DMSO	P	Z	2-60	['TxP_PFAS_COOH', 'TxP_PFAS_perFhexyl']
Perfluoro(2-(2-propoxypropoxy)-1H,1H-propan-1-ol)	DTXSID80371164	14548-74-4	482.093	DMSO	F	F	0.2-7	['TxP_PFAS_alcohol', 'TxP_PFAS_alcohol_primary', 'TxP_PFAS_alcohol_primary_FTn1', 'TxP_PFAS_ether']
11:1 Fluorotelomer alcohol	DTXSID80375107	423-65-4	600.118	DMSO	P	Z	0.06-2	['TxP_PFAS_alcohol', 'TxP_PFAS_alcohol_primary', 'TxP_PFAS_alcohol_primary_FTn1', 'TxP_PFAS_perFoctyl']
Potassium perfluorooctanesulfonate	DTXSID8037706	2795-39-3	538.22	DMSO	P	Z, I	2-60	['TxP_PFAS_sulfonyl', 'TxP_PFAS_sulfonate', 'TxP_PFAS_perFoctyl']
Ammonium perfluorooctanoate	DTXSID8037708	3825-26-1	431.101	DMSO	P	Z	2-60	['TxP_PFAS_COOH', 'TxP_PFAS_perFhexyl']
1H,1H,6H,6H-Perfluorohexane-1,6-diol diacrylate	DTXSID80379721	2264-01-9	370.195	DMSO	P	Z	2-60	['TxP_PFAS_acrylate']
Perfluorocyclohexanecarbonyl fluoride	DTXSID80379781	6588-63-2	328.057	DMSO	F	F	2-60	['TxP_PFAS_acylhalide']
4,4-bis(Trifluoromethyl)-4-fluoropropanoic acid	DTXSID80380256	243139-62-0	242.093	DMSO	P	Z	2-60	['TxP_PFAS_COOH', 'TxP_PFAS_COOH_FT']
2-Aminohexafluoropropan-2-ol	DTXSID80382093	31253-34-6	183.053	DMSO	F	F	2-60	['TxP_PFAS_alcohol', 'TxP_PFAS_alcohol_polyF', 'TxP_PFAS_amine', 'TxP_PFAS_amine_primary']
Methyl perfluoro(3-(1-ethenyloxypropan-2-yloxy)propanoate)	DTXSID8044969	63863-43-4	422.098	DMSO	P	Z	0.2-7	['TxP_PFAS_COOR', 'TxP_PFAS_ether']
Perfluoroundecanoic acid	DTXSID8047553	2058-94-8	564.093	DMSO	P	Z	0.2-7	['TxP_PFAS_COOH', 'TxP_PFAS_perFoctyl']
Perfluorooctanesulfonamido ammonium iodide	DTXSID8051419	1652-63-7	726.23	DMSO	P	Z, I, P	2-60	['TxP_PFAS_sulfonyl', 'TxP_PFAS_sulfonamide', 'TxP_PFAS_perFoctyl']
Perfluoroheptanesulfonic acid	DTXSID8059920	375-92-8	450.12	DMSO	P	Z	1-30	['TxP_PFAS_sulfonyl', 'TxP_PFAS_sulfonate', 'TxP_PFAS_oxidehydroxy', 'TxP_PFAS_perFhexyl']
Hexafluoroglutaric acid	DTXSID8059926	376-73-8	240.057	DMSO	P	Z	2-60	['TxP_PFAS_COOH']
Tetrafluorosuccinic acid	DTXSID8059928	377-38-8	190.05	DMSO	P	Z	2-60	['TxP_PFAS_COOH']
Perfluoropropanoic acid	DTXSID8059970	422-64-0	164.031	DMSO	P	Z	2-60	['TxP_PFAS_COOH']
8:2 Fluorotelomer methacrylate	DTXSID8062101	1996-88-9	532.197	DMSO	P	Z	0.2-7	['TxP_PFAS_acrylate', 'TxP_PFAS_perFoctyl']
1-(Perfluorofluorooctyl)propane-2,3-diol	DTXSID80881157	94159-84-9	494.148	DMSO	F	Fns	0.06-2	['TxP_PFAS_alcohol', 'TxP_PFAS_alcohol_primary', 'TxP_PFAS_alcohol_primary_FT_diol', 'TxP_PFAS_perFoctyl']
3H,3H-Perfluoro-2,4-hexanedione	DTXSID90174941	20825-07-4	258.067	DMSO	F	F	2-60	['TxP_PFAS_ketone']
1,6-Diiodoperfluorohexane	DTXSID90190949	375-80-4	553.856	DMSO	P	Z	2-60	['TxP_PFAS_perFhexyl']
Perfluoro-1-octanesulfonyl chloride	DTXSID90315130	423-60-9	518.57	DMSO	P	E, I, P	2-60	['TxP_PFAS_sulfonyl', 'TxP_PFAS_sulfonylhalide', 'TxP_PFAS_perFoctyl']
1,8-Divinylperfluorooctane	DTXSID90371872	35192-44-0	454.154	DMSO	P	Z	0.2-7	['TxP_PFAS_perFoctyl', 'TxP_PFAS_ethylene_xCO']
3-Perfluoroheptylpropanoic acid	DTXSID90382620	812-70-4	442.124	DMSO	F	Fns	0.2-7	['TxP_PFAS_COOH', 'TxP_PFAS_COOH_FT', 'TxP_PFAS_perFhexyl']
6:2 Fluorotelomer phosphate monoester	DTXSID90558000	57678-01-0	444.085	DMSO	F	Fns	1-30	['TxP_PFAS_oxidehydroxy', 'TxP_PFAS_perFhexyl']
1H,1H,7H-Dodecafluoro-1-heptanol	DTXSID9059832	335-99-9	332.089	DMSO	P	Z	2-60	['TxP_PFAS_alcohol', 'TxP_PFAS_alcohol_primary', 'TxP_PFAS_alcohol_primary_FTn1', 'TxP_PFAS_perFhexyl']
Perfluamine	DTXSID9059834	338-83-0	521.072	DMSO	F	Fns	2-60	['TxP_PFAS_amine']
1-Bromopentadecafluoroheptane	DTXSID9059919	375-88-2	448.957	DMSO	F	Fns	0.2-7	['TxP_PFAS_perFhexyl']
1H-Perfluoro-1,1-propanediol	DTXSID9059969	422-63-9	166.047	DMSO	F	Fns	2-60	['TxP_PFAS_alcohol', 'TxP_PFAS_alcohol_polyF']
1-Iodo-1H,1H,2H,2H-perfluoroheptane	DTXSID9061881	1682-31-1	423.996	DMSO	P	Z	2-60	['TxP_PFAS_alkylXprimary']
Perfluorotridecanoic acid	DTXSID90868151	72629-94-8	664.109	DMSO	P	Z	1-30	['TxP_PFAS_COOH', 'TxP_PFAS_perFoctyl']
1-Iodo-1H,1H,2H,2H-perfluorononane	DTXSID90880156	2043-52-9	524.012	DMSO	P	Z	0.2-7	['TxP_PFAS_perFhexyl', 'TxP_PFAS_alkylXprimary']

## Sheet: Key
Key for TableS1 Houck et al.
Updated 28 January 2022
Column	Description
Chemical.Name	Preferred name
DTXSID	DSSTox substance identifier
CASRN	CAS registry number
AVERAGE_MASS	Average mass (g/mol)
Diluent	Solvent used to create a sample for screening; DMSO = dimethyl sulfoxide or Water = H2O
P/F.Score	Analytical QC grades; see more detail below; P = Pass; F = Fail
Flag	Analytical QC flags; see more detail below
Testing.Conc.Range.(uM)	The tested concentration range in micromolar units
Txp_cats	ToxPrint structure categories
Additional details on Anaytical QC	PFAS QC calls are either P (pass), F (fail), or ND (not determined, analytical in process).
	Flags as described below indicate when caution is recommended in bioactivity data interpretation (e.g., F - Caution, incorrect MW, bioactivity unreliable)
	Some are simply informational flags (e.g., isomers present (I), Z (MW confirmed, no purity info)
	No purity or concentration info could be provided as stocks provided already solubilized in DMSO.
	P/F decisions erred on the side of passing a chemical; but flags indicate characterisitics or issues that may impact confidence in analyte presence/stability/purity .
Additional details on Analytical QC flags	QC Flags used. Listed more or less in order of frequency used
	Z – MW Confirmed, No Purity Info
	Fns - Caution, No Sample Detected, Biological Activity Unreliable
	F – Caution, Incorrect MW, Biological Activity Unreliable
	E - parent analyte suspected to be present but cannot be guaranteed
	P - Pseudo-parent monitored or adduct monitored; no direct confirmation that parent analyte is present
	Fde - Caution, degradation of analyte evident, in some instances due to DMSO
	I – Isomers; two or more isomers detected
	W - Sample withdrawn
	M – Defined Mixture; 2 or more components

## Sheet: Info
Houck et al.:
Evaluation of 147 Perfluoroalkyl Substances for Immunotoxic and Other (Patho)physiological Activities through Phenotypic Screening of Human Primary Cells
Supplementary Data
doi:10.14573/altex.2203041s1
