# Supplementary material for: Evaluation of 147 Perfluoroalkyl Substances for Immunotoxic and Other (Patho)physiological Activities through Phenotypic Screening of Human Primary Cells
Source: ALTEX. Author manuscript; Available in PMC 2024 Jan 1. (PMC10331698; doi:10.14573/altex.2203041)
Supplement: Supplement2 [file NIHMS1895629-supplement-Supplement2.xlsx]

## Sheet: TableS6
PREFERRED_NAME	DTXSID	Concentration (uM)	Pearson's Score	Similarty Match Compound Name Concentration	Similarity Match Mechanism Description
((Perfluorooctyl)ethyl)phosphonic acid	DTXSID30627108	60	0.626	Mebendazole, 17 uM	Anthelmintic
((Perfluorooctyl)ethyl)phosphonic acid	DTXSID30627108	60	0.607	Fenbendazole, 17 uM	Anthelmintic Agent; Microtubule Disruptor
(Heptafluorobutanoyl)pivaloylmethane	DTXSID3066215	60	0.752	2-[3,5-Bis(trifluoromethyl)phenyl]-N-{4-(4-fluoro-2-methylphenyl)-6-[(2R,3R)-3-hydroxy-2-(hydroxymethyl)pyrrolidin-1-yl]pyridin-3-yl}-N,2-dimethylpropanamide, 8.1 uM	TX012265 Undisclosed ToxCast compound from Roche
(Heptafluorobutanoyl)pivaloylmethane	DTXSID3066215	60	0.671	17alpha-Estradiol, 10 uM	Estrogen Receptor (ER) Agonist
(Heptafluorobutanoyl)pivaloylmethane	DTXSID3066215	60	0.651	Embelin, 1.1 uM	X-linked Inhibitor of Apoptosis Protein (XIAP) Inhibitor
(Perfluorobutyryl)-2-thenoylmethane	DTXSID7060332	60	0.779	5-Azacytidine, 20 uM	Nucleoside Analog
(Perfluorobutyryl)-2-thenoylmethane	DTXSID7060332	60	0.707	A23187, 3 uM	Calcium Ionophore
(Perfluorobutyryl)-2-thenoylmethane	DTXSID7060332	60	0.686	5-Azacytidine, 20 uM	Nucleoside Analog
(Perfluorobutyryl)-2-thenoylmethane	DTXSID7060332	60	0.682	Suloctidil, 15 uM	Vasodilator with liver toxicity
(Perfluorobutyryl)-2-thenoylmethane	DTXSID7060332	60	0.658	Lasalocid Sodium, 8.2 uM	Antibacterial and coccidiostat
(Perfluorobutyryl)-2-thenoylmethane	DTXSID7060332	60	0.658	A23187, 3 uM	Calcium Ionophore
(Perfluorobutyryl)-2-thenoylmethane	DTXSID7060332	60	0.644	Hexachlorocyclopentadiene, 10 uM	Industrial chemical precursor
(Perfluorobutyryl)-2-thenoylmethane	DTXSID7060332	60	0.605	Suloctidil, 15 uM	Vasodilator with liver toxicity
(Perfluorobutyryl)-2-thenoylmethane	DTXSID7060332	60	0.603	Cantharidin, 10 uM	Protein Phosphatase 2A (PP2A) Inhibitor
(Perfluorobutyryl)-2-thenoylmethane	DTXSID7060332	20	0.699	Rotenone, 3.3 uM	Mitochondrial Inhibitor; NADH Dehydrogenase Inhibitor
(Perfluorobutyryl)-2-thenoylmethane	DTXSID7060332	20	0.678	Rotenone, 3.3 uM	Mitochondrial Inhibitor; NADH Dehydrogenase Inhibitor
(Perfluorobutyryl)-2-thenoylmethane	DTXSID7060332	20	0.676	Rotenone, 10 uM	Mitochondrial Inhibitor; NADH Dehydrogenase Inhibitor
(Perfluorobutyryl)-2-thenoylmethane	DTXSID7060332	20	0.664	ICG001, 10 uM	β-catenin/CBP Inhibitor
(Perfluorobutyryl)-2-thenoylmethane	DTXSID7060332	20	0.654	Alfacalcidol, 10 uM	Vitamin D Analogue
(Perfluorobutyryl)-2-thenoylmethane	DTXSID7060332	20	0.653	Rotenone, 10 uM	Mitochondrial Inhibitor; NADH Dehydrogenase Inhibitor
(Perfluorobutyryl)-2-thenoylmethane	DTXSID7060332	20	0.644	ICG001, 30 uM	β-catenin/CBP Inhibitor
(Perfluorobutyryl)-2-thenoylmethane	DTXSID7060332	20	0.643	ICG001, 10 uM	β-catenin/CBP Inhibitor
(Perfluorobutyryl)-2-thenoylmethane	DTXSID7060332	20	0.643	Valinomycin, 10 uM	Antibiotic Agent
(Perfluorobutyryl)-2-thenoylmethane	DTXSID7060332	20	0.64	Antimycin A, 120 nM	Cytochrome c Reductase Inhibitor; Mitochondrial Inhibitor
(Perfluorobutyryl)-2-thenoylmethane	DTXSID7060332	20	0.636	Valinomycin, 10 uM	Antibiotic Agent
(Perfluorobutyryl)-2-thenoylmethane	DTXSID7060332	20	0.634	Rotenone, 1.1 uM	Mitochondrial Inhibitor; NADH Dehydrogenase Inhibitor
(Perfluorobutyryl)-2-thenoylmethane	DTXSID7060332	20	0.63	ICG001, 3.3 uM	β-catenin/CBP Inhibitor
(Perfluorobutyryl)-2-thenoylmethane	DTXSID7060332	20	0.627	PBI - 4050, 500 uM	Antifibrotic Agent
(Perfluorobutyryl)-2-thenoylmethane	DTXSID7060332	20	0.623	Canagliflozin, 17 uM	Sodium-Glucose Cotransporter 2 (SGLT2) inhibitor
(Perfluorobutyryl)-2-thenoylmethane	DTXSID7060332	20	0.623	Antimycin A, 41 nM	Cytochrome c Reductase Inhibitor; Mitochondrial Inhibitor
(Perfluorobutyryl)-2-thenoylmethane	DTXSID7060332	20	0.619	Valinomycin, 3.3 uM	Antibiotic Agent
(Perfluorobutyryl)-2-thenoylmethane	DTXSID7060332	20	0.619	ICG001, 3.3 uM	β-catenin/CBP Inhibitor
(Perfluorobutyryl)-2-thenoylmethane	DTXSID7060332	20	0.615	Valinomycin, 3.3 uM	Antibiotic Agent
(Perfluorobutyryl)-2-thenoylmethane	DTXSID7060332	6.7	0.689	AKN 944, 10 uM	Sphingosine Kinase Inhibitor
(Perfluorobutyryl)-2-thenoylmethane	DTXSID7060332	6.7	0.668	meso-Hexestrol, 20 uM	Synthetic Estrogen
(Perfluorobutyryl)-2-thenoylmethane	DTXSID7060332	6.7	0.662	Mifepristone, 40 uM	Progesterone Antagonist
(Perfluorobutyryl)-2-thenoylmethane	DTXSID7060332	6.7	0.66	Atovaquone, 14 uM	Cytochrome b Inhibitor
(Perfluorobutyryl)-2-thenoylmethane	DTXSID7060332	6.7	0.639	SK Inhibitor, 10 uM
(Perfluorobutyryl)-2-thenoylmethane	DTXSID7060332	6.7	0.621	2-Bromo-4-fluoro-N-{[(E)-2-(thiophen-2-yl)ethenyl]sulfonyl}benzamide, 20 uM	Toxcast Compound
(Perfluorobutyryl)-2-thenoylmethane	DTXSID7060332	6.7	0.604	AKN 944, 10 uM	Sphingosine Kinase Inhibitor
1,6-Diiodoperfluorohexane	DTXSID90190949	60	0.851	2-[3,5-Bis(trifluoromethyl)phenyl]-N-{4-(4-fluoro-2-methylphenyl)-6-[(2R,3R)-3-hydroxy-2-(hydroxymethyl)pyrrolidin-1-yl]pyridin-3-yl}-N,2-dimethylpropanamide, 33 uM	TX012265 Undisclosed ToxCast compound from Roche
1,6-Diiodoperfluorohexane	DTXSID90190949	60	0.845	2-[3,5-Bis(trifluoromethyl)phenyl]-N-{4-(4-fluoro-2-methylphenyl)-6-[(2R,3R)-3-hydroxy-2-(hydroxymethyl)pyrrolidin-1-yl]pyridin-3-yl}-N,2-dimethylpropanamide, 33 uM	TX012265 Undisclosed ToxCast compound from Roche
1,6-Diiodoperfluorohexane	DTXSID90190949	60	0.799	Butylated Hydroxytoluene, 90 uM	Antioxidant used in packaging and foods
1,6-Diiodoperfluorohexane	DTXSID90190949	60	0.788	IKK 16, 10 uM	IKK2 Inhibitor
1,6-Diiodoperfluorohexane	DTXSID90190949	60	0.786	Ethylenediamine, 0.1 X	Organic Compound
1,6-Diiodoperfluorohexane	DTXSID90190949	60	0.783	Ethylenediamine, 0.1 X	Organic Compound
1,6-Diiodoperfluorohexane	DTXSID90190949	60	0.778	EDTA, 10000 uM	Chelating agent
1,6-Diiodoperfluorohexane	DTXSID90190949	60	0.767	IKK 16, 10 uM	IKK2 Inhibitor
1,6-Diiodoperfluorohexane	DTXSID90190949	60	0.764	Venetoclax, 10 uM	Bcl-2 Inhibitor
1,6-Diiodoperfluorohexane	DTXSID90190949	60	0.761	Domiphen Bromide, 30 uM	Antiseptic
1,6-Diiodoperfluorohexane	DTXSID90190949	60	0.76	Butylated Hydroxytoluene, 90 uM	Antioxidant used in packaging and foods
1,6-Diiodoperfluorohexane	DTXSID90190949	60	0.757	Pyrithione Zinc, 30 uM	Antibacterial, antifungal agent
1,6-Diiodoperfluorohexane	DTXSID90190949	60	0.749	EDTA, 10000 uM	Chelating agent
1,6-Diiodoperfluorohexane	DTXSID90190949	60	0.747	AM-966, 100 uM	LPA1 Receptor Inhibitor
1,6-Diiodoperfluorohexane	DTXSID90190949	60	0.744	Trifluoperazine 2HCl, 30 uM	Antipsychotic Agent
1,6-Diiodoperfluorohexane	DTXSID90190949	60	0.739	AM-966, 100 uM	LPA1 Receptor Inhibitor
1,6-Diiodoperfluorohexane	DTXSID90190949	60	0.736	Trifluoperazine 2HCl, 30 uM	Antipsychotic Agent
1,6-Diiodoperfluorohexane	DTXSID90190949	60	0.736	Pyrithione Zinc, 30 uM	Antibacterial, antifungal agent
1,6-Diiodoperfluorohexane	DTXSID90190949	60	0.735	Domiphen Bromide, 30 uM	Antiseptic
1,6-Diiodoperfluorohexane	DTXSID90190949	60	0.73	Venetoclax, 10 uM	Bcl-2 Inhibitor
1,6-Diiodoperfluorohexane	DTXSID90190949	20	0.813	Glutaraldehyde, 40 uM	Disinfectant and fixative
1,6-Diiodoperfluorohexane	DTXSID90190949	20	0.78	Glutaraldehyde, 40 uM	Disinfectant and fixative
1,6-Diiodoperfluorohexane	DTXSID90190949	20	0.773	13-cis-Retinoic Acid, 33 uM	RAR/RXR Agonist
1,6-Diiodoperfluorohexane	DTXSID90190949	20	0.721	13-cis-Retinoic Acid, 33 uM	RAR/RXR Agonist
1,6-Diiodoperfluorohexane	DTXSID90190949	20	0.689	Disulfiram, 17 uM	Aldehyde Dehydrogenase Inhibitor
1,6-Diiodoperfluorohexane	DTXSID90190949	20	0.668	Disulfiram, 17 uM	Aldehyde Dehydrogenase Inhibitor
1,6-Diiodoperfluorohexane	DTXSID90190949	20	0.647	Closantel, 10 uM	Antimicrobial Agent
1,6-Diiodoperfluorohexane	DTXSID90190949	20	0.632	(1aS,8R,9S,9aS)-1-Acetyl-8-[(carbamoyloxy)methyl]-5-formyl-7-methoxy-1,1a,2,9a-tetrahydro-3,9-epoxyazireno[2,3-c][1]benzazocin-9(8H)-yl acetate, 5 uM	TX011657 Undisclosed ToxCast compound from Astellas
1,6-Diiodoperfluorohexane	DTXSID90190949	20	0.6	(1aS,8R,9S,9aS)-1-Acetyl-8-[(carbamoyloxy)methyl]-5-formyl-7-methoxy-1,1a,2,9a-tetrahydro-3,9-epoxyazireno[2,3-c][1]benzazocin-9(8H)-yl acetate, 5 uM	TX011657 Undisclosed ToxCast compound from Astellas
1,6-Diiodoperfluorohexane	DTXSID90190949	6.7	0.861	4-Cyclohexylcyclohexanone, 40 uM	Cosmetic fragrance agent
1,6-Diiodoperfluorohexane	DTXSID90190949	6.7	0.844	4-Cyclohexylcyclohexanone, 40 uM	Cosmetic fragrance agent
1,6-Diiodoperfluorohexane	DTXSID90190949	6.7	0.774	Dalcetrapib, 10 uM	Cholesterylester Transfer Protein (CETP) Inhibitor
1,6-Diiodoperfluorohexane	DTXSID90190949	6.7	0.749	Montelukast, 3.3 uM	CysLT1 Receptor Inhibitor; GPCR Ligand
1,6-Diiodoperfluorohexane	DTXSID90190949	6.7	0.731	25-Hydroxyvitamin D3, 3.3 uM	Vitamin D Receptor (VDR) Agonist
1,6-Diiodoperfluorohexane	DTXSID90190949	6.7	0.715	GW3965, 3.3 uM	LXRα Agonist
1,6-Diiodoperfluorohexane	DTXSID90190949	6.7	0.71	Montelukast Sodium, 3.3 uM	Leukotriene Receptor Antagonist (LTRA)
1,6-Diiodoperfluorohexane	DTXSID90190949	6.7	0.709	Venetoclax, 1.1 uM	Bcl-2 Inhibitor
1,6-Diiodoperfluorohexane	DTXSID90190949	6.7	0.69	Dexanabinol, 3.3 uM	NMDA Receptor Antagonist
1,6-Diiodoperfluorohexane	DTXSID90190949	6.7	0.689	Salmeterol Xinafoate, 30 uM	β2 Adrenergic Receptor Agonist
1,6-Diiodoperfluorohexane	DTXSID90190949	6.7	0.689	Butenafine HCl, 10 uM	Antifungal Agent
1,6-Diiodoperfluorohexane	DTXSID90190949	6.7	0.683	Montelukast Sodium, 3.3 uM	Leukotriene Receptor Antagonist (LTRA)
1,6-Diiodoperfluorohexane	DTXSID90190949	6.7	0.679	25-Hydroxyvitamin D3, 3.3 uM	Vitamin D Receptor (VDR) Agonist
1,6-Diiodoperfluorohexane	DTXSID90190949	6.7	0.679	Dexanabinol, 3.3 uM	NMDA Receptor Antagonist
1,6-Diiodoperfluorohexane	DTXSID90190949	6.7	0.668	Dicoumarol, 15 uM	Anti-coagulant
1,6-Diiodoperfluorohexane	DTXSID90190949	6.7	0.642	Salmeterol Xinafoate, 30 uM	β2 Adrenergic Receptor Agonist
1,6-Diiodoperfluorohexane	DTXSID90190949	6.7	0.641	Azelnidipine, 3.3 uM	Calcium Channel Blocker
11:1 Fluorotelomer alcohol	DTXSID80375107	10	0.776	2-[3,5-Bis(trifluoromethyl)phenyl]-N-{4-(4-fluoro-2-methylphenyl)-6-[(2R,3R)-3-hydroxy-2-(hydroxymethyl)pyrrolidin-1-yl]pyridin-3-yl}-N,2-dimethylpropanamide, 8.1 uM	TX012265 Undisclosed ToxCast compound from Roche
11-H-Perfluoroundecanoic acid	DTXSID5061954	60	0.612	3,3',5,5'-Tetraiodothyroacetic acid, 27 uM	Thyroid Hormone Analogue
11-H-Perfluoroundecanoic acid	DTXSID5061954	20	0.812	[2-({[2-(4-tert-Butyl-1,3-thiazol-2-yl)-1-benzofuran-5-yl]oxy}methyl)phenyl]acetic acid, 10 uM	TX011658 Undisclosed ToxCast compound from Astellas
11-H-Perfluoroundecanoic acid	DTXSID5061954	20	0.782	3,3',5,5'-Tetraiodothyroacetic acid, 13 uM	Thyroid Hormone Analogue
11-H-Perfluoroundecanoic acid	DTXSID5061954	20	0.776	Tiratricol, 40 uM	Thyroid Hormone Analogue; Physiologic Thyroid Hormone
11-H-Perfluoroundecanoic acid	DTXSID5061954	20	0.774	3,3',5,5'-Tetraiodothyroacetic acid, 13 uM	Thyroid Hormone Analogue
11-H-Perfluoroundecanoic acid	DTXSID5061954	20	0.73	Bisacodyl, 14 uM	Laxative
11-H-Perfluoroundecanoic acid	DTXSID5061954	20	0.728	Bisacodyl, 14 uM	Laxative
11-H-Perfluoroundecanoic acid	DTXSID5061954	20	0.723	Benzbromarone, 12 uM	Xanthine Oxidase Inhibitor
11-H-Perfluoroundecanoic acid	DTXSID5061954	20	0.706	Hexestrol, 18 uM	Synthetic Nonsteroidal Estrogen
11-H-Perfluoroundecanoic acid	DTXSID5061954	20	0.702	Hexestrol, 18 uM	Synthetic Nonsteroidal Estrogen
11-H-Perfluoroundecanoic acid	DTXSID5061954	20	0.7	Benzbromarone, 12 uM	Xanthine Oxidase Inhibitor
11-H-Perfluoroundecanoic acid	DTXSID5061954	20	0.689	[2-({[2-(4-tert-Butyl-1,3-thiazol-2-yl)-1-benzofuran-5-yl]oxy}methyl)phenyl]acetic acid, 5 uM	TX011658 Undisclosed ToxCast compound from Astellas
11-H-Perfluoroundecanoic acid	DTXSID5061954	20	0.682	3,3',5,5'-Tetraiodothyroacetic acid, 6.7 uM	Thyroid Hormone Analogue
11-H-Perfluoroundecanoic acid	DTXSID5061954	20	0.678	Phenolphthalin, 40 uM	Laxative and ph Indicator dye
11-H-Perfluoroundecanoic acid	DTXSID5061954	20	0.675	[2-({[2-(4-tert-Butyl-1,3-thiazol-2-yl)-1-benzofuran-5-yl]oxy}methyl)phenyl]acetic acid, 5 uM	TX011658 Undisclosed ToxCast compound from Astellas
11-H-Perfluoroundecanoic acid	DTXSID5061954	20	0.661	3,3',5,5'-Tetraiodothyroacetic acid, 6.7 uM	Thyroid Hormone Analogue
11-H-Perfluoroundecanoic acid	DTXSID5061954	20	0.657	Benzbromarone, 10 uM	Xanthine Oxidase Inhibitor
11-H-Perfluoroundecanoic acid	DTXSID5061954	20	0.637	Epalrestat, 30 uM	Aldose Reductase Inhibitor
11-H-Perfluoroundecanoic acid	DTXSID5061954	20	0.628	Zafirlukast (Accolate), 10 uM	Leukotriene Receptor Antagonist
11-H-Perfluoroundecanoic acid	DTXSID5061954	20	0.628	Benzbromarone, 10 uM	Xanthine Oxidase Inhibitor
11-H-Perfluoroundecanoic acid	DTXSID5061954	20	0.622	Epalrestat, 30 uM	Aldose Reductase Inhibitor
11-H-Perfluoroundecanoic acid	DTXSID5061954	6.7	0.672	GW9508, 30 uM	FFA1/GPR40 Agonist
11-H-Perfluoroundecanoic acid	DTXSID5061954	6.7	0.636	Isopentyl alcohol, 40 uM	Organic compound used as a Flavoring Agent
11-H-Perfluoroundecanoic acid	DTXSID5061954	6.7	0.615	3,3',5,5'-Tetraiodothyroacetic acid, 6.7 uM	Thyroid Hormone Analogue
1H,1H,10H,10H-Perfluorodecane-1,10-diol	DTXSID50369896	60	0.758	(1aS,8R,9S,9aS)-1-Acetyl-8-[(carbamoyloxy)methyl]-5-formyl-7-methoxy-1,1a,2,9a-tetrahydro-3,9-epoxyazireno[2,3-c][1]benzazocin-9(8H)-yl acetate, 2.5 uM	TX011657 Undisclosed ToxCast compound from Astellas
1H,1H,10H,10H-Perfluorodecane-1,10-diol	DTXSID50369896	60	0.72	Disulfiram, 17 uM	Aldehyde Dehydrogenase Inhibitor
1H,1H,10H,10H-Perfluorodecane-1,10-diol	DTXSID50369896	60	0.694	(1aS,8R,9S,9aS)-1-Acetyl-8-[(carbamoyloxy)methyl]-5-formyl-7-methoxy-1,1a,2,9a-tetrahydro-3,9-epoxyazireno[2,3-c][1]benzazocin-9(8H)-yl acetate, 1.2 uM	TX011657 Undisclosed ToxCast compound from Astellas
1H,1H,10H,10H-Perfluorodecane-1,10-diol	DTXSID50369896	60	0.69	(1aS,8R,9S,9aS)-1-Acetyl-8-[(carbamoyloxy)methyl]-5-formyl-7-methoxy-1,1a,2,9a-tetrahydro-3,9-epoxyazireno[2,3-c][1]benzazocin-9(8H)-yl acetate, 5 uM	TX011657 Undisclosed ToxCast compound from Astellas
1H,1H,10H,10H-Perfluorodecane-1,10-diol	DTXSID50369896	60	0.68	Disulfiram, 17 uM	Aldehyde Dehydrogenase Inhibitor
1H,1H,10H,10H-Perfluorodecane-1,10-diol	DTXSID50369896	60	0.678	Tiratricol, 20 uM	Thyroid Hormone Analogue; Physiologic Thyroid Hormone
1H,1H,10H,10H-Perfluorodecane-1,10-diol	DTXSID50369896	60	0.61	ZM449829, 30 uM	JAK3 Inhibitor
1H,1H,10H,10H-Perfluorodecane-1,10-diol	DTXSID50369896	60	0.608	Tunicamycin, 120 nM	Antibiotic Agent
1H,1H,11H,11H-Perfluorotetraethylene glycol	DTXSID00380798	60	0.65	CAPE, 17 uM	15-Lipoxygenase Inhibitor
1H,1H,11H,11H-Perfluorotetraethylene glycol	DTXSID00380798	60	0.645	CAPE, 17 uM	15-Lipoxygenase Inhibitor
1H,1H,5H,5H-Perfluoro-1,5-pentanediol diacrylate	DTXSID5060986	60	0.822	Ethylenediamine, 0.1 X	Organic Compound
1H,1H,5H,5H-Perfluoro-1,5-pentanediol diacrylate	DTXSID5060986	60	0.816	VLX1570, 3.3 uM	DUB Inhibitor
1H,1H,5H,5H-Perfluoro-1,5-pentanediol diacrylate	DTXSID5060986	60	0.803	VLX1570, 1.1 uM	DUB Inhibitor
1H,1H,5H,5H-Perfluoro-1,5-pentanediol diacrylate	DTXSID5060986	60	0.797	VLX1570, 10 uM	DUB Inhibitor
1H,1H,5H,5H-Perfluoro-1,5-pentanediol diacrylate	DTXSID5060986	60	0.795	Ethylenediamine, 0.1 X	Organic Compound
1H,1H,5H,5H-Perfluoro-1,5-pentanediol diacrylate	DTXSID5060986	60	0.79	VLX1570, 3.3 uM	DUB Inhibitor
1H,1H,5H,5H-Perfluoro-1,5-pentanediol diacrylate	DTXSID5060986	60	0.78	VLX1570, 1.1 uM	DUB Inhibitor
1H,1H,5H,5H-Perfluoro-1,5-pentanediol diacrylate	DTXSID5060986	60	0.778	Domiphen Bromide, 30 uM	Antiseptic
1H,1H,5H,5H-Perfluoro-1,5-pentanediol diacrylate	DTXSID5060986	60	0.776	IKK-2 Inhibitor IV, 10 uM	IKK2 Inhibitor
1H,1H,5H,5H-Perfluoro-1,5-pentanediol diacrylate	DTXSID5060986	60	0.773	IKK 16, 10 uM	IKK2 Inhibitor
1H,1H,5H,5H-Perfluoro-1,5-pentanediol diacrylate	DTXSID5060986	60	0.771	Pyrithione Zinc, 30 uM	Antibacterial, antifungal agent
1H,1H,5H,5H-Perfluoro-1,5-pentanediol diacrylate	DTXSID5060986	60	0.769	Auranofin, 30 uM	Thioredoxin Reductase Inhibitor
1H,1H,5H,5H-Perfluoro-1,5-pentanediol diacrylate	DTXSID5060986	60	0.767	VLX1570, 10 uM	DUB Inhibitor
1H,1H,5H,5H-Perfluoro-1,5-pentanediol diacrylate	DTXSID5060986	60	0.767	Auranofin, 3.3 uM	Thioredoxin Reductase Inhibitor
1H,1H,5H,5H-Perfluoro-1,5-pentanediol diacrylate	DTXSID5060986	60	0.758	Sorafenib Tosylate, 30 uM	Multikinase Inhibitor (RAF/VEGFR-2/PDGFRβ)
1H,1H,5H,5H-Perfluoro-1,5-pentanediol diacrylate	DTXSID5060986	60	0.756	IKK 16, 10 uM	IKK2 Inhibitor
1H,1H,5H,5H-Perfluoro-1,5-pentanediol diacrylate	DTXSID5060986	60	0.756	Domiphen Bromide, 30 uM	Antiseptic
1H,1H,5H,5H-Perfluoro-1,5-pentanediol diacrylate	DTXSID5060986	60	0.755	Auranofin, 3.3 uM	Thioredoxin Reductase Inhibitor
1H,1H,5H,5H-Perfluoro-1,5-pentanediol diacrylate	DTXSID5060986	60	0.748	Pyrithione Zinc, 30 uM	Antibacterial, antifungal agent
1H,1H,5H,5H-Perfluoro-1,5-pentanediol diacrylate	DTXSID5060986	60	0.747	Auranofin, 30 uM	Thioredoxin Reductase Inhibitor
1H,1H,5H,5H-Perfluoro-1,5-pentanediol diacrylate	DTXSID5060986	20	0.888	VLX1570, 370 nM	DUB Inhibitor
1H,1H,5H,5H-Perfluoro-1,5-pentanediol diacrylate	DTXSID5060986	20	0.877	VLX1570, 370 nM	DUB Inhibitor
1H,1H,5H,5H-Perfluoro-1,5-pentanediol diacrylate	DTXSID5060986	20	0.868	Ro 106-9920, 10 uM	Ubiquitin Ligase Inhibitor
1H,1H,5H,5H-Perfluoro-1,5-pentanediol diacrylate	DTXSID5060986	20	0.858	Ro 106-9920, 10 uM	Ubiquitin Ligase Inhibitor
1H,1H,5H,5H-Perfluoro-1,5-pentanediol diacrylate	DTXSID5060986	20	0.849	VLX1570, 120 nM	DUB Inhibitor
1H,1H,5H,5H-Perfluoro-1,5-pentanediol diacrylate	DTXSID5060986	20	0.849	Pyrithione Zinc, 3.3 uM	Antibacterial, antifungal agent
1H,1H,5H,5H-Perfluoro-1,5-pentanediol diacrylate	DTXSID5060986	20	0.848	(5Z)-7-Oxozeaenol, 3.3 uM	TAK1 MAPKKK Inhibitor
1H,1H,5H,5H-Perfluoro-1,5-pentanediol diacrylate	DTXSID5060986	20	0.847	VLX1570, 1.1 uM	DUB Inhibitor
1H,1H,5H,5H-Perfluoro-1,5-pentanediol diacrylate	DTXSID5060986	20	0.844	Pyrithione Zinc, 10 uM	Antibacterial, antifungal agent
1H,1H,5H,5H-Perfluoro-1,5-pentanediol diacrylate	DTXSID5060986	20	0.843	VLX1570, 1.1 uM	DUB Inhibitor
1H,1H,5H,5H-Perfluoro-1,5-pentanediol diacrylate	DTXSID5060986	20	0.842	Pyrithione Zinc, 3.3 uM	Antibacterial, antifungal agent
1H,1H,5H,5H-Perfluoro-1,5-pentanediol diacrylate	DTXSID5060986	20	0.837	Pyrithione Zinc, 10 uM	Antibacterial, antifungal agent
1H,1H,5H,5H-Perfluoro-1,5-pentanediol diacrylate	DTXSID5060986	20	0.836	IKK 16, 3.3 uM	IKK2 Inhibitor
1H,1H,5H,5H-Perfluoro-1,5-pentanediol diacrylate	DTXSID5060986	20	0.83	VLX1570, 120 nM	DUB Inhibitor
1H,1H,5H,5H-Perfluoro-1,5-pentanediol diacrylate	DTXSID5060986	20	0.829	(5Z)-7-Oxozeaenol, 10 uM	TAK1 MAPKKK Inhibitor
1H,1H,5H,5H-Perfluoro-1,5-pentanediol diacrylate	DTXSID5060986	20	0.822	(5Z)-7-Oxozeaenol, 10 uM	TAK1 MAPKKK Inhibitor
1H,1H,5H,5H-Perfluoro-1,5-pentanediol diacrylate	DTXSID5060986	20	0.821	(5Z)-7-Oxozeaenol, 3.3 uM	TAK1 MAPKKK Inhibitor
1H,1H,5H,5H-Perfluoro-1,5-pentanediol diacrylate	DTXSID5060986	20	0.82	ONX 0914, 1 uM	Immunoproteasome Inhibitor
1H,1H,5H,5H-Perfluoro-1,5-pentanediol diacrylate	DTXSID5060986	20	0.82	Mitoxantrone, 10 uM	TOPO II Inhibitor; Antineoplastic Agent
1H,1H,5H,5H-Perfluoro-1,5-pentanediol diacrylate	DTXSID5060986	20	0.82	UNC2025, 10 uM	Mer/FLT3 Inhibitor_x000D_
1H,1H,5H,5H-Perfluoro-1,5-pentanediol diacrylate	DTXSID5060986	6.7	0.839	TNP-470, 10 uM	Antineoplastic Agent
1H,1H,5H,5H-Perfluoro-1,5-pentanediol diacrylate	DTXSID5060986	6.7	0.833	TNP-470, 10 uM	Antineoplastic Agent
1H,1H,5H,5H-Perfluoro-1,5-pentanediol diacrylate	DTXSID5060986	6.7	0.81	Ro 106-9920, 3.3 uM	Ubiquitin Ligase Inhibitor
1H,1H,5H,5H-Perfluoro-1,5-pentanediol diacrylate	DTXSID5060986	6.7	0.808	Disulfiram, 3.3 uM	Aldehyde Dehydrogenase Inhibitor
1H,1H,5H,5H-Perfluoro-1,5-pentanediol diacrylate	DTXSID5060986	6.7	0.793	666-15, 3.3 uM	CREB Inhibitor
1H,1H,5H,5H-Perfluoro-1,5-pentanediol diacrylate	DTXSID5060986	6.7	0.793	Ro 106-9920, 3.3 uM	Ubiquitin Ligase Inhibitor
1H,1H,5H,5H-Perfluoro-1,5-pentanediol diacrylate	DTXSID5060986	6.7	0.781	GSKJ4, 10 uM	Histone Demethylase Inhibitor
1H,1H,5H,5H-Perfluoro-1,5-pentanediol diacrylate	DTXSID5060986	6.7	0.78	666-15, 3.3 uM	CREB Inhibitor
1H,1H,5H,5H-Perfluoro-1,5-pentanediol diacrylate	DTXSID5060986	6.7	0.773	VLX1570, 120 nM	DUB Inhibitor
1H,1H,5H,5H-Perfluoro-1,5-pentanediol diacrylate	DTXSID5060986	6.7	0.772	VLX1570, 120 nM	DUB Inhibitor
1H,1H,5H,5H-Perfluoro-1,5-pentanediol diacrylate	DTXSID5060986	6.7	0.743	Disulfiram, 10 uM	Aldehyde Dehydrogenase Inhibitor
1H,1H,5H,5H-Perfluoro-1,5-pentanediol diacrylate	DTXSID5060986	6.7	0.733	Emetine, 3.3 uM	Emetic agent
1H,1H,5H,5H-Perfluoro-1,5-pentanediol diacrylate	DTXSID5060986	6.7	0.732	Emetine, 1.1 uM	Emetic agent
1H,1H,5H,5H-Perfluoro-1,5-pentanediol diacrylate	DTXSID5060986	6.7	0.728	Curcumin, 10 uM	Natural Phenol
1H,1H,5H,5H-Perfluoro-1,5-pentanediol diacrylate	DTXSID5060986	6.7	0.723	GSKJ4, 10 uM	Histone Demethylase Inhibitor
1H,1H,5H,5H-Perfluoro-1,5-pentanediol diacrylate	DTXSID5060986	6.7	0.722	Curcumin, 10 uM	Natural Phenol
1H,1H,5H,5H-Perfluoro-1,5-pentanediol diacrylate	DTXSID5060986	6.7	0.719	(5Z)-7-Oxozeaenol, 3.3 uM	TAK1 MAPKKK Inhibitor
1H,1H,5H,5H-Perfluoro-1,5-pentanediol diacrylate	DTXSID5060986	6.7	0.716	(5Z)-7-Oxozeaenol, 1.1 uM	TAK1 MAPKKK Inhibitor
1H,1H,5H,5H-Perfluoro-1,5-pentanediol diacrylate	DTXSID5060986	6.7	0.716	VLX1570, 370 nM	DUB Inhibitor
1H,1H,5H,5H-Perfluoro-1,5-pentanediol diacrylate	DTXSID5060986	6.7	0.706	Emetine, 1.1 uM	Emetic agent
1H,1H,5H,5H-Perfluoro-1,5-pentanediol diacrylate	DTXSID5060986	2.2	0.803	Chlorquinaldol, 1.1 uM	Antimicrobial Agent
1H,1H,5H,5H-Perfluoro-1,5-pentanediol diacrylate	DTXSID5060986	2.2	0.747	GSKJ4, 3.3 uM	Histone Demethylase Inhibitor
1H,1H,5H,5H-Perfluoro-1,5-pentanediol diacrylate	DTXSID5060986	2.2	0.743	(R)-(-)-Apomorphine Hydrochloride Hemihydrate, 8 uM	Dopamine D2 Receptor Agonist
1H,1H,5H,5H-Perfluoro-1,5-pentanediol diacrylate	DTXSID5060986	2.2	0.738	GlyH101, 10 uM	CFTR Inhibitor
1H,1H,5H,5H-Perfluoro-1,5-pentanediol diacrylate	DTXSID5060986	2.2	0.722	ZM449829, 10 uM	JAK3 Inhibitor
1H,1H,5H,5H-Perfluoro-1,5-pentanediol diacrylate	DTXSID5060986	2.2	0.721	Ro 106-9920, 3.3 uM	Ubiquitin Ligase Inhibitor
1H,1H,5H,5H-Perfluoro-1,5-pentanediol diacrylate	DTXSID5060986	2.2	0.696	GBR 12909 Dihydrochloride, 9.6 uM	Dopamine Reuptake Inhibitor
1H,1H,5H,5H-Perfluoro-1,5-pentanediol diacrylate	DTXSID5060986	2.2	0.695	TNP-470, 6.2 uM	Antineoplastic Agent
1H,1H,5H,5H-Perfluoro-1,5-pentanediol diacrylate	DTXSID5060986	2.2	0.665	TNP-470, 10 uM	Antineoplastic Agent
1H,1H,5H,5H-Perfluoro-1,5-pentanediol diacrylate	DTXSID5060986	2.2	0.66	(-)-Eseroline Fumarate, 15 uM	Mu Opioid Receptor Agonist
1H,1H,5H,5H-Perfluoro-1,5-pentanediol diacrylate	DTXSID5060986	2.2	0.659	BDV0005266b, 5 uM	Bromodomain Inhibitor
1H,1H,5H,5H-Perfluoro-1,5-pentanediol diacrylate	DTXSID5060986	2.2	0.644	666-15, 3.3 uM	CREB Inhibitor
1H,1H,5H,5H-Perfluoro-1,5-pentanediol diacrylate	DTXSID5060986	2.2	0.638	Tribenoside, 10 uM	Vasoprotective agent
1H,1H,5H,5H-Perfluoro-1,5-pentanediol diacrylate	DTXSID5060986	2.2	0.632	D-Sphingosine, 10 uM	Phospholipid
1H,1H,5H,5H-Perfluoro-1,5-pentanediol diacrylate	DTXSID5060986	2.2	0.629	Methyldopate Hydrochloride, 18 uM	α2 Adrenergic Receptor Agonist
1H,1H,5H,5H-Perfluoro-1,5-pentanediol diacrylate	DTXSID5060986	2.2	0.624	ZM449829, 30 uM	JAK3 Inhibitor
1H,1H,6H,6H-Perfluorohexane-1,6-diol diacrylate	DTXSID80379721	60	0.84	VLX1570, 10 uM	DUB Inhibitor
1H,1H,6H,6H-Perfluorohexane-1,6-diol diacrylate	DTXSID80379721	60	0.829	VLX1570, 10 uM	DUB Inhibitor
1H,1H,6H,6H-Perfluorohexane-1,6-diol diacrylate	DTXSID80379721	60	0.827	VLX1570, 3.3 uM	DUB Inhibitor
1H,1H,6H,6H-Perfluorohexane-1,6-diol diacrylate	DTXSID80379721	60	0.826	Mitoxantrone, 10 uM	TOPO II Inhibitor; Antineoplastic Agent
1H,1H,6H,6H-Perfluorohexane-1,6-diol diacrylate	DTXSID80379721	60	0.825	Mitoxantrone, 10 uM	TOPO II Inhibitor; Antineoplastic Agent
1H,1H,6H,6H-Perfluorohexane-1,6-diol diacrylate	DTXSID80379721	60	0.818	VLX1570, 3.3 uM	DUB Inhibitor
1H,1H,6H,6H-Perfluorohexane-1,6-diol diacrylate	DTXSID80379721	60	0.818	VLX1570, 30 uM	DUB Inhibitor
1H,1H,6H,6H-Perfluorohexane-1,6-diol diacrylate	DTXSID80379721	60	0.815	Ro 106-9920, 10 uM	Ubiquitin Ligase Inhibitor
1H,1H,6H,6H-Perfluorohexane-1,6-diol diacrylate	DTXSID80379721	60	0.811	Auranofin, 3.3 uM	Thioredoxin Reductase Inhibitor
1H,1H,6H,6H-Perfluorohexane-1,6-diol diacrylate	DTXSID80379721	60	0.81	VLX1570, 30 uM	DUB Inhibitor
1H,1H,6H,6H-Perfluorohexane-1,6-diol diacrylate	DTXSID80379721	60	0.809	Ro 106-9920, 10 uM	Ubiquitin Ligase Inhibitor
1H,1H,6H,6H-Perfluorohexane-1,6-diol diacrylate	DTXSID80379721	60	0.809	VLX1570, 1.1 uM	DUB Inhibitor
1H,1H,6H,6H-Perfluorohexane-1,6-diol diacrylate	DTXSID80379721	60	0.805	VLX1570, 1.1 uM	DUB Inhibitor
1H,1H,6H,6H-Perfluorohexane-1,6-diol diacrylate	DTXSID80379721	60	0.804	Auranofin, 30 uM	Thioredoxin Reductase Inhibitor
1H,1H,6H,6H-Perfluorohexane-1,6-diol diacrylate	DTXSID80379721	60	0.799	Auranofin, 10 uM	Thioredoxin Reductase Inhibitor
1H,1H,6H,6H-Perfluorohexane-1,6-diol diacrylate	DTXSID80379721	60	0.797	Canagliflozin, 50 uM	Sodium-Glucose Cotransporter 2 (SGLT2) inhibitor
1H,1H,6H,6H-Perfluorohexane-1,6-diol diacrylate	DTXSID80379721	60	0.795	Auranofin, 3.3 uM	Thioredoxin Reductase Inhibitor
1H,1H,6H,6H-Perfluorohexane-1,6-diol diacrylate	DTXSID80379721	60	0.788	Auranofin, 30 uM	Thioredoxin Reductase Inhibitor
1H,1H,6H,6H-Perfluorohexane-1,6-diol diacrylate	DTXSID80379721	60	0.788	Canagliflozin, 50 uM	Sodium-Glucose Cotransporter 2 (SGLT2) inhibitor
1H,1H,6H,6H-Perfluorohexane-1,6-diol diacrylate	DTXSID80379721	60	0.783	666-15, 10 uM	CREB Inhibitor
1H,1H,6H,6H-Perfluorohexane-1,6-diol diacrylate	DTXSID80379721	20	0.866	Ro 106-9920, 10 uM	Ubiquitin Ligase Inhibitor
1H,1H,6H,6H-Perfluorohexane-1,6-diol diacrylate	DTXSID80379721	20	0.85	Ro 106-9920, 10 uM	Ubiquitin Ligase Inhibitor
1H,1H,6H,6H-Perfluorohexane-1,6-diol diacrylate	DTXSID80379721	20	0.826	Pyrithione Zinc, 3.3 uM	Antibacterial, antifungal agent
1H,1H,6H,6H-Perfluorohexane-1,6-diol diacrylate	DTXSID80379721	20	0.821	(5Z)-7-Oxozeaenol, 3.3 uM	TAK1 MAPKKK Inhibitor
1H,1H,6H,6H-Perfluorohexane-1,6-diol diacrylate	DTXSID80379721	20	0.821	UNC2025, 10 uM	Mer/FLT3 Inhibitor_x000D_
1H,1H,6H,6H-Perfluorohexane-1,6-diol diacrylate	DTXSID80379721	20	0.816	(5Z)-7-Oxozeaenol, 3.3 uM	TAK1 MAPKKK Inhibitor
1H,1H,6H,6H-Perfluorohexane-1,6-diol diacrylate	DTXSID80379721	20	0.813	Pyrithione Zinc, 3.3 uM	Antibacterial, antifungal agent
1H,1H,6H,6H-Perfluorohexane-1,6-diol diacrylate	DTXSID80379721	20	0.81	VLX1570, 370 nM	DUB Inhibitor
1H,1H,6H,6H-Perfluorohexane-1,6-diol diacrylate	DTXSID80379721	20	0.807	Pyrithione Zinc, 10 uM	Antibacterial, antifungal agent
1H,1H,6H,6H-Perfluorohexane-1,6-diol diacrylate	DTXSID80379721	20	0.807	UNC2025, 10 uM	Mer/FLT3 Inhibitor_x000D_
1H,1H,6H,6H-Perfluorohexane-1,6-diol diacrylate	DTXSID80379721	20	0.802	VLX1570, 370 nM	DUB Inhibitor
1H,1H,6H,6H-Perfluorohexane-1,6-diol diacrylate	DTXSID80379721	20	0.799	(5Z)-7-Oxozeaenol, 10 uM	TAK1 MAPKKK Inhibitor
1H,1H,6H,6H-Perfluorohexane-1,6-diol diacrylate	DTXSID80379721	20	0.796	Pyrithione Zinc, 10 uM	Antibacterial, antifungal agent
1H,1H,6H,6H-Perfluorohexane-1,6-diol diacrylate	DTXSID80379721	20	0.793	VLX1570, 1.1 uM	DUB Inhibitor
1H,1H,6H,6H-Perfluorohexane-1,6-diol diacrylate	DTXSID80379721	20	0.789	Emetine, 3.3 uM	Emetic agent
1H,1H,6H,6H-Perfluorohexane-1,6-diol diacrylate	DTXSID80379721	20	0.788	(5Z)-7-Oxozeaenol, 10 uM	TAK1 MAPKKK Inhibitor
1H,1H,6H,6H-Perfluorohexane-1,6-diol diacrylate	DTXSID80379721	20	0.786	VLX1570, 120 nM	DUB Inhibitor
1H,1H,6H,6H-Perfluorohexane-1,6-diol diacrylate	DTXSID80379721	20	0.786	Cetylpyridinium Chloride, 10 uM	Antiseptic Agent
1H,1H,6H,6H-Perfluorohexane-1,6-diol diacrylate	DTXSID80379721	20	0.782	VLX1570, 120 nM	DUB Inhibitor
1H,1H,6H,6H-Perfluorohexane-1,6-diol diacrylate	DTXSID80379721	20	0.778	Menadione, 10 uM	Phosphatase Inhibitor; Mitochondrial DNA Polymerase γ (pol γ) Inhibitor
1H,1H,6H,6H-Perfluorohexane-1,6-diol diacrylate	DTXSID80379721	6.7	0.849	Disulfiram, 3.3 uM	Aldehyde Dehydrogenase Inhibitor
1H,1H,6H,6H-Perfluorohexane-1,6-diol diacrylate	DTXSID80379721	6.7	0.838	Auranofin, 370 nM	Thioredoxin Reductase Inhibitor
1H,1H,6H,6H-Perfluorohexane-1,6-diol diacrylate	DTXSID80379721	6.7	0.795	TNP-470, 10 uM	Antineoplastic Agent
1H,1H,6H,6H-Perfluorohexane-1,6-diol diacrylate	DTXSID80379721	6.7	0.779	Coffee Extract, 1400000 ng/ml	Coffee Extract
1H,1H,6H,6H-Perfluorohexane-1,6-diol diacrylate	DTXSID80379721	6.7	0.778	GSKJ4, 3.3 uM	Histone Demethylase Inhibitor
1H,1H,6H,6H-Perfluorohexane-1,6-diol diacrylate	DTXSID80379721	6.7	0.776	666-15, 3.3 uM	CREB Inhibitor
1H,1H,6H,6H-Perfluorohexane-1,6-diol diacrylate	DTXSID80379721	6.7	0.763	Ro 106-9920, 3.3 uM	Ubiquitin Ligase Inhibitor
1H,1H,6H,6H-Perfluorohexane-1,6-diol diacrylate	DTXSID80379721	6.7	0.757	TNP-470, 10 uM	Antineoplastic Agent
1H,1H,6H,6H-Perfluorohexane-1,6-diol diacrylate	DTXSID80379721	6.7	0.756	Disulfiram, 10 uM	Aldehyde Dehydrogenase Inhibitor
1H,1H,6H,6H-Perfluorohexane-1,6-diol diacrylate	DTXSID80379721	6.7	0.751	666-15, 3.3 uM	CREB Inhibitor
1H,1H,6H,6H-Perfluorohexane-1,6-diol diacrylate	DTXSID80379721	6.7	0.749	VLX1570, 120 nM	DUB Inhibitor
1H,1H,6H,6H-Perfluorohexane-1,6-diol diacrylate	DTXSID80379721	6.7	0.741	Disulfiram, 10 uM	Aldehyde Dehydrogenase Inhibitor
1H,1H,6H,6H-Perfluorohexane-1,6-diol diacrylate	DTXSID80379721	6.7	0.738	BDV0005266b, 5 uM	Bromodomain Inhibitor
1H,1H,6H,6H-Perfluorohexane-1,6-diol diacrylate	DTXSID80379721	6.7	0.718	Ro 106-9920, 3.3 uM	Ubiquitin Ligase Inhibitor
1H,1H,6H,6H-Perfluorohexane-1,6-diol diacrylate	DTXSID80379721	6.7	0.715	VLX1570, 120 nM	DUB Inhibitor
1H,1H,6H,6H-Perfluorohexane-1,6-diol diacrylate	DTXSID80379721	6.7	0.698	Ethacridine Lactate, 10 uM	DNA Intercalating Antiseptic Agent
1H,1H,6H,6H-Perfluorohexane-1,6-diol diacrylate	DTXSID80379721	6.7	0.678	(5Z)-7-Oxozeaenol, 3.3 uM	TAK1 MAPKKK Inhibitor
1H,1H,6H,6H-Perfluorohexane-1,6-diol diacrylate	DTXSID80379721	6.7	0.668	Emetine, 1.1 uM	Emetic agent
1H,1H,6H,6H-Perfluorohexane-1,6-diol diacrylate	DTXSID80379721	6.7	0.663	Tunicamycin, 1.1 uM	Antibiotic Agent
1H,1H,6H,6H-Perfluorohexane-1,6-diol diacrylate	DTXSID80379721	6.7	0.662	Disulfiram, 10 uM	Aldehyde Dehydrogenase Inhibitor
1H,1H,6H,6H-Perfluorohexane-1,6-diol diacrylate	DTXSID80379721	2.2	0.762	Disulfiram, 3.3 uM	Aldehyde Dehydrogenase Inhibitor
1H,1H,6H,6H-Perfluorohexane-1,6-diol diacrylate	DTXSID80379721	2.2	0.743	Disulfiram, 3.3 uM	Aldehyde Dehydrogenase Inhibitor
1H,1H,6H,6H-Perfluorohexane-1,6-diol diacrylate	DTXSID80379721	2.2	0.72	Adefovir Dipivoxil, 1.1 uM	Reverse Transcriptase Inhbitor
1H,1H,6H,6H-Perfluorohexane-1,6-diol diacrylate	DTXSID80379721	2.2	0.688	BDV0005266b, 5 uM	Bromodomain Inhibitor
1H,1H,6H,6H-Perfluorohexane-1,6-diol diacrylate	DTXSID80379721	2.2	0.679	Human gamma-Globulin, 100000 ng/ml	Serum Fraction
1H,1H,6H,6H-Perfluorohexane-1,6-diol diacrylate	DTXSID80379721	2.2	0.664	Human gamma-Globulin, 33000 ng/ml	Serum Fraction
1H,1H,6H,6H-Perfluorohexane-1,6-diol diacrylate	DTXSID80379721	2.2	0.63	VLX1570, 41 nM	DUB Inhibitor
1H,1H,6H,6H-Perfluorohexane-1,6-diol diacrylate	DTXSID80379721	2.2	0.622	Chlorquinaldol, 1.1 uM	Antimicrobial Agent
1H,1H,6H,6H-Perfluorohexane-1,6-diol diacrylate	DTXSID80379721	2.2	0.613	GSKJ4, 3.3 uM	Histone Demethylase Inhibitor
1H,1H,6H,6H-Perfluorohexane-1,6-diol diacrylate	DTXSID80379721	2.2	0.609	Human gamma-Globulin, 11000 ng/ml	Serum Fraction
1H,1H,7H-Dodecafluoro-1-heptanol	DTXSID9059832	60	0.714	Idelalisib, 330 nM	PI3Kδ Inhibitor
1H,1H,7H-Dodecafluoro-1-heptanol	DTXSID9059832	60	0.699	Idelalisib, 110 nM	PI3Kδ Inhibitor
1H,1H,7H-Dodecafluoro-1-heptanol	DTXSID9059832	60	0.683	Venetoclax, 120 nM	Bcl-2 Inhibitor
1H,1H,7H-Dodecafluoro-1-heptanol	DTXSID9059832	60	0.674	Idelalisib, 4.1 nM	PI3Kδ Inhibitor
1H,1H,7H-Dodecafluoro-1-heptanol	DTXSID9059832	60	0.66	Sodium Hydroxide, 7.4 uM	Inorganic Compound
1H,1H,7H-Dodecafluoro-1-heptanol	DTXSID9059832	60	0.655	IC87114, 370 nM	PI3Kδ Inhibitor
1H,1H,7H-Dodecafluoro-1-heptanol	DTXSID9059832	60	0.633	Venetoclax, 41 nM	Bcl-2 Inhibitor
1H,1H,7H-Dodecafluoro-1-heptanol	DTXSID9059832	60	0.619	Disulfiram, 1.5 nM	Aldehyde Dehydrogenase Inhibitor
1H,1H,7H-Dodecafluoro-1-heptanol	DTXSID9059832	60	0.616	Sodium Hydroxide, 22 uM	Inorganic Compound
1H,1H,7H-Perfluoroheptyl 4-methylbenzenesulfonate	DTXSID30340244	60	0.604	Gemcitabine Hydrochloride, 30 uM	Nucleoside Metabolic Inhibitor
1H,1H,8H,8H-Perfluoro-3,6-dioxaoctane-1,8-diol	DTXSID70381090	60	0.648	Dorzolamide HCL, 3.3 uM	Carbonic Anhydrase Inhibitor
1H,1H,8H,8H-Perfluoro-3,6-dioxaoctane-1,8-diol	DTXSID70381090	60	0.635	BIBX1382, 3.3 uM	EGFR Inhibitor
1H,1H,8H,8H-Perfluoro-3,6-dioxaoctane-1,8-diol	DTXSID70381090	60	0.632	Tenofovir Disoproxil Fumarate, 30 uM	NtRTI
1H,1H,8H,8H-Perfluoro-3,6-dioxaoctane-1,8-diol	DTXSID70381090	60	0.604	CPG 52364, 370 nM	TLR7/8/9 Inhibitor
1H,1H,8H,8H-Perfluorooctane-1,8-diol	DTXSID30396867	60	0.73	Phenazopyridine HCl, 30 uM	Sodium Channel α Subunit Blocker; Topical Anesthetic Agent
1H,1H,8H,8H-Perfluorooctane-1,8-diol	DTXSID30396867	60	0.724	Tenofovir Disoproxil Fumarate, 30 uM	NtRTI
1H,1H,8H,8H-Perfluorooctane-1,8-diol	DTXSID30396867	60	0.712	Lenvatinib, 30 uM	Tyrosine Kinase Inhibitor
1H,1H,8H,8H-Perfluorooctane-1,8-diol	DTXSID30396867	60	0.705	Phenazopyridine HCl, 10 uM	Sodium Channel α Subunit Blocker; Topical Anesthetic Agent
1H,1H,8H,8H-Perfluorooctane-1,8-diol	DTXSID30396867	60	0.704	Adefovir Dipivoxil, 10 uM	Reverse Transcriptase Inhbitor
1H,1H,8H,8H-Perfluorooctane-1,8-diol	DTXSID30396867	60	0.701	Adefovir Dipivoxil, 3.3 uM	Reverse Transcriptase Inhbitor
1H,1H,8H,8H-Perfluorooctane-1,8-diol	DTXSID30396867	60	0.7	Everolimus, 37 nM	mTOR Inhibitor
1H,1H,8H,8H-Perfluorooctane-1,8-diol	DTXSID30396867	60	0.697	Amitriptyline HCl, 30 uM	SNRI; TrkA Agonist; TrkB Agonist; SMase Inhibitor
1H,1H,8H,8H-Perfluorooctane-1,8-diol	DTXSID30396867	60	0.692	Beclomethasone Dipropionate, 30 uM	GR Agonist
1H,1H,8H,8H-Perfluorooctane-1,8-diol	DTXSID30396867	60	0.69	Everolimus, 12 nM	mTOR Inhibitor
1H,1H,8H,8H-Perfluorooctane-1,8-diol	DTXSID30396867	60	0.689	Gleevec, 30 uM	BCR-ABL Inhibitor
1H,1H,8H,8H-Perfluorooctane-1,8-diol	DTXSID30396867	60	0.688	Omipalisib, 170 pM	PI3K Inhibitor; mTOR Inhibitor
1H,1H,8H,8H-Perfluorooctane-1,8-diol	DTXSID30396867	60	0.683	PP242, 1 nM	mTOR Inhibitor
1H,1H,8H,8H-Perfluorooctane-1,8-diol	DTXSID30396867	60	0.625	SB203580, 370 nM	p38 MAPK Inhibitor
1H,1H,8H,8H-Perfluorooctane-1,8-diol	DTXSID30396867	60	0.625	BMS-777607, 47 nM	c-Met Inhibitor; Axl Inhibitor; RON Inhibitor; Tyro3 Inhibitor
1H,1H,8H,8H-Perfluorooctane-1,8-diol	DTXSID30396867	60	0.617	Aspirin, 17 nM	COX Inhibitor
1H,1H,8H,8H-Perfluorooctane-1,8-diol	DTXSID30396867	60	0.615	H-89, 3.3 uM	PKA Inhibitor
1H,1H,8H,8H-Perfluorooctane-1,8-diol	DTXSID30396867	60	0.614	Concanamycin A, 46 pM	V-ATPase Inhibitor
1H,1H,8H,8H-Perfluorooctane-1,8-diol	DTXSID30396867	60	0.607	SR1001, 10 uM	ROR modulator
1H,1H,8H,8H-Perfluorooctane-1,8-diol	DTXSID30396867	20	0.757	Lenvatinib, 10 uM	Tyrosine Kinase Inhibitor
1H,1H,8H,8H-Perfluorooctane-1,8-diol	DTXSID30396867	20	0.712	Hydrocortisone, 90 uM	Glucocorticoid Receptor (GR) Agonist
1H,1H,8H,8H-Perfluorooctane-1,8-diol	DTXSID30396867	20	0.707	Fludrocortisone, 30 uM	Glucocorticoid Receptor (GR) Agonist; Mineralocorticoid Receptor (MR Agonist)
1H,1H,8H,8H-Perfluorooctane-1,8-diol	DTXSID30396867	20	0.693	Halobetasol Propionate, 10 uM	Glucocorticoid Receptor (GR) Agonist
1H,1H,8H,8H-Perfluorooctane-1,8-diol	DTXSID30396867	20	0.692	Fluorometholone Acetate, 30 uM	Glucocorticoid Receptor (GR) Agonist
1H,1H,8H,8H-Perfluorooctane-1,8-diol	DTXSID30396867	20	0.687	Fluorometholone Acetate, 10 uM	Glucocorticoid Receptor (GR) Agonist
1H,1H,8H,8H-Perfluorooctane-1,8-diol	DTXSID30396867	20	0.683	Fluorometholone Acetate, 1.1 uM	Glucocorticoid Receptor (GR) Agonist
1H,1H,8H,8H-Perfluorooctane-1,8-diol	DTXSID30396867	20	0.679	Dexamethasone, 1.1 uM	Glucocorticoid Receptor (GR) Agonist
1H,1H,8H,8H-Perfluorooctane-1,8-diol	DTXSID30396867	20	0.677	Beclomethasone Dipropionate, 10 uM	GR Agonist
1H,1H,8H,8H-Perfluorooctane-1,8-diol	DTXSID30396867	20	0.673	Flumethasone, 3.3 uM	Glucocorticoid Receptor (GR) Agonist
1H,1H,9H-Perfluorononyl acrylate	DTXSID00194615	60	0.903	VLX1570, 41 nM	DUB Inhibitor
1H,1H,9H-Perfluorononyl acrylate	DTXSID00194615	60	0.897	Nifuroxazide, 30 uM	STAT Inhibitor
1H,1H,9H-Perfluorononyl acrylate	DTXSID00194615	60	0.895	Cetylpyridinium Chloride, 1.1 uM	Antiseptic Agent
1H,1H,9H-Perfluorononyl acrylate	DTXSID00194615	60	0.887	Methylene Blue, 10 uM	NOS Inhibitor; Guanylate Cyclase Inhibitor
1H,1H,9H-Perfluorononyl acrylate	DTXSID00194615	60	0.885	Loperamide Hydrochloride, 17 uM	Opioid-receptor Agonist
1H,1H,9H-Perfluorononyl acrylate	DTXSID00194615	60	0.884	Paroxetine HCl, 30 uM	SSRI
1H,1H,9H-Perfluorononyl acrylate	DTXSID00194615	60	0.882	Auranofin, 370 nM	Thioredoxin Reductase Inhibitor
1H,1H,9H-Perfluorononyl acrylate	DTXSID00194615	60	0.877	Sertraline Hydrochloride, 10 uM	SSRI
1H,1H,9H-Perfluorononyl acrylate	DTXSID00194615	60	0.873	Nortriptyline Hydrochloride, 30 uM	SNRI
1H,1H,9H-Perfluorononyl acrylate	DTXSID00194615	60	0.87	666-15, 1.1 uM	CREB Inhibitor
1H,1H,9H-Perfluorononyl acrylate	DTXSID00194615	60	0.762	Auranofin, 370 nM	Thioredoxin Reductase Inhibitor
1H,1H,9H-Perfluorononyl acrylate	DTXSID00194615	60	0.752	CPG 52364, 1.1 uM	TLR7/8/9 Inhibitor
1H,1H,9H-Perfluorononyl acrylate	DTXSID00194615	60	0.74	Triflupromazine HCl, 10 uM	Antipsychotic agent
1H,1H,9H-Perfluorononyl acrylate	DTXSID00194615	60	0.724	Methylene Blue, 10 uM	NOS Inhibitor; Guanylate Cyclase Inhibitor
1H,1H,9H-Perfluorononyl acrylate	DTXSID00194615	60	0.717	Phenazopyridine HCl, 30 uM	Sodium Channel α Subunit Blocker; Topical Anesthetic Agent
1H,1H,9H-Perfluorononyl acrylate	DTXSID00194615	60	0.715	Nebivolol, 10 uM	β1 Adrenergic Receptor Inhibitor
1H,1H,9H-Perfluorononyl acrylate	DTXSID00194615	60	0.7	666-15, 1.1 uM	CREB Inhibitor
1H,1H,9H-Perfluorononyl acrylate	DTXSID00194615	60	0.698	Trifluoperazine 2HCl, 10 uM	Antipsychotic Agent
1H,1H,9H-Perfluorononyl acrylate	DTXSID00194615	60	0.697	Retinol, 30 uM	Vitamin A
1H,1H,9H-Perfluorononyl acrylate	DTXSID00194615	60	0.697	Gleevec, 30 uM	BCR-ABL Inhibitor
1H,1H,9H-Perfluorononyl acrylate	DTXSID00194615	20	0.753	Auranofin, 370 nM	Thioredoxin Reductase Inhibitor
1H,1H,9H-Perfluorononyl acrylate	DTXSID00194615	20	0.752	Racecadotril (Acetorphan), 30 uM	Antidiarrheal agent
1H,1H,9H-Perfluorononyl acrylate	DTXSID00194615	20	0.743	CPG 52364, 1.1 uM	TLR7/8/9 Inhibitor
1H,1H,9H-Perfluorononyl acrylate	DTXSID00194615	20	0.734	Loperamide Hydrochloride, 17 uM	Opioid-receptor Agonist
1H,1H,9H-Perfluorononyl acrylate	DTXSID00194615	20	0.724	CPG 52364, 1.1 uM	TLR7/8/9 Inhibitor
1H,1H,9H-Perfluorononyl acrylate	DTXSID00194615	20	0.719	Paroxetine HCl, 30 uM	SSRI
1H,1H,9H-Perfluorononyl acrylate	DTXSID00194615	20	0.708	Nebivolol, 10 uM	β1 Adrenergic Receptor Inhibitor
1H,1H,9H-Perfluorononyl acrylate	DTXSID00194615	20	0.706	Methylene Blue, 10 uM	NOS Inhibitor; Guanylate Cyclase Inhibitor
1H,1H,9H-Perfluorononyl acrylate	DTXSID00194615	20	0.702	CPG 52364, 10 uM	TLR7/8/9 Inhibitor
1H,1H,9H-Perfluorononyl acrylate	DTXSID00194615	20	0.701	Brequinar, 3.3 uM	DHODH Inhibitor
1H,1H,9H-Perfluorononyl acrylate	DTXSID00194615	20	0.695	Desloratadine, 30 uM	Antihistamine Agent
1H,1H,9H-Perfluorononyl acrylate	DTXSID00194615	20	0.668	(-)-Eseroline Fumarate, 15 uM	Mu Opioid Receptor Agonist
1H,1H,9H-Perfluorononyl acrylate	DTXSID00194615	20	0.657	Triflupromazine HCl, 10 uM	Antipsychotic agent
1H,1H,9H-Perfluorononyl acrylate	DTXSID00194615	20	0.656	Ro 106-9920, 1.1 uM	Ubiquitin Ligase Inhibitor
1H,1H,9H-Perfluorononyl acrylate	DTXSID00194615	20	0.647	8-Hydroxy-5-nitroquinoline, 3.3 uM	Antimicrobial Agent; Anticancer Agent
1H,1H,9H-Perfluorononyl acrylate	DTXSID00194615	20	0.627	Methylene Blue, 10 uM	NOS Inhibitor; Guanylate Cyclase Inhibitor
1H,1H,9H-Perfluorononyl acrylate	DTXSID00194615	20	0.624	8-Hydroxy-5-nitroquinoline, 1.1 uM	Antimicrobial Agent; Anticancer Agent
1H,1H,9H-Perfluorononyl acrylate	DTXSID00194615	20	0.622	Penfluridol, 1.1 uM	Antipsychotic agent
1H,1H,9H-Perfluorononyl acrylate	DTXSID00194615	20	0.621	666-15, 1.1 uM	CREB Inhibitor
1H,1H,9H-Perfluorononyl acrylate	DTXSID00194615	20	0.619	Mianserin hydrochloride, 30 uM	H1 Receptor Antagonist; Antidepressant
1H,1H-Perfluoro-3,6,9-trioxadecan-1-ol	DTXSID40380797	60	0.605	Phenethyl Isothiocyanate, 7.4 uM	Bioactive plant chemical
1H,1H-Perfluoro-3,6,9-trioxadecan-1-ol	DTXSID40380797	20	0.856	4-[(9-Cyclopentyl-7,7-difluoro-5-methyl-6-oxo-6,7,8,9-tetrahydro-5H-pyrimido[4,5-b][1,4]diazepin-2-yl)amino]-3-methoxy-N-(1-methylpiperidin-4-yl)benzamide, 1.2 uM	ToxCast Compound
1H,1H-Perfluoro-3,6,9-trioxadecan-1-ol	DTXSID40380797	20	0.83	4-[(9-Cyclopentyl-7,7-difluoro-5-methyl-6-oxo-6,7,8,9-tetrahydro-5H-pyrimido[4,5-b][1,4]diazepin-2-yl)amino]-3-methoxy-N-(1-methylpiperidin-4-yl)benzamide, 2.3 uM	ToxCast Compound
1H,1H-Perfluoro-3,6,9-trioxadecan-1-ol	DTXSID40380797	20	0.83	4-Heptylphenol, 20 uM	Organic compound
1H,1H-Perfluoro-3,6,9-trioxadecan-1-ol	DTXSID40380797	20	0.802	Isopentyl alcohol, 40 uM	Organic compound used as a Flavoring Agent
1H,1H-Perfluoro-3,6,9-trioxadecan-1-ol	DTXSID40380797	20	0.782	Gemcitabine Hydrochloride, 120 nM	Nucleoside Metabolic Inhibitor
1H,1H-Perfluoro-3,6,9-trioxadecan-1-ol	DTXSID40380797	20	0.768	4-Heptylphenol, 20 uM	Organic compound
1H,1H-Perfluoro-3,6,9-trioxadecan-1-ol	DTXSID40380797	20	0.753	Benzamil Hydrochloride, 14 uM	ENaC Antagonist
1H,1H-Perfluoro-3,6,9-trioxadecan-1-ol	DTXSID40380797	20	0.752	4-[(9-Cyclopentyl-7,7-difluoro-5-methyl-6-oxo-6,7,8,9-tetrahydro-5H-pyrimido[4,5-b][1,4]diazepin-2-yl)amino]-3-methoxy-N-(1-methylpiperidin-4-yl)benzamide, 1.2 uM	ToxCast Compound
1H,1H-Perfluoro-3,6,9-trioxadecan-1-ol	DTXSID40380797	20	0.751	(1aS,8R,9S,9aS)-1-Acetyl-8-[(carbamoyloxy)methyl]-5-formyl-7-methoxy-1,1a,2,9a-tetrahydro-3,9-epoxyazireno[2,3-c][1]benzazocin-9(8H)-yl acetate, 310 nM	TX011657 Undisclosed ToxCast compound from Astellas
1H,1H-Perfluoro-3,6,9-trioxadecan-1-ol	DTXSID40380797	20	0.75	(1aS,8R,9S,9aS)-1-Acetyl-8-[(carbamoyloxy)methyl]-5-formyl-7-methoxy-1,1a,2,9a-tetrahydro-3,9-epoxyazireno[2,3-c][1]benzazocin-9(8H)-yl acetate, 310 nM	TX011657 Undisclosed ToxCast compound from Astellas
1H,1H-Perfluoro-3,6,9-trioxadecan-1-ol	DTXSID40380797	20	0.75	DMS, 3.3 uM	Sphingosine Kinase Inhibitor
1H,1H-Perfluoro-3,6,9-trioxadecan-1-ol	DTXSID40380797	20	0.716	4-[(9-Cyclopentyl-7,7-difluoro-5-methyl-6-oxo-6,7,8,9-tetrahydro-5H-pyrimido[4,5-b][1,4]diazepin-2-yl)amino]-3-methoxy-N-(1-methylpiperidin-4-yl)benzamide, 2.3 uM	ToxCast Compound
1H,1H-Perfluoro-3,6,9-trioxadecan-1-ol	DTXSID40380797	20	0.709	4-Hydroxytamoxifen, 6.4 uM	Selective Estrogen Receptor Modulator
1H,1H-Perfluoro-3,6,9-trioxadecan-1-ol	DTXSID40380797	20	0.703	Oxaliplatin, 1.1 uM	Antineoplastic Agent; DNA Synthesis Inhibitor
1H,1H-Perfluoro-3,6,9-trioxadecan-1-ol	DTXSID40380797	20	0.66	(-)-Eseroline Fumarate, 15 uM	Mu Opioid Receptor Agonist
1H,1H-Perfluoro-3,6,9-trioxadecan-1-ol	DTXSID40380797	20	0.656	Monobenzone, 25 uM	Skin Whitening Agent
1H,1H-Perfluoro-3,6,9-trioxadecan-1-ol	DTXSID40380797	20	0.647	SPD-304, 3.3 uM	TNFα Inhibitor
1H,1H-Perfluoro-3,6,9-trioxadecan-1-ol	DTXSID40380797	20	0.636	BSK_RORg, 1.1 uM	RORγ Inhibitor
1H,1H-Perfluoro-3,6,9-trioxadecan-1-ol	DTXSID40380797	20	0.631	Amorolfine HCl, 10 uM	Antifungal agent
1H,1H-Perfluoro-3,6,9-trioxadecan-1-ol	DTXSID40380797	20	0.631	Ivacaftor, 3.3 uM	CFTR Potentiator
1H,1H-Perfluorooctyl acrylate	DTXSID5059799	60	0.841	Racecadotril (Acetorphan), 30 uM	Antidiarrheal agent
1H,1H-Perfluorooctyl acrylate	DTXSID5059799	60	0.829	Loperamide Hydrochloride, 17 uM	Opioid-receptor Agonist
1H,1H-Perfluorooctyl acrylate	DTXSID5059799	60	0.817	Tenofovir Disoproxil Fumarate, 30 uM	NtRTI
1H,1H-Perfluorooctyl acrylate	DTXSID5059799	60	0.81	Auranofin, 370 nM	Thioredoxin Reductase Inhibitor
1H,1H-Perfluorooctyl acrylate	DTXSID5059799	60	0.805	Phenazopyridine HCl, 30 uM	Sodium Channel α Subunit Blocker; Topical Anesthetic Agent
1H,1H-Perfluorooctyl acrylate	DTXSID5059799	60	0.801	8-Hydroxy-5-nitroquinoline, 10 uM	Antimicrobial Agent; Anticancer Agent
1H,1H-Perfluorooctyl acrylate	DTXSID5059799	60	0.801	VLX1570, 14 nM	DUB Inhibitor
1H,1H-Perfluorooctyl acrylate	DTXSID5059799	60	0.801	Adefovir Dipivoxil, 1.1 uM	Reverse Transcriptase Inhbitor
1H,1H-Perfluorooctyl acrylate	DTXSID5059799	60	0.8	BDV0005266b, 1.7 uM	Bromodomain Inhibitor
1H,1H-Perfluorooctyl acrylate	DTXSID5059799	60	0.789	Paroxetine HCl, 30 uM	SSRI
1H,1H-Perfluorooctyl acrylate	DTXSID5059799	60	0.729	Auranofin, 370 nM	Thioredoxin Reductase Inhibitor
1H,1H-Perfluorooctyl acrylate	DTXSID5059799	60	0.701	CPG 52364, 3.3 uM	TLR7/8/9 Inhibitor
1H,1H-Perfluorooctyl acrylate	DTXSID5059799	60	0.695	8-Hydroxy-5-nitroquinoline, 3.3 uM	Antimicrobial Agent; Anticancer Agent
1H,1H-Perfluorooctyl acrylate	DTXSID5059799	60	0.677	Tenofovir Disoproxil Fumarate, 30 uM	NtRTI
1H,1H-Perfluorooctyl acrylate	DTXSID5059799	60	0.669	CPG 52364, 1.1 uM	TLR7/8/9 Inhibitor
1H,1H-Perfluorooctyl acrylate	DTXSID5059799	60	0.658	beta-Estradiol, 90 uM	ER Agonist
1H,1H-Perfluorooctyl acrylate	DTXSID5059799	60	0.646	VLX1570, 14 nM	DUB Inhibitor
1H,1H-Perfluorooctyl acrylate	DTXSID5059799	60	0.63	Brequinar, 10 uM	DHODH Inhibitor
1H,1H-Perfluorooctyl acrylate	DTXSID5059799	60	0.628	Dexlansoprazole, 30 uM	Proton Pump Inhibitor
1H,1H-Perfluorooctyl acrylate	DTXSID5059799	60	0.627	Phenazopyridine HCl, 10 uM	Sodium Channel α Subunit Blocker; Topical Anesthetic Agent
1H,1H-Perfluorooctyl acrylate	DTXSID5059799	20	0.717	BDV0005266b, 1.7 uM	Bromodomain Inhibitor
1H,1H-Perfluorooctyl acrylate	DTXSID5059799	20	0.66	8-Hydroxy-5-nitroquinoline, 30 uM	Antimicrobial Agent; Anticancer Agent
1H,1H-Perfluorooctyl acrylate	DTXSID5059799	20	0.648	Entacapone, 30 uM	Catechol-O-methyltransferase (COMT) Inhibitor
1H,1H-Perfluorooctyl acrylate	DTXSID5059799	20	0.647	Deferoxamine Mesylate, 1.5 uM	Iron Chelating Agent
1H,1H-Perfluorooctyl acrylate	DTXSID5059799	20	0.642	Embelin, 10 uM	X-linked Inhibitor of Apoptosis Protein (XIAP) Inhibitor
1H,1H-Perfluorooctyl acrylate	DTXSID5059799	20	0.637	VLX1570, 14 nM	DUB Inhibitor
1H,1H-Perfluorooctyl acrylate	DTXSID5059799	20	0.63	Tenofovir Disoproxil Fumarate, 30 uM	NtRTI
1H,1H-Perfluorooctyl acrylate	DTXSID5059799	20	0.628	Procyclidine HCl, 30 uM	Anti-cholinergic
1H,1H-Perfluorooctyl acrylate	DTXSID5059799	20	0.607	CPG 52364, 1.1 uM	TLR7/8/9 Inhibitor
1H,1H-Perfluorooctyl acrylate	DTXSID5059799	20	0.607	Gemcitabine Hydrochloride, 30 uM	Nucleoside Metabolic Inhibitor
1H,1H-Perfluorooctyl acrylate	DTXSID5059799	6.7	0.76	Dorzolamide HCL, 3.3 uM	Carbonic Anhydrase Inhibitor
1H,1H-Perfluorooctyl acrylate	DTXSID5059799	6.7	0.747	Ixekizumab, 20 ng/ml	IL-17A Inhibitor
1H,1H-Perfluorooctyl acrylate	DTXSID5059799	6.7	0.717	Ixekizumab, 2000 ng/ml	IL-17A Inhibitor
1H,1H-Perfluorooctyl acrylate	DTXSID5059799	6.7	0.716	Deferoxamine Mesylate, 1.5 uM	Iron Chelating Agent
1H,1H-Perfluorooctyl acrylate	DTXSID5059799	6.7	0.712	Venetoclax, 120 nM	Bcl-2 Inhibitor
1H,1H-Perfluorooctyl acrylate	DTXSID5059799	6.7	0.703	CPG 52364, 370 nM	TLR7/8/9 Inhibitor
1H,1H-Perfluorooctyl acrylate	DTXSID5059799	6.7	0.693	Ropivacaine Hydrochloride, 30 uM	Local Anaesthetic Agent
1H,1H-Perfluorooctyl acrylate	DTXSID5059799	6.7	0.671	Levamisole HCl (Ergamisol), 3.3 uM	Antihelminthic Agent
1H,1H-Perfluorooctyl acrylate	DTXSID5059799	6.7	0.644	Venetoclax, 41 nM	Bcl-2 Inhibitor
1H,1H-Perfluorooctyl acrylate	DTXSID5059799	6.7	0.639	Dorzolamide HCL, 10 uM	Carbonic Anhydrase Inhibitor
1-Iodo-1H,1H,2H,2H-perfluoroheptane	DTXSID9061881	60	0.811	4-Nonylphenol, 10 uM	Manufacturing byproduct and putative endocrine disruptor
1-Iodo-1H,1H,2H,2H-perfluoroheptane	DTXSID9061881	60	0.751	(S)-(-)-Eticlopride Hydrochloride, 13 uM	D2 Dopamine Receptor Antagonist_x000D_
1-Iodo-1H,1H,2H,2H-perfluoroheptane	DTXSID9061881	60	0.723	4-Cyclohexylcyclohexanone, 20 uM	Cosmetic fragrance agent
1-Iodo-1H,1H,2H,2H-perfluoroheptane	DTXSID9061881	60	0.723	4-Heptylphenol, 20 uM	Organic compound
1-Iodo-1H,1H,2H,2H-perfluoroheptane	DTXSID9061881	60	0.721	Clomiphene citrate, 260 nM	Estrogen Receptor (ER) Modulator
1-Iodo-1H,1H,2H,2H-perfluoroheptane	DTXSID9061881	60	0.718	Benzamil Hydrochloride, 14 uM	ENaC Antagonist
1-Iodo-1H,1H,2H,2H-perfluoroheptane	DTXSID9061881	60	0.706	TNP-470, 6.2 uM	Antineoplastic Agent
1-Iodo-1H,1H,2H,2H-perfluoroheptane	DTXSID9061881	60	0.697	Dicyclomine HCl, 3.3 uM	Anticholinergic
1-Iodo-1H,1H,2H,2H-perfluoroheptane	DTXSID9061881	60	0.696	N,N-Dimethylsphingosine, 3.3 uM	Sphingosine Kinase Inhibitor
1-Iodo-1H,1H,2H,2H-perfluoroheptane	DTXSID9061881	60	0.696	ZM449829, 10 uM	JAK3 Inhibitor
1-Iodo-1H,1H,2H,2H-perfluoroheptane	DTXSID9061881	60	0.666	Idebenone, 11 uM	Synthetic Coenzyme Q10 (CoQ10) Analog
1-Iodo-1H,1H,2H,2H-perfluoroheptane	DTXSID9061881	60	0.655	GlyH101, 10 uM	CFTR Inhibitor
1-Iodo-1H,1H,2H,2H-perfluoroheptane	DTXSID9061881	60	0.652	Chlorquinaldol, 1.1 uM	Antimicrobial Agent
1-Iodo-1H,1H,2H,2H-perfluoroheptane	DTXSID9061881	60	0.651	D-Sphingosine, 10 uM	Phospholipid
1-Iodo-1H,1H,2H,2H-perfluoroheptane	DTXSID9061881	60	0.621	Ursolic Acid, 3.3 uM	Cosmetic Additive
1-Iodo-1H,1H,2H,2H-perfluoroheptane	DTXSID9061881	60	0.61	Ursolic Acid, 3.3 uM	Cosmetic Additive
1-Iodo-1H,1H,2H,2H-perfluoroheptane	DTXSID9061881	60	0.603	Vitamin D3 (Cholecalciferol), 10 uM	Vitamin D Receptor (VDR) Agonist
1-Iodo-1H,1H,2H,2H-perfluoroheptane	DTXSID9061881	60	0.601	SPD-304, 3.3 uM	TNFα Inhibitor
1-Iodo-1H,1H,2H,2H-perfluoroheptane	DTXSID9061881	20	0.676	beta-Sistosterol, 12 uM	Plant phytosterol
1-Iodo-1H,1H,2H,2H-perfluoroheptane	DTXSID9061881	20	0.66	Sulfathiazole, 20 uM	Antimicrobial Agent
1-Iodo-1H,1H,2H,2H-perfluoroheptane	DTXSID9061881	20	0.646	Pipemidic Acid, 16 uM	Antibacterial agent
1-Iodo-1H,1H,2H,2H-perfluoroheptane	DTXSID9061881	20	0.633	Benzamil Hydrochloride, 14 uM	ENaC Antagonist
1-Iodo-1H,1H,2H,2H-perfluoroheptane	DTXSID9061881	20	0.629	(S)-(-)-Eticlopride Hydrochloride, 13 uM	D2 Dopamine Receptor Antagonist_x000D_
1-Iodo-1H,1H,2H,2H-perfluoroheptane	DTXSID9061881	20	0.602	Monobenzone, 25 uM	Skin Whitening Agent
1-Iodo-1H,1H,2H,2H-perfluoroheptane	DTXSID9061881	6.7	0.766	Ixekizumab, 20 ng/ml	IL-17A Inhibitor
1-Iodo-1H,1H,2H,2H-perfluoroheptane	DTXSID9061881	6.7	0.737	Ixekizumab, 2000 ng/ml	IL-17A Inhibitor
1-Iodo-1H,1H,2H,2H-perfluoroheptane	DTXSID9061881	6.7	0.727	Idelalisib, 37 nM	PI3Kδ Inhibitor
1-Iodo-1H,1H,2H,2H-perfluoroheptane	DTXSID9061881	6.7	0.715	IC87114, 370 nM	PI3Kδ Inhibitor
1-Iodo-1H,1H,2H,2H-perfluoroheptane	DTXSID9061881	6.7	0.694	Ropivacaine Hydrochloride, 30 uM	Local Anaesthetic Agent
1-Iodo-1H,1H,2H,2H-perfluoroheptane	DTXSID9061881	6.7	0.672	Dorzolamide HCL, 3.3 uM	Carbonic Anhydrase Inhibitor
1-Iodo-1H,1H,2H,2H-perfluoroheptane	DTXSID9061881	6.7	0.659	Idelalisib, 12 nM	PI3Kδ Inhibitor
1-Iodo-1H,1H,2H,2H-perfluoroheptane	DTXSID9061881	6.7	0.656	Olmutinib, 120 nM	Tyrosine Kinase Inhibitor
1-Iodo-1H,1H,2H,2H-perfluoroheptane	DTXSID9061881	6.7	0.655	IC87114, 1.1 uM	PI3Kδ Inhibitor
1-Iodo-1H,1H,2H,2H-perfluoroheptane	DTXSID9061881	6.7	0.652	LY450139, 3.3 uM	γ-Secretase Inhibitor
1-Iodo-1H,1H,2H,2H-perfluorononane	DTXSID90880156	20	0.91	Clomiphene citrate, 1.1 uM	Estrogen Receptor (ER) Modulator
1-Iodo-1H,1H,2H,2H-perfluorononane	DTXSID90880156	20	0.889	Diphenidol Hydrochloride, 14 uM	Antimuscarinic
1-Iodo-1H,1H,2H,2H-perfluorononane	DTXSID90880156	20	0.886	DMS, 1.1 uM	Sphingosine Kinase Inhibitor
1-Iodo-1H,1H,2H,2H-perfluorononane	DTXSID90880156	20	0.865	Oleoylethanolamide, 3.3 uM	PPARα Agonist
1-Iodo-1H,1H,2H,2H-perfluorononane	DTXSID90880156	20	0.86	Clomiphene citrate, 260 nM	Estrogen Receptor (ER) Modulator
1-Iodo-1H,1H,2H,2H-perfluorononane	DTXSID90880156	20	0.843	4-Cyclohexylcyclohexanone, 20 uM	Cosmetic fragrance agent
1-Iodo-1H,1H,2H,2H-perfluorononane	DTXSID90880156	20	0.838	Amfebutamone, 10 uM	NDRI
1-Iodo-1H,1H,2H,2H-perfluorononane	DTXSID90880156	20	0.837	Clomiphene citrate, 1.1 uM	Estrogen Receptor (ER) Modulator
1-Iodo-1H,1H,2H,2H-perfluorononane	DTXSID90880156	20	0.833	Eicosapentaenoic Acid, 5.6 uM	Omega-3 Fatty Acid; Eicosanoid Precursor
1-Iodo-1H,1H,2H,2H-perfluorononane	DTXSID90880156	20	0.832	Aclidinium Bromide, 3.3 uM	mAChR Inhibitor_x000D_
1-Iodo-1H,1H,2H,2H-perfluorononane	DTXSID90880156	20	0.829	Benztropine Mesylate, 1.1 uM	Muscarinic Acetylcholine Receptor (mAChR) Inhibitor
1-Iodo-1H,1H,2H,2H-perfluorononane	DTXSID90880156	20	0.825	SR2211, 370 nM	RORγ Inhibitor
1-Iodo-1H,1H,2H,2H-perfluorononane	DTXSID90880156	20	0.817	Alverine Citrate, 1.1 uM	Smooth Muscle Relaxant; 5-HT1A Inhibitor
1-Iodo-1H,1H,2H,2H-perfluorononane	DTXSID90880156	20	0.813	Acetic Acid, 40 uM	Solvent
1-Iodo-1H,1H,2H,2H-perfluorononane	DTXSID90880156	20	0.813	4-Hydroxytamoxifen, 800 nM	Selective Estrogen Receptor Modulator
1-Iodo-1H,1H,2H,2H-perfluorononane	DTXSID90880156	20	0.778	Clarithromycin, 100 uM	Macrolide antibiotic
1-Iodo-1H,1H,2H,2H-perfluorononane	DTXSID90880156	20	0.743	Aclidinium Bromide, 3.3 uM	mAChR Inhibitor_x000D_
1-Iodo-1H,1H,2H,2H-perfluorononane	DTXSID90880156	20	0.727	Piromidic Acid, 17 uM	Antibacterial agent
1-Iodo-1H,1H,2H,2H-perfluorononane	DTXSID90880156	20	0.66	Climbazole, 3.3 uM	Antimicrobial Agent
1-Iodo-1H,1H,2H,2H-perfluorononane	DTXSID90880156	20	0.62	Closantel, 1.1 uM	Antimicrobial Agent
1-Iodo-1H,1H,2H,2H-perfluorononane	DTXSID90880156	6.7	0.864	Oleoylethanolamide, 3.3 uM	PPARα Agonist
1-Iodo-1H,1H,2H,2H-perfluorononane	DTXSID90880156	6.7	0.857	Aclidinium Bromide, 3.3 uM	mAChR Inhibitor_x000D_
1-Iodo-1H,1H,2H,2H-perfluorononane	DTXSID90880156	6.7	0.845	Amfebutamone, 10 uM	NDRI
1-Iodo-1H,1H,2H,2H-perfluorononane	DTXSID90880156	6.7	0.84	Eicosapentaenoic Acid, 5.6 uM	Omega-3 Fatty Acid; Eicosanoid Precursor
1-Iodo-1H,1H,2H,2H-perfluorononane	DTXSID90880156	6.7	0.837	SR2211, 370 nM	RORγ Inhibitor
1-Iodo-1H,1H,2H,2H-perfluorononane	DTXSID90880156	6.7	0.832	Dibucaine HCl, 3.3 uM	Anesthetic
1-Iodo-1H,1H,2H,2H-perfluorononane	DTXSID90880156	6.7	0.83	Aclidinium Bromide, 3.3 uM	mAChR Inhibitor_x000D_
1-Iodo-1H,1H,2H,2H-perfluorononane	DTXSID90880156	6.7	0.829	Climbazole, 10 uM	Antimicrobial Agent
1-Iodo-1H,1H,2H,2H-perfluorononane	DTXSID90880156	6.7	0.824	SR2211, 370 nM	RORγ Inhibitor
1-Iodo-1H,1H,2H,2H-perfluorononane	DTXSID90880156	6.7	0.823	CP 55,940, 1.1 uM	Cannabinoid (CB) Receptor Agonist
1-Iodo-1H,1H,2H,2H-perfluorononane	DTXSID90880156	6.7	0.822	Diphenylpyraline HCl, 3.3 uM	Antihistamine Agent; GPCR Ligand
1-Iodo-1H,1H,2H,2H-perfluorononane	DTXSID90880156	6.7	0.821	Alverine Citrate, 1.1 uM	Smooth Muscle Relaxant; 5-HT1A Inhibitor
1-Iodo-1H,1H,2H,2H-perfluorononane	DTXSID90880156	6.7	0.821	Diphenylpyraline HCl, 10 uM	Antihistamine Agent; GPCR Ligand
1-Iodo-1H,1H,2H,2H-perfluorononane	DTXSID90880156	6.7	0.813	Alverine Citrate, 1.1 uM	Smooth Muscle Relaxant; 5-HT1A Inhibitor
1-Iodo-1H,1H,2H,2H-perfluorononane	DTXSID90880156	6.7	0.811	Eicosapentaenoic Acid, 5.6 uM	Omega-3 Fatty Acid; Eicosanoid Precursor
1-Iodo-1H,1H,2H,2H-perfluorononane	DTXSID90880156	6.7	0.804	Dibucaine HCl, 10 uM	Anesthetic
1-Iodo-1H,1H,2H,2H-perfluorononane	DTXSID90880156	6.7	0.801	Tamoxifen, 370 nM	Estrogen Receptor Modulator
1-Iodo-1H,1H,2H,2H-perfluorononane	DTXSID90880156	6.7	0.798	Alverine Citrate, 3.3 uM	Smooth Muscle Relaxant; 5-HT1A Inhibitor
1-Iodo-1H,1H,2H,2H-perfluorononane	DTXSID90880156	6.7	0.796	CP 55,940, 1.1 uM	Cannabinoid (CB) Receptor Agonist
1-Iodo-1H,1H,2H,2H-perfluorononane	DTXSID90880156	6.7	0.796	Sertaconazole Nitrate, 1.1 uM	Antifungal Agent
1-Iodopentadecafluoroheptane	DTXSID5059828	6.7	0.661	Mepenzolate Bromide, 10 uM	Anti-muscarinic
1-Iodopentadecafluoroheptane	DTXSID5059828	6.7	0.604	LY450139, 3.3 uM	γ-Secretase Inhibitor
2-(Perfluorobutyl)ethyl acrylate	DTXSID1068772	60	0.856	VLX1570, 120 nM	DUB Inhibitor
2-(Perfluorobutyl)ethyl acrylate	DTXSID1068772	60	0.846	VLX1570, 41 nM	DUB Inhibitor
2-(Perfluorobutyl)ethyl acrylate	DTXSID1068772	60	0.825	Nifuroxazide, 30 uM	STAT Inhibitor
2-(Perfluorobutyl)ethyl acrylate	DTXSID1068772	60	0.818	Auranofin, 370 nM	Thioredoxin Reductase Inhibitor
2-(Perfluorobutyl)ethyl acrylate	DTXSID1068772	60	0.817	VLX1570, 370 nM	DUB Inhibitor
2-(Perfluorobutyl)ethyl acrylate	DTXSID1068772	60	0.803	Olmutinib, 3.3 uM	Tyrosine Kinase Inhibitor
2-(Perfluorobutyl)ethyl acrylate	DTXSID1068772	60	0.797	VLX1570, 120 nM	DUB Inhibitor
2-(Perfluorobutyl)ethyl acrylate	DTXSID1068772	60	0.79	BDV0005266b, 5 uM	Bromodomain Inhibitor
2-(Perfluorobutyl)ethyl acrylate	DTXSID1068772	60	0.788	ONX 0914, 200 nM	Immunoproteasome Inhibitor
2-(Perfluorobutyl)ethyl acrylate	DTXSID1068772	60	0.786	Cystamine Dihydrochloride, 680 uM	Cystine Depleting Agent
2-(Perfluorobutyl)ethyl acrylate	DTXSID1068772	60	0.784	Cystamine Dihydrochloride, 450 uM	Cystine Depleting Agent
2-(Perfluorobutyl)ethyl acrylate	DTXSID1068772	60	0.777	VLX1570, 41 nM	DUB Inhibitor
2-(Perfluorobutyl)ethyl acrylate	DTXSID1068772	60	0.768	Auranofin, 370 nM	Thioredoxin Reductase Inhibitor
2-(Perfluorobutyl)ethyl acrylate	DTXSID1068772	60	0.76	VLX1570, 370 nM	DUB Inhibitor
2-(Perfluorobutyl)ethyl acrylate	DTXSID1068772	60	0.748	Retinol, 30 uM	Vitamin A
2-(Perfluorobutyl)ethyl acrylate	DTXSID1068772	60	0.746	Paroxetine HCl, 30 uM	SSRI
2-(Perfluorobutyl)ethyl acrylate	DTXSID1068772	60	0.742	BDV0005266b, 5 uM	Bromodomain Inhibitor
2-(Perfluorobutyl)ethyl acrylate	DTXSID1068772	60	0.741	Coffee Extract, 1400000 ng/ml	Coffee Extract
2-(Perfluorobutyl)ethyl acrylate	DTXSID1068772	60	0.737	Sotagliflozin, 50 uM	SGLT1/SGLT2 Inhibitor
2-(Perfluorobutyl)ethyl acrylate	DTXSID1068772	60	0.733	666-15, 1.1 uM	CREB Inhibitor
2-(Perfluorobutyl)ethyl acrylate	DTXSID1068772	20	0.692	(R)-(-)-Apomorphine Hydrochloride Hemihydrate, 8 uM	Dopamine D2 Receptor Agonist
2-(Perfluorobutyl)ethyl acrylate	DTXSID1068772	20	0.685	TNP-470, 10 uM	Antineoplastic Agent
2-(Perfluorobutyl)ethyl acrylate	DTXSID1068772	20	0.657	Ro 106-9920, 3.3 uM	Ubiquitin Ligase Inhibitor
2-(Perfluorobutyl)ethyl acrylate	DTXSID1068772	20	0.639	VLX1570, 120 nM	DUB Inhibitor
2-(Perfluorobutyl)ethyl acrylate	DTXSID1068772	20	0.635	JQ1, 370 nM	BET Inhibitor
2-(Perfluorobutyl)ethyl acrylate	DTXSID1068772	20	0.633	Azathioprine, 30 uM	Purine Metabolism Anatgonist
2-(Perfluorobutyl)ethyl acrylate	DTXSID1068772	20	0.632	Nebivolol, 10 uM	β1 Adrenergic Receptor Inhibitor
2-(Perfluorobutyl)ethyl acrylate	DTXSID1068772	20	0.629	JQ1, 1.1 uM	BET Inhibitor
2-(Perfluorobutyl)ethyl acrylate	DTXSID1068772	20	0.621	TNP-470, 6.2 uM	Antineoplastic Agent
2-(Perfluorobutyl)ethyl acrylate	DTXSID1068772	20	0.617	Methylene Blue, 1.1 uM	NOS Inhibitor; Guanylate Cyclase Inhibitor
2-(Perfluorobutyl)ethyl acrylate	DTXSID1068772	20	0.617	(5Z)-7-Oxozeaenol, 1.1 uM	TAK1 MAPKKK Inhibitor
2-(Perfluorobutyl)ethyl acrylate	DTXSID1068772	20	0.614	Methylene Blue, 10 uM	NOS Inhibitor; Guanylate Cyclase Inhibitor
2-(Perfluorobutyl)ethyl acrylate	DTXSID1068772	20	0.61	JQ1, 1.1 uM	BET Inhibitor
2-(Perfluorobutyl)ethyl acrylate	DTXSID1068772	20	0.604	JQ1, 370 nM	BET Inhibitor
2-(Perfluorobutyl)ethyl acrylate	DTXSID1068772	20	0.603	Tunicamycin, 120 nM	Antibiotic Agent
2-(Perfluorobutyl)ethyl acrylate	DTXSID1068772	20	0.603	Dexlansoprazole, 30 uM	Proton Pump Inhibitor
2-(Perfluorobutyl)ethyl acrylate	DTXSID1068772	20	0.601	Oligomycin A, 1.1 uM	F0/F1 ATPase Inhibitor; Mitochondrial Inhibitor
2-(Perfluorobutyl)ethyl acrylate	DTXSID1068772	6.7	0.766	Gilteritinib, 1 uM	Tyrosine Kinase Inhibitor
2-(Perfluorobutyl)ethyl acrylate	DTXSID1068772	6.7	0.763	Racecadotril (Acetorphan), 30 uM	Antidiarrheal agent
2-(Perfluorobutyl)ethyl acrylate	DTXSID1068772	6.7	0.746	Idelalisib, 37 nM	PI3Kδ Inhibitor
2-(Perfluorobutyl)ethyl acrylate	DTXSID1068772	6.7	0.712	Idelalisib, 12 nM	PI3Kδ Inhibitor
2-(Perfluorobutyl)ethyl acrylate	DTXSID1068772	6.7	0.701	Pimozide, 3.3 uM	Antipsychotic agent
2-(Perfluorobutyl)ethyl acrylate	DTXSID1068772	6.7	0.696	Ropivacaine Hydrochloride, 30 uM	Local Anaesthetic Agent
2-(Perfluorobutyl)ethyl acrylate	DTXSID1068772	6.7	0.684	Ixekizumab, 20 ng/ml	IL-17A Inhibitor
2-(Perfluorobutyl)ethyl acrylate	DTXSID1068772	6.7	0.676	Flumethasone, 30 uM	Glucocorticoid Receptor (GR) Agonist
2-(Perfluorobutyl)ethyl acrylate	DTXSID1068772	6.7	0.67	Ixekizumab, 200 ng/ml	IL-17A Inhibitor
2,2,2-Trifluoroethyl perfluorobutanesulfonate	DTXSID60380390	60	0.658	Acetic Acid, 0.022 %	Solvent
2,2,3,3-Tetrafluoropropyl acrylate	DTXSID10224331	60	0.864	VLX1570, 370 nM	DUB Inhibitor
2,2,3,3-Tetrafluoropropyl acrylate	DTXSID10224331	60	0.861	VLX1570, 120 nM	DUB Inhibitor
2,2,3,3-Tetrafluoropropyl acrylate	DTXSID10224331	60	0.852	VLX1570, 370 nM	DUB Inhibitor
2,2,3,3-Tetrafluoropropyl acrylate	DTXSID10224331	60	0.834	VLX1570, 120 nM	DUB Inhibitor
2,2,3,3-Tetrafluoropropyl acrylate	DTXSID10224331	60	0.819	Cystamine Dihydrochloride, 680 uM	Cystine Depleting Agent
2,2,3,3-Tetrafluoropropyl acrylate	DTXSID10224331	60	0.814	MK-8457, 1.8 uM	SYK Inhibitor
2,2,3,3-Tetrafluoropropyl acrylate	DTXSID10224331	60	0.809	BDV0005266b, 5 uM	Bromodomain Inhibitor
2,2,3,3-Tetrafluoropropyl acrylate	DTXSID10224331	60	0.808	Cystamine Dihydrochloride, 1000 uM	Cystine Depleting Agent
2,2,3,3-Tetrafluoropropyl acrylate	DTXSID10224331	60	0.807	Cystamine Dihydrochloride, 3000 uM	Cystine Depleting Agent
2,2,3,3-Tetrafluoropropyl acrylate	DTXSID10224331	60	0.802	Cystamine Dihydrochloride, 450 uM	Cystine Depleting Agent
2,2,3,3-Tetrafluoropropyl acrylate	DTXSID10224331	60	0.8	Coffee Extract, 1400000 ng/ml	Coffee Extract
2,2,3,3-Tetrafluoropropyl acrylate	DTXSID10224331	60	0.799	Cysteamine Hydrochloride, 3000 uM	Cystine Depleting Agent
2,2,3,3-Tetrafluoropropyl acrylate	DTXSID10224331	60	0.799	Olmutinib, 10 uM	Tyrosine Kinase Inhibitor
2,2,3,3-Tetrafluoropropyl acrylate	DTXSID10224331	60	0.795	(5Z)-7-Oxozeaenol, 3.3 uM	TAK1 MAPKKK Inhibitor
2,2,3,3-Tetrafluoropropyl acrylate	DTXSID10224331	60	0.794	BDV0005266b, 5 uM	Bromodomain Inhibitor
2,2,3,3-Tetrafluoropropyl acrylate	DTXSID10224331	60	0.79	Cystamine Dihydrochloride, 3000 uM	Cystine Depleting Agent
2,2,3,3-Tetrafluoropropyl acrylate	DTXSID10224331	60	0.787	VLX1570, 1.1 uM	DUB Inhibitor
2,2,3,3-Tetrafluoropropyl acrylate	DTXSID10224331	60	0.786	IKK-2 Inhibitor IV, 10 uM	IKK2 Inhibitor
2,2,3,3-Tetrafluoropropyl acrylate	DTXSID10224331	60	0.785	MK-8457, 1.8 uM	SYK Inhibitor
2,2,3,3-Tetrafluoropropyl acrylate	DTXSID10224331	60	0.782	Cystamine Dihydrochloride, 680 uM	Cystine Depleting Agent
2,2,3,3-Tetrafluoropropyl acrylate	DTXSID10224331	20	0.81	VLX1570, 120 nM	DUB Inhibitor
2,2,3,3-Tetrafluoropropyl acrylate	DTXSID10224331	20	0.799	VLX1570, 120 nM	DUB Inhibitor
2,2,3,3-Tetrafluoropropyl acrylate	DTXSID10224331	20	0.774	VLX1570, 370 nM	DUB Inhibitor
2,2,3,3-Tetrafluoropropyl acrylate	DTXSID10224331	20	0.774	VLX1570, 370 nM	DUB Inhibitor
2,2,3,3-Tetrafluoropropyl acrylate	DTXSID10224331	20	0.769	Retinol, 30 uM	Vitamin A
2,2,3,3-Tetrafluoropropyl acrylate	DTXSID10224331	20	0.767	Adefovir Dipivoxil, 10 uM	Reverse Transcriptase Inhbitor
2,2,3,3-Tetrafluoropropyl acrylate	DTXSID10224331	20	0.763	VLX1570, 41 nM	DUB Inhibitor
2,2,3,3-Tetrafluoropropyl acrylate	DTXSID10224331	20	0.76	Coffee Extract, 1400000 ng/ml	Coffee Extract
2,2,3,3-Tetrafluoropropyl acrylate	DTXSID10224331	20	0.752	666-15, 1.1 uM	CREB Inhibitor
2,2,3,3-Tetrafluoropropyl acrylate	DTXSID10224331	20	0.751	Cystamine Dihydrochloride, 680 uM	Cystine Depleting Agent
2,2,3,3-Tetrafluoropropyl acrylate	DTXSID10224331	20	0.75	Emetine, 1.1 uM	Emetic agent
2,2,3,3-Tetrafluoropropyl acrylate	DTXSID10224331	20	0.747	Retinol, 30 uM	Vitamin A
2,2,3,3-Tetrafluoropropyl acrylate	DTXSID10224331	20	0.747	Cystamine Dihydrochloride, 450 uM	Cystine Depleting Agent
2,2,3,3-Tetrafluoropropyl acrylate	DTXSID10224331	20	0.735	Coffee Extract, 1400000 ng/ml	Coffee Extract
2,2,3,3-Tetrafluoropropyl acrylate	DTXSID10224331	20	0.732	VLX1570, 41 nM	DUB Inhibitor
2,2,3,3-Tetrafluoropropyl acrylate	DTXSID10224331	20	0.725	BDV0005266b, 5 uM	Bromodomain Inhibitor
2,2,3,3-Tetrafluoropropyl acrylate	DTXSID10224331	20	0.724	Sotagliflozin, 50 uM	SGLT1/SGLT2 Inhibitor
2,2,3,3-Tetrafluoropropyl acrylate	DTXSID10224331	20	0.712	ONX 0914, 200 nM	Immunoproteasome Inhibitor
2,2,3,3-Tetrafluoropropyl acrylate	DTXSID10224331	20	0.712	666-15, 1.1 uM	CREB Inhibitor
2,2,3,3-Tetrafluoropropyl acrylate	DTXSID10224331	20	0.709	Omipalisib, 370 nM	PI3K Inhibitor; mTOR Inhibitor
2,2,3,3-Tetrafluoropropyl acrylate	DTXSID10224331	6.7	0.741	VLX1570, 41 nM	DUB Inhibitor
2,2,3,3-Tetrafluoropropyl acrylate	DTXSID10224331	6.7	0.74	BDV0005266b, 5 uM	Bromodomain Inhibitor
2,2,3,3-Tetrafluoropropyl acrylate	DTXSID10224331	6.7	0.736	Omipalisib, 120 nM	PI3K Inhibitor; mTOR Inhibitor
2,2,3,3-Tetrafluoropropyl acrylate	DTXSID10224331	6.7	0.731	Omipalisib, 41 nM	PI3K Inhibitor; mTOR Inhibitor
2,2,3,3-Tetrafluoropropyl acrylate	DTXSID10224331	6.7	0.73	VLX1570, 120 nM	DUB Inhibitor
2,2,3,3-Tetrafluoropropyl acrylate	DTXSID10224331	6.7	0.722	Omipalisib, 370 nM	PI3K Inhibitor; mTOR Inhibitor
2,2,3,3-Tetrafluoropropyl acrylate	DTXSID10224331	6.7	0.721	Retinol, 30 uM	Vitamin A
2,2,3,3-Tetrafluoropropyl acrylate	DTXSID10224331	6.7	0.714	Coffee Extract, 1400000 ng/ml	Coffee Extract
2,2,3,3-Tetrafluoropropyl acrylate	DTXSID10224331	6.7	0.709	Bortezomib, 4.6 nM	Proteasome Inhibitor
2,2,3,3-Tetrafluoropropyl acrylate	DTXSID10224331	6.7	0.708	Methylene Blue, 10 uM	NOS Inhibitor; Guanylate Cyclase Inhibitor
2,2,3,3-Tetrafluoropropyl acrylate	DTXSID10224331	6.7	0.692	TNP-470, 6.2 uM	Antineoplastic Agent
2,2,3,3-Tetrafluoropropyl acrylate	DTXSID10224331	2.2	0.644	(1aS,8R,9S,9aS)-1-Acetyl-8-[(carbamoyloxy)methyl]-5-formyl-7-methoxy-1,1a,2,9a-tetrahydro-3,9-epoxyazireno[2,3-c][1]benzazocin-9(8H)-yl acetate, 310 nM	TX011657 Undisclosed ToxCast compound from Astellas
2-Aminohexafluoropropan-2-ol	DTXSID80382093	2.2	0.612	Oxaliplatin, 370 nM	Antineoplastic Agent; DNA Synthesis Inhibitor
2H,2H,3H,3H-Perfluorooctanoic acid	DTXSID20874028	60	0.693	Salicylic Acid, 1000 uM	COX Inhibitor
2H,2H,3H,3H-Perfluorooctanoic acid	DTXSID20874028	60	0.671	Leflunomide, 30 uM	Dihydroorotate Dehydrogenase (DHODH) Inhibitor
2H,2H,3H,3H-Perfluorooctanoic acid	DTXSID20874028	60	0.655	Bextra, 30 uM	COX2 Inhibitor
2H,2H,3H,3H-Perfluorooctanoic acid	DTXSID20874028	60	0.644	AZD1208, 1.1 uM	PIM Kinase Inhibitor
2H,2H,3H,3H-Perfluorooctanoic acid	DTXSID20874028	60	0.64	Carmofur, 3.3 uM	Pyrimidine Analogue; Antineoplastic Agent
2H,2H,3H,3H-Perfluorooctanoic acid	DTXSID20874028	60	0.638	Leflunomide, 10 uM	Dihydroorotate Dehydrogenase (DHODH) Inhibitor
2H,2H,3H,3H-Perfluorooctanoic acid	DTXSID20874028	60	0.634	Ursodeoxycholic Acid, 200 uM	Bile Acid
2H,2H,3H,3H-Perfluorooctanoic acid	DTXSID20874028	60	0.621	Etodolac, 100 uM	COX-2 Inhibitor
2H,2H,3H,3H-Perfluorooctanoic acid	DTXSID20874028	60	0.619	Lumacaftor, 30 uM	CFTR Modulator
2H,2H,3H,3H-Perfluorooctanoic acid	DTXSID20874028	60	0.615	PFI-4, 560 nM	Bromodomain Inhibitor
3-(Perfluoroisopropyl)-2-propenoic acid	DTXSID40380257	2.2	0.636	Tunicamycin, 14 nM	Antibiotic Agent
3-(Perfluoroisopropyl)-2-propenoic acid	DTXSID40380257	2.2	0.611	FM-381, 370 nM	JAK3 Inhibitor
3-(Perfluorooctyl)propanol	DTXSID10379991	60	0.779	Bortezomib, 30 uM	Proteasome Inhibitor
3-(Perfluorooctyl)propanol	DTXSID10379991	60	0.772	EDTA, 10000 uM	Chelating agent
3-(Perfluorooctyl)propanol	DTXSID10379991	60	0.768	Bortezomib, 30 uM	Proteasome Inhibitor
3-(Perfluorooctyl)propanol	DTXSID10379991	60	0.766	Ethylenediamine, 0.1 X	Organic Compound
3-(Perfluorooctyl)propanol	DTXSID10379991	60	0.76	Bortezomib, 3.3 uM	Proteasome Inhibitor
3-(Perfluorooctyl)propanol	DTXSID10379991	60	0.76	Sorafenib Tosylate, 30 uM	Multikinase Inhibitor (RAF/VEGFR-2/PDGFRβ)
3-(Perfluorooctyl)propanol	DTXSID10379991	60	0.756	Bortezomib, 10 uM	Proteasome Inhibitor
3-(Perfluorooctyl)propanol	DTXSID10379991	60	0.754	Ethylenediamine, 0.1 X	Organic Compound
3-(Perfluorooctyl)propanol	DTXSID10379991	60	0.752	Bortezomib, 3.3 uM	Proteasome Inhibitor
3-(Perfluorooctyl)propanol	DTXSID10379991	60	0.75	IKK 16, 10 uM	IKK2 Inhibitor
3-(Perfluorooctyl)propanol	DTXSID10379991	60	0.749	Trifluoperazine 2HCl, 30 uM	Antipsychotic Agent
3-(Perfluorooctyl)propanol	DTXSID10379991	60	0.748	Bortezomib, 10 uM	Proteasome Inhibitor
3-(Perfluorooctyl)propanol	DTXSID10379991	60	0.747	Butylated Hydroxytoluene, 90 uM	Antioxidant used in packaging and foods
3-(Perfluorooctyl)propanol	DTXSID10379991	60	0.746	Bortezomib, 1.1 uM	Proteasome Inhibitor
3-(Perfluorooctyl)propanol	DTXSID10379991	60	0.746	Sorafenib Tosylate, 30 uM	Multikinase Inhibitor (RAF/VEGFR-2/PDGFRβ)
3-(Perfluorooctyl)propanol	DTXSID10379991	60	0.743	Trifluoperazine 2HCl, 30 uM	Antipsychotic Agent
3-(Perfluorooctyl)propanol	DTXSID10379991	60	0.738	Bortezomib, 1.1 uM	Proteasome Inhibitor
3-(Perfluorooctyl)propanol	DTXSID10379991	60	0.731	VLX1570, 3.3 uM	DUB Inhibitor
3-(Perfluorooctyl)propanol	DTXSID10379991	60	0.729	Butylated Hydroxytoluene, 90 uM	Antioxidant used in packaging and foods
3-(Perfluorooctyl)propanol	DTXSID10379991	60	0.728	EDTA, 10000 uM	Chelating agent
3-(Perfluorooctyl)propanol	DTXSID10379991	20	0.81	Glutaraldehyde, 40 uM	Disinfectant and fixative
3-(Perfluorooctyl)propanol	DTXSID10379991	20	0.776	Tamoxifen Citrate, 8.9 uM	Selective Estrogen Receptor Modulator
3-(Perfluorooctyl)propanol	DTXSID10379991	20	0.756	13-cis-Retinoic Acid, 33 uM	RAR/RXR Agonist
3-(Perfluorooctyl)propanol	DTXSID10379991	20	0.692	Bisphenol AF, 20 uM	Putative estrogen disruptor
3-(Perfluorooctyl)propanol	DTXSID10379991	20	0.659	25-Hydroxyvitamin D3, 10 uM	Vitamin D Receptor (VDR) Agonist
3-(Perfluorooctyl)propanol	DTXSID10379991	20	0.651	Venetoclax, 3.3 uM	Bcl-2 Inhibitor
3-(Perfluorooctyl)propanol	DTXSID10379991	20	0.632	Disulfiram, 17 uM	Aldehyde Dehydrogenase Inhibitor
3-(Perfluorooctyl)propanol	DTXSID10379991	20	0.604	Bardoxolone Methyl, 370 nM	Nrf2 Activator; Triterpenes
3-(Perfluorooctyl)propanol	DTXSID10379991	6.7	0.784	Clomiphene citrate, 2.1 uM	Estrogen Receptor (ER) Modulator
3-(Perfluorooctyl)propanol	DTXSID10379991	6.7	0.762	Isopentyl alcohol, 40 uM	Organic compound used as a Flavoring Agent
3-(Perfluorooctyl)propanol	DTXSID10379991	6.7	0.756	Carbetapentane Citrate, 9.5 uM	Muscarinic Receptor Antagonist and Cough Suppressant
3-(Perfluorooctyl)propanol	DTXSID10379991	6.7	0.747	Sulfasalazine, 100 uM	Anti-inflammatory Agent
3-(Perfluorooctyl)propanol	DTXSID10379991	6.7	0.741	Sulfasalazine, 100 uM	Anti-inflammatory Agent
3-(Perfluorooctyl)propanol	DTXSID10379991	6.7	0.741	ATP, 30 uM	Coenzyme
3-(Perfluorooctyl)propanol	DTXSID10379991	6.7	0.732	Dicoumarol, 15 uM	Anti-coagulant
3-(Perfluorooctyl)propanol	DTXSID10379991	6.7	0.73	PAF, 3.3 uM	PAF Receptor Agonist
3-(Perfluorooctyl)propanol	DTXSID10379991	6.7	0.697	ATP, 10 uM	Coenzyme
3-(Perfluorooctyl)propanol	DTXSID10379991	6.7	0.687	ATP, 10 uM	Coenzyme
3-(Perfluorooctyl)propanol	DTXSID10379991	6.7	0.669	Galeterone, 3.3 uM	CYP17A1 Inhibitor
3-(Perfluorooctyl)propanol	DTXSID10379991	6.7	0.663	25-Hydroxyvitamin D3, 3.3 uM	Vitamin D Receptor (VDR) Agonist
3-(Perfluorooctyl)propanol	DTXSID10379991	6.7	0.631	Sulfapyridine, 20 uM	Antibacterial agent
3-(Perfluorooctyl)propanol	DTXSID10379991	6.7	0.624	Embelin, 3.3 uM	X-linked Inhibitor of Apoptosis Protein (XIAP) Inhibitor
3-(Perfluorooctyl)propanol	DTXSID10379991	6.7	0.62	Isopentyl alcohol, 40 uM	Organic compound used as a Flavoring Agent
3-(Perfluorooctyl)propanol	DTXSID10379991	6.7	0.617	Bisphenol AF, 20 uM	Putative estrogen disruptor
3-(Perfluorooctyl)propanol	DTXSID10379991	6.7	0.604	4-Heptylphenol, 20 uM	Organic compound
3,3-Bis(trifluoromethyl)-2-propenoic acid	DTXSID30170109	60	0.828	Thiostrepton, 1.1 uM	Oligopeptide Antibiotic
3,3-Bis(trifluoromethyl)-2-propenoic acid	DTXSID30170109	60	0.82	Prostaglandin D2, 10 uM	DP Agonist
3,3-Bis(trifluoromethyl)-2-propenoic acid	DTXSID30170109	60	0.818	Bortezomib, 4.6 nM	Proteasome Inhibitor
3,3-Bis(trifluoromethyl)-2-propenoic acid	DTXSID30170109	60	0.812	FM-479, 10 uM	Negative control for Jak3 inhibitor FM-381
3,3-Bis(trifluoromethyl)-2-propenoic acid	DTXSID30170109	60	0.808	Cystamine Dihydrochloride, 680 uM	Cystine Depleting Agent
3,3-Bis(trifluoromethyl)-2-propenoic acid	DTXSID30170109	60	0.803	15(R)-Prostaglandin D2, 10 uM	DP Agonist
3,3-Bis(trifluoromethyl)-2-propenoic acid	DTXSID30170109	60	0.799	Thiostrepton, 1.1 uM	Oligopeptide Antibiotic
3,3-Bis(trifluoromethyl)-2-propenoic acid	DTXSID30170109	60	0.796	Cystamine Dihydrochloride, 450 uM	Cystine Depleting Agent
3,3-Bis(trifluoromethyl)-2-propenoic acid	DTXSID30170109	60	0.795	Azathioprine, 33 uM	Purine Metabolism Anatgonist
3,3-Bis(trifluoromethyl)-2-propenoic acid	DTXSID30170109	60	0.795	Pyrithioxin, 100 uM	Neurotropic Agent
3,3-Bis(trifluoromethyl)-2-propenoic acid	DTXSID30170109	60	0.789	Nortriptyline Hydrochloride, 30 uM	SNRI
3,3-Bis(trifluoromethyl)-2-propenoic acid	DTXSID30170109	60	0.772	Cystamine Dihydrochloride, 680 uM	Cystine Depleting Agent
3,3-Bis(trifluoromethyl)-2-propenoic acid	DTXSID30170109	60	0.763	Azathioprine, 33 uM	Purine Metabolism Anatgonist
3,3-Bis(trifluoromethyl)-2-propenoic acid	DTXSID30170109	60	0.76	Sotagliflozin, 50 uM	SGLT1/SGLT2 Inhibitor
3,3-Bis(trifluoromethyl)-2-propenoic acid	DTXSID30170109	60	0.757	Bortezomib, 4.6 nM	Proteasome Inhibitor
3,3-Bis(trifluoromethyl)-2-propenoic acid	DTXSID30170109	60	0.753	FM-479, 10 uM	Negative control for Jak3 inhibitor FM-381
3,3-Bis(trifluoromethyl)-2-propenoic acid	DTXSID30170109	60	0.749	Prostaglandin D2, 10 uM	DP Agonist
3,3-Bis(trifluoromethyl)-2-propenoic acid	DTXSID30170109	60	0.748	Cystamine Dihydrochloride, 3000 uM	Cystine Depleting Agent
3,3-Bis(trifluoromethyl)-2-propenoic acid	DTXSID30170109	60	0.747	Retinol, 30 uM	Vitamin A
3,3-Bis(trifluoromethyl)-2-propenoic acid	DTXSID30170109	60	0.745	Azathioprine, 100 uM	Purine Metabolism Anatgonist
3H,3H-Perfluoro-2,4-hexanedione	DTXSID90174941	2.2	0.791	Ketorolac Tromethamine, 13 uM	NSAID COX1/2 Inhibitor
3H,3H-Perfluoro-2,4-hexanedione	DTXSID90174941	2.2	0.705	Oxaprozin, 17 uM	COX Inhibitor
3H,3H-Perfluoro-2,4-hexanedione	DTXSID90174941	2.2	0.686	3-(Difluoromethyl)-1-(4-methoxyphenyl)-5-[4-(methylsulfinyl)phenyl]-1H-pyrazole, 310 nM	ToxCast Compound
3H,3H-Perfluoro-2,4-hexanedione	DTXSID90174941	2.2	0.673	17alpha-Ethynylestradiol, 370 nM	ER Agonist
3H,3H-Perfluoro-2,4-hexanedione	DTXSID90174941	2.2	0.605	Amfenac Sodium, 1.1 uM	NSAID
3H-Perfluoro-2,2,4,4-tetrahydroxypentane	DTXSID70379295	60	0.859	M344, 1.1 uM	HDAC Inhibitor
3H-Perfluoro-2,2,4,4-tetrahydroxypentane	DTXSID70379295	60	0.849	M344, 1.1 uM	HDAC Inhibitor
3H-Perfluoro-2,2,4,4-tetrahydroxypentane	DTXSID70379295	60	0.835	Scriptaid, 1.1 uM	HDAC Inhibitor
3H-Perfluoro-2,2,4,4-tetrahydroxypentane	DTXSID70379295	60	0.834	SB939, 370 nM	HDAC Inhibitor
3H-Perfluoro-2,2,4,4-tetrahydroxypentane	DTXSID70379295	60	0.829	Scriptaid, 1.1 uM	HDAC Inhibitor
3H-Perfluoro-2,2,4,4-tetrahydroxypentane	DTXSID70379295	60	0.809	SB939, 370 nM	HDAC Inhibitor
3H-Perfluoro-2,2,4,4-tetrahydroxypentane	DTXSID70379295	60	0.801	SB939, 1.1 uM	HDAC Inhibitor
3H-Perfluoro-2,2,4,4-tetrahydroxypentane	DTXSID70379295	60	0.798	Trichostatin A, 370 nM	HDAC Inhibitor
3H-Perfluoro-2,2,4,4-tetrahydroxypentane	DTXSID70379295	60	0.793	Temsirolimus, 1.1 uM	FK506-binding Protein 1A (FKBP1A) Inhibitor; mTOR Inhibitor
3H-Perfluoro-2,2,4,4-tetrahydroxypentane	DTXSID70379295	60	0.792	Temsirolimus, 3.3 uM	FK506-binding Protein 1A (FKBP1A) Inhibitor; mTOR Inhibitor
3H-Perfluoro-2,2,4,4-tetrahydroxypentane	DTXSID70379295	60	0.792	Scriptaid, 3.3 uM	HDAC Inhibitor
3H-Perfluoro-2,2,4,4-tetrahydroxypentane	DTXSID70379295	60	0.791	Vorinostat, 3.3 uM	HDAC Inhibitor (HDAC1, HDAC2, HDAC3, HDAC6)
3H-Perfluoro-2,2,4,4-tetrahydroxypentane	DTXSID70379295	60	0.791	Temsirolimus, 370 nM	FK506-binding Protein 1A (FKBP1A) Inhibitor; mTOR Inhibitor
3H-Perfluoro-2,2,4,4-tetrahydroxypentane	DTXSID70379295	60	0.787	Vorinostat, 3.3 uM	HDAC Inhibitor (HDAC1, HDAC2, HDAC3, HDAC6)
3H-Perfluoro-2,2,4,4-tetrahydroxypentane	DTXSID70379295	60	0.786	Temsirolimus, 370 nM	FK506-binding Protein 1A (FKBP1A) Inhibitor; mTOR Inhibitor
3H-Perfluoro-2,2,4,4-tetrahydroxypentane	DTXSID70379295	60	0.785	Trichostatin A, 120 nM	HDAC Inhibitor
3H-Perfluoro-2,2,4,4-tetrahydroxypentane	DTXSID70379295	60	0.777	Temsirolimus, 3.3 uM	FK506-binding Protein 1A (FKBP1A) Inhibitor; mTOR Inhibitor
3H-Perfluoro-2,2,4,4-tetrahydroxypentane	DTXSID70379295	60	0.768	Entinostat, 3.3 uM	HDAC Inhibitor
3H-Perfluoro-2,2,4,4-tetrahydroxypentane	DTXSID70379295	60	0.767	BEZ235, 12 nM	PI3K Inhibitor; mTOR Inhibitor
3H-Perfluoro-2,2,4,4-tetrahydroxypentane	DTXSID70379295	60	0.766	M344, 3.3 uM	HDAC Inhibitor
4,4-bis(Trifluoromethyl)-4-fluoropropanoic acid	DTXSID80380256	6.7	0.648	Go 6983, 110 nM	PKC (c+n) Inhibitor
4:4 Fluorotelomer alcohol	DTXSID60377821	60	0.762	Budesonide, 3.3 uM	Glucocorticoid Receptor (GR) Agonist
4:4 Fluorotelomer alcohol	DTXSID60377821	60	0.756	Budesonide, 10 uM	Glucocorticoid Receptor (GR) Agonist
4:4 Fluorotelomer alcohol	DTXSID60377821	60	0.752	Gilteritinib, 1 uM	Tyrosine Kinase Inhibitor
4:4 Fluorotelomer alcohol	DTXSID60377821	60	0.745	Fludrocortisone, 3.3 uM	Glucocorticoid Receptor (GR) Agonist; Mineralocorticoid Receptor (MR Agonist)
4:4 Fluorotelomer alcohol	DTXSID60377821	60	0.742	Hydrocortisone, 90 uM	Glucocorticoid Receptor (GR) Agonist
4:4 Fluorotelomer alcohol	DTXSID60377821	60	0.739	Adefovir Dipivoxil, 3.3 uM	Reverse Transcriptase Inhbitor
4:4 Fluorotelomer alcohol	DTXSID60377821	60	0.728	Adefovir Dipivoxil, 10 uM	Reverse Transcriptase Inhbitor
4:4 Fluorotelomer alcohol	DTXSID60377821	60	0.718	Desonide, 10 uM	Glucocorticoid Receptor (GR) Agonist
4:4 Fluorotelomer alcohol	DTXSID60377821	60	0.717	BDV0005266b, 1.7 uM	Bromodomain Inhibitor
4:4 Fluorotelomer alcohol	DTXSID60377821	60	0.716	Disulfiram, 370 nM	Aldehyde Dehydrogenase Inhibitor
4H-Perfluorobutanoic acid	DTXSID50892417	2.2	0.729	Disulfiram, 370 nM	Aldehyde Dehydrogenase Inhibitor
4H-Perfluorobutanoic acid	DTXSID50892417	2.2	0.715	Deflazacort (Calcort), 30 uM	Glucocorticoid Receptor (GR) Agonist
4H-Perfluorobutanoic acid	DTXSID50892417	2.2	0.662	Tylosin Tartrate, 370 nM	Macrolide antibiotic
4H-Perfluorobutanoic acid	DTXSID50892417	2.2	0.656	MRL-SYKi, 1.1 uM	SYK Inhibitor_x000D_
4H-Perfluorobutanoic acid	DTXSID50892417	2.2	0.648	Fludrocortisone, 30 uM	Glucocorticoid Receptor (GR) Agonist; Mineralocorticoid Receptor (MR Agonist)
4H-Perfluorobutanoic acid	DTXSID50892417	2.2	0.641	Idelalisib, 1 uM	PI3Kδ Inhibitor
4H-Perfluorobutanoic acid	DTXSID50892417	2.2	0.62	Melanotan II, 890 nM	Melanocortin Receptor Agonist_x000D_
4H-Perfluorobutanoic acid	DTXSID50892417	2.2	0.617	Aldosterone, 41 nM	Mineralocorticoid Receptor (MR) Agonist
4H-Perfluorobutanoic acid	DTXSID50892417	2.2	0.606	FM-381, 370 nM	JAK3 Inhibitor
4H-Perfluorobutanoic acid	DTXSID50892417	2.2	0.605	CGP 52608, 1.1 uM	RORα Ligand
6:1 Fluorotelomer alcohol	DTXSID00190950	60	0.776	DMS, 3.3 uM	Sphingosine Kinase Inhibitor
6:1 Fluorotelomer alcohol	DTXSID00190950	60	0.726	4-[(9-Cyclopentyl-7,7-difluoro-5-methyl-6-oxo-6,7,8,9-tetrahydro-5H-pyrimido[4,5-b][1,4]diazepin-2-yl)amino]-3-methoxy-N-(1-methylpiperidin-4-yl)benzamide, 2.3 uM	ToxCast Compound
6:1 Fluorotelomer alcohol	DTXSID00190950	60	0.715	Metixene Hydrochloride, 14 uM	Anti-cholinergic
6:1 Fluorotelomer alcohol	DTXSID00190950	60	0.706	4-[(9-Cyclopentyl-7,7-difluoro-5-methyl-6-oxo-6,7,8,9-tetrahydro-5H-pyrimido[4,5-b][1,4]diazepin-2-yl)amino]-3-methoxy-N-(1-methylpiperidin-4-yl)benzamide, 1.2 uM	ToxCast Compound
6:1 Fluorotelomer alcohol	DTXSID00190950	60	0.699	CI-143822, 3.3 uM	ceramidase inhibitor
6:1 Fluorotelomer alcohol	DTXSID00190950	60	0.692	TNP-470, 1.5 uM	Antineoplastic Agent
6:1 Fluorotelomer alcohol	DTXSID00190950	60	0.679	Docetaxel, 41 nM	Microtubule Disruptor_x000D_
6:1 Fluorotelomer alcohol	DTXSID00190950	60	0.679	Hexachlorocyclopentadiene, 5 uM	Industrial chemical precursor
6:1 Fluorotelomer alcohol	DTXSID00190950	60	0.675	(1aS,8R,9S,9aS)-1-Acetyl-8-[(carbamoyloxy)methyl]-5-formyl-7-methoxy-1,1a,2,9a-tetrahydro-3,9-epoxyazireno[2,3-c][1]benzazocin-9(8H)-yl acetate, 620 nM	TX011657 Undisclosed ToxCast compound from Astellas
6:1 Fluorotelomer alcohol	DTXSID00190950	60	0.666	Docetaxel, 370 nM	Microtubule Disruptor_x000D_
6:1 Fluorotelomer alcohol	DTXSID00190950	2.2	0.651	LY450139, 3.3 uM	γ-Secretase Inhibitor
6:2 Fluorotelomer alcohol	DTXSID5044572	60	0.805	Homosalate, 19 uM	Organic compound used in sunscreen
6:2 Fluorotelomer alcohol	DTXSID5044572	60	0.802	(Z,E)-Clomiphene Citrate, 8.4 uM	Selective Estrogen Receptor Modulator
6:2 Fluorotelomer alcohol	DTXSID5044572	60	0.772	N,N-Dimethylsphingosine, 3.3 uM	Sphingosine Kinase Inhibitor
6:2 Fluorotelomer alcohol	DTXSID5044572	60	0.76	Trifluoperazine Dihydrochloride, 10 uM	Antipsychotic Agent
6:2 Fluorotelomer alcohol	DTXSID5044572	60	0.742	GlyH101, 10 uM	CFTR Inhibitor
6:2 Fluorotelomer alcohol	DTXSID5044572	60	0.735	Quinacrine Dihydrochloride Dihydrate, 9.8 uM	PLA2 (phophoslipase A2) Inhibitor
6:2 Fluorotelomer alcohol	DTXSID5044572	60	0.733	(R)-(-)-Apomorphine Hydrochloride Hemihydrate, 8 uM	Dopamine D2 Receptor Agonist
6:2 Fluorotelomer alcohol	DTXSID5044572	60	0.718	Chlorquinaldol, 1.1 uM	Antimicrobial Agent
6:2 Fluorotelomer alcohol	DTXSID5044572	60	0.712	D-Sphingosine, 10 uM	Phospholipid
6:2 Fluorotelomer alcohol	DTXSID5044572	60	0.707	Ro 106-9920, 3.3 uM	Ubiquitin Ligase Inhibitor
6:2 Fluorotelomer phosphate monoester	DTXSID90558000	40	0.706	Abiraterone Acetate, 370 nM	Cytochrome P450 17A1 Inhibitor
6:2 Fluorotelomer phosphate monoester	DTXSID90558000	40	0.686	Cepharanthine, 1.1 uM	Anti-inflammatory Agent; Antineoplastic Agent
6:2 Fluorotelomer phosphate monoester	DTXSID90558000	40	0.667	Disulfiram, 1.5 nM	Aldehyde Dehydrogenase Inhibitor
6:2 Fluorotelomer phosphate monoester	DTXSID90558000	40	0.666	DMXAA, 30 uM	DT-Diaphorase Inhibitor
6:2 Fluorotelomer phosphate monoester	DTXSID90558000	40	0.623	Cystamine Dihydrochloride, 33 uM	Cystine Depleting Agent
6:2 Fluorotelomer phosphate monoester	DTXSID90558000	40	0.618	Indoximod, 100 uM	IDO Inhibitor
6:2 Fluorotelomer phosphate monoester	DTXSID90558000	40	0.615	DMXAA, 30 uM	DT-Diaphorase Inhibitor
6:2 Fluorotelomer phosphate monoester	DTXSID90558000	40	0.612	DMXAA, 10 uM	DT-Diaphorase Inhibitor
7:3 Fluorotelomer alcohol	DTXSID50382621	60	0.755	Canagliflozin, 50 uM	Sodium-Glucose Cotransporter 2 (SGLT2) inhibitor
7:3 Fluorotelomer alcohol	DTXSID50382621	60	0.754	Sertraline Hydrochloride, 30 uM	SSRI
7:3 Fluorotelomer alcohol	DTXSID50382621	60	0.739	VLX1570, 30 uM	DUB Inhibitor
7:3 Fluorotelomer alcohol	DTXSID50382621	60	0.732	VLX1570, 10 uM	DUB Inhibitor
7:3 Fluorotelomer alcohol	DTXSID50382621	60	0.726	VLX1570, 3.3 uM	DUB Inhibitor
7:3 Fluorotelomer alcohol	DTXSID50382621	60	0.72	Sertraline Hydrochloride, 30 uM	SSRI
7:3 Fluorotelomer alcohol	DTXSID50382621	60	0.713	Auranofin, 3.3 uM	Thioredoxin Reductase Inhibitor
7:3 Fluorotelomer alcohol	DTXSID50382621	60	0.705	Auranofin, 30 uM	Thioredoxin Reductase Inhibitor
7:3 Fluorotelomer alcohol	DTXSID50382621	60	0.705	Auranofin, 10 uM	Thioredoxin Reductase Inhibitor
7:3 Fluorotelomer alcohol	DTXSID50382621	60	0.703	Ticagrelor, 30 uM	Antiplatelet agent and P2Y12 antagonist
7:3 Fluorotelomer alcohol	DTXSID50382621	60	0.69	Domiphen Bromide, 10 uM	Antiseptic
7:3 Fluorotelomer alcohol	DTXSID50382621	60	0.686	Cetylpyridinium Chloride, 10 uM	Antiseptic Agent
7:3 Fluorotelomer alcohol	DTXSID50382621	60	0.674	Amlodipine (Norvasc), 30 uM	Calcium Channel Blocker_x000D_
7:3 Fluorotelomer alcohol	DTXSID50382621	60	0.673	Auranofin, 10 uM	Thioredoxin Reductase Inhibitor
7:3 Fluorotelomer alcohol	DTXSID50382621	60	0.673	Auranofin, 30 uM	Thioredoxin Reductase Inhibitor
7:3 Fluorotelomer alcohol	DTXSID50382621	60	0.664	Benzethonium Chloride, 10 uM	Antimicrobial Agent; AChE Inhibitor
7:3 Fluorotelomer alcohol	DTXSID50382621	60	0.659	666-15, 10 uM	CREB Inhibitor
7:3 Fluorotelomer alcohol	DTXSID50382621	60	0.655	Disulfiram, 30 uM	Aldehyde Dehydrogenase Inhibitor
7:3 Fluorotelomer alcohol	DTXSID50382621	60	0.653	VLX1570, 10 uM	DUB Inhibitor
7:3 Fluorotelomer alcohol	DTXSID50382621	20	0.844	Ro 106-9920, 3.3 uM	Ubiquitin Ligase Inhibitor
7:3 Fluorotelomer alcohol	DTXSID50382621	20	0.82	GlyH101, 10 uM	CFTR Inhibitor
7:3 Fluorotelomer alcohol	DTXSID50382621	20	0.811	N,N-Dimethylsphingosine, 3.3 uM	Sphingosine Kinase Inhibitor
7:3 Fluorotelomer alcohol	DTXSID50382621	20	0.81	Ro 106-9920, 3.3 uM	Ubiquitin Ligase Inhibitor
7:3 Fluorotelomer alcohol	DTXSID50382621	20	0.81	N,N-Dimethylsphingosine, 3.3 uM	Sphingosine Kinase Inhibitor
7:3 Fluorotelomer alcohol	DTXSID50382621	20	0.802	GlyH101, 10 uM	CFTR Inhibitor
7:3 Fluorotelomer alcohol	DTXSID50382621	20	0.797	(Z,E)-Clomiphene Citrate, 8.4 uM	Selective Estrogen Receptor Modulator
7:3 Fluorotelomer alcohol	DTXSID50382621	20	0.781	(Z,E)-Clomiphene Citrate, 8.4 uM	Selective Estrogen Receptor Modulator
7:3 Fluorotelomer alcohol	DTXSID50382621	20	0.773	666-15, 3.3 uM	CREB Inhibitor
7:3 Fluorotelomer alcohol	DTXSID50382621	20	0.77	(R)-(-)-Apomorphine Hydrochloride Hemihydrate, 8 uM	Dopamine D2 Receptor Agonist
7:3 Fluorotelomer alcohol	DTXSID50382621	20	0.757	D-Sphingosine, 10 uM	Phospholipid
7:3 Fluorotelomer alcohol	DTXSID50382621	20	0.739	Dalcetrapib, 30 uM	Cholesterylester Transfer Protein (CETP) Inhibitor
7:3 Fluorotelomer alcohol	DTXSID50382621	20	0.719	GSKJ4, 10 uM	Histone Demethylase Inhibitor
7:3 Fluorotelomer alcohol	DTXSID50382621	20	0.703	Salmeterol Xinafoate, 30 uM	β2 Adrenergic Receptor Agonist
7:3 Fluorotelomer alcohol	DTXSID50382621	20	0.693	666-15, 3.3 uM	CREB Inhibitor
7:3 Fluorotelomer alcohol	DTXSID50382621	20	0.687	Disulfiram, 10 uM	Aldehyde Dehydrogenase Inhibitor
7:3 Fluorotelomer alcohol	DTXSID50382621	20	0.678	Salmeterol Xinafoate, 30 uM	β2 Adrenergic Receptor Agonist
7:3 Fluorotelomer alcohol	DTXSID50382621	20	0.672	Torin-2, 330 nM	mTOR Inhibitor
7:3 Fluorotelomer alcohol	DTXSID50382621	20	0.666	Ethacridine Lactate, 10 uM	DNA Intercalating Antiseptic Agent
7:3 Fluorotelomer alcohol	DTXSID50382621	20	0.664	GSKJ4, 10 uM	Histone Demethylase Inhibitor
7:3 Fluorotelomer alcohol	DTXSID50382621	6.7	0.829	Clomiphene citrate, 260 nM	Estrogen Receptor (ER) Modulator
7:3 Fluorotelomer alcohol	DTXSID50382621	6.7	0.821	Acetic Acid, 40 uM	Solvent
7:3 Fluorotelomer alcohol	DTXSID50382621	6.7	0.784	Sertaconazole Nitrate, 1.1 uM	Antifungal Agent
7:3 Fluorotelomer alcohol	DTXSID50382621	6.7	0.763	Alverine Citrate, 1.1 uM	Smooth Muscle Relaxant; 5-HT1A Inhibitor
7:3 Fluorotelomer alcohol	DTXSID50382621	6.7	0.757	Aclidinium Bromide, 3.3 uM	mAChR Inhibitor_x000D_
7:3 Fluorotelomer alcohol	DTXSID50382621	6.7	0.757	Eicosapentaenoic Acid, 5.6 uM	Omega-3 Fatty Acid; Eicosanoid Precursor
7:3 Fluorotelomer alcohol	DTXSID50382621	6.7	0.747	Climbazole, 10 uM	Antimicrobial Agent
7:3 Fluorotelomer alcohol	DTXSID50382621	6.7	0.746	Amfebutamone, 10 uM	NDRI
7:3 Fluorotelomer alcohol	DTXSID50382621	6.7	0.746	Tamoxifen, 370 nM	Estrogen Receptor Modulator
7:3 Fluorotelomer alcohol	DTXSID50382621	6.7	0.742	Oleoylethanolamide, 3.3 uM	PPARα Agonist
7:3 Fluorotelomer alcohol	DTXSID50382621	6.7	0.742	SR2211, 370 nM	RORγ Inhibitor
7:3 Fluorotelomer alcohol	DTXSID50382621	6.7	0.737	Climbazole, 30 uM	Antimicrobial Agent
7:3 Fluorotelomer alcohol	DTXSID50382621	6.7	0.733	Climbazole, 10 uM	Antimicrobial Agent
7:3 Fluorotelomer alcohol	DTXSID50382621	6.7	0.733	Dibucaine HCl, 3.3 uM	Anesthetic
7:3 Fluorotelomer alcohol	DTXSID50382621	6.7	0.722	CP 55,940, 1.1 uM	Cannabinoid (CB) Receptor Agonist
7:3 Fluorotelomer alcohol	DTXSID50382621	6.7	0.721	SR2211, 370 nM	RORγ Inhibitor
7:3 Fluorotelomer alcohol	DTXSID50382621	6.7	0.721	Dibucaine HCl, 10 uM	Anesthetic
7:3 Fluorotelomer alcohol	DTXSID50382621	6.7	0.711	SR2211, 1.1 uM	RORγ Inhibitor
7:3 Fluorotelomer alcohol	DTXSID50382621	6.7	0.707	Alverine Citrate, 3.3 uM	Smooth Muscle Relaxant; 5-HT1A Inhibitor
7:3 Fluorotelomer alcohol	DTXSID50382621	6.7	0.706	Climbazole, 3.3 uM	Antimicrobial Agent
7:3 Fluorotelomer alcohol	DTXSID50382621	2.2	0.683	Mepenzolate Bromide, 10 uM	Anti-muscarinic
8:2 Fluorotelomer alcohol	DTXSID7029904	60	0.78	Omipalisib, 1.1 uM	PI3K Inhibitor; mTOR Inhibitor
8:2 Fluorotelomer alcohol	DTXSID7029904	60	0.765	Omipalisib, 10 uM	PI3K Inhibitor; mTOR Inhibitor
8:2 Fluorotelomer alcohol	DTXSID7029904	60	0.757	Omipalisib, 10 uM	PI3K Inhibitor; mTOR Inhibitor
8:2 Fluorotelomer alcohol	DTXSID7029904	60	0.75	Omipalisib, 3.3 uM	PI3K Inhibitor; mTOR Inhibitor
8:2 Fluorotelomer alcohol	DTXSID7029904	60	0.747	ONX 0914, 1 uM	Immunoproteasome Inhibitor
8:2 Fluorotelomer alcohol	DTXSID7029904	60	0.738	Loperamide Hydrochloride, 50 uM	Opioid-receptor Agonist
8:2 Fluorotelomer alcohol	DTXSID7029904	60	0.734	Loperamide Hydrochloride, 50 uM	Opioid-receptor Agonist
8:2 Fluorotelomer alcohol	DTXSID7029904	60	0.732	ONX 0914, 1 uM	Immunoproteasome Inhibitor
8:2 Fluorotelomer alcohol	DTXSID7029904	60	0.716	Domiphen Bromide, 10 uM	Antiseptic
8:2 Fluorotelomer alcohol	DTXSID7029904	60	0.711	Domiphen Bromide, 10 uM	Antiseptic
8:2 Fluorotelomer alcohol	DTXSID7029904	60	0.699	Cycloheximide, 10 uM	Protein Synthesis Inhibitor
8:2 Fluorotelomer alcohol	DTXSID7029904	60	0.699	NVP-TAE684, 10 uM	ALK Inhibitor; Kinase Modulator
8:2 Fluorotelomer alcohol	DTXSID7029904	60	0.698	Cycloheximide, 30 uM	Protein Synthesis Inhibitor
8:2 Fluorotelomer alcohol	DTXSID7029904	60	0.696	Torin-2, 1 uM	mTOR Inhibitor
8:2 Fluorotelomer alcohol	DTXSID7029904	60	0.696	Cycloheximide, 10 uM	Protein Synthesis Inhibitor
8:2 Fluorotelomer alcohol	DTXSID7029904	60	0.695	Cycloheximide, 30 uM	Protein Synthesis Inhibitor
8:2 Fluorotelomer alcohol	DTXSID7029904	60	0.691	Bortezomib, 41 nM	Proteasome Inhibitor
8:2 Fluorotelomer alcohol	DTXSID7029904	60	0.689	Torin-2, 1 uM	mTOR Inhibitor
8:2 Fluorotelomer alcohol	DTXSID7029904	60	0.672	Bortezomib, 1.1 uM	Proteasome Inhibitor
8:2 Fluorotelomer alcohol	DTXSID7029904	60	0.668	AZD8055, 3.3 uM	mTOR Inhibitor
8:2 Fluorotelomer alcohol	DTXSID7029904	20	0.687	Bisphenol AF, 20 uM	Putative estrogen disruptor
8:2 Fluorotelomer alcohol	DTXSID7029904	20	0.647	25-Hydroxyvitamin D3, 10 uM	Vitamin D Receptor (VDR) Agonist
8:2 Fluorotelomer alcohol	DTXSID7029904	20	0.607	Bisphenol AF, 20 uM	Putative estrogen disruptor
8:2 Fluorotelomer alcohol	DTXSID7029904	20	0.602	25-Hydroxyvitamin D3, 10 uM	Vitamin D Receptor (VDR) Agonist
8:2 Fluorotelomer alcohol	DTXSID7029904	6.7	0.789	4-Nonylphenol, 10 uM	Manufacturing byproduct and putative endocrine disruptor
8:2 Fluorotelomer alcohol	DTXSID7029904	6.7	0.773	Monobenzone, 25 uM	Skin Whitening Agent
8:2 Fluorotelomer alcohol	DTXSID7029904	6.7	0.761	(S)-(-)-Eticlopride Hydrochloride, 13 uM	D2 Dopamine Receptor Antagonist_x000D_
8:2 Fluorotelomer alcohol	DTXSID7029904	6.7	0.753	Hydroxyzine Dihydrochloride, 11 uM	Antihistamine Agent
8:2 Fluorotelomer alcohol	DTXSID7029904	6.7	0.752	Fenspiride Hydrochloride, 17 uM	PDE Inhibitor
8:2 Fluorotelomer alcohol	DTXSID7029904	6.7	0.719	N,N-Dimethylsphingosine, 1.1 uM	Sphingosine Kinase Inhibitor
8:2 Fluorotelomer alcohol	DTXSID7029904	6.7	0.703	Butylparaben, 26 uM	Antimicrobial Preservative
8:2 Fluorotelomer alcohol	DTXSID7029904	6.7	0.695	Levodopa, 25 uM	Amino acid
8:2 Fluorotelomer alcohol	DTXSID7029904	6.7	0.69	Doxazosin Mesylate, 9.1 uM	α1 Adrenergic Receptor Inhibitor
8:2 Fluorotelomer alcohol	DTXSID7029904	6.7	0.661	1-[(4-Chlorophenyl)phenyl-methyl]-4-methylpiperazine, 15 uM	ToxCast Compound
9-Chloro-perfluorononanoic acid	DTXSID30382104	60	0.802	[2-({[2-(4-tert-Butyl-1,3-thiazol-2-yl)-1-benzofuran-5-yl]oxy}methyl)phenyl]acetic acid, 20 uM	TX011658 Undisclosed ToxCast compound from Astellas
9-Chloro-perfluorononanoic acid	DTXSID30382104	60	0.77	Zafirlukast (Accolate), 10 uM	Leukotriene Receptor Antagonist
9-Chloro-perfluorononanoic acid	DTXSID30382104	60	0.77	Zafirlukast (Accolate), 10 uM	Leukotriene Receptor Antagonist
9-Chloro-perfluorononanoic acid	DTXSID30382104	60	0.707	[2-({[2-(4-tert-Butyl-1,3-thiazol-2-yl)-1-benzofuran-5-yl]oxy}methyl)phenyl]acetic acid, 20 uM	TX011658 Undisclosed ToxCast compound from Astellas
9-Chloro-perfluorononanoic acid	DTXSID30382104	60	0.705	Benzbromarone, 30 uM	Xanthine Oxidase Inhibitor
9-Chloro-perfluorononanoic acid	DTXSID30382104	60	0.699	Benzbromarone, 13 uM	Xanthine Oxidase Inhibitor
9-Chloro-perfluorononanoic acid	DTXSID30382104	60	0.695	Benzbromarone, 30 uM	Xanthine Oxidase Inhibitor
9-Chloro-perfluorononanoic acid	DTXSID30382104	60	0.683	Benzbromarone, 10 uM	Xanthine Oxidase Inhibitor
9-Chloro-perfluorononanoic acid	DTXSID30382104	60	0.671	Montelukast, 10 uM	CysLT1 Receptor Inhibitor; GPCR Ligand
9-Chloro-perfluorononanoic acid	DTXSID30382104	60	0.661	3,3',5,5'-Tetraiodothyroacetic acid, 27 uM	Thyroid Hormone Analogue
9-Chloro-perfluorononanoic acid	DTXSID30382104	60	0.639	Montelukast Sodium, 10 uM	Leukotriene Receptor Antagonist (LTRA)
9-Chloro-perfluorononanoic acid	DTXSID30382104	60	0.62	4-Hydroxytamoxifen, 13 uM	Selective Estrogen Receptor Modulator
9-Chloro-perfluorononanoic acid	DTXSID30382104	60	0.617	GW501516, 30 uM	PPARδ Agonist
9-Chloro-perfluorononanoic acid	DTXSID30382104	60	0.61	Closantel, 10 uM	Antimicrobial Agent
9-Chloro-perfluorononanoic acid	DTXSID30382104	60	0.604	8-Prenylnaringenin, 10 uM	Phytoestrogen; ER Agonist
9-Chloro-perfluorononanoic acid	DTXSID30382104	20	0.733	[2-({[2-(4-tert-Butyl-1,3-thiazol-2-yl)-1-benzofuran-5-yl]oxy}methyl)phenyl]acetic acid, 5 uM	TX011658 Undisclosed ToxCast compound from Astellas
9-Chloro-perfluorononanoic acid	DTXSID30382104	20	0.714	[2-({[2-(4-tert-Butyl-1,3-thiazol-2-yl)-1-benzofuran-5-yl]oxy}methyl)phenyl]acetic acid, 10 uM	TX011658 Undisclosed ToxCast compound from Astellas
9-Chloro-perfluorononanoic acid	DTXSID30382104	20	0.706	[2-({[2-(4-tert-Butyl-1,3-thiazol-2-yl)-1-benzofuran-5-yl]oxy}methyl)phenyl]acetic acid, 5 uM	TX011658 Undisclosed ToxCast compound from Astellas
9-Chloro-perfluorononanoic acid	DTXSID30382104	20	0.705	3,3',5,5'-Tetraiodothyroacetic acid, 6.7 uM	Thyroid Hormone Analogue
9-Chloro-perfluorononanoic acid	DTXSID30382104	20	0.676	3,3',5,5'-Tetraiodothyroacetic acid, 3.3 uM	Thyroid Hormone Analogue
9-Chloro-perfluorononanoic acid	DTXSID30382104	20	0.669	Digoxin, 3.7 nM	Na+/K+ ATPase inhibitor
9-Chloro-perfluorononanoic acid	DTXSID30382104	20	0.668	3,3',5,5'-Tetraiodothyroacetic acid, 6.7 uM	Thyroid Hormone Analogue
9-Chloro-perfluorononanoic acid	DTXSID30382104	20	0.658	Tolfenamic Acid, 19 uM	NSAID COX1/2 Inhibitor
Ammonium perfluoro-2-methyl-3-oxahexanoate	DTXSID40108559	60	0.671	FICZ, 37 nM	AhR Agonist
Ammonium perfluoro-2-methyl-3-oxahexanoate	DTXSID40108559	60	0.644	DMXAA, 10 uM	DT-Diaphorase Inhibitor
Ammonium perfluoro-2-methyl-3-oxahexanoate	DTXSID40108559	60	0.642	DMXAA, 30 uM	DT-Diaphorase Inhibitor
Ammonium perfluoro-2-methyl-3-oxahexanoate	DTXSID40108559	60	0.635	FICZ, 330 nM	AhR Agonist
Ammonium perfluoro-2-methyl-3-oxahexanoate	DTXSID40108559	60	0.629	XAV939, 10 uM	Tankyrase (TNKS) Inhibitor
Ammonium perfluoro-2-methyl-3-oxahexanoate	DTXSID40108559	60	0.619	FICZ, 37 nM	AhR Agonist
Ammonium perfluoro-2-methyl-3-oxahexanoate	DTXSID40108559	20	0.619	3,5,3-Triiodothyronine, 8 uM	Thyroid Hormone Analogue
Ammonium perfluoro-2-methyl-3-oxahexanoate	DTXSID40108559	20	0.611	3,5,3-Triiodothyronine, 4 uM	Thyroid Hormone Analogue
Ammonium perfluoro-2-methyl-3-oxahexanoate	DTXSID40108559	6.7	0.636	3,5,3-Triiodothyronine, 4 uM	Thyroid Hormone Analogue
Ammonium perfluoro-2-methyl-3-oxahexanoate	DTXSID40108559	2.2	0.668	DMXAA, 10 uM	DT-Diaphorase Inhibitor
Ammonium perfluoro-2-methyl-3-oxahexanoate	DTXSID40108559	2.2	0.645	(S)-Reticuline 7-O-sulfate, 100 uM	CNS Depressant
Ammonium perfluoro-2-methyl-3-oxahexanoate	DTXSID40108559	2.2	0.639	Primaquine Diphosphate, 3.3 uM	Quinone Reductase 2 Inhibitor
Ammonium perfluoro-2-methyl-3-oxahexanoate	DTXSID40108559	2.2	0.635	3,5,3-Triiodothyronine, 4 uM	Thyroid Hormone Analogue
Ammonium perfluoro-2-methyl-3-oxahexanoate	DTXSID40108559	2.2	0.629	FICZ, 110 nM	AhR Agonist
Ammonium perfluoro-2-methyl-3-oxahexanoate	DTXSID40108559	2.2	0.616	DMXAA, 30 uM	DT-Diaphorase Inhibitor
Ammonium perfluorooctanoate	DTXSID8037708	6.7	0.696	Ropivacaine Hydrochloride, 30 uM	Local Anaesthetic Agent
Ammonium perfluorooctanoate	DTXSID8037708	6.7	0.677	Fludrocortisone, 120 nM	Glucocorticoid Receptor (GR) Agonist; Mineralocorticoid Receptor (MR Agonist)
Ammonium perfluorooctanoate	DTXSID8037708	6.7	0.667	Ixekizumab, 20 ng/ml	IL-17A Inhibitor
Ammonium perfluorooctanoate	DTXSID8037708	6.7	0.638	Dorzolamide HCL, 3.3 uM	Carbonic Anhydrase Inhibitor
Ammonium perfluorooctanoate	DTXSID8037708	6.7	0.613	Aldosterone, 14 nM	Mineralocorticoid Receptor (MR) Agonist
Ammonium perfluorooctanoate	DTXSID8037708	6.7	0.612	Phenazopyridine HCl, 10 uM	Sodium Channel α Subunit Blocker; Topical Anesthetic Agent
Ammonium perfluorooctanoate	DTXSID8037708	6.7	0.606	Hydrocortisone, 3.3 uM	Glucocorticoid Receptor (GR) Agonist
Ammonium perfluorooctanoate	DTXSID8037708	6.7	0.605	Orphenadrine Citrate (Norflex), 30 uM	Anticholinergic agent
Azathioprine	DTXSID4020119	38	0.864	Azathioprine, 30 uM	Purine Metabolism Anatgonist
Azathioprine	DTXSID4020119	38	0.855	Azathioprine, 30 uM	Purine Metabolism Anatgonist
Azathioprine	DTXSID4020119	38	0.844	Olmutinib, 3.3 uM	Tyrosine Kinase Inhibitor
Azathioprine	DTXSID4020119	38	0.835	Omipalisib, 41 nM	PI3K Inhibitor; mTOR Inhibitor
Azathioprine	DTXSID4020119	38	0.833	GDC0941, 1.1 uM	PI3Kα/δ Inhibitor
Azathioprine	DTXSID4020119	38	0.831	GDC0941, 3.3 uM	PI3Kα/δ Inhibitor
Azathioprine	DTXSID4020119	38	0.83	Cystamine Dihydrochloride, 680 uM	Cystine Depleting Agent
Azathioprine	DTXSID4020119	38	0.83	Cystamine Dihydrochloride, 300 uM	Cystine Depleting Agent
Azathioprine	DTXSID4020119	38	0.829	Cysteamine Hydrochloride, 3000 uM	Cystine Depleting Agent
Azathioprine	DTXSID4020119	38	0.829	Azathioprine, 33 uM	Purine Metabolism Anatgonist
Azathioprine	DTXSID4020119	38	0.828	Cystamine Dihydrochloride, 450 uM	Cystine Depleting Agent
Azathioprine	DTXSID4020119	38	0.827	Olmutinib, 3.3 uM	Tyrosine Kinase Inhibitor
Azathioprine	DTXSID4020119	38	0.82	Azathioprine, 33 uM	Purine Metabolism Anatgonist
Azathioprine	DTXSID4020119	38	0.813	Coffee Extract, 1400000 ng/ml	Coffee Extract
Azathioprine	DTXSID4020119	38	0.808	Sertraline Hydrochloride, 10 uM	SSRI
Azathioprine	DTXSID4020119	38	0.806	Thiostrepton, 1.1 uM	Oligopeptide Antibiotic
Azathioprine	DTXSID4020119	38	0.805	666-15, 1.1 uM	CREB Inhibitor
Azathioprine	DTXSID4020119	38	0.799	Cysteamine Hydrochloride, 3000 uM	Cystine Depleting Agent
Azathioprine	DTXSID4020119	38	0.799	GSK690693, 1.1 uM	AKT Inhibitor
Azathioprine	DTXSID4020119	38	0.796	GDC0941, 3.3 uM	PI3Kα/δ Inhibitor
Azathioprine	DTXSID4020119	13	0.895	Parthenolide, 1.2 uM	Bioactive plant chemical
Azathioprine	DTXSID4020119	13	0.893	GDC0834, 3.3 uM	BTK Inhibitor
Azathioprine	DTXSID4020119	13	0.889	Azathioprine, 10 uM	Purine Metabolism Anatgonist
Azathioprine	DTXSID4020119	13	0.888	Parthenolide, 1.2 uM	Bioactive plant chemical
Azathioprine	DTXSID4020119	13	0.888	Primaquine Diphosphate, 10 uM	Quinone Reductase 2 Inhibitor
Azathioprine	DTXSID4020119	13	0.883	Azathioprine, 10 uM	Purine Metabolism Anatgonist
Azathioprine	DTXSID4020119	13	0.881	Primaquine Diphosphate, 10 uM	Quinone Reductase 2 Inhibitor
Azathioprine	DTXSID4020119	13	0.879	YM155, 4.6 nM	Survivin Inhibitor
Azathioprine	DTXSID4020119	13	0.868	GDC0834, 3.3 uM	BTK Inhibitor
Azathioprine	DTXSID4020119	13	0.863	Shaoguamycin B, 4.1 nM	Mitochondrial Inhibitor; NADH Dehydrogenase Inhibitor
Azathioprine	DTXSID4020119	13	0.862	Shaoguamycin B, 1.4 nM	Mitochondrial Inhibitor; NADH Dehydrogenase Inhibitor
Azathioprine	DTXSID4020119	13	0.86	Shaoguamycin B, 12 nM	Mitochondrial Inhibitor; NADH Dehydrogenase Inhibitor
Azathioprine	DTXSID4020119	13	0.859	GDC0834, 1.1 uM	BTK Inhibitor
Azathioprine	DTXSID4020119	13	0.857	Actinomycin D, 510 pM	RNA Polymerase Inhibitor; DNA Inhibitor
Azathioprine	DTXSID4020119	13	0.842	Azathioprine, 3.3 uM	Purine Metabolism Anatgonist
Azathioprine	DTXSID4020119	13	0.838	Benzethonium Chloride, 1.1 uM	Antimicrobial Agent; AChE Inhibitor
Azathioprine	DTXSID4020119	13	0.837	Shaoguamycin B, 150 pM	Mitochondrial Inhibitor; NADH Dehydrogenase Inhibitor
Azathioprine	DTXSID4020119	13	0.833	Shaoguamycin B, 1.4 nM	Mitochondrial Inhibitor; NADH Dehydrogenase Inhibitor
Azathioprine	DTXSID4020119	13	0.833	Shaoguamycin B, 4.1 nM	Mitochondrial Inhibitor; NADH Dehydrogenase Inhibitor
Azathioprine	DTXSID4020119	4.2	0.942	Methotrexate, 11 uM	Dihydrofolate Reductase (DHFR) Inhibitor
Azathioprine	DTXSID4020119	4.2	0.935	YM155, 4.6 nM	Survivin Inhibitor
Azathioprine	DTXSID4020119	4.2	0.931	GDC0834, 3.3 uM	BTK Inhibitor
Azathioprine	DTXSID4020119	4.2	0.931	GDC0834, 1.1 uM	BTK Inhibitor
Azathioprine	DTXSID4020119	4.2	0.929	Azathioprine, 10 uM	Purine Metabolism Anatgonist
Azathioprine	DTXSID4020119	4.2	0.927	Cysteamine HCl, 30 uM	Amino Thiol with Antioxidant Properties
Azathioprine	DTXSID4020119	4.2	0.925	Methotrexate, 3.3 uM	Dihydrofolate Reductase (DHFR) Inhibitor
Azathioprine	DTXSID4020119	4.2	0.919	YM155, 14 nM	Survivin Inhibitor
Azathioprine	DTXSID4020119	4.2	0.918	GDC0834, 370 nM	BTK Inhibitor
Azathioprine	DTXSID4020119	4.2	0.911	Torcetrapib, 10 uM	CETP Inhibitor
Azathioprine	DTXSID4020119	4.2	0.904	Methotrexate, 1.1 uM	Dihydrofolate Reductase (DHFR) Inhibitor
Azathioprine	DTXSID4020119	4.2	0.898	Irinotecan, 1.1 uM	DNA Topoisomerase (TOPO) I Inhibitor
Azathioprine	DTXSID4020119	4.2	0.895	Methotrexate, 10 uM	Dihydrofolate Reductase (DHFR) Inhibitor
Azathioprine	DTXSID4020119	4.2	0.894	Methotrexate, 370 nM	Dihydrofolate Reductase (DHFR) Inhibitor
Azathioprine	DTXSID4020119	4.2	0.893	Methotrexate, 3.7 uM	Dihydrofolate Reductase (DHFR) Inhibitor
Azathioprine	DTXSID4020119	4.2	0.892	Cysteamine HCl, 30 uM	Amino Thiol with Antioxidant Properties
Azathioprine	DTXSID4020119	4.2	0.888	Doxorubicin Hydrochloride, 41 nM	DNA Topoisomerase Inhibitor
Azathioprine	DTXSID4020119	4.2	0.888	MLN8054, 3.3 uM	Aurora Kinase Inhibitor
Azathioprine	DTXSID4020119	4.2	0.886	Pemetrexed Disodium, 370 nM	Dihydrofolate Reductase (DHFR) Inhibitor; GAR Transformylase Inhibitor; Thymidylate Synthase Inhibitor
Azathioprine	DTXSID4020119	4.2	0.885	Methotrexate, 120 nM	Dihydrofolate Reductase (DHFR) Inhibitor
Azathioprine	DTXSID4020119	1.4	0.938	Methotrexate, 11 uM	Dihydrofolate Reductase (DHFR) Inhibitor
Azathioprine	DTXSID4020119	1.4	0.927	YM155, 4.6 nM	Survivin Inhibitor
Azathioprine	DTXSID4020119	1.4	0.926	Cysteamine HCl, 30 uM	Amino Thiol with Antioxidant Properties
Azathioprine	DTXSID4020119	1.4	0.914	GDC0834, 370 nM	BTK Inhibitor
Azathioprine	DTXSID4020119	1.4	0.913	Methotrexate, 10 uM	Dihydrofolate Reductase (DHFR) Inhibitor
Azathioprine	DTXSID4020119	1.4	0.912	GDC0834, 1.1 uM	BTK Inhibitor
Azathioprine	DTXSID4020119	1.4	0.91	MLN8054, 1.1 uM	Aurora Kinase Inhibitor
Azathioprine	DTXSID4020119	1.4	0.909	Methotrexate, 3.7 uM	Dihydrofolate Reductase (DHFR) Inhibitor
Azathioprine	DTXSID4020119	1.4	0.908	Azathioprine, 1.1 uM	Purine Metabolism Anatgonist
Azathioprine	DTXSID4020119	1.4	0.905	Azathioprine, 3.3 uM	Purine Metabolism Anatgonist
Azathioprine	DTXSID4020119	1.4	0.894	Methotrexate, 1.1 uM	Dihydrofolate Reductase (DHFR) Inhibitor
Azathioprine	DTXSID4020119	1.4	0.883	Carboplatin, 30 uM	DNA Repair Inhibitor
Azathioprine	DTXSID4020119	1.4	0.88	Methotrexate, 3.7 uM	Dihydrofolate Reductase (DHFR) Inhibitor
Azathioprine	DTXSID4020119	1.4	0.872	Bleomycin Sulfate, 1.1 uM	Antineoplastic Agent
Azathioprine	DTXSID4020119	1.4	0.871	Methotrexate, 10 uM	Dihydrofolate Reductase (DHFR) Inhibitor
Azathioprine	DTXSID4020119	1.4	0.869	Methotrexate, 3.3 uM	Dihydrofolate Reductase (DHFR) Inhibitor
Azathioprine	DTXSID4020119	1.4	0.867	Bleomycin Sulfate, 370 nM	Antineoplastic Agent
Azathioprine	DTXSID4020119	1.4	0.865	Raltitrexed, 1.1 uM	Dihydrofolate Reductase Inhibitor; Thymidylate Synthase Inhibitor
Azathioprine	DTXSID4020119	1.4	0.864	Olaparib, 10 uM	PARP Inhibitor
Azathioprine	DTXSID4020119	1.4	0.862	Pemetrexed Disodium, 1.1 uM	Dihydrofolate Reductase (DHFR) Inhibitor; GAR Transformylase Inhibitor; Thymidylate Synthase Inhibitor
Cyclosporin A	DTXSID0020365	18	0.82	Omipalisib, 370 nM	PI3K Inhibitor; mTOR Inhibitor
Cyclosporin A	DTXSID0020365	18	0.81	Omipalisib, 370 nM	PI3K Inhibitor; mTOR Inhibitor
Cyclosporin A	DTXSID0020365	18	0.809	Omipalisib, 1.1 uM	PI3K Inhibitor; mTOR Inhibitor
Cyclosporin A	DTXSID0020365	18	0.809	BSK_4925, 3.3 uM	Lck Inhibitor
Cyclosporin A	DTXSID0020365	18	0.803	BSK_4925, 3.3 uM	Lck Inhibitor
Cyclosporin A	DTXSID0020365	18	0.79	Omipalisib, 1.1 uM	PI3K Inhibitor; mTOR Inhibitor
Cyclosporin A	DTXSID0020365	18	0.786	666-15, 3.3 uM	CREB Inhibitor
Cyclosporin A	DTXSID0020365	18	0.778	Omipalisib, 120 nM	PI3K Inhibitor; mTOR Inhibitor
Cyclosporin A	DTXSID0020365	18	0.773	Omipalisib, 120 nM	PI3K Inhibitor; mTOR Inhibitor
Cyclosporin A	DTXSID0020365	18	0.772	Cystamine Dihydrochloride, 680 uM	Cystine Depleting Agent
Cyclosporin A	DTXSID0020365	18	0.77	Cyclosporine, 30 uM	Calcineurin Inhibitor; Cyclophilin A Modulator
Cyclosporin A	DTXSID0020365	18	0.768	666-15, 3.3 uM	CREB Inhibitor
Cyclosporin A	DTXSID0020365	18	0.762	Cyclosporine, 30 uM	Calcineurin Inhibitor; Cyclophilin A Modulator
Cyclosporin A	DTXSID0020365	18	0.758	Bortezomib, 14 nM	Proteasome Inhibitor
Cyclosporin A	DTXSID0020365	18	0.758	Bortezomib, 14 nM	Proteasome Inhibitor
Cyclosporin A	DTXSID0020365	18	0.754	Shaoguamycin B, 110 nM	Mitochondrial Inhibitor; NADH Dehydrogenase Inhibitor
Cyclosporin A	DTXSID0020365	18	0.752	Shaoguamycin B, 110 nM	Mitochondrial Inhibitor; NADH Dehydrogenase Inhibitor
Cyclosporin A	DTXSID0020365	18	0.751	666-15, 1.1 uM	CREB Inhibitor
Cyclosporin A	DTXSID0020365	18	0.74	Sotagliflozin, 50 uM	SGLT1/SGLT2 Inhibitor
Cyclosporin A	DTXSID0020365	18	0.739	Selonsertib, 10 uM	ASK1 Inhibitor
Cyclosporin A	DTXSID0020365	6	0.936	Cyclosporin A, 1.1 uM	Calcineurin Inhibitor; Cyclophilin A Modulator
Cyclosporin A	DTXSID0020365	6	0.925	Cyclosporin A, 370 nM	Calcineurin Inhibitor; Cyclophilin A Modulator
Cyclosporin A	DTXSID0020365	6	0.916	Cyclosporin A, 1.1 uM	Calcineurin Inhibitor; Cyclophilin A Modulator
Cyclosporin A	DTXSID0020365	6	0.903	Cyclosporin A, 370 nM	Calcineurin Inhibitor; Cyclophilin A Modulator
Cyclosporin A	DTXSID0020365	6	0.901	MK-8457, 1.8 uM	SYK Inhibitor
Cyclosporin A	DTXSID0020365	6	0.899	MRL-SYKi, 10 uM	SYK Inhibitor_x000D_
Cyclosporin A	DTXSID0020365	6	0.898	Cyclosporin A, 3.3 uM	Calcineurin Inhibitor; Cyclophilin A Modulator
Cyclosporin A	DTXSID0020365	6	0.878	MRL-SYKi, 10 uM	SYK Inhibitor_x000D_
Cyclosporin A	DTXSID0020365	6	0.878	Cyclosporin A, 3.3 uM	Calcineurin Inhibitor; Cyclophilin A Modulator
Cyclosporin A	DTXSID0020365	6	0.877	MK-8457, 1.8 uM	SYK Inhibitor
Cyclosporin A	DTXSID0020365	6	0.874	Olmutinib, 3.3 uM	Tyrosine Kinase Inhibitor
Cyclosporin A	DTXSID0020365	6	0.868	Glesatinib, 10 uM	Tyrosine Kinase Inhibitor
Cyclosporin A	DTXSID0020365	6	0.862	Cyclosporine, 3.3 uM	Calcineurin Inhibitor; Cyclophilin A Modulator
Cyclosporin A	DTXSID0020365	6	0.86	Bosutinib, 3.3 uM	BCR-ABL Inhibitor; Src Inhibitor
Cyclosporin A	DTXSID0020365	6	0.86	Olmutinib, 3.3 uM	Tyrosine Kinase Inhibitor
Cyclosporin A	DTXSID0020365	6	0.858	Cyclosporin A, 41 nM	Calcineurin Inhibitor; Cyclophilin A Modulator
Cyclosporin A	DTXSID0020365	6	0.851	BSK_4925, 3.3 uM	Lck Inhibitor
Cyclosporin A	DTXSID0020365	6	0.847	Glesatinib, 10 uM	Tyrosine Kinase Inhibitor
Cyclosporin A	DTXSID0020365	6	0.846	Cyclosporine, 3.3 uM	Calcineurin Inhibitor; Cyclophilin A Modulator
Cyclosporin A	DTXSID0020365	6	0.839	Bosutinib, 3.3 uM	BCR-ABL Inhibitor; Src Inhibitor
Cyclosporin A	DTXSID0020365	2	0.976	Cyclosporin A, 1.1 uM	Calcineurin Inhibitor; Cyclophilin A Modulator
Cyclosporin A	DTXSID0020365	2	0.972	Cyclosporin A, 1.1 uM	Calcineurin Inhibitor; Cyclophilin A Modulator
Cyclosporin A	DTXSID0020365	2	0.971	Cyclosporin A, 370 nM	Calcineurin Inhibitor; Cyclophilin A Modulator
Cyclosporin A	DTXSID0020365	2	0.967	Cyclosporin A, 370 nM	Calcineurin Inhibitor; Cyclophilin A Modulator
Cyclosporin A	DTXSID0020365	2	0.961	Cyclosporin A, 120 nM	Calcineurin Inhibitor; Cyclophilin A Modulator
Cyclosporin A	DTXSID0020365	2	0.957	Cyclosporin A, 120 nM	Calcineurin Inhibitor; Cyclophilin A Modulator
Cyclosporin A	DTXSID0020365	2	0.953	Cyclosporin A, 4.2 uM	Calcineurin Inhibitor; Cyclophilin A Modulator
Cyclosporin A	DTXSID0020365	2	0.948	MRL-SYKi, 10 uM	SYK Inhibitor_x000D_
Cyclosporin A	DTXSID0020365	2	0.941	MRL-SYKi, 10 uM	SYK Inhibitor_x000D_
Cyclosporin A	DTXSID0020365	2	0.933	MRL-SYKi, 3.3 uM	SYK Inhibitor_x000D_
Cyclosporin A	DTXSID0020365	2	0.932	Cyclosporin A, 3.3 uM	Calcineurin Inhibitor; Cyclophilin A Modulator
Cyclosporin A	DTXSID0020365	2	0.932	MK-8457, 1.8 uM	SYK Inhibitor
Cyclosporin A	DTXSID0020365	2	0.929	MK-8457, 1.8 uM	SYK Inhibitor
Cyclosporin A	DTXSID0020365	2	0.925	MRL-SYKi, 3.3 uM	SYK Inhibitor_x000D_
Cyclosporin A	DTXSID0020365	2	0.92	Cyclosporin A, 3.3 uM	Calcineurin Inhibitor; Cyclophilin A Modulator
Cyclosporin A	DTXSID0020365	2	0.917	Ponatinib, 120 nM	BCR-ABL Inhibitor
Cyclosporin A	DTXSID0020365	2	0.917	Ponatinib, 120 nM	BCR-ABL Inhibitor
Cyclosporin A	DTXSID0020365	2	0.906	Synta66 (CLC001531), 10 uM	CRAC Channel Inhibitor
Cyclosporin A	DTXSID0020365	2	0.904	Olmutinib, 3.3 uM	Tyrosine Kinase Inhibitor
Cyclosporin A	DTXSID0020365	2	0.903	Cyclosporin A, 41 nM	Calcineurin Inhibitor; Cyclophilin A Modulator
Cyclosporin A	DTXSID0020365	0.67	0.977	Cyclosporin A, 1.1 uM	Calcineurin Inhibitor; Cyclophilin A Modulator
Cyclosporin A	DTXSID0020365	0.67	0.977	Cyclosporin A, 370 nM	Calcineurin Inhibitor; Cyclophilin A Modulator
Cyclosporin A	DTXSID0020365	0.67	0.976	Cyclosporin A, 1.1 uM	Calcineurin Inhibitor; Cyclophilin A Modulator
Cyclosporin A	DTXSID0020365	0.67	0.974	Cyclosporin A, 370 nM	Calcineurin Inhibitor; Cyclophilin A Modulator
Cyclosporin A	DTXSID0020365	0.67	0.968	Cyclosporin A, 120 nM	Calcineurin Inhibitor; Cyclophilin A Modulator
Cyclosporin A	DTXSID0020365	0.67	0.966	Cyclosporin A, 120 nM	Calcineurin Inhibitor; Cyclophilin A Modulator
Cyclosporin A	DTXSID0020365	0.67	0.956	MRL-SYKi, 10 uM	SYK Inhibitor_x000D_
Cyclosporin A	DTXSID0020365	0.67	0.951	MRL-SYKi, 10 uM	SYK Inhibitor_x000D_
Cyclosporin A	DTXSID0020365	0.67	0.945	MRL-SYKi, 3.3 uM	SYK Inhibitor_x000D_
Cyclosporin A	DTXSID0020365	0.67	0.941	MK-8457, 1.8 uM	SYK Inhibitor
Cyclosporin A	DTXSID0020365	0.67	0.936	MK-8457, 1.8 uM	SYK Inhibitor
Cyclosporin A	DTXSID0020365	0.67	0.934	MRL-SYKi, 3.3 uM	SYK Inhibitor_x000D_
Cyclosporin A	DTXSID0020365	0.67	0.926	Ponatinib, 120 nM	BCR-ABL Inhibitor
Cyclosporin A	DTXSID0020365	0.67	0.919	Cyclosporin A, 3.3 uM	Calcineurin Inhibitor; Cyclophilin A Modulator
Cyclosporin A	DTXSID0020365	0.67	0.918	Ponatinib, 120 nM	BCR-ABL Inhibitor
Cyclosporin A	DTXSID0020365	0.67	0.916	Cyclosporin A, 3.3 uM	Calcineurin Inhibitor; Cyclophilin A Modulator
Cyclosporin A	DTXSID0020365	0.67	0.911	Cyclosporin A, 41 nM	Calcineurin Inhibitor; Cyclophilin A Modulator
Cyclosporin A	DTXSID0020365	0.67	0.91	AEB071, 1.1 uM	PKCΘ Inhibitor
Cyclosporin A	DTXSID0020365	0.67	0.908	Cyclosporin A, 41 nM	Calcineurin Inhibitor; Cyclophilin A Modulator
Cyclosporin A	DTXSID0020365	0.67	0.905	AEB071, 1.1 uM	PKCΘ Inhibitor
Dexamethasone sodium phosphate	DTXSID3047429	40	0.876	Budesonide, 41 nM	Glucocorticoid Receptor (GR) Agonist
Dexamethasone sodium phosphate	DTXSID3047429	40	0.865	Dexamethasone, 120 nM	Glucocorticoid Receptor (GR) Agonist
Dexamethasone sodium phosphate	DTXSID3047429	40	0.855	Budesonide, 14 nM	Glucocorticoid Receptor (GR) Agonist
Dexamethasone sodium phosphate	DTXSID3047429	40	0.838	Dexamethasone, 41 nM	Glucocorticoid Receptor (GR) Agonist
Dexamethasone sodium phosphate	DTXSID3047429	40	0.838	Budesonide, 120 nM	Glucocorticoid Receptor (GR) Agonist
Dexamethasone sodium phosphate	DTXSID3047429	40	0.833	Fludrocortisone, 1.1 uM	Glucocorticoid Receptor (GR) Agonist; Mineralocorticoid Receptor (MR Agonist)
Dexamethasone sodium phosphate	DTXSID3047429	40	0.833	Flumethasone, 30 uM	Glucocorticoid Receptor (GR) Agonist
Dexamethasone sodium phosphate	DTXSID3047429	40	0.833	Dexamethasone, 1.1 uM	Glucocorticoid Receptor (GR) Agonist
Dexamethasone sodium phosphate	DTXSID3047429	40	0.832	Dexamethasone, 370 nM	Glucocorticoid Receptor (GR) Agonist
Dexamethasone sodium phosphate	DTXSID3047429	40	0.831	Beclomethasone Dipropionate, 120 nM	GR Agonist
Dexamethasone sodium phosphate	DTXSID3047429	40	0.827	Dexamethasone, 1.1 uM	Glucocorticoid Receptor (GR) Agonist
Dexamethasone sodium phosphate	DTXSID3047429	40	0.827	Dexamethasone, 120 nM	Glucocorticoid Receptor (GR) Agonist
Dexamethasone sodium phosphate	DTXSID3047429	40	0.801	Hydrocortisone, 30 uM	Glucocorticoid Receptor (GR) Agonist
Dexamethasone sodium phosphate	DTXSID3047429	40	0.8	Flumethasone, 30 uM	Glucocorticoid Receptor (GR) Agonist
Dexamethasone sodium phosphate	DTXSID3047429	40	0.799	Budesonide, 41 nM	Glucocorticoid Receptor (GR) Agonist
Dexamethasone sodium phosphate	DTXSID3047429	40	0.799	Dexamethasone, 41 nM	Glucocorticoid Receptor (GR) Agonist
Dexamethasone sodium phosphate	DTXSID3047429	40	0.798	Beclomethasone Dipropionate, 1.1 uM	GR Agonist
Dexamethasone sodium phosphate	DTXSID3047429	40	0.795	Budesonide, 120 nM	Glucocorticoid Receptor (GR) Agonist
Dexamethasone sodium phosphate	DTXSID3047429	40	0.794	Desonide, 3.3 uM	Glucocorticoid Receptor (GR) Agonist
Dexamethasone sodium phosphate	DTXSID3047429	40	0.793	Dexamethasone, 370 nM	Glucocorticoid Receptor (GR) Agonist
Dexamethasone sodium phosphate	DTXSID3047429	13	0.895	Budesonide, 41 nM	Glucocorticoid Receptor (GR) Agonist
Dexamethasone sodium phosphate	DTXSID3047429	13	0.875	Dexamethasone, 120 nM	Glucocorticoid Receptor (GR) Agonist
Dexamethasone sodium phosphate	DTXSID3047429	13	0.872	Budesonide, 14 nM	Glucocorticoid Receptor (GR) Agonist
Dexamethasone sodium phosphate	DTXSID3047429	13	0.857	Budesonide, 120 nM	Glucocorticoid Receptor (GR) Agonist
Dexamethasone sodium phosphate	DTXSID3047429	13	0.856	Dexamethasone, 120 nM	Glucocorticoid Receptor (GR) Agonist
Dexamethasone sodium phosphate	DTXSID3047429	13	0.852	Dexamethasone, 41 nM	Glucocorticoid Receptor (GR) Agonist
Dexamethasone sodium phosphate	DTXSID3047429	13	0.845	Budesonide, 4.6 nM	Glucocorticoid Receptor (GR) Agonist
Dexamethasone sodium phosphate	DTXSID3047429	13	0.844	Dexamethasone, 1.1 uM	Glucocorticoid Receptor (GR) Agonist
Dexamethasone sodium phosphate	DTXSID3047429	13	0.844	Dexamethasone, 370 nM	Glucocorticoid Receptor (GR) Agonist
Dexamethasone sodium phosphate	DTXSID3047429	13	0.844	Dexamethasone, 1.1 uM	Glucocorticoid Receptor (GR) Agonist
Dexamethasone sodium phosphate	DTXSID3047429	13	0.842	Fludrocortisone, 1.1 uM	Glucocorticoid Receptor (GR) Agonist; Mineralocorticoid Receptor (MR Agonist)
Dexamethasone sodium phosphate	DTXSID3047429	13	0.84	Budesonide, 41 nM	Glucocorticoid Receptor (GR) Agonist
Dexamethasone sodium phosphate	DTXSID3047429	13	0.837	Beclomethasone Dipropionate, 120 nM	GR Agonist
Dexamethasone sodium phosphate	DTXSID3047429	13	0.834	Budesonide, 120 nM	Glucocorticoid Receptor (GR) Agonist
Dexamethasone sodium phosphate	DTXSID3047429	13	0.833	Beclomethasone Dipropionate, 1.1 uM	GR Agonist
Dexamethasone sodium phosphate	DTXSID3047429	13	0.833	Budesonide, 14 nM	Glucocorticoid Receptor (GR) Agonist
Dexamethasone sodium phosphate	DTXSID3047429	13	0.832	Flumethasone, 30 uM	Glucocorticoid Receptor (GR) Agonist
Dexamethasone sodium phosphate	DTXSID3047429	13	0.831	Dexamethasone, 41 nM	Glucocorticoid Receptor (GR) Agonist
Dexamethasone sodium phosphate	DTXSID3047429	13	0.826	Dexamethasone, 370 nM	Glucocorticoid Receptor (GR) Agonist
Dexamethasone sodium phosphate	DTXSID3047429	13	0.826	Beclomethasone Dipropionate, 3.3 uM	GR Agonist
Dexamethasone sodium phosphate	DTXSID3047429	4.4	0.881	Budesonide, 41 nM	Glucocorticoid Receptor (GR) Agonist
Dexamethasone sodium phosphate	DTXSID3047429	4.4	0.864	Dexamethasone, 120 nM	Glucocorticoid Receptor (GR) Agonist
Dexamethasone sodium phosphate	DTXSID3047429	4.4	0.858	Budesonide, 14 nM	Glucocorticoid Receptor (GR) Agonist
Dexamethasone sodium phosphate	DTXSID3047429	4.4	0.857	Dexamethasone, 41 nM	Glucocorticoid Receptor (GR) Agonist
Dexamethasone sodium phosphate	DTXSID3047429	4.4	0.855	Fludrocortisone, 1.1 uM	Glucocorticoid Receptor (GR) Agonist; Mineralocorticoid Receptor (MR Agonist)
Dexamethasone sodium phosphate	DTXSID3047429	4.4	0.846	Desonide, 3.3 uM	Glucocorticoid Receptor (GR) Agonist
Dexamethasone sodium phosphate	DTXSID3047429	4.4	0.845	Fludrocortisone, 40 nM	Glucocorticoid Receptor (GR) Agonist; Mineralocorticoid Receptor (MR Agonist)
Dexamethasone sodium phosphate	DTXSID3047429	4.4	0.844	Budesonide, 4.6 nM	Glucocorticoid Receptor (GR) Agonist
Dexamethasone sodium phosphate	DTXSID3047429	4.4	0.839	Hydrocortisone, 3.3 uM	Glucocorticoid Receptor (GR) Agonist
Dexamethasone sodium phosphate	DTXSID3047429	4.4	0.838	Fludrocortisone, 120 nM	Glucocorticoid Receptor (GR) Agonist; Mineralocorticoid Receptor (MR Agonist)
Dexamethasone sodium phosphate	DTXSID3047429	4.4	0.832	Budesonide, 41 nM	Glucocorticoid Receptor (GR) Agonist
Dexamethasone sodium phosphate	DTXSID3047429	4.4	0.821	Dexamethasone, 120 nM	Glucocorticoid Receptor (GR) Agonist
Dexamethasone sodium phosphate	DTXSID3047429	4.4	0.817	Budesonide, 14 nM	Glucocorticoid Receptor (GR) Agonist
Dexamethasone sodium phosphate	DTXSID3047429	4.4	0.81	Dexamethasone, 41 nM	Glucocorticoid Receptor (GR) Agonist
Dexamethasone sodium phosphate	DTXSID3047429	4.4	0.809	Budesonide, 120 nM	Glucocorticoid Receptor (GR) Agonist
Dexamethasone sodium phosphate	DTXSID3047429	4.4	0.804	Beclomethasone Dipropionate, 120 nM	GR Agonist
Dexamethasone sodium phosphate	DTXSID3047429	4.4	0.8	Dexamethasone, 1.1 uM	Glucocorticoid Receptor (GR) Agonist
Dexamethasone sodium phosphate	DTXSID3047429	4.4	0.8	Beclomethasone Dipropionate, 370 nM	GR Agonist
Dexamethasone sodium phosphate	DTXSID3047429	4.4	0.797	Beclomethasone Dipropionate, 4.7 nM	GR Agonist
Dexamethasone sodium phosphate	DTXSID3047429	4.4	0.795	Budesonide, 4.6 nM	Glucocorticoid Receptor (GR) Agonist
Dexamethasone sodium phosphate	DTXSID3047429	1.5	0.883	Dexamethasone, 120 nM	Glucocorticoid Receptor (GR) Agonist
Dexamethasone sodium phosphate	DTXSID3047429	1.5	0.878	Dexamethasone, 41 nM	Glucocorticoid Receptor (GR) Agonist
Dexamethasone sodium phosphate	DTXSID3047429	1.5	0.876	Flumethasone, 30 uM	Glucocorticoid Receptor (GR) Agonist
Dexamethasone sodium phosphate	DTXSID3047429	1.5	0.874	Desonide, 3.3 uM	Glucocorticoid Receptor (GR) Agonist
Dexamethasone sodium phosphate	DTXSID3047429	1.5	0.874	Fludrocortisone, 120 nM	Glucocorticoid Receptor (GR) Agonist; Mineralocorticoid Receptor (MR Agonist)
Dexamethasone sodium phosphate	DTXSID3047429	1.5	0.872	Fludrocortisone, 40 nM	Glucocorticoid Receptor (GR) Agonist; Mineralocorticoid Receptor (MR Agonist)
Dexamethasone sodium phosphate	DTXSID3047429	1.5	0.869	Dexamethasone, 41 nM	Glucocorticoid Receptor (GR) Agonist
Dexamethasone sodium phosphate	DTXSID3047429	1.5	0.867	Fludrocortisone, 120 nM	Glucocorticoid Receptor (GR) Agonist; Mineralocorticoid Receptor (MR Agonist)
Dexamethasone sodium phosphate	DTXSID3047429	1.5	0.867	Desonide, 3.3 uM	Glucocorticoid Receptor (GR) Agonist
Dexamethasone sodium phosphate	DTXSID3047429	1.5	0.867	Budesonide, 41 nM	Glucocorticoid Receptor (GR) Agonist
Dexamethasone sodium phosphate	DTXSID3047429	1.5	0.864	Flumethasone, 30 uM	Glucocorticoid Receptor (GR) Agonist
Dexamethasone sodium phosphate	DTXSID3047429	1.5	0.863	Beclomethasone Dipropionate, 1.1 uM	GR Agonist
Dexamethasone sodium phosphate	DTXSID3047429	1.5	0.862	Dexamethasone, 120 nM	Glucocorticoid Receptor (GR) Agonist
Dexamethasone sodium phosphate	DTXSID3047429	1.5	0.862	Fludrocortisone, 13 nM	Glucocorticoid Receptor (GR) Agonist; Mineralocorticoid Receptor (MR Agonist)
Dexamethasone sodium phosphate	DTXSID3047429	1.5	0.861	Desonide, 1.1 uM	Glucocorticoid Receptor (GR) Agonist
Dexamethasone sodium phosphate	DTXSID3047429	1.5	0.858	Fludrocortisone, 40 nM	Glucocorticoid Receptor (GR) Agonist; Mineralocorticoid Receptor (MR Agonist)
Dexamethasone sodium phosphate	DTXSID3047429	1.5	0.855	Fludrocortisone, 13 nM	Glucocorticoid Receptor (GR) Agonist; Mineralocorticoid Receptor (MR Agonist)
Dexamethasone sodium phosphate	DTXSID3047429	1.5	0.852	Fludrocortisone, 1.1 uM	Glucocorticoid Receptor (GR) Agonist; Mineralocorticoid Receptor (MR Agonist)
Dexamethasone sodium phosphate	DTXSID3047429	1.5	0.85	Beclomethasone Dipropionate, 1.1 uM	GR Agonist
Dexamethasone sodium phosphate	DTXSID3047429	1.5	0.847	Dexamethasone, 1.1 uM	Glucocorticoid Receptor (GR) Agonist
Dichloromethyl((perfluorohexyl)ethyl)silane	DTXSID00223797	20	0.6	(-)-Epicatechin, 17 uM	Plant flavenoid and antioxidant
Methotrexate	DTXSID4020822	40	0.943	Methotrexate, 30 uM	Dihydrofolate Reductase (DHFR) Inhibitor
Methotrexate	DTXSID4020822	40	0.939	Methotrexate, 11 uM	Dihydrofolate Reductase (DHFR) Inhibitor
Methotrexate	DTXSID4020822	40	0.938	Methotrexate, 10 uM	Dihydrofolate Reductase (DHFR) Inhibitor
Methotrexate	DTXSID4020822	40	0.937	YM155, 4.6 nM	Survivin Inhibitor
Methotrexate	DTXSID4020822	40	0.933	Methotrexate, 3.3 uM	Dihydrofolate Reductase (DHFR) Inhibitor
Methotrexate	DTXSID4020822	40	0.932	YM155, 14 nM	Survivin Inhibitor
Methotrexate	DTXSID4020822	40	0.924	GSK461364A, 41 nM	PLK1 Inhibitor
Methotrexate	DTXSID4020822	40	0.918	Apoptolidin, 330 nM	F(0)F(1) ATPase Inhibitor; Mitochondrial Inhibitor
Methotrexate	DTXSID4020822	40	0.916	Cysteamine HCl, 30 uM	Amino Thiol with Antioxidant Properties
Methotrexate	DTXSID4020822	40	0.916	Fosbretabulin Disodium, 4.6 nM	Microtubule Disruptor
Methotrexate	DTXSID4020822	40	0.883	Methotrexate, 3.7 uM	Dihydrofolate Reductase (DHFR) Inhibitor
Methotrexate	DTXSID4020822	40	0.872	Methotrexate, 3.3 uM	Dihydrofolate Reductase (DHFR) Inhibitor
Methotrexate	DTXSID4020822	40	0.862	Methotrexate, 11 uM	Dihydrofolate Reductase (DHFR) Inhibitor
Methotrexate	DTXSID4020822	40	0.861	Methotrexate, 30 uM	Dihydrofolate Reductase (DHFR) Inhibitor
Methotrexate	DTXSID4020822	40	0.859	Carboplatin, 30 uM	DNA Repair Inhibitor
Methotrexate	DTXSID4020822	40	0.859	Pemetrexed Disodium, 3.3 uM	Dihydrofolate Reductase (DHFR) Inhibitor; GAR Transformylase Inhibitor; Thymidylate Synthase Inhibitor
Methotrexate	DTXSID4020822	40	0.858	Methotrexate, 10 uM	Dihydrofolate Reductase (DHFR) Inhibitor
Methotrexate	DTXSID4020822	40	0.857	Actinomycin D, 510 pM	RNA Polymerase Inhibitor; DNA Inhibitor
Methotrexate	DTXSID4020822	40	0.855	GSK461364A, 41 nM	PLK1 Inhibitor
Methotrexate	DTXSID4020822	40	0.854	Bleomycin Sulfate, 1.1 uM	Antineoplastic Agent
Methotrexate	DTXSID4020822	13	0.963	Pralatrexate, 3.3 uM	DHFR Inhibitor
Methotrexate	DTXSID4020822	13	0.955	Methotrexate, 10 uM	Dihydrofolate Reductase (DHFR) Inhibitor
Methotrexate	DTXSID4020822	13	0.935	Irinotecan, 1.1 uM	DNA Topoisomerase (TOPO) I Inhibitor
Methotrexate	DTXSID4020822	13	0.934	Methotrexate, 30 uM	Dihydrofolate Reductase (DHFR) Inhibitor
Methotrexate	DTXSID4020822	13	0.932	Methotrexate, 3.3 uM	Dihydrofolate Reductase (DHFR) Inhibitor
Methotrexate	DTXSID4020822	13	0.931	Methotrexate, 370 nM	Dihydrofolate Reductase (DHFR) Inhibitor
Methotrexate	DTXSID4020822	13	0.929	Pralatrexate, 10 uM	DHFR Inhibitor
Methotrexate	DTXSID4020822	13	0.923	Cysteamine HCl, 30 uM	Amino Thiol with Antioxidant Properties
Methotrexate	DTXSID4020822	13	0.923	GSK461364A, 41 nM	PLK1 Inhibitor
Methotrexate	DTXSID4020822	13	0.922	Methotrexate, 1.1 uM	Dihydrofolate Reductase (DHFR) Inhibitor
Methotrexate	DTXSID4020822	13	0.915	Methotrexate, 10 uM	Dihydrofolate Reductase (DHFR) Inhibitor
Methotrexate	DTXSID4020822	13	0.915	Methotrexate, 3.3 uM	Dihydrofolate Reductase (DHFR) Inhibitor
Methotrexate	DTXSID4020822	13	0.913	Methotrexate, 3.7 uM	Dihydrofolate Reductase (DHFR) Inhibitor
Methotrexate	DTXSID4020822	13	0.903	GSK461364A, 41 nM	PLK1 Inhibitor
Methotrexate	DTXSID4020822	13	0.903	Methotrexate, 11 uM	Dihydrofolate Reductase (DHFR) Inhibitor
Methotrexate	DTXSID4020822	13	0.902	Methotrexate, 1.1 uM	Dihydrofolate Reductase (DHFR) Inhibitor
Methotrexate	DTXSID4020822	13	0.898	Irinotecan, 1.1 uM	DNA Topoisomerase (TOPO) I Inhibitor
Methotrexate	DTXSID4020822	13	0.897	Methotrexate, 30 uM	Dihydrofolate Reductase (DHFR) Inhibitor
Methotrexate	DTXSID4020822	13	0.894	Pemetrexed Disodium, 3.3 uM	Dihydrofolate Reductase (DHFR) Inhibitor; GAR Transformylase Inhibitor; Thymidylate Synthase Inhibitor
Methotrexate	DTXSID4020822	13	0.892	Doxorubicin Hydrochloride, 41 nM	DNA Topoisomerase Inhibitor
Methotrexate	DTXSID4020822	4.4	0.951	Methotrexate, 10 uM	Dihydrofolate Reductase (DHFR) Inhibitor
Methotrexate	DTXSID4020822	4.4	0.951	Pralatrexate, 3.3 uM	DHFR Inhibitor
Methotrexate	DTXSID4020822	4.4	0.943	Cysteamine HCl, 30 uM	Amino Thiol with Antioxidant Properties
Methotrexate	DTXSID4020822	4.4	0.943	Methotrexate, 370 nM	Dihydrofolate Reductase (DHFR) Inhibitor
Methotrexate	DTXSID4020822	4.4	0.942	Methotrexate, 120 nM	Dihydrofolate Reductase (DHFR) Inhibitor
Methotrexate	DTXSID4020822	4.4	0.935	Pemetrexed Disodium, 370 nM	Dihydrofolate Reductase (DHFR) Inhibitor; GAR Transformylase Inhibitor; Thymidylate Synthase Inhibitor
Methotrexate	DTXSID4020822	4.4	0.934	Irinotecan, 1.1 uM	DNA Topoisomerase (TOPO) I Inhibitor
Methotrexate	DTXSID4020822	4.4	0.932	Methotrexate, 3.3 uM	Dihydrofolate Reductase (DHFR) Inhibitor
Methotrexate	DTXSID4020822	4.4	0.929	Methotrexate, 1.1 uM	Dihydrofolate Reductase (DHFR) Inhibitor
Methotrexate	DTXSID4020822	4.4	0.927	Busulfan (Myleran, Busulfex), 10 uM	Alkylating Antineoplastic Agent
Methotrexate	DTXSID4020822	4.4	0.909	Methotrexate, 10 uM	Dihydrofolate Reductase (DHFR) Inhibitor
Methotrexate	DTXSID4020822	4.4	0.908	Methotrexate, 11 uM	Dihydrofolate Reductase (DHFR) Inhibitor
Methotrexate	DTXSID4020822	4.4	0.905	Methotrexate, 30 uM	Dihydrofolate Reductase (DHFR) Inhibitor
Methotrexate	DTXSID4020822	4.4	0.903	Irinotecan, 3.3 uM	DNA Topoisomerase (TOPO) I Inhibitor
Methotrexate	DTXSID4020822	4.4	0.902	Methotrexate, 3.3 uM	Dihydrofolate Reductase (DHFR) Inhibitor
Methotrexate	DTXSID4020822	4.4	0.901	GDC0834, 1.1 uM	BTK Inhibitor
Methotrexate	DTXSID4020822	4.4	0.895	GDC0834, 370 nM	BTK Inhibitor
Methotrexate	DTXSID4020822	4.4	0.892	Methotrexate, 370 nM	Dihydrofolate Reductase (DHFR) Inhibitor
Methotrexate	DTXSID4020822	4.4	0.891	Irinotecan, 1.1 uM	DNA Topoisomerase (TOPO) I Inhibitor
Methotrexate	DTXSID4020822	4.4	0.89	Berberine, 1.1 uM	Dipeptidyl Peptidase IV Inhibitor; PTP1B Inhibitor
Methotrexate	DTXSID4020822	1.5	0.948	Cysteamine HCl, 30 uM	Amino Thiol with Antioxidant Properties
Methotrexate	DTXSID4020822	1.5	0.948	Methotrexate, 3.7 uM	Dihydrofolate Reductase (DHFR) Inhibitor
Methotrexate	DTXSID4020822	1.5	0.944	Methotrexate, 3.3 uM	Dihydrofolate Reductase (DHFR) Inhibitor
Methotrexate	DTXSID4020822	1.5	0.944	Methotrexate, 10 uM	Dihydrofolate Reductase (DHFR) Inhibitor
Methotrexate	DTXSID4020822	1.5	0.939	Busulfan (Myleran, Busulfex), 30 uM	Alkylating Antineoplastic Agent
Methotrexate	DTXSID4020822	1.5	0.935	Methotrexate, 1.1 uM	Dihydrofolate Reductase (DHFR) Inhibitor
Methotrexate	DTXSID4020822	1.5	0.935	Methotrexate, 11 uM	Dihydrofolate Reductase (DHFR) Inhibitor
Methotrexate	DTXSID4020822	1.5	0.933	Doxorubicin Hydrochloride, 41 nM	DNA Topoisomerase Inhibitor
Methotrexate	DTXSID4020822	1.5	0.932	GSK461364A, 41 nM	PLK1 Inhibitor
Methotrexate	DTXSID4020822	1.5	0.932	Methotrexate, 370 nM	Dihydrofolate Reductase (DHFR) Inhibitor
Methotrexate	DTXSID4020822	1.5	0.918	Pemetrexed Disodium, 370 nM	Dihydrofolate Reductase (DHFR) Inhibitor; GAR Transformylase Inhibitor; Thymidylate Synthase Inhibitor
Methotrexate	DTXSID4020822	1.5	0.917	Irinotecan, 1.1 uM	DNA Topoisomerase (TOPO) I Inhibitor
Methotrexate	DTXSID4020822	1.5	0.912	Methotrexate, 370 nM	Dihydrofolate Reductase (DHFR) Inhibitor
Methotrexate	DTXSID4020822	1.5	0.91	Methotrexate, 1.1 uM	Dihydrofolate Reductase (DHFR) Inhibitor
Methotrexate	DTXSID4020822	1.5	0.909	Methotrexate, 10 uM	Dihydrofolate Reductase (DHFR) Inhibitor
Methotrexate	DTXSID4020822	1.5	0.907	Irinotecan, 3.3 uM	DNA Topoisomerase (TOPO) I Inhibitor
Methotrexate	DTXSID4020822	1.5	0.907	Methotrexate, 120 nM	Dihydrofolate Reductase (DHFR) Inhibitor
Methotrexate	DTXSID4020822	1.5	0.905	Cysteamine HCl, 30 uM	Amino Thiol with Antioxidant Properties
Methotrexate	DTXSID4020822	1.5	0.9	Methotrexate, 3.3 uM	Dihydrofolate Reductase (DHFR) Inhibitor
Methotrexate	DTXSID4020822	1.5	0.9	Pemetrexed Disodium, 3.3 uM	Dihydrofolate Reductase (DHFR) Inhibitor; GAR Transformylase Inhibitor; Thymidylate Synthase Inhibitor
Methyl perfluoro(3-(1-ethenyloxypropan-2-yloxy)propanoate)	DTXSID8044969	2.2	0.661	Ixekizumab, 2000 ng/ml	IL-17A Inhibitor
Methyl perfluoro(3-(1-ethenyloxypropan-2-yloxy)propanoate)	DTXSID8044969	2.2	0.611	Mepenzolate Bromide, 10 uM	Anti-muscarinic
N-Ethyl-N-(2-hydroxyethyl)perfluorooctanesulfonamide	DTXSID6027426	60	0.79	Bafilomycin A1, 1 uM	V-ATPase Inhibitor
N-Ethyl-N-(2-hydroxyethyl)perfluorooctanesulfonamide	DTXSID6027426	60	0.787	Bafilomycin A1, 330 nM	V-ATPase Inhibitor
N-Ethyl-N-(2-hydroxyethyl)perfluorooctanesulfonamide	DTXSID6027426	60	0.786	Bafilomycin A1, 37 nM	V-ATPase Inhibitor
N-Ethyl-N-(2-hydroxyethyl)perfluorooctanesulfonamide	DTXSID6027426	60	0.785	Concanamycin A, 3.7 nM	V-ATPase Inhibitor
N-Ethyl-N-(2-hydroxyethyl)perfluorooctanesulfonamide	DTXSID6027426	60	0.777	Omipalisib, 370 nM	PI3K Inhibitor; mTOR Inhibitor
N-Ethyl-N-(2-hydroxyethyl)perfluorooctanesulfonamide	DTXSID6027426	60	0.775	Bafilomycin A1, 110 nM	V-ATPase Inhibitor
N-Ethyl-N-(2-hydroxyethyl)perfluorooctanesulfonamide	DTXSID6027426	60	0.772	Concanamycin A, 11 nM	V-ATPase Inhibitor
N-Ethyl-N-(2-hydroxyethyl)perfluorooctanesulfonamide	DTXSID6027426	60	0.772	Cetylpyridinium Chloride, 3.3 uM	Antiseptic Agent
N-Ethyl-N-(2-hydroxyethyl)perfluorooctanesulfonamide	DTXSID6027426	60	0.769	Concanamycin A, 1.2 nM	V-ATPase Inhibitor
N-Ethyl-N-(2-hydroxyethyl)perfluorooctanesulfonamide	DTXSID6027426	60	0.769	Omipalisib, 1.1 uM	PI3K Inhibitor; mTOR Inhibitor
N-Ethyl-N-(2-hydroxyethyl)perfluorooctanesulfonamide	DTXSID6027426	60	0.768	Omipalisib, 370 nM	PI3K Inhibitor; mTOR Inhibitor
N-Ethyl-N-(2-hydroxyethyl)perfluorooctanesulfonamide	DTXSID6027426	60	0.756	Omipalisib, 1.1 uM	PI3K Inhibitor; mTOR Inhibitor
N-Ethyl-N-(2-hydroxyethyl)perfluorooctanesulfonamide	DTXSID6027426	60	0.756	Omipalisib, 10 uM	PI3K Inhibitor; mTOR Inhibitor
N-Ethyl-N-(2-hydroxyethyl)perfluorooctanesulfonamide	DTXSID6027426	60	0.745	Cetylpyridinium Chloride, 3.3 uM	Antiseptic Agent
N-Ethyl-N-(2-hydroxyethyl)perfluorooctanesulfonamide	DTXSID6027426	60	0.74	NVP-TAE684, 10 uM	ALK Inhibitor; Kinase Modulator
N-Ethyl-N-(2-hydroxyethyl)perfluorooctanesulfonamide	DTXSID6027426	60	0.738	Omipalisib, 120 nM	PI3K Inhibitor; mTOR Inhibitor
N-Ethyl-N-(2-hydroxyethyl)perfluorooctanesulfonamide	DTXSID6027426	60	0.738	Chlorquinaldol, 10 uM	Antimicrobial Agent
N-Ethyl-N-(2-hydroxyethyl)perfluorooctanesulfonamide	DTXSID6027426	60	0.737	Shaoguamycin B, 110 nM	Mitochondrial Inhibitor; NADH Dehydrogenase Inhibitor
N-Ethyl-N-(2-hydroxyethyl)perfluorooctanesulfonamide	DTXSID6027426	60	0.735	Pyrithione Zinc, 1.1 uM	Antibacterial, antifungal agent
N-Ethyl-N-(2-hydroxyethyl)perfluorooctanesulfonamide	DTXSID6027426	60	0.73	Torin-2, 1 uM	mTOR Inhibitor
N-Ethyl-N-(2-hydroxyethyl)perfluorooctanesulfonamide	DTXSID6027426	20	0.797	BSK_RORg, 3.3 uM	RORγ Inhibitor
N-Ethyl-N-(2-hydroxyethyl)perfluorooctanesulfonamide	DTXSID6027426	20	0.795	22(R)-Hydroxycholesterol, 10 uM	LXRα Agonist
N-Ethyl-N-(2-hydroxyethyl)perfluorooctanesulfonamide	DTXSID6027426	20	0.777	BSK_RORg, 10 uM	RORγ Inhibitor
N-Ethyl-N-(2-hydroxyethyl)perfluorooctanesulfonamide	DTXSID6027426	20	0.766	CFM 1571 Hydrochloride, 30 uM	sGC Activator
N-Ethyl-N-(2-hydroxyethyl)perfluorooctanesulfonamide	DTXSID6027426	20	0.762	Epothilone D, 110 nM	Microtubule Disruptor
N-Ethyl-N-(2-hydroxyethyl)perfluorooctanesulfonamide	DTXSID6027426	20	0.754	KN93, 10 uM	CAMKII Inhibitor
N-Ethyl-N-(2-hydroxyethyl)perfluorooctanesulfonamide	DTXSID6027426	20	0.753	22(R)-Hydroxycholesterol, 3.3 uM	LXRα Agonist
N-Ethyl-N-(2-hydroxyethyl)perfluorooctanesulfonamide	DTXSID6027426	20	0.751	A771726, 50 uM	Pyrimidine Synthesis Inhibitor; DHODH Inhibitor
N-Ethyl-N-(2-hydroxyethyl)perfluorooctanesulfonamide	DTXSID6027426	20	0.749	Fluvastatin, 3.3 uM	HMG-CoA Reductase Inhibitor
N-Ethyl-N-(2-hydroxyethyl)perfluorooctanesulfonamide	DTXSID6027426	20	0.747	EMD 1214063, 10 uM	c-Met Inhibitor
N-Ethyl-N-(2-hydroxyethyl)perfluorooctanesulfonamide	DTXSID6027426	20	0.736	BSK_RORg, 3.3 uM	RORγ Inhibitor
N-Ethyl-N-(2-hydroxyethyl)perfluorooctanesulfonamide	DTXSID6027426	20	0.729	EMD 1214063, 10 uM	c-Met Inhibitor
N-Ethyl-N-(2-hydroxyethyl)perfluorooctanesulfonamide	DTXSID6027426	20	0.725	A771726, 50 uM	Pyrimidine Synthesis Inhibitor; DHODH Inhibitor
N-Ethyl-N-(2-hydroxyethyl)perfluorooctanesulfonamide	DTXSID6027426	20	0.723	22(R)-Hydroxycholesterol, 10 uM	LXRα Agonist
N-Ethyl-N-(2-hydroxyethyl)perfluorooctanesulfonamide	DTXSID6027426	20	0.711	BSK_RORg, 10 uM	RORγ Inhibitor
N-Ethyl-N-(2-hydroxyethyl)perfluorooctanesulfonamide	DTXSID6027426	20	0.7	KN93, 10 uM	CAMKII Inhibitor
N-Ethyl-N-(2-hydroxyethyl)perfluorooctanesulfonamide	DTXSID6027426	20	0.699	CFM 1571 Hydrochloride, 30 uM	sGC Activator
N-Ethyl-N-(2-hydroxyethyl)perfluorooctanesulfonamide	DTXSID6027426	20	0.693	BMS-509744, 10 uM	ITK Inhibitor
N-Ethyl-N-(2-hydroxyethyl)perfluorooctanesulfonamide	DTXSID6027426	20	0.692	NVP-231, 10 uM	CerK Inhibitor.
N-Ethyl-N-(2-hydroxyethyl)perfluorooctanesulfonamide	DTXSID6027426	20	0.69	EMD 1214063, 3.3 uM	c-Met Inhibitor
N-Ethyl-N-(2-hydroxyethyl)perfluorooctanesulfonamide	DTXSID6027426	6.7	0.688	Fulvestrant, 12 uM	Estrogen Receptor (ER) Inhibitor
N-Ethyl-N-(2-hydroxyethyl)perfluorooctanesulfonamide	DTXSID6027426	6.7	0.68	Fulvestrant, 6.2 uM	Estrogen Receptor (ER) Inhibitor
N-Ethyl-N-(2-hydroxyethyl)perfluorooctanesulfonamide	DTXSID6027426	6.7	0.653	3,5,3-Triiodothyronine, 16 uM	Thyroid Hormone Analogue
N-Ethyl-N-(2-hydroxyethyl)perfluorooctanesulfonamide	DTXSID6027426	6.7	0.651	Clomiphene citrate, 2.1 uM	Estrogen Receptor (ER) Modulator
N-Ethyl-N-(2-hydroxyethyl)perfluorooctanesulfonamide	DTXSID6027426	6.7	0.647	Terconazole, 9.4 uM	Antifungal Agent
N-Ethyl-N-(2-hydroxyethyl)perfluorooctanesulfonamide	DTXSID6027426	6.7	0.647	Fulvestrant, 25 uM	Estrogen Receptor (ER) Inhibitor
N-Ethyl-N-(2-hydroxyethyl)perfluorooctanesulfonamide	DTXSID6027426	6.7	0.625	Clomiphene citrate, 4.2 uM	Estrogen Receptor (ER) Modulator
N-Ethyl-N-(2-hydroxyethyl)perfluorooctanesulfonamide	DTXSID6027426	6.7	0.621	Fulvestrant, 12 uM	Estrogen Receptor (ER) Inhibitor
N-Ethyl-N-(2-hydroxyethyl)perfluorooctanesulfonamide	DTXSID6027426	6.7	0.618	Fulvestrant, 25 uM	Estrogen Receptor (ER) Inhibitor
N-Ethyl-N-(2-hydroxyethyl)perfluorooctanesulfonamide	DTXSID6027426	6.7	0.612	Fulvestrant, 6.2 uM	Estrogen Receptor (ER) Inhibitor
N-Ethyl-N-(2-hydroxyethyl)perfluorooctanesulfonamide	DTXSID6027426	2.2	0.621	2-Methyl-2,4-pentanediol, 42 uM	Industrial chemical with surfactant and emulsion stabilizing properties
N-Ethylperfluorooctanesulfonamide	DTXSID1032646	60	0.799	Azelnidipine, 3.3 uM	Calcium Channel Blocker
N-Ethylperfluorooctanesulfonamide	DTXSID1032646	60	0.775	[2-({[2-(4-tert-Butyl-1,3-thiazol-2-yl)-1-benzofuran-5-yl]oxy}methyl)phenyl]acetic acid, 20 uM	TX011658 Undisclosed ToxCast compound from Astellas
N-Ethylperfluorooctanesulfonamide	DTXSID1032646	60	0.77	Doxercalciferol (Hectorol), 10 uM	Vitamin D2 analog
N-Ethylperfluorooctanesulfonamide	DTXSID1032646	60	0.738	Sulconazole Nitrate, 10 uM	Antifungal Agent
N-Ethylperfluorooctanesulfonamide	DTXSID1032646	60	0.734	Fosaprepitant dimeglumine, 30 uM	Neurokinin-1 Receptor Inhibitor
N-Ethylperfluorooctanesulfonamide	DTXSID1032646	60	0.73	Doxercalciferol (Hectorol), 10 uM	Vitamin D2 analog
N-Ethylperfluorooctanesulfonamide	DTXSID1032646	60	0.723	Ezetimibe, 30 uM	Antilipemic Agent
N-Ethylperfluorooctanesulfonamide	DTXSID1032646	60	0.722	Sorafenib Tosylate, 3.3 uM	Multikinase Inhibitor (RAF/VEGFR-2/PDGFRβ)
N-Ethylperfluorooctanesulfonamide	DTXSID1032646	60	0.702	Fosaprepitant dimeglumine, 30 uM	Neurokinin-1 Receptor Inhibitor
N-Ethylperfluorooctanesulfonamide	DTXSID1032646	60	0.701	Salmeterol Xinafoate, 30 uM	β2 Adrenergic Receptor Agonist
N-Ethylperfluorooctanesulfonamide	DTXSID1032646	60	0.695	13-cis-Retinoic Acid, 33 uM	RAR/RXR Agonist
N-Ethylperfluorooctanesulfonamide	DTXSID1032646	60	0.689	BSK_4925, 10 uM	Lck Inhibitor
N-Ethylperfluorooctanesulfonamide	DTXSID1032646	60	0.684	Galeterone, 10 uM	CYP17A1 Inhibitor
N-Ethylperfluorooctanesulfonamide	DTXSID1032646	60	0.672	13-cis-Retinoic Acid, 33 uM	RAR/RXR Agonist
N-Ethylperfluorooctanesulfonamide	DTXSID1032646	60	0.67	Rimonabant (SR141716), 10 uM	CB1 Inverse Agonist; GPCR Ligand
N-Ethylperfluorooctanesulfonamide	DTXSID1032646	60	0.667	Sulconazole Nitrate, 10 uM	Antifungal Agent
N-Ethylperfluorooctanesulfonamide	DTXSID1032646	60	0.665	Triclabendazole, 10 uM	Antihelminthic Agent
N-Ethylperfluorooctanesulfonamide	DTXSID1032646	60	0.665	Triclabendazole, 10 uM	Antihelminthic Agent
N-Ethylperfluorooctanesulfonamide	DTXSID1032646	60	0.656	Sertaconazole Nitrate, 10 uM	Antifungal Agent
N-Ethylperfluorooctanesulfonamide	DTXSID1032646	60	0.65	Ezetimibe, 30 uM	Antilipemic Agent
N-Methyl-N-trimethylsilylheptafluorobutyramide	DTXSID40379666	20	0.719	Idelalisib, 37 nM	PI3Kδ Inhibitor
N-Methyl-N-trimethylsilylheptafluorobutyramide	DTXSID40379666	20	0.677	Ixekizumab, 20 ng/ml	IL-17A Inhibitor
N-Methyl-N-trimethylsilylheptafluorobutyramide	DTXSID40379666	20	0.668	Azacyclonol, 3.3 uM	Ataractive agent (anti-hallucinogenic)
N-Methyl-N-trimethylsilylheptafluorobutyramide	DTXSID40379666	20	0.659	Ixekizumab, 200 ng/ml	IL-17A Inhibitor
N-Methyl-N-trimethylsilylheptafluorobutyramide	DTXSID40379666	20	0.657	Ropivacaine Hydrochloride, 30 uM	Local Anaesthetic Agent
N-Methyl-N-trimethylsilylheptafluorobutyramide	DTXSID40379666	20	0.656	Idelalisib, 4.1 nM	PI3Kδ Inhibitor
N-Methyl-N-trimethylsilylheptafluorobutyramide	DTXSID40379666	20	0.653	Ixekizumab, 2000 ng/ml	IL-17A Inhibitor
N-Methyl-N-trimethylsilylheptafluorobutyramide	DTXSID40379666	20	0.653	Idelalisib, 330 nM	PI3Kδ Inhibitor
N-Methyl-N-trimethylsilylheptafluorobutyramide	DTXSID40379666	20	0.643	IC87114, 370 nM	PI3Kδ Inhibitor
N-Methyl-N-trimethylsilylheptafluorobutyramide	DTXSID40379666	20	0.627	Idelalisib, 110 nM	PI3Kδ Inhibitor
N-Methylperfluorooctanesulfonamide	DTXSID1067629	60	0.69	Rotenone, 3.3 uM	Mitochondrial Inhibitor; NADH Dehydrogenase Inhibitor
N-Methylperfluorooctanesulfonamide	DTXSID1067629	60	0.672	Rotenone, 1.1 uM	Mitochondrial Inhibitor; NADH Dehydrogenase Inhibitor
N-Methylperfluorooctanesulfonamide	DTXSID1067629	60	0.657	Cycloheximide, 1.1 uM	Protein Synthesis Inhibitor
N-Methylperfluorooctanesulfonamide	DTXSID1067629	60	0.657	Rotenone, 370 nM	Mitochondrial Inhibitor; NADH Dehydrogenase Inhibitor
N-Methylperfluorooctanesulfonamide	DTXSID1067629	60	0.655	666-15, 370 nM	CREB Inhibitor
N-Methylperfluorooctanesulfonamide	DTXSID1067629	60	0.653	beta-Estradiol, 90 uM	ER Agonist
N-Methylperfluorooctanesulfonamide	DTXSID1067629	60	0.649	Rotenone, 10 uM	Mitochondrial Inhibitor; NADH Dehydrogenase Inhibitor
N-Methylperfluorooctanesulfonamide	DTXSID1067629	60	0.639	ICG001, 30 uM	β-catenin/CBP Inhibitor
N-Methylperfluorooctanesulfonamide	DTXSID1067629	60	0.634	Valinomycin, 1.1 uM	Antibiotic Agent
N-Methylperfluorooctanesulfonamide	DTXSID1067629	60	0.623	ICG001, 10 uM	β-catenin/CBP Inhibitor
Perfluoro(2-(2-propoxypropoxy)-1H,1H-propan-1-ol)	DTXSID80371164	20	0.775	Bisphenol AF, 20 uM	Putative estrogen disruptor
Perfluoro(2-(2-propoxypropoxy)-1H,1H-propan-1-ol)	DTXSID80371164	20	0.711	Glutaraldehyde, 40 uM	Disinfectant and fixative
Perfluoro(2-(2-propoxypropoxy)-1H,1H-propan-1-ol)	DTXSID80371164	20	0.655	Bisphenol AF, 20 uM	Putative estrogen disruptor
Perfluoro(2-(2-propoxypropoxy)-1H,1H-propan-1-ol)	DTXSID80371164	20	0.655	Ethacrynic Acid, 16 uM	Diuretic Agent
Perfluoro(2-(2-propoxypropoxy)-1H,1H-propan-1-ol)	DTXSID80371164	20	0.646	Epoxomicin, 74 nM	Proteasome inhibitor
Perfluoro(2-(2-propoxypropoxy)-1H,1H-propan-1-ol)	DTXSID80371164	20	0.623	Ethacrynic Acid, 16 uM	Diuretic Agent
Perfluoro(2-(2-propoxypropoxy)-1H,1H-propan-1-ol)	DTXSID80371164	20	0.62	Cycloheximide, 9 uM	Protein Synthesis Inhibitor
Perfluoro(2-(2-propoxypropoxy)-1H,1H-propan-1-ol)	DTXSID80371164	20	0.605	Clotrimazole, 14 uM	CYP450 Inhibitor_x000D_
Perfluoro(2-(2-propoxypropoxy)-1H,1H-propan-1-ol)	DTXSID80371164	20	0.601	Bardoxolone Methyl, 370 nM	Nrf2 Activator; Triterpenes
Perfluoro(2-(2-propoxypropoxy)-1H,1H-propan-1-ol)	DTXSID80371164	6.7	0.746	(R)-(-)-Apomorphine Hydrochloride Hemihydrate, 8 uM	Dopamine D2 Receptor Agonist
Perfluoro(2-(2-propoxypropoxy)-1H,1H-propan-1-ol)	DTXSID80371164	6.7	0.714	(-)-Eseroline Fumarate, 15 uM	Mu Opioid Receptor Agonist
Perfluoro(2-(2-propoxypropoxy)-1H,1H-propan-1-ol)	DTXSID80371164	6.7	0.707	Rilmenidine Hemifumarate, 10 uM	Antihypertensive agent
Perfluoro(2-(2-propoxypropoxy)-1H,1H-propan-1-ol)	DTXSID80371164	6.7	0.707	Terbufos, 40 uM	Organophosphate insecticide
Perfluoro(2-(2-propoxypropoxy)-1H,1H-propan-1-ol)	DTXSID80371164	6.7	0.68	Triethoxyoctylsilane, 20 uM	Industrial chemical
Perfluoro(2-(2-propoxypropoxy)-1H,1H-propan-1-ol)	DTXSID80371164	6.7	0.673	TNP-470, 6.2 uM	Antineoplastic Agent
Perfluoro(2-(2-propoxypropoxy)-1H,1H-propan-1-ol)	DTXSID80371164	6.7	0.623	TNP-470, 6.2 uM	Antineoplastic Agent
Perfluoro(2-ethoxyethane)sulfonic acid	DTXSID50379814	60	0.616	Physostigmine Hemisulfate, 30 uM	Acetylcholinesterase (AchE) Inhibitor
Perfluoro(2-ethoxyethane)sulfonic acid	DTXSID50379814	60	0.608	Hydroxyurea, 100 uM	Antineoplastic Agent; Ribonucleotide Reductase Inhibitor
Perfluoro-1-iodohexane	DTXSID7047566	60	0.79	Doxylamine Succinate, 13 uM	Anti-histamine
Perfluoro-1-iodohexane	DTXSID7047566	60	0.749	Levodopa, 25 uM	Amino acid
Perfluoro-1-iodohexane	DTXSID7047566	60	0.744	Clomiphene citrate, 260 nM	Estrogen Receptor (ER) Modulator
Perfluoro-1-iodohexane	DTXSID7047566	60	0.716	4-Cyclohexylcyclohexanone, 20 uM	Cosmetic fragrance agent
Perfluoro-1-iodohexane	DTXSID7047566	60	0.697	DMS, 1.1 uM	Sphingosine Kinase Inhibitor
Perfluoro-1-iodohexane	DTXSID7047566	60	0.696	Diphenidol Hydrochloride, 14 uM	Antimuscarinic
Perfluoro-1-iodohexane	DTXSID7047566	60	0.692	Clarithromycin, 100 uM	Macrolide antibiotic
Perfluoro-1-iodohexane	DTXSID7047566	60	0.682	Hydroxyzine Dihydrochloride, 11 uM	Antihistamine Agent
Perfluoro-1-iodohexane	DTXSID7047566	60	0.663	Dalcetrapib, 10 uM	Cholesterylester Transfer Protein (CETP) Inhibitor
Perfluoro-1-iodohexane	DTXSID7047566	60	0.61	25-Hydroxyvitamin D3, 3.3 uM	Vitamin D Receptor (VDR) Agonist
Perfluoro-1-octanesulfonyl chloride	DTXSID90315130	60	0.827	Toltrazuril, 30 uM	Veterinary Anticoccidial Agent
Perfluoro-1-octanesulfonyl chloride	DTXSID90315130	60	0.698	Bisacodyl, 14 uM	Laxative
Perfluoro-1-octanesulfonyl chloride	DTXSID90315130	60	0.613	Tiratricol, 40 uM	Thyroid Hormone Analogue; Physiologic Thyroid Hormone
Perfluoro-2,5-dimethyl-3,6-dioxanonanoic acid	DTXSID00892442	0.74	0.602	Mepenzolate Bromide, 10 uM	Anti-muscarinic
Perfluoro-3,6,9-trioxatridecanoic acid	DTXSID50375114	60	0.825	Bisphenol AF, 40 uM	Putative estrogen disruptor
Perfluoro-3,6,9-trioxatridecanoic acid	DTXSID50375114	60	0.821	meso-Hexestrol, 40 uM	Synthetic Estrogen
Perfluoro-3,6,9-trioxatridecanoic acid	DTXSID50375114	60	0.797	Clomiphene citrate, 17 uM	Estrogen Receptor (ER) Modulator
Perfluoro-3,6,9-trioxatridecanoic acid	DTXSID50375114	60	0.786	Sanguinarine, 15 uM	Alkyloid antibiotic and antifingal agent
Perfluoro-3,6,9-trioxatridecanoic acid	DTXSID50375114	60	0.766	beta-Escin, 4 uM	Anti-hypertensive drug
Perfluoro-3,6,9-trioxatridecanoic acid	DTXSID50375114	60	0.763	Digoxigenin, 13 uM	Hapten
Perfluoro-3,6,9-trioxatridecanoic acid	DTXSID50375114	60	0.756	Sanguinarine, 15 uM	Alkyloid antibiotic and antifingal agent
Perfluoro-3,6,9-trioxatridecanoic acid	DTXSID50375114	60	0.749	Bisphenol AF, 40 uM	Putative estrogen disruptor
Perfluoro-3,6,9-trioxatridecanoic acid	DTXSID50375114	60	0.741	Strophantine Octahydrate, 6.9 uM	Cardiac Glycoside
Perfluoro-3,6,9-trioxatridecanoic acid	DTXSID50375114	60	0.741	Digoxigenin, 13 uM	Hapten
Perfluoro-3,6,9-trioxatridecanoic acid	DTXSID50375114	60	0.729	beta-Escin, 4 uM	Anti-hypertensive drug
Perfluoro-3,6,9-trioxatridecanoic acid	DTXSID50375114	60	0.724	Strophantine Octahydrate, 6.9 uM	Cardiac Glycoside
Perfluoro-3,6,9-trioxatridecanoic acid	DTXSID50375114	60	0.679	Galeterone, 30 uM	CYP17A1 Inhibitor
Perfluoro-3,6,9-trioxatridecanoic acid	DTXSID50375114	60	0.67	Triclabendazole, 30 uM	Antihelminthic Agent
Perfluoro-3,6,9-trioxatridecanoic acid	DTXSID50375114	60	0.65	Canagliflozin, 50 uM	Sodium-Glucose Cotransporter 2 (SGLT2) inhibitor
Perfluoro-3,6,9-trioxatridecanoic acid	DTXSID50375114	60	0.649	Galeterone, 30 uM	CYP17A1 Inhibitor
Perfluoro-3,6,9-trioxatridecanoic acid	DTXSID50375114	60	0.638	Triclabendazole, 30 uM	Antihelminthic Agent
Perfluoro-3,6,9-trioxatridecanoic acid	DTXSID50375114	60	0.622	T0901317, 30 uM	LXR Agonist; FXR Agonist
Perfluoro-3,6,9-trioxatridecanoic acid	DTXSID50375114	20	0.853	[2-({[2-(4-tert-Butyl-1,3-thiazol-2-yl)-1-benzofuran-5-yl]oxy}methyl)phenyl]acetic acid, 20 uM	TX011658 Undisclosed ToxCast compound from Astellas
Perfluoro-3,6,9-trioxatridecanoic acid	DTXSID50375114	20	0.844	[2-({[2-(4-tert-Butyl-1,3-thiazol-2-yl)-1-benzofuran-5-yl]oxy}methyl)phenyl]acetic acid, 20 uM	TX011658 Undisclosed ToxCast compound from Astellas
Perfluoro-3,6,9-trioxatridecanoic acid	DTXSID50375114	20	0.822	Montelukast, 10 uM	CysLT1 Receptor Inhibitor; GPCR Ligand
Perfluoro-3,6,9-trioxatridecanoic acid	DTXSID50375114	20	0.821	Zafirlukast, 4.4 uM	Leukotriene Receptor Antagonist
Perfluoro-3,6,9-trioxatridecanoic acid	DTXSID50375114	20	0.809	Zinc Chloride, 90 uM	Chemical Compound
Perfluoro-3,6,9-trioxatridecanoic acid	DTXSID50375114	20	0.805	Montelukast, 10 uM	CysLT1 Receptor Inhibitor; GPCR Ligand
Perfluoro-3,6,9-trioxatridecanoic acid	DTXSID50375114	20	0.803	3,3',5,5'-Tetraiodothyroacetic acid, 13 uM	Thyroid Hormone Analogue
Perfluoro-3,6,9-trioxatridecanoic acid	DTXSID50375114	20	0.8	Zafirlukast, 4.4 uM	Leukotriene Receptor Antagonist
Perfluoro-3,6,9-trioxatridecanoic acid	DTXSID50375114	20	0.766	Montelukast Sodium, 10 uM	Leukotriene Receptor Antagonist (LTRA)
Perfluoro-3,6,9-trioxatridecanoic acid	DTXSID50375114	20	0.764	Triclabendazole, 10 uM	Antihelminthic Agent
Perfluoro-3,6,9-trioxatridecanoic acid	DTXSID50375114	20	0.748	Triclabendazole, 10 uM	Antihelminthic Agent
Perfluoro-3,6,9-trioxatridecanoic acid	DTXSID50375114	20	0.748	Montelukast Sodium, 10 uM	Leukotriene Receptor Antagonist (LTRA)
Perfluoro-3,6,9-trioxatridecanoic acid	DTXSID50375114	20	0.742	Zafirlukast (Accolate), 10 uM	Leukotriene Receptor Antagonist
Perfluoro-3,6,9-trioxatridecanoic acid	DTXSID50375114	20	0.741	Eicosapentaenoic Acid, 50 uM	Omega-3 Fatty Acid; Eicosanoid Precursor
Perfluoro-3,6,9-trioxatridecanoic acid	DTXSID50375114	20	0.74	Eicosapentaenoic Acid, 50 uM	Omega-3 Fatty Acid; Eicosanoid Precursor
Perfluoro-3,6,9-trioxatridecanoic acid	DTXSID50375114	20	0.729	Zafirlukast (Accolate), 10 uM	Leukotriene Receptor Antagonist
Perfluoro-3,6,9-trioxatridecanoic acid	DTXSID50375114	20	0.727	Closantel, 10 uM	Antimicrobial Agent
Perfluoro-3,6,9-trioxatridecanoic acid	DTXSID50375114	20	0.726	Sertaconazole Nitrate, 10 uM	Antifungal Agent
Perfluoro-3,6,9-trioxatridecanoic acid	DTXSID50375114	20	0.718	Sertaconazole Nitrate, 10 uM	Antifungal Agent
Perfluoro-3,6,9-trioxatridecanoic acid	DTXSID50375114	20	0.705	Closantel, 10 uM	Antimicrobial Agent
Perfluoro-3,6,9-trioxatridecanoic acid	DTXSID50375114	6.7	0.815	[2-({[2-(4-tert-Butyl-1,3-thiazol-2-yl)-1-benzofuran-5-yl]oxy}methyl)phenyl]acetic acid, 10 uM	TX011658 Undisclosed ToxCast compound from Astellas
Perfluoro-3,6,9-trioxatridecanoic acid	DTXSID50375114	6.7	0.786	3,3',5,5'-Tetraiodothyroacetic acid, 13 uM	Thyroid Hormone Analogue
Perfluoro-3,6,9-trioxatridecanoic acid	DTXSID50375114	6.7	0.762	3,3',5,5'-Tetraiodothyroacetic acid, 13 uM	Thyroid Hormone Analogue
Perfluoro-3,6,9-trioxatridecanoic acid	DTXSID50375114	6.7	0.739	Bisacodyl, 14 uM	Laxative
Perfluoro-3,6,9-trioxatridecanoic acid	DTXSID50375114	6.7	0.692	Zafirlukast (Accolate), 10 uM	Leukotriene Receptor Antagonist
Perfluoro-3,6,9-trioxatridecanoic acid	DTXSID50375114	6.7	0.684	Hexestrol, 18 uM	Synthetic Nonsteroidal Estrogen
Perfluoro-3,6,9-trioxatridecanoic acid	DTXSID50375114	6.7	0.683	Hexestrol, 18 uM	Synthetic Nonsteroidal Estrogen
Perfluoro-3,6,9-trioxatridecanoic acid	DTXSID50375114	6.7	0.676	Bisacodyl, 14 uM	Laxative
Perfluoro-3,6,9-trioxatridecanoic acid	DTXSID50375114	6.7	0.67	[2-({[2-(4-tert-Butyl-1,3-thiazol-2-yl)-1-benzofuran-5-yl]oxy}methyl)phenyl]acetic acid, 20 uM	TX011658 Undisclosed ToxCast compound from Astellas
Perfluoro-3,6,9-trioxatridecanoic acid	DTXSID50375114	6.7	0.647	3,3',5,5'-Tetraiodothyroacetic acid, 6.7 uM	Thyroid Hormone Analogue
Perfluoro-3,6,9-trioxatridecanoic acid	DTXSID50375114	6.7	0.64	Benzbromarone, 10 uM	Xanthine Oxidase Inhibitor
Perfluoro-3,6,9-trioxatridecanoic acid	DTXSID50375114	6.7	0.639	[2-({[2-(4-tert-Butyl-1,3-thiazol-2-yl)-1-benzofuran-5-yl]oxy}methyl)phenyl]acetic acid, 5 uM	TX011658 Undisclosed ToxCast compound from Astellas
Perfluoro-3,6,9-trioxatridecanoic acid	DTXSID50375114	6.7	0.632	[2-({[2-(4-tert-Butyl-1,3-thiazol-2-yl)-1-benzofuran-5-yl]oxy}methyl)phenyl]acetic acid, 5 uM	TX011658 Undisclosed ToxCast compound from Astellas
Perfluoro-3,6,9-trioxatridecanoic acid	DTXSID50375114	6.7	0.63	3,3',5,5'-Tetraiodothyroacetic acid, 6.7 uM	Thyroid Hormone Analogue
Perfluoro-3,6-dioxaoctane-1,8-dioic acid	DTXSID20375106	20	0.605	Sulfamerazine, 30 uM	Sulfonamide Antibacterial
Perfluorodecanoic acid	DTXSID3031860	60	0.83	meso-Hexestrol, 40 uM	Synthetic Estrogen
Perfluorodecanoic acid	DTXSID3031860	60	0.826	2-[3,5-Bis(trifluoromethyl)phenyl]-N-{4-(4-fluoro-2-methylphenyl)-6-[(2R,3R)-3-hydroxy-2-(hydroxymethyl)pyrrolidin-1-yl]pyridin-3-yl}-N,2-dimethylpropanamide, 16 uM	TX012265 Undisclosed ToxCast compound from Roche
Perfluorodecanoic acid	DTXSID3031860	60	0.813	Bisphenol AF, 40 uM	Putative estrogen disruptor
Perfluorodecanoic acid	DTXSID3031860	60	0.791	Strophantine Octahydrate, 6.9 uM	Cardiac Glycoside
Perfluorodecanoic acid	DTXSID3031860	60	0.786	Digoxigenin, 13 uM	Hapten
Perfluorodecanoic acid	DTXSID3031860	60	0.784	Lanatoside C, 4.9 uM	Cardiac Glycoside
Perfluorodecanoic acid	DTXSID3031860	60	0.781	Strophanthidin, 12 uM	Cardiac Glycoside
Perfluorodecanoic acid	DTXSID3031860	60	0.773	1-[4-(2,2-Diphenylethenyl)piperidin-1-yl]-9-(pyridin-3-yl)nonan-1-one, 20 uM	ToxCast Compound
Perfluorodecanoic acid	DTXSID3031860	60	0.765	2-[3,5-Bis(trifluoromethyl)phenyl]-N-{4-(4-fluoro-2-methylphenyl)-6-[(2R,3R)-3-hydroxy-2-(hydroxymethyl)pyrrolidin-1-yl]pyridin-3-yl}-N,2-dimethylpropanamide, 16 uM	TX012265 Undisclosed ToxCast compound from Roche
Perfluorodecanoic acid	DTXSID3031860	60	0.748	4-Hydroxytamoxifen, 13 uM	Selective Estrogen Receptor Modulator
Perfluorodecanoic acid	DTXSID3031860	60	0.747	meso-Hexestrol, 40 uM	Synthetic Estrogen
Perfluorodecanoic acid	DTXSID3031860	60	0.726	Helveticoside, 9.4 uM	Cardenolide Glycoside
Perfluorodecanoic acid	DTXSID3031860	60	0.716	Strophantine Octahydrate, 6.9 uM	Cardiac Glycoside
Perfluorodecanoic acid	DTXSID3031860	60	0.716	Dexanabinol, 10 uM	NMDA Receptor Antagonist
Perfluorodecanoic acid	DTXSID3031860	60	0.715	Strophanthidin, 12 uM	Cardiac Glycoside
Perfluorodecanoic acid	DTXSID3031860	60	0.713	Montelukast Sodium, 30 uM	Leukotriene Receptor Antagonist (LTRA)
Perfluorodecanoic acid	DTXSID3031860	60	0.669	Dexanabinol, 10 uM	NMDA Receptor Antagonist
Perfluorodecanoic acid	DTXSID3031860	60	0.627	Galeterone, 30 uM	CYP17A1 Inhibitor
Perfluorodecanoic acid	DTXSID3031860	20	0.759	[2-({[2-(4-tert-Butyl-1,3-thiazol-2-yl)-1-benzofuran-5-yl]oxy}methyl)phenyl]acetic acid, 10 uM	TX011658 Undisclosed ToxCast compound from Astellas
Perfluorodecanoic acid	DTXSID3031860	20	0.741	[2-({[2-(4-tert-Butyl-1,3-thiazol-2-yl)-1-benzofuran-5-yl]oxy}methyl)phenyl]acetic acid, 10 uM	TX011658 Undisclosed ToxCast compound from Astellas
Perfluorodecanoic acid	DTXSID3031860	20	0.719	3,3',5,5'-Tetraiodothyroacetic acid, 13 uM	Thyroid Hormone Analogue
Perfluorodecanoic acid	DTXSID3031860	20	0.668	Hexestrol, 18 uM	Synthetic Nonsteroidal Estrogen
Perfluorodecanoic acid	DTXSID3031860	20	0.643	Hexestrol, 18 uM	Synthetic Nonsteroidal Estrogen
Perfluorohexanesulfonamide	DTXSID50469320	60	0.707	meso-Hexestrol, 20 uM	Synthetic Estrogen
Perfluorohexanesulfonamide	DTXSID50469320	60	0.696	meso-Hexestrol, 20 uM	Synthetic Estrogen
Perfluorohexanesulfonamide	DTXSID50469320	60	0.673	Rosiglitazone, 33 uM	PPARγ Agonist
Perfluorohexanesulfonamide	DTXSID50469320	60	0.614	Acetyl tributyl citrate, 40 uM	Organic compound and plasticizer
Perfluorononanoic acid	DTXSID8031863	60	0.695	Hexestrol, 18 uM	Synthetic Nonsteroidal Estrogen
Perfluorononanoic acid	DTXSID8031863	60	0.66	Hexestrol, 18 uM	Synthetic Nonsteroidal Estrogen
Perfluorooctanamidine	DTXSID70381151	60	0.758	BDV0005266b, 5 uM	Bromodomain Inhibitor
Perfluorooctanamidine	DTXSID70381151	60	0.753	Clofarabine, 30 uM	Nucleic Acid Synthesis Inhibitor
Perfluorooctanamidine	DTXSID70381151	60	0.744	666-15, 1.1 uM	CREB Inhibitor
Perfluorooctanamidine	DTXSID70381151	60	0.743	Cladribine, 30 uM	Antineoplastic Agent
Perfluorooctanamidine	DTXSID70381151	60	0.736	Fluoxetine HCl, 30 uM	Antidepressant; SSRI Inhibitor
Perfluorooctanamidine	DTXSID70381151	60	0.733	Amiodarone Hydrochloride, 7.3 uM	K+ and Ca++ channel inhibitor and anti-arrhythmic agent
Perfluorooctanamidine	DTXSID70381151	60	0.732	Cladribine, 10 uM	Antineoplastic Agent
Perfluorooctanamidine	DTXSID70381151	60	0.729	R-(-)-Apomorphine HCl Hemihydrate, 10 uM	Non-selective Dopamine Receptor Agonist
Perfluorooctanamidine	DTXSID70381151	60	0.727	Etravirine, 30 uM	NNRTI
Perfluorooctanamidine	DTXSID70381151	60	0.726	Meclozine Dihydrochloride, 11 uM	Anti-histamine
Perfluorooctanamidine	DTXSID70381151	60	0.72	Calciferol, 13 uM	Vitamin D
Perfluorooctanamidine	DTXSID70381151	60	0.72	Paroxetine HCl, 30 uM	SSRI
Perfluorooctanamidine	DTXSID70381151	60	0.718	Omipalisib, 370 nM	PI3K Inhibitor; mTOR Inhibitor
Perfluorooctanamidine	DTXSID70381151	60	0.716	Clofarabine, 10 uM	Nucleic Acid Synthesis Inhibitor
Perfluorooctanamidine	DTXSID70381151	60	0.701	N,N-Dimethylsphingosine, 3.3 uM	Sphingosine Kinase Inhibitor
Perfluorooctanamidine	DTXSID70381151	60	0.693	Beta Carotene, 10 uM	Plant terpenoid
Perfluorooctanamidine	DTXSID70381151	60	0.681	Menadione, 3.3 uM	Phosphatase Inhibitor; Mitochondrial DNA Polymerase γ (pol γ) Inhibitor
Perfluorooctanamidine	DTXSID70381151	60	0.666	Ethacrynic Acid, 3.3 uM	Diuretic Agent
Perfluorooctanamidine	DTXSID70381151	60	0.65	Cyanocobalamin, 370 uM	Vitamin B12 Analogue
Perfluorooctanamidine	DTXSID70381151	60	0.65	Doxazosin Mesylate, 20 uM	α1 Adrenergic Receptor Inhibitor
Perfluorooctanesulfonamide	DTXSID3038939	60	0.808	2-[3,5-Bis(trifluoromethyl)phenyl]-N-{4-(4-fluoro-2-methylphenyl)-6-[(2R,3R)-3-hydroxy-2-(hydroxymethyl)pyrrolidin-1-yl]pyridin-3-yl}-N,2-dimethylpropanamide, 16 uM	TX012265 Undisclosed ToxCast compound from Roche
Perfluorooctanesulfonamide	DTXSID3038939	60	0.8	meso-Hexestrol, 40 uM	Synthetic Estrogen
Perfluorooctanesulfonamide	DTXSID3038939	60	0.799	4-Heptylphenol, 40 uM	Organic compound
Perfluorooctanesulfonamide	DTXSID3038939	60	0.786	Clomiphene citrate, 17 uM	Estrogen Receptor (ER) Modulator
Perfluorooctanesulfonamide	DTXSID3038939	60	0.783	Bisphenol AF, 40 uM	Putative estrogen disruptor
Perfluorooctanesulfonamide	DTXSID3038939	60	0.749	Strophantine Octahydrate, 6.9 uM	Cardiac Glycoside
Perfluorooctanesulfonamide	DTXSID3038939	60	0.743	all-trans-Retinoic Acid, 30 uM	RAR/RXR Agonist
Perfluorooctanesulfonamide	DTXSID3038939	60	0.732	meso-Hexestrol, 40 uM	Synthetic Estrogen
Perfluorooctanesulfonamide	DTXSID3038939	60	0.726	T0901317, 30 uM	LXR Agonist; FXR Agonist
Perfluorooctanesulfonamide	DTXSID3038939	60	0.723	Raloxifene Hydrochloride, 40 uM	Selective Estrogen Receptor Modulator
Perfluorooctanesulfonamide	DTXSID3038939	60	0.718	4-Heptylphenol, 40 uM	Organic compound
Perfluorooctanesulfonamide	DTXSID3038939	60	0.716	2-[3,5-Bis(trifluoromethyl)phenyl]-N-{4-(4-fluoro-2-methylphenyl)-6-[(2R,3R)-3-hydroxy-2-(hydroxymethyl)pyrrolidin-1-yl]pyridin-3-yl}-N,2-dimethylpropanamide, 16 uM	TX012265 Undisclosed ToxCast compound from Roche
Perfluorooctanesulfonamide	DTXSID3038939	60	0.695	Dexanabinol, 10 uM	NMDA Receptor Antagonist
Perfluorooctanesulfonamide	DTXSID3038939	60	0.692	Strophantine Octahydrate, 6.9 uM	Cardiac Glycoside
Perfluorooctanesulfonamide	DTXSID3038939	60	0.684	Galeterone, 30 uM	CYP17A1 Inhibitor
Perfluorooctanesulfonamide	DTXSID3038939	60	0.679	Galeterone, 30 uM	CYP17A1 Inhibitor
Perfluorooctanesulfonamide	DTXSID3038939	60	0.651	T0901317, 30 uM	LXR Agonist; FXR Agonist
Perfluorooctanesulfonamide	DTXSID3038939	60	0.641	Ivacaftor, 10 uM	CFTR Potentiator
Perfluorooctanesulfonamide	DTXSID3038939	20	0.733	Zafirlukast, 1.5 uM	Leukotriene Receptor Antagonist
Perfluorooctanesulfonamide	DTXSID3038939	20	0.695	Sorafenib Tosylate, 3.3 uM	Multikinase Inhibitor (RAF/VEGFR-2/PDGFRβ)
Perfluorooctanesulfonamide	DTXSID3038939	20	0.695	Tamoxifen Citrate, 8.9 uM	Selective Estrogen Receptor Modulator
Perfluorooctanesulfonamide	DTXSID3038939	20	0.693	Zafirlukast, 1.5 uM	Leukotriene Receptor Antagonist
Perfluorooctanesulfonamide	DTXSID3038939	20	0.686	Azelnidipine, 3.3 uM	Calcium Channel Blocker
Perfluorooctanesulfonamide	DTXSID3038939	20	0.671	PAF, 10 uM	PAF Receptor Agonist
Perfluorooctanesulfonamide	DTXSID3038939	20	0.665	[2-({[2-(4-tert-Butyl-1,3-thiazol-2-yl)-1-benzofuran-5-yl]oxy}methyl)phenyl]acetic acid, 20 uM	TX011658 Undisclosed ToxCast compound from Astellas
Perfluorooctanesulfonamide	DTXSID3038939	20	0.665	Zafirlukast, 13 uM	Leukotriene Receptor Antagonist
Perfluorooctanesulfonamide	DTXSID3038939	20	0.659	GBR 12909 Dihydrochloride, 9.6 uM	Dopamine Reuptake Inhibitor
Perfluorooctanesulfonamide	DTXSID3038939	20	0.656	[2-({[2-(4-tert-Butyl-1,3-thiazol-2-yl)-1-benzofuran-5-yl]oxy}methyl)phenyl]acetic acid, 20 uM	TX011658 Undisclosed ToxCast compound from Astellas
Perfluorooctanesulfonamide	DTXSID3038939	20	0.652	Ivacaftor, 3.3 uM	CFTR Potentiator
Perfluorooctanesulfonamide	DTXSID3038939	20	0.644	Azelnidipine, 3.3 uM	Calcium Channel Blocker
Perfluorooctanesulfonamide	DTXSID3038939	20	0.641	Ivacaftor, 3.3 uM	CFTR Potentiator
Perfluorooctanesulfonamide	DTXSID3038939	20	0.638	Disulfiram, 17 uM	Aldehyde Dehydrogenase Inhibitor
Perfluorooctanesulfonamide	DTXSID3038939	20	0.63	Zafirlukast, 13 uM	Leukotriene Receptor Antagonist
Perfluorooctanesulfonamide	DTXSID3038939	20	0.604	13-cis-Retinoic Acid, 33 uM	RAR/RXR Agonist
Perfluorooctanesulfonamide	DTXSID3038939	20	0.602	3,3',5,5'-Tetraiodothyroacetic acid, 27 uM	Thyroid Hormone Analogue
Perfluorooctanesulfonamide	DTXSID3038939	20	0.601	Tribenoside, 10 uM	Vasoprotective agent
Perfluorooctanesulfonamido ammonium iodide	DTXSID8051419	60	0.633	STA 5326, 30 uM	IL-12/IL-23 Inhibitor
Perfluorooctanesulfonamido ammonium iodide	DTXSID8051419	20	0.753	Butylparaben, 26 uM	Antimicrobial Preservative
Perfluorooctanesulfonamido ammonium iodide	DTXSID8051419	20	0.711	4-Nonylphenol, 10 uM	Manufacturing byproduct and putative endocrine disruptor
Perfluorooctanesulfonamido ammonium iodide	DTXSID8051419	20	0.697	Butylparaben, 26 uM	Antimicrobial Preservative
Perfluorooctanesulfonamido ammonium iodide	DTXSID8051419	20	0.685	N,N-Dimethylsphingosine, 1.1 uM	Sphingosine Kinase Inhibitor
Perfluorooctanesulfonamido ammonium iodide	DTXSID8051419	20	0.665	Alclometasone Dipropionate, 9.6 uM	Synthetic Corticosteroid
Perfluorooctanesulfonamido ammonium iodide	DTXSID8051419	20	0.61	Fenspiride HCl, 30 uM	PDE Inhibitor
Perfluorooctanesulfonamido ammonium iodide	DTXSID8051419	20	0.606	Terazosin Hydrochloride, 12 uM	Antihypertensive agent
Perfluorooctanesulfonamido ammonium iodide	DTXSID8051419	20	0.603	Proadifen Hydrochloride, 13 uM	Drug metabolism inhibitor
Perfluorooctanesulfonamido ammonium iodide	DTXSID8051419	20	0.603	Fluvoxamine Maleate, 12 uM	SSRI
Perfluorooctanesulfonamido ammonium iodide	DTXSID8051419	6.7	0.898	Clomiphene citrate, 1.1 uM	Estrogen Receptor (ER) Modulator
Perfluorooctanesulfonamido ammonium iodide	DTXSID8051419	6.7	0.892	Clomiphene citrate, 1.1 uM	Estrogen Receptor (ER) Modulator
Perfluorooctanesulfonamido ammonium iodide	DTXSID8051419	6.7	0.887	Isopentyl alcohol, 40 uM	Organic compound used as a Flavoring Agent
Perfluorooctanesulfonamido ammonium iodide	DTXSID8051419	6.7	0.878	DMS, 1.1 uM	Sphingosine Kinase Inhibitor
Perfluorooctanesulfonamido ammonium iodide	DTXSID8051419	6.7	0.874	Diphenidol Hydrochloride, 14 uM	Antimuscarinic
Perfluorooctanesulfonamido ammonium iodide	DTXSID8051419	6.7	0.862	Urapidil Hydrochloride, 12 uM	Antihypertensive agent
Perfluorooctanesulfonamido ammonium iodide	DTXSID8051419	6.7	0.86	Benfluorex Hydrochloride, 13 uM	Anorectic and hypolipidemic agent
Perfluorooctanesulfonamido ammonium iodide	DTXSID8051419	6.7	0.851	Hydroxyzine Dihydrochloride, 11 uM	Antihistamine Agent
Perfluorooctanesulfonamido ammonium iodide	DTXSID8051419	6.7	0.841	Dibucaine HCl, 10 uM	Anesthetic
Perfluorooctanesulfonamido ammonium iodide	DTXSID8051419	6.7	0.825	Diphenylpyraline HCl, 10 uM	Antihistamine Agent; GPCR Ligand
Perfluorooctanesulfonamido ammonium iodide	DTXSID8051419	6.7	0.823	Climbazole, 10 uM	Antimicrobial Agent
Perfluorooctanesulfonamido ammonium iodide	DTXSID8051419	6.7	0.812	Amfebutamone, 10 uM	NDRI
Perfluorooctanesulfonamido ammonium iodide	DTXSID8051419	6.7	0.805	Aclidinium Bromide, 30 uM	mAChR Inhibitor_x000D_
Perfluorooctanesulfonamido ammonium iodide	DTXSID8051419	6.7	0.8	Amfebutamone, 10 uM	NDRI
Perfluorooctanesulfonamido ammonium iodide	DTXSID8051419	6.7	0.8	SR2211, 1.1 uM	RORγ Inhibitor
Perfluorooctanesulfonamido ammonium iodide	DTXSID8051419	6.7	0.797	Diphenylpyraline HCl, 30 uM	Antihistamine Agent; GPCR Ligand
Perfluorooctanesulfonamido ammonium iodide	DTXSID8051419	6.7	0.795	SR2211, 1.1 uM	RORγ Inhibitor
Perfluorooctanesulfonamido ammonium iodide	DTXSID8051419	6.7	0.794	Climbazole, 30 uM	Antimicrobial Agent
Perfluorooctanesulfonamido ammonium iodide	DTXSID8051419	6.7	0.782	Alverine Citrate, 3.3 uM	Smooth Muscle Relaxant; 5-HT1A Inhibitor
Perfluorooctanesulfonamido ammonium iodide	DTXSID8051419	6.7	0.779	Trifluoperazine 2HCl, 1.1 uM	Antipsychotic Agent
Perfluorooctanesulfonamido ammonium iodide	DTXSID8051419	2.2	0.929	Clomiphene citrate, 2.1 uM	Estrogen Receptor (ER) Modulator
Perfluorooctanesulfonamido ammonium iodide	DTXSID8051419	2.2	0.927	Clomiphene citrate, 1.1 uM	Estrogen Receptor (ER) Modulator
Perfluorooctanesulfonamido ammonium iodide	DTXSID8051419	2.2	0.924	Diphenidol Hydrochloride, 14 uM	Antimuscarinic
Perfluorooctanesulfonamido ammonium iodide	DTXSID8051419	2.2	0.924	Piperidolate Hydrochloride, 14 uM	Anti-muscarinic
Perfluorooctanesulfonamido ammonium iodide	DTXSID8051419	2.2	0.913	4-Hydroxytamoxifen, 800 nM	Selective Estrogen Receptor Modulator
Perfluorooctanesulfonamido ammonium iodide	DTXSID8051419	2.2	0.908	Isopentyl alcohol, 40 uM	Organic compound used as a Flavoring Agent
Perfluorooctanesulfonamido ammonium iodide	DTXSID8051419	2.2	0.884	Dibucaine HCl, 10 uM	Anesthetic
Perfluorooctanesulfonamido ammonium iodide	DTXSID8051419	2.2	0.876	Dibucaine HCl, 3.3 uM	Anesthetic
Perfluorooctanesulfonamido ammonium iodide	DTXSID8051419	2.2	0.87	Diphenylpyraline HCl, 10 uM	Antihistamine Agent; GPCR Ligand
Perfluorooctanesulfonamido ammonium iodide	DTXSID8051419	2.2	0.858	Alverine Citrate, 3.3 uM	Smooth Muscle Relaxant; 5-HT1A Inhibitor
Perfluorooctanesulfonamido ammonium iodide	DTXSID8051419	2.2	0.855	Dibucaine HCl, 3.3 uM	Anesthetic
Perfluorooctanesulfonamido ammonium iodide	DTXSID8051419	2.2	0.838	Tamoxifen, 1.1 uM	Estrogen Receptor Modulator
Perfluorooctanesulfonamido ammonium iodide	DTXSID8051419	2.2	0.835	Amfebutamone, 10 uM	NDRI
Perfluorooctanesulfonamido ammonium iodide	DTXSID8051419	2.2	0.828	Dibucaine HCl, 10 uM	Anesthetic
Perfluorooctanesulfonamido ammonium iodide	DTXSID8051419	2.2	0.827	Aclidinium Bromide, 3.3 uM	mAChR Inhibitor_x000D_
Perfluorooctanesulfonamido ammonium iodide	DTXSID8051419	2.2	0.824	Amfebutamone, 10 uM	NDRI
Perfluorooctanesulfonamido ammonium iodide	DTXSID8051419	2.2	0.82	Diphenylpyraline HCl, 3.3 uM	Antihistamine Agent; GPCR Ligand
Perfluorooctanesulfonamido ammonium iodide	DTXSID8051419	2.2	0.816	CP 55,940, 1.1 uM	Cannabinoid (CB) Receptor Agonist
Perfluorooctanesulfonamido ammonium iodide	DTXSID8051419	2.2	0.816	Eicosapentaenoic Acid, 5.6 uM	Omega-3 Fatty Acid; Eicosanoid Precursor
Perfluorooctanesulfonamido ammonium iodide	DTXSID8051419	2.2	0.812	Alverine Citrate, 1.1 uM	Smooth Muscle Relaxant; 5-HT1A Inhibitor
Perfluorooctanesulfonic acid	DTXSID3031864	60	0.764	[2-({[2-(4-tert-Butyl-1,3-thiazol-2-yl)-1-benzofuran-5-yl]oxy}methyl)phenyl]acetic acid, 10 uM	TX011658 Undisclosed ToxCast compound from Astellas
Perfluorooctanesulfonic acid	DTXSID3031864	60	0.728	[2-({[2-(4-tert-Butyl-1,3-thiazol-2-yl)-1-benzofuran-5-yl]oxy}methyl)phenyl]acetic acid, 10 uM	TX011658 Undisclosed ToxCast compound from Astellas
Perfluorooctanesulfonic acid	DTXSID3031864	60	0.701	[2-({[2-(4-tert-Butyl-1,3-thiazol-2-yl)-1-benzofuran-5-yl]oxy}methyl)phenyl]acetic acid, 5 uM	TX011658 Undisclosed ToxCast compound from Astellas
Perfluorooctanesulfonic acid	DTXSID3031864	60	0.658	3,3',5,5'-Tetraiodothyroacetic acid, 6.7 uM	Thyroid Hormone Analogue
Perfluorooctanesulfonic acid	DTXSID3031864	60	0.636	Epalrestat, 30 uM	Aldose Reductase Inhibitor
Perfluorooctanesulfonic acid	DTXSID3031864	60	0.629	Phenolphthalin, 40 uM	Laxative and ph Indicator dye
Perfluorooctanesulfonic acid	DTXSID3031864	60	0.618	Hexestrol, 18 uM	Synthetic Nonsteroidal Estrogen
Perfluorooctanesulfonic acid	DTXSID3031864	60	0.618	[2-({[2-(4-tert-Butyl-1,3-thiazol-2-yl)-1-benzofuran-5-yl]oxy}methyl)phenyl]acetic acid, 5 uM	TX011658 Undisclosed ToxCast compound from Astellas
Perfluorooctanesulfonic acid	DTXSID3031864	60	0.61	Bisacodyl, 14 uM	Laxative
Perfluorooctanesulfonic acid	DTXSID3031864	20	0.762	3,3',5,5'-Tetraiodothyroacetic acid, 3.3 uM	Thyroid Hormone Analogue
Perfluorooctanesulfonic acid	DTXSID3031864	20	0.693	3,3',5,5'-Tetraiodothyroacetic acid, 3.3 uM	Thyroid Hormone Analogue
Perfluorooctanesulfonic acid	DTXSID3031864	20	0.637	Oxcarbazepine, 1.1 uM	Anticonvulsant Agent
Perfluorooctanesulfonic acid	DTXSID3031864	20	0.606	Phenolphthalin, 40 uM	Laxative and ph Indicator dye
Perfluoropentanamide	DTXSID70366226	60	0.601	K252a, 1.1 nM	Multikinase Inhibitor
Perfluoropinacol	DTXSID60238701	60	0.706	Antimycin A, 10 uM	Cytochrome c Reductase Inhibitor; Mitochondrial Inhibitor
Perfluoropinacol	DTXSID60238701	60	0.702	Antimycin A, 10 uM	Cytochrome c Reductase Inhibitor; Mitochondrial Inhibitor
Perfluoropinacol	DTXSID60238701	60	0.647	Shaoguamycin B, 110 nM	Mitochondrial Inhibitor; NADH Dehydrogenase Inhibitor
Perfluoropinacol	DTXSID60238701	60	0.643	AZD8055, 3.3 uM	mTOR Inhibitor
Perfluoropinacol	DTXSID60238701	60	0.64	Valinomycin, 10 uM	Antibiotic Agent
Perfluoropinacol	DTXSID60238701	60	0.637	Indacaterol Maleate, 30 uM	Long-acting β2 Adrenergic Receptor Agonist (LABA)
Perfluoropinacol	DTXSID60238701	60	0.636	AZD8055, 3.3 uM	mTOR Inhibitor
Perfluoropinacol	DTXSID60238701	60	0.633	AZD8055, 10 uM	mTOR Inhibitor
Perfluoropinacol	DTXSID60238701	60	0.63	Valinomycin, 10 uM	Antibiotic Agent
Perfluoropinacol	DTXSID60238701	60	0.628	AZD8055, 10 uM	mTOR Inhibitor
Perfluoropinacol	DTXSID60238701	60	0.625	Rosiglitazone, 100 uM	PPARγ Agonist
Perfluoropinacol	DTXSID60238701	60	0.621	Bortezomib, 1.1 uM	Proteasome Inhibitor
Perfluoropinacol	DTXSID60238701	60	0.621	Rosiglitazone, 100 uM	PPARγ Agonist
Perfluoropinacol	DTXSID60238701	60	0.62	Bortezomib, 1.1 uM	Proteasome Inhibitor
Perfluoropinacol	DTXSID60238701	60	0.618	Indacaterol Maleate, 30 uM	Long-acting β2 Adrenergic Receptor Agonist (LABA)
Perfluoropinacol	DTXSID60238701	60	0.614	Omipalisib, 10 uM	PI3K Inhibitor; mTOR Inhibitor
Perfluoropinacol	DTXSID60238701	60	0.611	Bortezomib, 10 uM	Proteasome Inhibitor
Perfluoropinacol	DTXSID60238701	60	0.61	Bortezomib, 30 uM	Proteasome Inhibitor
Perfluoropinacol	DTXSID60238701	60	0.608	Bortezomib, 3.3 uM	Proteasome Inhibitor
Perfluoropinacol	DTXSID60238701	20	0.81	AZD1208, 3.3 uM	PIM Kinase Inhibitor
Perfluoropinacol	DTXSID60238701	20	0.809	AZD1208, 3.3 uM	PIM Kinase Inhibitor
Perfluoropinacol	DTXSID60238701	20	0.793	Fumagillin, 3.3 uM	Angiogenesis Inhibitor; MetAP2 Inhibitor
Perfluoropinacol	DTXSID60238701	20	0.792	Fumagillin, 3.3 uM	Angiogenesis Inhibitor; MetAP2 Inhibitor
Perfluoropinacol	DTXSID60238701	20	0.792	Lansoprazole, 30 uM	Proton Pump Inhibitor
Perfluoropinacol	DTXSID60238701	20	0.79	AZD1208, 1.1 uM	PIM Kinase Inhibitor
Perfluoropinacol	DTXSID60238701	20	0.788	Lansoprazole, 30 uM	Proton Pump Inhibitor
Perfluoropinacol	DTXSID60238701	20	0.785	Chlorambucil, 10 uM	Alkylating Agent
Perfluoropinacol	DTXSID60238701	20	0.783	AZD1208, 1.1 uM	PIM Kinase Inhibitor
Perfluoropinacol	DTXSID60238701	20	0.782	AZD1208, 10 uM	PIM Kinase Inhibitor
Perfluoropinacol	DTXSID60238701	20	0.781	Oxaliplatin, 10 uM	Antineoplastic Agent; DNA Synthesis Inhibitor
Perfluoropinacol	DTXSID60238701	20	0.78	Bleomycin Sulfate, 3.3 uM	Antineoplastic Agent
Perfluoropinacol	DTXSID60238701	20	0.777	GSK461364A, 370 nM	PLK1 Inhibitor
Perfluoropinacol	DTXSID60238701	20	0.775	Bleomycin Sulfate, 10 uM	Antineoplastic Agent
Perfluoropinacol	DTXSID60238701	20	0.774	Bleomycin Sulfate, 10 uM	Antineoplastic Agent
Perfluoropinacol	DTXSID60238701	20	0.773	AZD1208, 10 uM	PIM Kinase Inhibitor
Perfluoropinacol	DTXSID60238701	20	0.765	AZD1208, 5 uM	PIM Kinase Inhibitor
Perfluoropinacol	DTXSID60238701	20	0.765	Bleomycin Sulfate, 1.1 uM	Antineoplastic Agent
Perfluoropinacol	DTXSID60238701	20	0.765	NLG919, 30 uM	IDO Inhibitor
Perfluoropinacol	DTXSID60238701	20	0.764	Chlorambucil, 10 uM	Alkylating Agent
Perfluorotetradecanoic acid	DTXSID3059921	20	0.651	17alpha-Estradiol, 20 uM	Estrogen Receptor (ER) Agonist
Perfluorotetradecanoic acid	DTXSID3059921	20	0.635	17alpha-Estradiol, 40 uM	Estrogen Receptor (ER) Agonist
Perfluorotetradecanoic acid	DTXSID3059921	20	0.608	Norethindrone, 40 uM	Progesterone Receptor (PR) Agonist
Perfluorotetradecanoic acid	DTXSID3059921	20	0.607	Norethindrone, 20 uM	Progesterone Receptor (PR) Agonist
Perfluorotetradecanoic acid	DTXSID3059921	6.7	0.66	17alpha-Estradiol, 10 uM	Estrogen Receptor (ER) Agonist
Perfluorotetradecanoic acid	DTXSID3059921	6.7	0.606	17alpha-Estradiol, 20 uM	Estrogen Receptor (ER) Agonist
Perfluorotetradecanoic acid	DTXSID3059921	2.2	0.77	IL-6, 330 pM	Cytokine and IL6R Agonist
Perfluorotetradecanoic acid	DTXSID3059921	2.2	0.72	HKLM, 100000 mU/ml	TLR2 Agonist
Perfluorotetradecanoic acid	DTXSID3059921	2.2	0.686	BMP7, 10 ng/ml	Activin Receptor Agonist (Activin RIA, RIIA, RIIB; BMPR-IA, BMPR-IB, BMPR-II)
Perfluorotetradecanoic acid	DTXSID3059921	2.2	0.613	BMP7, 100 ng/ml	Activin Receptor Agonist (Activin RIA, RIIA, RIIB; BMPR-IA, BMPR-IB, BMPR-II)
Perfluorotridecanoic acid	DTXSID90868151	4.4	0.793	Isopentyl alcohol, 40 uM	Organic compound used as a Flavoring Agent
Perfluorotridecanoic acid	DTXSID90868151	4.4	0.788	SR2211, 370 nM	RORγ Inhibitor
Perfluorotridecanoic acid	DTXSID90868151	4.4	0.761	Fenspiride Hydrochloride, 17 uM	PDE Inhibitor
Perfluorotridecanoic acid	DTXSID90868151	4.4	0.749	Urapidil Hydrochloride, 12 uM	Antihypertensive agent
Perfluorotridecanoic acid	DTXSID90868151	4.4	0.74	Hydroxyzine Dihydrochloride, 11 uM	Antihistamine Agent
Perfluorotridecanoic acid	DTXSID90868151	4.4	0.73	Tamoxifen, 370 nM	Estrogen Receptor Modulator
Perfluorotridecanoic acid	DTXSID90868151	4.4	0.729	SR2211, 1.1 uM	RORγ Inhibitor
Perfluorotridecanoic acid	DTXSID90868151	4.4	0.685	GW3965, 120 nM	LXRα Agonist
Perfluorotridecanoic acid	DTXSID90868151	4.4	0.683	Tamoxifen, 1.1 uM	Estrogen Receptor Modulator
Perfluorotridecanoic acid	DTXSID90868151	4.4	0.645	S31-201, 10 uM	STAT3 Inhibitor
Perfluorotridecanoic acid	DTXSID90868151	4.4	0.623	Adrenosterone, 17 uM	Steroid Hormone and weak Androgen
Perfluoroundecanoic acid	DTXSID8047553	20	0.904	[2-({[2-(4-tert-Butyl-1,3-thiazol-2-yl)-1-benzofuran-5-yl]oxy}methyl)phenyl]acetic acid, 20 uM	TX011658 Undisclosed ToxCast compound from Astellas
Perfluoroundecanoic acid	DTXSID8047553	20	0.893	[2-({[2-(4-tert-Butyl-1,3-thiazol-2-yl)-1-benzofuran-5-yl]oxy}methyl)phenyl]acetic acid, 20 uM	TX011658 Undisclosed ToxCast compound from Astellas
Perfluoroundecanoic acid	DTXSID8047553	20	0.863	Montelukast, 10 uM	CysLT1 Receptor Inhibitor; GPCR Ligand
Perfluoroundecanoic acid	DTXSID8047553	20	0.852	Montelukast, 10 uM	CysLT1 Receptor Inhibitor; GPCR Ligand
Perfluoroundecanoic acid	DTXSID8047553	20	0.838	Closantel, 3.3 uM	Antimicrobial Agent
Perfluoroundecanoic acid	DTXSID8047553	20	0.82	Disulfiram, 17 uM	Aldehyde Dehydrogenase Inhibitor
Perfluoroundecanoic acid	DTXSID8047553	20	0.813	Montelukast Sodium, 10 uM	Leukotriene Receptor Antagonist (LTRA)
Perfluoroundecanoic acid	DTXSID8047553	20	0.806	Disulfiram, 17 uM	Aldehyde Dehydrogenase Inhibitor
Perfluoroundecanoic acid	DTXSID8047553	20	0.804	3,3',5,5'-Tetraiodothyroacetic acid, 13 uM	Thyroid Hormone Analogue
Perfluoroundecanoic acid	DTXSID8047553	20	0.804	Triclabendazole, 10 uM	Antihelminthic Agent
Perfluoroundecanoic acid	DTXSID8047553	20	0.796	Triclabendazole, 10 uM	Antihelminthic Agent
Perfluoroundecanoic acid	DTXSID8047553	20	0.791	Montelukast Sodium, 10 uM	Leukotriene Receptor Antagonist (LTRA)
Perfluoroundecanoic acid	DTXSID8047553	20	0.791	Sertaconazole Nitrate, 10 uM	Antifungal Agent
Perfluoroundecanoic acid	DTXSID8047553	20	0.779	Closantel, 10 uM	Antimicrobial Agent
Perfluoroundecanoic acid	DTXSID8047553	20	0.77	Sertaconazole Nitrate, 10 uM	Antifungal Agent
Perfluoroundecanoic acid	DTXSID8047553	20	0.764	Closantel, 10 uM	Antimicrobial Agent
Perfluoroundecanoic acid	DTXSID8047553	20	0.755	Sulconazole Nitrate, 10 uM	Antifungal Agent
Perfluoroundecanoic acid	DTXSID8047553	20	0.743	Eicosapentaenoic Acid, 50 uM	Omega-3 Fatty Acid; Eicosanoid Precursor
Perfluoroundecanoic acid	DTXSID8047553	20	0.705	Zafirlukast (Accolate), 10 uM	Leukotriene Receptor Antagonist
Perfluoroundecanoic acid	DTXSID8047553	20	0.691	Zafirlukast (Accolate), 10 uM	Leukotriene Receptor Antagonist
Perfluoroundecanoic acid	DTXSID8047553	6.7	0.745	Benzbromarone, 3.3 uM	Xanthine Oxidase Inhibitor
Perfluoroundecanoic acid	DTXSID8047553	6.7	0.705	Benzbromarone, 3.3 uM	Xanthine Oxidase Inhibitor
Perfluoroundecanoic acid	DTXSID8047553	6.7	0.641	3,3',5,5'-Tetraiodothyroacetic acid, 6.7 uM	Thyroid Hormone Analogue
Perfluoroundecanoic acid	DTXSID8047553	6.7	0.635	3,3',5,5'-Tetraiodothyroacetic acid, 6.7 uM	Thyroid Hormone Analogue
Perfluoroundecanoic acid	DTXSID8047553	6.7	0.606	Lithocholic Acid, 10 uM	Bile acid
Perfluoroundecanoic acid	DTXSID8047553	6.7	0.606	Benzbromarone, 12 uM	Xanthine Oxidase Inhibitor
Potassium perfluorooctanesulfonate	DTXSID8037706	60	0.689	4-Nonylphenol, 10 uM	Manufacturing byproduct and putative endocrine disruptor
Potassium perfluorooctanesulfonate	DTXSID8037706	60	0.679	[2-({[2-(4-tert-Butyl-1,3-thiazol-2-yl)-1-benzofuran-5-yl]oxy}methyl)phenyl]acetic acid, 10 uM	TX011658 Undisclosed ToxCast compound from Astellas
Potassium perfluorooctanesulfonate	DTXSID8037706	60	0.678	[2-({[2-(4-tert-Butyl-1,3-thiazol-2-yl)-1-benzofuran-5-yl]oxy}methyl)phenyl]acetic acid, 10 uM	TX011658 Undisclosed ToxCast compound from Astellas
Potassium perfluorooctanesulfonate	DTXSID8037706	60	0.674	4-Cyclohexylcyclohexanone, 20 uM	Cosmetic fragrance agent
Potassium perfluorooctanesulfonate	DTXSID8037706	60	0.665	3,5,3-Triiodothyronine, 16 uM	Thyroid Hormone Analogue
Potassium perfluorooctanesulfonate	DTXSID8037706	60	0.662	3,5,3-Triiodothyronine, 32 uM	Thyroid Hormone Analogue
Potassium perfluorooctanesulfonate	DTXSID8037706	60	0.652	[2-({[2-(4-tert-Butyl-1,3-thiazol-2-yl)-1-benzofuran-5-yl]oxy}methyl)phenyl]acetic acid, 5 uM	TX011658 Undisclosed ToxCast compound from Astellas
Potassium perfluorooctanesulfonate	DTXSID8037706	60	0.629	3,3',5,5'-Tetraiodothyroacetic acid, 6.7 uM	Thyroid Hormone Analogue
Potassium perfluorooctanesulfonate	DTXSID8037706	60	0.626	Retinoic Acid, 17 uM	RAR/RXR agonist
Potassium perfluorooctanesulfonate	DTXSID8037706	60	0.617	Nilutamide, 40 uM	Nonsteroidal Anti-androgen
Potassium perfluorooctanesulfonate	DTXSID8037706	20	0.719	3,3',5,5'-Tetraiodothyroacetic acid, 3.3 uM	Thyroid Hormone Analogue
Potassium perfluorooctanesulfonate	DTXSID8037706	20	0.674	Oxcarbazepine, 1.1 uM	Anticonvulsant Agent
Potassium perfluorooctanesulfonate	DTXSID8037706	20	0.629	Phenolphthalin, 40 uM	Laxative and ph Indicator dye
Potassium perfluorooctanesulfonate	DTXSID8037706	20	0.624	[2-({[2-(4-tert-Butyl-1,3-thiazol-2-yl)-1-benzofuran-5-yl]oxy}methyl)phenyl]acetic acid, 5 uM	TX011658 Undisclosed ToxCast compound from Astellas
Potassium perfluorooctanesulfonate	DTXSID8037706	20	0.61	Phenolphthalin, 40 uM	Laxative and ph Indicator dye
Tetrafluorosuccinic acid	DTXSID8059928	20	0.606	4-Cyclohexylcyclohexanone, 20 uM	Cosmetic fragrance agent

## Sheet: TableS7
CHEMICAL_NAME	DTXSID	Concentration (uM)	Pearson's Score	Similarty Match Compound Name Concentration	Similarity Match Mechanism Description
1H,1H,5H,5H-Perfluoro-1,5-pentanediol diacrylate	DTXSID5060986	60	0.816	VLX1570, 3.3 uM	DUB Inhibitor
1H,1H,5H,5H-Perfluoro-1,5-pentanediol diacrylate	DTXSID5060986	60	0.803	VLX1570, 1.1 uM	DUB Inhibitor
1H,1H,5H,5H-Perfluoro-1,5-pentanediol diacrylate	DTXSID5060986	60	0.797	VLX1570, 10 uM	DUB Inhibitor
1H,1H,5H,5H-Perfluoro-1,5-pentanediol diacrylate	DTXSID5060986	60	0.79	VLX1570, 3.3 uM	DUB Inhibitor
1H,1H,5H,5H-Perfluoro-1,5-pentanediol diacrylate	DTXSID5060986	60	0.78	VLX1570, 1.1 uM	DUB Inhibitor
1H,1H,5H,5H-Perfluoro-1,5-pentanediol diacrylate	DTXSID5060986	60	0.769	Auranofin, 30 uM	Thioredoxin Reductase Inhibitor
1H,1H,5H,5H-Perfluoro-1,5-pentanediol diacrylate	DTXSID5060986	60	0.767	VLX1570, 10 uM	DUB Inhibitor
1H,1H,5H,5H-Perfluoro-1,5-pentanediol diacrylate	DTXSID5060986	60	0.767	Auranofin, 3.3 uM	Thioredoxin Reductase Inhibitor
1H,1H,5H,5H-Perfluoro-1,5-pentanediol diacrylate	DTXSID5060986	60	0.755	Auranofin, 3.3 uM	Thioredoxin Reductase Inhibitor
1H,1H,5H,5H-Perfluoro-1,5-pentanediol diacrylate	DTXSID5060986	60	0.747	Auranofin, 30 uM	Thioredoxin Reductase Inhibitor
1H,1H,5H,5H-Perfluoro-1,5-pentanediol diacrylate	DTXSID5060986	20	0.888	VLX1570, 370 nM	DUB Inhibitor
1H,1H,5H,5H-Perfluoro-1,5-pentanediol diacrylate	DTXSID5060986	20	0.877	VLX1570, 370 nM	DUB Inhibitor
1H,1H,5H,5H-Perfluoro-1,5-pentanediol diacrylate	DTXSID5060986	20	0.868	Ro 106-9920, 10 uM	Ubiquitin Ligase Inhibitor
1H,1H,5H,5H-Perfluoro-1,5-pentanediol diacrylate	DTXSID5060986	20	0.858	Ro 106-9920, 10 uM	Ubiquitin Ligase Inhibitor
1H,1H,5H,5H-Perfluoro-1,5-pentanediol diacrylate	DTXSID5060986	20	0.849	VLX1570, 120 nM	DUB Inhibitor
1H,1H,5H,5H-Perfluoro-1,5-pentanediol diacrylate	DTXSID5060986	20	0.847	VLX1570, 1.1 uM	DUB Inhibitor
1H,1H,5H,5H-Perfluoro-1,5-pentanediol diacrylate	DTXSID5060986	20	0.843	VLX1570, 1.1 uM	DUB Inhibitor
1H,1H,5H,5H-Perfluoro-1,5-pentanediol diacrylate	DTXSID5060986	20	0.83	VLX1570, 120 nM	DUB Inhibitor
1H,1H,5H,5H-Perfluoro-1,5-pentanediol diacrylate	DTXSID5060986	6.7	0.839	TNP-470, 10 uM	Antineoplastic Agent
1H,1H,5H,5H-Perfluoro-1,5-pentanediol diacrylate	DTXSID5060986	6.7	0.833	TNP-470, 10 uM	Antineoplastic Agent
1H,1H,5H,5H-Perfluoro-1,5-pentanediol diacrylate	DTXSID5060986	6.7	0.81	Ro 106-9920, 3.3 uM	Ubiquitin Ligase Inhibitor
1H,1H,5H,5H-Perfluoro-1,5-pentanediol diacrylate	DTXSID5060986	6.7	0.808	Disulfiram (Antabuse), 3.3 uM	Aldehyde Dehydrogenase Inhibitor
1H,1H,5H,5H-Perfluoro-1,5-pentanediol diacrylate	DTXSID5060986	6.7	0.793	Ro 106-9920, 3.3 uM	Ubiquitin Ligase Inhibitor
1H,1H,5H,5H-Perfluoro-1,5-pentanediol diacrylate	DTXSID5060986	6.7	0.773	VLX1570, 120 nM	DUB Inhibitor
1H,1H,5H,5H-Perfluoro-1,5-pentanediol diacrylate	DTXSID5060986	6.7	0.772	VLX1570, 120 nM	DUB Inhibitor
1H,1H,5H,5H-Perfluoro-1,5-pentanediol diacrylate	DTXSID5060986	6.7	0.743	Disulfiram, 10 uM	Aldehyde Dehydrogenase Inhibitor
1H,1H,5H,5H-Perfluoro-1,5-pentanediol diacrylate	DTXSID5060986	6.7	0.716	VLX1570, 370 nM	DUB Inhibitor
1H,1H,5H,5H-Perfluoro-1,5-pentanediol diacrylate	DTXSID5060986	2.2	0.721	Ro 106-9920, 3.3 uM	Ubiquitin Ligase Inhibitor
1H,1H,5H,5H-Perfluoro-1,5-pentanediol diacrylate	DTXSID5060986	2.2	0.695	TNP-470, 6.2 uM	Antineoplastic Agent
1H,1H,5H,5H-Perfluoro-1,5-pentanediol diacrylate	DTXSID5060986	2.2	0.665	TNP-470, 10 uM	Antineoplastic Agent
1H,1H,6H,6H-Perfluorohexane-1,6-diol diacrylate	DTXSID80379721	60	0.84	VLX1570, 10 uM	DUB Inhibitor
1H,1H,6H,6H-Perfluorohexane-1,6-diol diacrylate	DTXSID80379721	60	0.829	VLX1570, 10 uM	DUB Inhibitor
1H,1H,6H,6H-Perfluorohexane-1,6-diol diacrylate	DTXSID80379721	60	0.827	VLX1570, 3.3 uM	DUB Inhibitor
1H,1H,6H,6H-Perfluorohexane-1,6-diol diacrylate	DTXSID80379721	60	0.818	VLX1570, 3.3 uM	DUB Inhibitor
1H,1H,6H,6H-Perfluorohexane-1,6-diol diacrylate	DTXSID80379721	60	0.818	VLX1570, 30 uM	DUB Inhibitor
1H,1H,6H,6H-Perfluorohexane-1,6-diol diacrylate	DTXSID80379721	60	0.815	Ro 106-9920, 10 uM	Ubiquitin Ligase Inhibitor
1H,1H,6H,6H-Perfluorohexane-1,6-diol diacrylate	DTXSID80379721	60	0.811	Auranofin, 3.3 uM	Thioredoxin Reductase Inhibitor
1H,1H,6H,6H-Perfluorohexane-1,6-diol diacrylate	DTXSID80379721	60	0.81	VLX1570, 30 uM	DUB Inhibitor
1H,1H,6H,6H-Perfluorohexane-1,6-diol diacrylate	DTXSID80379721	60	0.809	Ro 106-9920, 10 uM	Ubiquitin Ligase Inhibitor
1H,1H,6H,6H-Perfluorohexane-1,6-diol diacrylate	DTXSID80379721	60	0.809	VLX1570, 1.1 uM	DUB Inhibitor
1H,1H,6H,6H-Perfluorohexane-1,6-diol diacrylate	DTXSID80379721	60	0.805	VLX1570, 1.1 uM	DUB Inhibitor
1H,1H,6H,6H-Perfluorohexane-1,6-diol diacrylate	DTXSID80379721	60	0.804	Auranofin, 30 uM	Thioredoxin Reductase Inhibitor
1H,1H,6H,6H-Perfluorohexane-1,6-diol diacrylate	DTXSID80379721	60	0.799	Auranofin, 10 uM	Thioredoxin Reductase Inhibitor
1H,1H,6H,6H-Perfluorohexane-1,6-diol diacrylate	DTXSID80379721	60	0.795	Auranofin, 3.3 uM	Thioredoxin Reductase Inhibitor
1H,1H,6H,6H-Perfluorohexane-1,6-diol diacrylate	DTXSID80379721	60	0.788	Auranofin, 30 uM	Thioredoxin Reductase Inhibitor
1H,1H,6H,6H-Perfluorohexane-1,6-diol diacrylate	DTXSID80379721	20	0.866	Ro 106-9920, 10 uM	Ubiquitin Ligase Inhibitor
1H,1H,6H,6H-Perfluorohexane-1,6-diol diacrylate	DTXSID80379721	20	0.85	Ro 106-9920, 10 uM	Ubiquitin Ligase Inhibitor
1H,1H,6H,6H-Perfluorohexane-1,6-diol diacrylate	DTXSID80379721	20	0.81	VLX1570, 370 nM	DUB Inhibitor
1H,1H,6H,6H-Perfluorohexane-1,6-diol diacrylate	DTXSID80379721	20	0.802	VLX1570, 370 nM	DUB Inhibitor
1H,1H,6H,6H-Perfluorohexane-1,6-diol diacrylate	DTXSID80379721	20	0.793	VLX1570, 1.1 uM	DUB Inhibitor
1H,1H,6H,6H-Perfluorohexane-1,6-diol diacrylate	DTXSID80379721	20	0.786	VLX1570, 120 nM	DUB Inhibitor
1H,1H,6H,6H-Perfluorohexane-1,6-diol diacrylate	DTXSID80379721	20	0.782	VLX1570, 120 nM	DUB Inhibitor
1H,1H,6H,6H-Perfluorohexane-1,6-diol diacrylate	DTXSID80379721	6.7	0.849	Disulfiram, 3.3 uM	Aldehyde Dehydrogenase Inhibitor
1H,1H,6H,6H-Perfluorohexane-1,6-diol diacrylate	DTXSID80379721	6.7	0.838	Auranofin, 370 nM	Thioredoxin Reductase Inhibitor
1H,1H,6H,6H-Perfluorohexane-1,6-diol diacrylate	DTXSID80379721	6.7	0.795	TNP-470, 10 uM	Antineoplastic Agent
1H,1H,6H,6H-Perfluorohexane-1,6-diol diacrylate	DTXSID80379721	6.7	0.763	Ro 106-9920, 3.3 uM	Ubiquitin Ligase Inhibitor
1H,1H,6H,6H-Perfluorohexane-1,6-diol diacrylate	DTXSID80379721	6.7	0.757	TNP-470, 10 uM	Antineoplastic Agent
1H,1H,6H,6H-Perfluorohexane-1,6-diol diacrylate	DTXSID80379721	6.7	0.756	Disulfiram, 10 uM	Aldehyde Dehydrogenase Inhibitor
1H,1H,6H,6H-Perfluorohexane-1,6-diol diacrylate	DTXSID80379721	6.7	0.749	VLX1570, 120 nM	DUB Inhibitor
1H,1H,6H,6H-Perfluorohexane-1,6-diol diacrylate	DTXSID80379721	6.7	0.741	Disulfiram, 10 uM	Aldehyde Dehydrogenase Inhibitor
1H,1H,6H,6H-Perfluorohexane-1,6-diol diacrylate	DTXSID80379721	6.7	0.718	Ro 106-9920, 3.3 uM	Ubiquitin Ligase Inhibitor
1H,1H,6H,6H-Perfluorohexane-1,6-diol diacrylate	DTXSID80379721	6.7	0.715	VLX1570, 120 nM	DUB Inhibitor
1H,1H,6H,6H-Perfluorohexane-1,6-diol diacrylate	DTXSID80379721	6.7	0.662	Disulfiram, 10 uM	Aldehyde Dehydrogenase Inhibitor
1H,1H,6H,6H-Perfluorohexane-1,6-diol diacrylate	DTXSID80379721	2.2	0.762	Disulfiram, 3.3 uM	Aldehyde Dehydrogenase Inhibitor
1H,1H,6H,6H-Perfluorohexane-1,6-diol diacrylate	DTXSID80379721	2.2	0.743	Disulfiram, 3.3 uM	Aldehyde Dehydrogenase Inhibitor
1H,1H,6H,6H-Perfluorohexane-1,6-diol diacrylate	DTXSID80379721	2.2	0.63	VLX1570, 41 nM	DUB Inhibitor
1H,1H,9H-Perfluorononyl acrylate	DTXSID00194615	60	0.903	VLX1570, 41 nM	DUB Inhibitor
1H,1H,9H-Perfluorononyl acrylate	DTXSID00194615	60	0.882	Auranofin, 370 nM	Thioredoxin Reductase Inhibitor
1H,1H,9H-Perfluorononyl acrylate	DTXSID00194615	60	0.762	Auranofin, 370 nM	Thioredoxin Reductase Inhibitor
1H,1H,9H-Perfluorononyl acrylate	DTXSID00194615	20	0.753	Auranofin, 370 nM	Thioredoxin Reductase Inhibitor
1H,1H,9H-Perfluorononyl acrylate	DTXSID00194615	20	0.656	Ro 106-9920, 1.1 uM	Ubiquitin Ligase Inhibitor
1H,1H-Perfluorooctyl acrylate	DTXSID5059799	60	0.81	Auranofin, 370 nM	Thioredoxin Reductase Inhibitor
1H,1H-Perfluorooctyl acrylate	DTXSID5059799	60	0.801	VLX1570, 14 nM	DUB Inhibitor
1H,1H-Perfluorooctyl acrylate	DTXSID5059799	60	0.729	Auranofin, 370 nM	Thioredoxin Reductase Inhibitor
1H,1H-Perfluorooctyl acrylate	DTXSID5059799	60	0.646	VLX1570, 14 nM	DUB Inhibitor
1H,1H-Perfluorooctyl acrylate	DTXSID5059799	20	0.637	VLX1570, 14 nM	DUB Inhibitor
2-(Perfluorobutyl)ethyl acrylate	DTXSID1068772	60	0.856	VLX1570, 120 nM	DUB Inhibitor
2-(Perfluorobutyl)ethyl acrylate	DTXSID1068772	60	0.846	VLX1570, 41 nM	DUB Inhibitor
2-(Perfluorobutyl)ethyl acrylate	DTXSID1068772	60	0.818	Auranofin, 370 nM	Thioredoxin Reductase Inhibitor
2-(Perfluorobutyl)ethyl acrylate	DTXSID1068772	60	0.817	VLX1570, 370 nM	DUB Inhibitor
2-(Perfluorobutyl)ethyl acrylate	DTXSID1068772	60	0.803	Olmutinib, 3.3 uM	Tyrosine Kinase Inhibitor
2-(Perfluorobutyl)ethyl acrylate	DTXSID1068772	60	0.797	VLX1570, 120 nM	DUB Inhibitor
2-(Perfluorobutyl)ethyl acrylate	DTXSID1068772	60	0.777	VLX1570, 41 nM	DUB Inhibitor
2-(Perfluorobutyl)ethyl acrylate	DTXSID1068772	60	0.768	Auranofin, 370 nM	Thioredoxin Reductase Inhibitor
2-(Perfluorobutyl)ethyl acrylate	DTXSID1068772	60	0.76	VLX1570, 370 nM	DUB Inhibitor
2-(Perfluorobutyl)ethyl acrylate	DTXSID1068772	20	0.685	TNP-470, 10 uM	Antineoplastic Agent
2-(Perfluorobutyl)ethyl acrylate	DTXSID1068772	20	0.657	Ro 106-9920, 3.3 uM	Ubiquitin Ligase Inhibitor
2-(Perfluorobutyl)ethyl acrylate	DTXSID1068772	20	0.639	VLX1570, 120 nM	DUB Inhibitor
2-(Perfluorobutyl)ethyl acrylate	DTXSID1068772	20	0.621	TNP-470, 6.2 uM	Antineoplastic Agent
2,2,3,3-Tetrafluoropropyl acrylate	DTXSID10224331	60	0.864	VLX1570, 370 nM	DUB Inhibitor
2,2,3,3-Tetrafluoropropyl acrylate	DTXSID10224331	60	0.861	VLX1570, 120 nM	DUB Inhibitor
2,2,3,3-Tetrafluoropropyl acrylate	DTXSID10224331	60	0.852	VLX1570, 370 nM	DUB Inhibitor
2,2,3,3-Tetrafluoropropyl acrylate	DTXSID10224331	60	0.834	VLX1570, 120 nM	DUB Inhibitor
2,2,3,3-Tetrafluoropropyl acrylate	DTXSID10224331	60	0.799	Olmutinib, 10 uM	Tyrosine Kinase Inhibitor
2,2,3,3-Tetrafluoropropyl acrylate	DTXSID10224331	60	0.787	VLX1570, 1.1 uM	DUB Inhibitor
2,2,3,3-Tetrafluoropropyl acrylate	DTXSID10224331	20	0.81	VLX1570, 120 nM	DUB Inhibitor
2,2,3,3-Tetrafluoropropyl acrylate	DTXSID10224331	20	0.799	VLX1570, 120 nM	DUB Inhibitor
2,2,3,3-Tetrafluoropropyl acrylate	DTXSID10224331	20	0.774	VLX1570, 370 nM	DUB Inhibitor
2,2,3,3-Tetrafluoropropyl acrylate	DTXSID10224331	20	0.774	VLX1570, 370 nM	DUB Inhibitor
2,2,3,3-Tetrafluoropropyl acrylate	DTXSID10224331	20	0.763	VLX1570, 41 nM	DUB Inhibitor
2,2,3,3-Tetrafluoropropyl acrylate	DTXSID10224331	20	0.732	VLX1570, 41 nM	DUB Inhibitor
2,2,3,3-Tetrafluoropropyl acrylate	DTXSID10224331	20	0.709	Omipalisib, 370 nM	PI3K Inhibitor; mTOR Inhibitor
2,2,3,3-Tetrafluoropropyl acrylate	DTXSID10224331	6.7	0.741	VLX1570, 41 nM	DUB Inhibitor
2,2,3,3-Tetrafluoropropyl acrylate	DTXSID10224331	6.7	0.736	Omipalisib, 120 nM	PI3K Inhibitor; mTOR Inhibitor
2,2,3,3-Tetrafluoropropyl acrylate	DTXSID10224331	6.7	0.731	Omipalisib, 41 nM	PI3K Inhibitor; mTOR Inhibitor
2,2,3,3-Tetrafluoropropyl acrylate	DTXSID10224331	6.7	0.73	VLX1570, 120 nM	DUB Inhibitor
2,2,3,3-Tetrafluoropropyl acrylate	DTXSID10224331	6.7	0.722	Omipalisib, 370 nM	PI3K Inhibitor; mTOR Inhibitor
2,2,3,3-Tetrafluoropropyl acrylate	DTXSID10224331	6.7	0.709	Bortezomib, 4.6 nM	Proteasome Inhibitor
2,2,3,3-Tetrafluoropropyl acrylate	DTXSID10224331	6.7	0.692	TNP-470, 6.2 uM	Antineoplastic Agent
3-(Perfluorooctyl)propanol	DTXSID10379991	60	0.779	Bortezomib, 30 uM	Proteasome Inhibitor
3-(Perfluorooctyl)propanol	DTXSID10379991	60	0.768	Bortezomib, 30 uM	Proteasome Inhibitor
3-(Perfluorooctyl)propanol	DTXSID10379991	60	0.76	Bortezomib, 3.3 uM	Proteasome Inhibitor
3-(Perfluorooctyl)propanol	DTXSID10379991	60	0.756	Bortezomib, 10 uM	Proteasome Inhibitor
3-(Perfluorooctyl)propanol	DTXSID10379991	60	0.752	Bortezomib, 3.3 uM	Proteasome Inhibitor
3-(Perfluorooctyl)propanol	DTXSID10379991	60	0.748	Bortezomib, 10 uM	Proteasome Inhibitor
3-(Perfluorooctyl)propanol	DTXSID10379991	60	0.746	Bortezomib, 1.1 uM	Proteasome Inhibitor
3-(Perfluorooctyl)propanol	DTXSID10379991	60	0.738	Bortezomib, 1.1 uM	Proteasome Inhibitor
3-(Perfluorooctyl)propanol	DTXSID10379991	60	0.731	VLX1570, 3.3 uM	DUB Inhibitor
3-(Perfluorooctyl)propanol	DTXSID10379991	20	0.632	Disulfiram, 17 uM	Aldehyde Dehydrogenase Inhibitor

## Sheet: Sheet1
PREFERRED_NAME
1H,1H,5H,5H-Perfluoro-1,5-pentanediol diacrylate
1H,1H,6H,6H-Perfluorohexane-1,6-diol diacrylate
1H,1H,9H-Perfluorononyl acrylate
1H,1H-Perfluorooctyl acrylate
2-(Perfluorobutyl)ethyl acrylate
2,2,3,3-Tetrafluoropropyl acrylate
3-(perfluorooctyl)propanol

## Sheet: Info
Houck et al.:
Evaluation of 147 Perfluoroalkyl Substances for Immunotoxic and Other (Patho)physiological Activities through Phenotypic Screening of Human Primary Cells
Supplementary Data
doi:10.14573/altex.2203041s6
