# Supplementary material for: Evaluation of 147 Perfluoroalkyl Substances for Immunotoxic and Other (Patho)physiological Activities through Phenotypic Screening of Human Primary Cells
Source: ALTEX. Author manuscript; Available in PMC 2024 Jan 1. (PMC10331698; doi:10.14573/altex.2203041)
Supplement: Supplement4 [file NIHMS1895629-supplement-Supplement4.xlsx]

## Sheet: mc5_BSK_68HE0D18D0002_pfas
	spid	chid	casn	chnm	dsstox_substance_id	code	aeid	aenm	m5id	m4id	bmad	resp_max	resp_min	max_mean	max_mean_conc	max_med	max_med_conc	logc_max	logc_min	nconc	npts	nrep	hitc	fitc	coff	modl_ga	resp_unit
1	1210314462	379721	2264-01-9	1H,1H,6H,6H-Perfluorohexane-1,6-diol diacrylate	DTXSID80379721	C2264019	145	BSK_3C_Eselectin_down	41644270	41174470	0.0227449	1.253	-0.00649085	1.253	1.77815	1.253	1.77815	1.77815	0.30103	4	4	1	1	100	0.0791812	1.30103	log10_fold_induction
2	1210314462	379721	2264-01-9	1H,1H,6H,6H-Perfluorohexane-1,6-diol diacrylate	DTXSID80379721	C2264019	146	BSK_3C_Eselectin_up	41646529	41178052	0.0227449	0.00649085	-1.253	0.00649085	0.30103	0.00649085	1.77815	1.77815	0.30103	4	4	1	0	7	0.0791812	NA	log10_fold_induction
3	1210314462	379721	2264-01-9	1H,1H,6H,6H-Perfluorohexane-1,6-diol diacrylate	DTXSID80379721	C2264019	147	BSK_3C_HLADR_down	41648631	41179705	0.0258321	1.29134	0.00789348	1.29134	1.77815	1.29134	1.77815	1.77815	0.30103	4	4	1	1	100	0.0791812	1.30103	log10_fold_induction
4	1210314462	379721	2264-01-9	1H,1H,6H,6H-Perfluorohexane-1,6-diol diacrylate	DTXSID80379721	C2264019	148	BSK_3C_HLADR_up	41650384	41181753	0.0258321	-0.00789348	-1.29134	-0.00789348	0.30103	-0.00789348	1.77815	1.77815	0.30103	4	4	1	0	7	0.0791812	NA	log10_fold_induction
5	1210314462	379721	2264-01-9	1H,1H,6H,6H-Perfluorohexane-1,6-diol diacrylate	DTXSID80379721	C2264019	149	BSK_3C_ICAM1_down	41652588	41183872	0.0170603	1.02678	-0.0278336	1.02678	1.77815	1.02678	1.77815	1.77815	0.30103	4	4	1	1	100	0.0791812	1.77815	log10_fold_induction
6	1210314462	379721	2264-01-9	1H,1H,6H,6H-Perfluorohexane-1,6-diol diacrylate	DTXSID80379721	C2264019	150	BSK_3C_ICAM1_up	41653719	41184668	0.0170603	0.0278336	-1.02678	0.0278336	0.30103	0.0278336	1.77815	1.77815	0.30103	4	4	1	0	7	0.0791812	NA	log10_fold_induction
7	1210314462	379721	2264-01-9	1H,1H,6H,6H-Perfluorohexane-1,6-diol diacrylate	DTXSID80379721	C2264019	151	BSK_3C_IL8_down	41656760	41187637	0.0328497	1.07306	-0.0431154	1.07306	1.77815	1.07306	1.77815	1.77815	0.30103	4	4	1	1	100	0.0985491	1.77815	log10_fold_induction
8	1210314462	379721	2264-01-9	1H,1H,6H,6H-Perfluorohexane-1,6-diol diacrylate	DTXSID80379721	C2264019	152	BSK_3C_IL8_up	41658651	41189634	0.0328497	0.0431154	-1.07306	0.0431154	0.30103	0.0431154	1.77815	1.77815	0.30103	4	4	1	0	7	0.0985491	NA	log10_fold_induction
9	1210314462	379721	2264-01-9	1H,1H,6H,6H-Perfluorohexane-1,6-diol diacrylate	DTXSID80379721	C2264019	153	BSK_3C_MCP1_down	41659358	41190862	0.0281608	0.941144	-0.0711575	0.941144	1.77815	0.941144	1.77815	1.77815	0.30103	4	4	1	1	100	0.0844823	1.30103	log10_fold_induction
10	1210314462	379721	2264-01-9	1H,1H,6H,6H-Perfluorohexane-1,6-diol diacrylate	DTXSID80379721	C2264019	154	BSK_3C_MCP1_up	41661041	41192935	0.0281608	0.0711575	-0.941144	0.0711575	0.30103	0.0711575	1.77815	1.77815	0.30103	4	4	1	0	7	0.0844823	NA	log10_fold_induction
11	1210314462	379721	2264-01-9	1H,1H,6H,6H-Perfluorohexane-1,6-diol diacrylate	DTXSID80379721	C2264019	155	BSK_3C_MIG_down	41663833	41196123	0.00714657	1.54943	-0.000510374	1.54943	1.77815	1.54943	1.77815	1.77815	0.30103	4	4	1	1	100	0.0791812	1.30103	log10_fold_induction
12	1210314462	379721	2264-01-9	1H,1H,6H,6H-Perfluorohexane-1,6-diol diacrylate	DTXSID80379721	C2264019	156	BSK_3C_MIG_up	41665817	41198114	0.00714657	0.000510374	-1.54943	0.000510374	0.30103	0.000510374	1.77815	1.77815	0.30103	4	4	1	0	7	0.0791812	NA	log10_fold_induction
13	1210314462	379721	2264-01-9	1H,1H,6H,6H-Perfluorohexane-1,6-diol diacrylate	DTXSID80379721	C2264019	157	BSK_3C_Proliferation_down	41668232	41199607	0.0394562	1.02633	0.181231	1.02633	1.30103	1.02633	1.30103	1.77815	0.30103	4	4	1	1	100	0.118369	0.30103	log10_fold_induction
14	1210314462	379721	2264-01-9	1H,1H,6H,6H-Perfluorohexane-1,6-diol diacrylate	DTXSID80379721	C2264019	158	BSK_3C_Proliferation_up	41670936	41200809	0.0394562	-0.181231	-1.02633	-0.181231	0.30103	-0.181231	1.30103	1.77815	0.30103	4	4	1	0	7	0.118369	NA	log10_fold_induction
15	1210314462	379721	2264-01-9	1H,1H,6H,6H-Perfluorohexane-1,6-diol diacrylate	DTXSID80379721	C2264019	159	BSK_3C_SRB_down	41671492	41204113	0.0219299	1.16398	-0.0184338	1.16398	1.77815	1.16398	1.77815	1.77815	0.30103	4	4	1	1	100	0.0791812	1.30103	log10_fold_induction
16	1210314462	379721	2264-01-9	1H,1H,6H,6H-Perfluorohexane-1,6-diol diacrylate	DTXSID80379721	C2264019	160	BSK_3C_SRB_up	41674228	41205004	0.0219299	0.0184338	-1.16398	0.0184338	0.30103	0.0184338	1.77815	1.77815	0.30103	4	4	1	0	7	0.0791812	NA	log10_fold_induction
17	1210314462	379721	2264-01-9	1H,1H,6H,6H-Perfluorohexane-1,6-diol diacrylate	DTXSID80379721	C2264019	161	BSK_3C_Thrombomodulin_down	41676072	41207158	0.0299332	0.0641718	-0.147062	0.0641718	0.845098	0.0641718	1.30103	1.77815	0.30103	4	4	1	0	9	0.0897997	NA	log10_fold_induction
18	1210314462	379721	2264-01-9	1H,1H,6H,6H-Perfluorohexane-1,6-diol diacrylate	DTXSID80379721	C2264019	162	BSK_3C_Thrombomodulin_up	41677401	41209965	0.0299332	0.147062	-0.0641718	0.147062	1.30103	0.147062	1.30103	1.77815	0.30103	4	4	1	0	10	0.0897997	NA	log10_fold_induction
19	1210314462	379721	2264-01-9	1H,1H,6H,6H-Perfluorohexane-1,6-diol diacrylate	DTXSID80379721	C2264019	163	BSK_3C_TissueFactor_down	41679210	41211798	0.0437765	0.972468	0.0719883	0.972468	1.77815	0.972468	1.77815	1.77815	0.30103	4	4	1	1	100	0.13133	1.30103	log10_fold_induction
20	1210314462	379721	2264-01-9	1H,1H,6H,6H-Perfluorohexane-1,6-diol diacrylate	DTXSID80379721	C2264019	164	BSK_3C_TissueFactor_up	41681166	41213763	0.0437765	-0.0719883	-0.972468	-0.0719883	0.30103	-0.0719883	1.77815	1.77815	0.30103	4	4	1	0	7	0.13133	NA	log10_fold_induction
21	1210314462	379721	2264-01-9	1H,1H,6H,6H-Perfluorohexane-1,6-diol diacrylate	DTXSID80379721	C2264019	165	BSK_3C_uPAR_down	41684747	41215839	0.0389409	0.693235	-0.0313745	0.693235	1.77815	0.693235	1.77815	1.77815	0.30103	4	4	1	1	100	0.116823	1.30103	log10_fold_induction
22	1210314462	379721	2264-01-9	1H,1H,6H,6H-Perfluorohexane-1,6-diol diacrylate	DTXSID80379721	C2264019	166	BSK_3C_uPAR_up	41685793	41216765	0.0389409	0.0313745	-0.693235	0.0313745	0.30103	0.0313745	1.77815	1.77815	0.30103	4	4	1	0	7	0.116823	NA	log10_fold_induction
23	1210314462	379721	2264-01-9	1H,1H,6H,6H-Perfluorohexane-1,6-diol diacrylate	DTXSID80379721	C2264019	167	BSK_3C_VCAM1_down	41688725	41219503	0.0189024	1.33569	0.0180311	1.33569	1.77815	1.33569	1.77815	1.77815	0.30103	4	4	1	1	100	0.0791812	1.30103	log10_fold_induction
24	1210314462	379721	2264-01-9	1H,1H,6H,6H-Perfluorohexane-1,6-diol diacrylate	DTXSID80379721	C2264019	168	BSK_3C_VCAM1_up	41688855	41221482	0.0189024	-0.0180311	-1.33569	-0.0180311	0.30103	-0.0180311	1.77815	1.77815	0.30103	4	4	1	0	7	0.0791812	NA	log10_fold_induction
25	1210314462	379721	2264-01-9	1H,1H,6H,6H-Perfluorohexane-1,6-diol diacrylate	DTXSID80379721	C2264019	171	BSK_4H_Eotaxin3_down	41691401	41222824	0.0274167	1.2308	0.0311922	1.2308	1.77815	1.2308	1.77815	1.77815	0.30103	4	4	1	1	100	0.08225	1.30103	log10_fold_induction
26	1210314462	379721	2264-01-9	1H,1H,6H,6H-Perfluorohexane-1,6-diol diacrylate	DTXSID80379721	C2264019	172	BSK_4H_Eotaxin3_up	41693456	41224555	0.0274167	-0.0311922	-1.2308	-0.0311922	0.30103	-0.0311922	1.77815	1.77815	0.30103	4	4	1	0	7	0.08225	NA	log10_fold_induction
27	1210314462	379721	2264-01-9	1H,1H,6H,6H-Perfluorohexane-1,6-diol diacrylate	DTXSID80379721	C2264019	173	BSK_4H_MCP1_down	41695801	41227064	0.0540419	0.631859	0.0118444	0.631859	1.77815	0.631859	1.77815	1.77815	0.30103	4	4	1	1	100	0.162126	1.77815	log10_fold_induction
28	1210314462	379721	2264-01-9	1H,1H,6H,6H-Perfluorohexane-1,6-diol diacrylate	DTXSID80379721	C2264019	174	BSK_4H_MCP1_up	41696814	41230030	0.0540419	-0.0118444	-0.631859	-0.0118444	0.30103	-0.0118444	1.77815	1.77815	0.30103	4	4	1	0	7	0.162126	NA	log10_fold_induction
29	1210314462	379721	2264-01-9	1H,1H,6H,6H-Perfluorohexane-1,6-diol diacrylate	DTXSID80379721	C2264019	175	BSK_4H_Pselectin_down	41699912	41230914	0.0408462	0.888763	0.0166608	0.888763	1.77815	0.888763	1.77815	1.77815	0.30103	4	4	1	1	100	0.122539	0.845098	log10_fold_induction
30	1210314462	379721	2264-01-9	1H,1H,6H,6H-Perfluorohexane-1,6-diol diacrylate	DTXSID80379721	C2264019	176	BSK_4H_Pselectin_up	41701335	41233470	0.0408462	-0.0166608	-0.888763	-0.0166608	0.30103	-0.0166608	1.77815	1.77815	0.30103	4	4	1	0	7	0.122539	NA	log10_fold_induction
31	1210314462	379721	2264-01-9	1H,1H,6H,6H-Perfluorohexane-1,6-diol diacrylate	DTXSID80379721	C2264019	177	BSK_4H_SRB_down	41703530	41235255	0.0207291	1.19172	-0.0124028	1.19172	1.77815	1.19172	1.77815	1.77815	0.30103	4	4	1	1	100	0.0791812	1.30103	log10_fold_induction
32	1210314462	379721	2264-01-9	1H,1H,6H,6H-Perfluorohexane-1,6-diol diacrylate	DTXSID80379721	C2264019	178	BSK_4H_SRB_up	41705500	41237265	0.0207291	0.0124028	-1.19172	0.0124028	0.30103	0.0124028	1.77815	1.77815	0.30103	4	4	1	0	7	0.0791812	NA	log10_fold_induction
33	1210314462	379721	2264-01-9	1H,1H,6H,6H-Perfluorohexane-1,6-diol diacrylate	DTXSID80379721	C2264019	179	BSK_4H_uPAR_down	41706885	41239860	0.0367085	0.635788	-0.0351406	0.635788	1.77815	0.635788	1.77815	1.77815	0.30103	4	4	1	1	100	0.110126	1.77815	log10_fold_induction
34	1210314462	379721	2264-01-9	1H,1H,6H,6H-Perfluorohexane-1,6-diol diacrylate	DTXSID80379721	C2264019	180	BSK_4H_uPAR_up	41708878	41241847	0.0367085	0.0351406	-0.635788	0.0351406	1.30103	0.0351406	1.77815	1.77815	0.30103	4	4	1	0	7	0.110126	NA	log10_fold_induction
35	1210314462	379721	2264-01-9	1H,1H,6H,6H-Perfluorohexane-1,6-diol diacrylate	DTXSID80379721	C2264019	181	BSK_4H_VCAM1_down	41711582	41243123	0.0229968	1.29092	0.0184488	1.29092	1.77815	1.29092	1.77815	1.77815	0.30103	4	4	1	1	100	0.0791812	1.30103	log10_fold_induction
36	1210314462	379721	2264-01-9	1H,1H,6H,6H-Perfluorohexane-1,6-diol diacrylate	DTXSID80379721	C2264019	182	BSK_4H_VCAM1_up	41713595	41245090	0.0229968	-0.0184488	-1.29092	-0.0184488	0.30103	-0.0184488	1.77815	1.77815	0.30103	4	4	1	0	7	0.0791812	NA	log10_fold_induction
37	1210314462	379721	2264-01-9	1H,1H,6H,6H-Perfluorohexane-1,6-diol diacrylate	DTXSID80379721	C2264019	183	BSK_4H_VEGFRII_down	41715382	41247283	0.034928	0.121186	0.00490007	0.121186	1.77815	0.121186	1.77815	1.77815	0.30103	4	4	1	1	100	0.104784	1.77815	log10_fold_induction
38	1210314462	379721	2264-01-9	1H,1H,6H,6H-Perfluorohexane-1,6-diol diacrylate	DTXSID80379721	C2264019	184	BSK_4H_VEGFRII_up	41717294	41249350	0.034928	-0.00490007	-0.121186	-0.00490007	0.30103	-0.00490007	1.77815	1.77815	0.30103	4	4	1	0	7	0.104784	NA	log10_fold_induction
39	1210314462	379721	2264-01-9	1H,1H,6H,6H-Perfluorohexane-1,6-diol diacrylate	DTXSID80379721	C2264019	185	BSK_BE3C_HLADR_down	41719824	41250801	0.02518	0.660463	-0.0100811	0.660463	1.77815	0.660463	1.77815	1.77815	0.30103	4	4	1	1	100	0.0791812	1.30103	log10_fold_induction
40	1210314462	379721	2264-01-9	1H,1H,6H,6H-Perfluorohexane-1,6-diol diacrylate	DTXSID80379721	C2264019	186	BSK_BE3C_HLADR_up	41720741	41253864	0.02518	0.0100811	-0.660463	0.0100811	0.30103	0.0100811	1.77815	1.77815	0.30103	4	4	1	0	7	0.0791812	NA	log10_fold_induction
41	1210314462	379721	2264-01-9	1H,1H,6H,6H-Perfluorohexane-1,6-diol diacrylate	DTXSID80379721	C2264019	187	BSK_BE3C_IL1a_down	41723642	41254944	0.0268	0.316631	0.00467066	0.316631	1.77815	0.316631	1.77815	1.77815	0.30103	4	4	1	1	100	0.0803999	0.845098	log10_fold_induction
42	1210314462	379721	2264-01-9	1H,1H,6H,6H-Perfluorohexane-1,6-diol diacrylate	DTXSID80379721	C2264019	188	BSK_BE3C_IL1a_up	41726208	41256357	0.0268	-0.00467066	-0.316631	-0.00467066	0.30103	-0.00467066	1.77815	1.77815	0.30103	4	4	1	0	7	0.0803999	NA	log10_fold_induction
43	1210314462	379721	2264-01-9	1H,1H,6H,6H-Perfluorohexane-1,6-diol diacrylate	DTXSID80379721	C2264019	189	BSK_BE3C_IP10_down	41726740	41259805	0.0280139	0.752144	0.0137919	0.752144	1.77815	0.752144	1.77815	1.77815	0.30103	4	4	1	1	100	0.0840417	1.77815	log10_fold_induction
44	1210314462	379721	2264-01-9	1H,1H,6H,6H-Perfluorohexane-1,6-diol diacrylate	DTXSID80379721	C2264019	190	BSK_BE3C_IP10_up	41728740	41261784	0.0280139	-0.0137919	-0.752144	-0.0137919	0.845098	-0.0137919	1.77815	1.77815	0.30103	4	4	1	0	7	0.0840417	NA	log10_fold_induction
45	1210314462	379721	2264-01-9	1H,1H,6H,6H-Perfluorohexane-1,6-diol diacrylate	DTXSID80379721	C2264019	191	BSK_BE3C_MIG_down	41731142	41263363	0.00766868	0.339233	-0.0112433	0.339233	1.77815	0.339233	1.77815	1.77815	0.30103	4	4	1	1	100	0.0791812	1.77815	log10_fold_induction
46	1210314462	379721	2264-01-9	1H,1H,6H,6H-Perfluorohexane-1,6-diol diacrylate	DTXSID80379721	C2264019	192	BSK_BE3C_MIG_up	41733119	41265366	0.00766868	0.0112433	-0.339233	0.0112433	0.30103	0.0112433	1.77815	1.77815	0.30103	4	4	1	0	7	0.0791812	NA	log10_fold_induction
47	1210314462	379721	2264-01-9	1H,1H,6H,6H-Perfluorohexane-1,6-diol diacrylate	DTXSID80379721	C2264019	193	BSK_BE3C_MMP1_down	41736383	41266947	0.0304762	-0.00367945	-0.26822	-0.00367945	0.30103	-0.00367945	1.77815	1.77815	0.30103	4	4	1	0	7	0.0914286	NA	log10_fold_induction
48	1210314462	379721	2264-01-9	1H,1H,6H,6H-Perfluorohexane-1,6-diol diacrylate	DTXSID80379721	C2264019	194	BSK_BE3C_MMP1_up	41737946	41269478	0.0304762	0.26822	0.00367945	0.26822	1.77815	0.26822	1.77815	1.77815	0.30103	4	4	1	1	100	0.0914286	1.30103	log10_fold_induction
49	1210314462	379721	2264-01-9	1H,1H,6H,6H-Perfluorohexane-1,6-diol diacrylate	DTXSID80379721	C2264019	195	BSK_BE3C_PAI1_down	41740283	41271017	0.0375198	0.0850266	-0.111737	0.0850266	0.30103	0.0850266	1.30103	1.77815	0.30103	4	4	1	0	4	0.112559	NA	log10_fold_induction
50	1210314462	379721	2264-01-9	1H,1H,6H,6H-Perfluorohexane-1,6-diol diacrylate	DTXSID80379721	C2264019	196	BSK_BE3C_PAI1_up	41741918	41272110	0.0375198	0.111737	-0.0850266	0.111737	1.30103	0.111737	1.30103	1.77815	0.30103	4	4	1	0	4	0.112559	NA	log10_fold_induction
51	1210314462	379721	2264-01-9	1H,1H,6H,6H-Perfluorohexane-1,6-diol diacrylate	DTXSID80379721	C2264019	197	BSK_BE3C_SRB_down	41398110	40928619	0.00577475	0.0193769	-0.0128372	0.0193769	1.77815	0.0193769	1.77815	1.77815	0.30103	4	4	1	0	7	0.0791812	NA	log10_fold_induction
52	1210314462	379721	2264-01-9	1H,1H,6H,6H-Perfluorohexane-1,6-diol diacrylate	DTXSID80379721	C2264019	198	BSK_BE3C_SRB_up	41399533	40931104	0.00577475	0.0128372	-0.0193769	0.0128372	1.30103	0.0128372	1.77815	1.77815	0.30103	4	4	1	0	7	0.0791812	NA	log10_fold_induction
53	1210314462	379721	2264-01-9	1H,1H,6H,6H-Perfluorohexane-1,6-diol diacrylate	DTXSID80379721	C2264019	201	BSK_BE3C_tPA_down	41402300	40933674	0.0443282	0.145998	-0.00429219	0.145998	1.77815	0.145998	1.77815	1.77815	0.30103	4	4	1	1	100	0.132985	1.77815	log10_fold_induction
54	1210314462	379721	2264-01-9	1H,1H,6H,6H-Perfluorohexane-1,6-diol diacrylate	DTXSID80379721	C2264019	202	BSK_BE3C_tPA_up	41403882	40935556	0.0443282	0.00429219	-0.145998	0.00429219	0.30103	0.00429219	1.77815	1.77815	0.30103	4	4	1	0	7	0.132985	NA	log10_fold_induction
55	1210314462	379721	2264-01-9	1H,1H,6H,6H-Perfluorohexane-1,6-diol diacrylate	DTXSID80379721	C2264019	203	BSK_BE3C_uPA_down	41405958	40937706	0.0274234	0.0841218	0.0101091	0.0841218	1.77815	0.0841218	1.77815	1.77815	0.30103	4	4	1	1	100	0.0822703	1.77815	log10_fold_induction
56	1210314462	379721	2264-01-9	1H,1H,6H,6H-Perfluorohexane-1,6-diol diacrylate	DTXSID80379721	C2264019	204	BSK_BE3C_uPA_up	41408460	40939700	0.0274234	-0.0101091	-0.0841218	-0.0101091	0.30103	-0.0101091	1.77815	1.77815	0.30103	4	4	1	0	7	0.0822703	NA	log10_fold_induction
57	1210314462	379721	2264-01-9	1H,1H,6H,6H-Perfluorohexane-1,6-diol diacrylate	DTXSID80379721	C2264019	205	BSK_BE3C_uPAR_down	41410504	40942094	0.0382521	0.1232	-0.0411982	0.1232	1.77815	0.1232	1.77815	1.77815	0.30103	4	4	1	1	100	0.114756	1.77815	log10_fold_induction
58	1210314462	379721	2264-01-9	1H,1H,6H,6H-Perfluorohexane-1,6-diol diacrylate	DTXSID80379721	C2264019	206	BSK_BE3C_uPAR_up	41412591	40944087	0.0382521	0.0411982	-0.1232	0.0411982	0.30103	0.0411982	1.77815	1.77815	0.30103	4	4	1	0	7	0.114756	NA	log10_fold_induction
59	1210314462	379721	2264-01-9	1H,1H,6H,6H-Perfluorohexane-1,6-diol diacrylate	DTXSID80379721	C2264019	207	BSK_CASM3C_HLADR_down	41413533	40944514	0.0348091	0.272401	-0.074322	0.272401	1.77815	0.272401	1.77815	1.77815	0.30103	4	4	1	1	100	0.104427	1.30103	log10_fold_induction
60	1210314462	379721	2264-01-9	1H,1H,6H,6H-Perfluorohexane-1,6-diol diacrylate	DTXSID80379721	C2264019	208	BSK_CASM3C_HLADR_up	41415484	40947546	0.0348091	0.074322	-0.272401	0.074322	0.845098	0.074322	1.77815	1.77815	0.30103	4	4	1	0	7	0.104427	NA	log10_fold_induction
61	1210314462	379721	2264-01-9	1H,1H,6H,6H-Perfluorohexane-1,6-diol diacrylate	DTXSID80379721	C2264019	209	BSK_CASM3C_IL6_down	41418743	40949888	0.0399408	0.107098	-0.109283	0.107098	1.30103	0.107098	0.30103	1.77815	0.30103	4	4	1	0	4	0.119822	NA	log10_fold_induction
62	1210314462	379721	2264-01-9	1H,1H,6H,6H-Perfluorohexane-1,6-diol diacrylate	DTXSID80379721	C2264019	210	BSK_CASM3C_IL6_up	41419179	40950604	0.0399408	0.109283	-0.107098	0.109283	0.30103	0.109283	0.30103	1.77815	0.30103	4	4	1	0	4	0.119822	NA	log10_fold_induction
63	1210314462	379721	2264-01-9	1H,1H,6H,6H-Perfluorohexane-1,6-diol diacrylate	DTXSID80379721	C2264019	211	BSK_CASM3C_IL8_down	41422575	40953456	0.0169704	0.0174264	-0.0865995	0.0174264	0.845098	0.0174264	1.77815	1.77815	0.30103	4	4	1	0	7	0.0791812	NA	log10_fold_induction
64	1210314462	379721	2264-01-9	1H,1H,6H,6H-Perfluorohexane-1,6-diol diacrylate	DTXSID80379721	C2264019	212	BSK_CASM3C_IL8_up	41422954	40955571	0.0169704	0.0865995	-0.0174264	0.0865995	1.77815	0.0865995	1.77815	1.77815	0.30103	4	4	1	1	100	0.0791812	1.77815	log10_fold_induction
65	1210314462	379721	2264-01-9	1H,1H,6H,6H-Perfluorohexane-1,6-diol diacrylate	DTXSID80379721	C2264019	213	BSK_CASM3C_LDLR_down	41426206	40957107	0.0247389	0.115607	0.0191809	0.115607	1.77815	0.115607	1.77815	1.77815	0.30103	4	4	1	1	100	0.0791812	1.77815	log10_fold_induction
66	1210314462	379721	2264-01-9	1H,1H,6H,6H-Perfluorohexane-1,6-diol diacrylate	DTXSID80379721	C2264019	214	BSK_CASM3C_LDLR_up	41426888	40959578	0.0247389	-0.0191809	-0.115607	-0.0191809	0.845098	-0.0191809	1.77815	1.77815	0.30103	4	4	1	0	7	0.0791812	NA	log10_fold_induction
67	1210314462	379721	2264-01-9	1H,1H,6H,6H-Perfluorohexane-1,6-diol diacrylate	DTXSID80379721	C2264019	215	BSK_CASM3C_MCP1_down	41429912	40960437	0.0289973	0.474866	0.00615552	0.474866	1.77815	0.474866	1.77815	1.77815	0.30103	4	4	1	1	100	0.0869918	1.77815	log10_fold_induction
68	1210314462	379721	2264-01-9	1H,1H,6H,6H-Perfluorohexane-1,6-diol diacrylate	DTXSID80379721	C2264019	216	BSK_CASM3C_MCP1_up	41431319	40963905	0.0289973	-0.00615552	-0.474866	-0.00615552	0.30103	-0.00615552	1.77815	1.77815	0.30103	4	4	1	0	7	0.0869918	NA	log10_fold_induction
69	1210314462	379721	2264-01-9	1H,1H,6H,6H-Perfluorohexane-1,6-diol diacrylate	DTXSID80379721	C2264019	217	BSK_CASM3C_MCSF_down	41433009	40965738	0.032285	0.60163	-0.0998612	0.60163	1.77815	0.60163	1.77815	1.77815	0.30103	4	4	1	1	100	0.0968551	0.845098	log10_fold_induction
70	1210314462	379721	2264-01-9	1H,1H,6H,6H-Perfluorohexane-1,6-diol diacrylate	DTXSID80379721	C2264019	218	BSK_CASM3C_MCSF_up	41435935	40966527	0.032285	0.0998612	-0.60163	0.0998612	0.30103	0.0998612	1.77815	1.77815	0.30103	4	4	1	0	7	0.0968551	NA	log10_fold_induction
71	1210314462	379721	2264-01-9	1H,1H,6H,6H-Perfluorohexane-1,6-diol diacrylate	DTXSID80379721	C2264019	219	BSK_CASM3C_MIG_down	41438012	40969019	0.0160081	1.34408	-0.0410451	1.34408	1.77815	1.34408	1.77815	1.77815	0.30103	4	4	1	1	100	0.0791812	0.845098	log10_fold_induction
72	1210314462	379721	2264-01-9	1H,1H,6H,6H-Perfluorohexane-1,6-diol diacrylate	DTXSID80379721	C2264019	220	BSK_CASM3C_MIG_up	41439639	40971563	0.0160081	0.0410451	-1.34408	0.0410451	0.30103	0.0410451	1.77815	1.77815	0.30103	4	4	1	0	7	0.0791812	NA	log10_fold_induction
73	1210314462	379721	2264-01-9	1H,1H,6H,6H-Perfluorohexane-1,6-diol diacrylate	DTXSID80379721	C2264019	221	BSK_CASM3C_Proliferation_down	41442547	40973777	0.0324287	0.975299	-0.0506365	0.975299	1.77815	0.975299	1.77815	1.77815	0.30103	4	4	1	1	100	0.0972861	1.30103	log10_fold_induction
74	1210314462	379721	2264-01-9	1H,1H,6H,6H-Perfluorohexane-1,6-diol diacrylate	DTXSID80379721	C2264019	222	BSK_CASM3C_Proliferation_up	41443245	40975836	0.0324287	0.0506365	-0.975299	0.0506365	0.30103	0.0506365	1.77815	1.77815	0.30103	4	4	1	0	7	0.0972861	NA	log10_fold_induction
75	1210314462	379721	2264-01-9	1H,1H,6H,6H-Perfluorohexane-1,6-diol diacrylate	DTXSID80379721	C2264019	223	BSK_CASM3C_SAA_down	41444860	40976305	0.0341966	0.282002	0.0498183	0.282002	1.77815	0.282002	1.77815	1.77815	0.30103	4	4	1	1	100	0.10259	1.30103	log10_fold_induction
76	1210314462	379721	2264-01-9	1H,1H,6H,6H-Perfluorohexane-1,6-diol diacrylate	DTXSID80379721	C2264019	224	BSK_CASM3C_SAA_up	41448243	40979483	0.0341966	-0.0498183	-0.282002	-0.0498183	0.30103	-0.0498183	1.77815	1.77815	0.30103	4	4	1	0	7	0.10259	NA	log10_fold_induction
77	1210314462	379721	2264-01-9	1H,1H,6H,6H-Perfluorohexane-1,6-diol diacrylate	DTXSID80379721	C2264019	225	BSK_CASM3C_SRB_down	41449033	40980444	0.0152775	0.344023	0.000309746	0.344023	1.77815	0.344023	1.77815	1.77815	0.30103	4	4	1	1	100	0.0791812	1.77815	log10_fold_induction
78	1210314462	379721	2264-01-9	1H,1H,6H,6H-Perfluorohexane-1,6-diol diacrylate	DTXSID80379721	C2264019	226	BSK_CASM3C_SRB_up	41451785	40983897	0.0152775	-0.000309746	-0.344023	-0.000309746	0.30103	-0.000309746	1.77815	1.77815	0.30103	4	4	1	0	7	0.0791812	NA	log10_fold_induction
79	1210314462	379721	2264-01-9	1H,1H,6H,6H-Perfluorohexane-1,6-diol diacrylate	DTXSID80379721	C2264019	227	BSK_CASM3C_Thrombomodulin_down	41452846	40985503	0.0331403	-0.0176181	-0.159095	-0.0176181	0.845098	-0.0176181	1.30103	1.77815	0.30103	4	4	1	0	7	0.0994208	NA	log10_fold_induction
80	1210314462	379721	2264-01-9	1H,1H,6H,6H-Perfluorohexane-1,6-diol diacrylate	DTXSID80379721	C2264019	228	BSK_CASM3C_Thrombomodulin_up	41456212	40986280	0.0331403	0.159095	0.0176181	0.159095	1.30103	0.159095	1.30103	1.77815	0.30103	4	4	1	0	10	0.0994208	NA	log10_fold_induction
81	1210314462	379721	2264-01-9	1H,1H,6H,6H-Perfluorohexane-1,6-diol diacrylate	DTXSID80379721	C2264019	229	BSK_CASM3C_TissueFactor_down	41457170	40989071	0.0383449	-0.0177639	-0.280439	-0.0177639	1.30103	-0.0177639	1.77815	1.77815	0.30103	4	4	1	0	7	0.115035	NA	log10_fold_induction
82	1210314462	379721	2264-01-9	1H,1H,6H,6H-Perfluorohexane-1,6-diol diacrylate	DTXSID80379721	C2264019	230	BSK_CASM3C_TissueFactor_up	41460247	40991071	0.0383449	0.280439	0.0177639	0.280439	1.77815	0.280439	1.77815	1.77815	0.30103	4	4	1	1	100	0.115035	1.77815	log10_fold_induction
83	1210314462	379721	2264-01-9	1H,1H,6H,6H-Perfluorohexane-1,6-diol diacrylate	DTXSID80379721	C2264019	231	BSK_CASM3C_uPAR_down	41461448	40993481	0.0356572	0.167184	-0.0412602	0.167184	1.77815	0.167184	1.77815	1.77815	0.30103	4	4	1	1	100	0.106972	1.77815	log10_fold_induction
84	1210314462	379721	2264-01-9	1H,1H,6H,6H-Perfluorohexane-1,6-diol diacrylate	DTXSID80379721	C2264019	232	BSK_CASM3C_uPAR_up	41464397	40994663	0.0356572	0.0412602	-0.167184	0.0412602	1.30103	0.0412602	1.77815	1.77815	0.30103	4	4	1	0	7	0.106972	NA	log10_fold_induction
85	1210314462	379721	2264-01-9	1H,1H,6H,6H-Perfluorohexane-1,6-diol diacrylate	DTXSID80379721	C2264019	233	BSK_CASM3C_VCAM1_down	41465250	40997615	0.0288806	0.969179	0.0109294	0.969179	1.77815	0.969179	1.77815	1.77815	0.30103	4	4	1	1	100	0.0866418	0.845098	log10_fold_induction
86	1210314462	379721	2264-01-9	1H,1H,6H,6H-Perfluorohexane-1,6-diol diacrylate	DTXSID80379721	C2264019	234	BSK_CASM3C_VCAM1_up	41466739	40998174	0.0288806	-0.0109294	-0.969179	-0.0109294	0.30103	-0.0109294	1.77815	1.77815	0.30103	4	4	1	0	7	0.0866418	NA	log10_fold_induction
87	1210314462	379721	2264-01-9	1H,1H,6H,6H-Perfluorohexane-1,6-diol diacrylate	DTXSID80379721	C2264019	235	BSK_hDFCGF_CollagenIII_down	41475810	41007766	0.0468254	0.159622	-0.182873	0.159622	1.77815	0.159622	0.845098	1.77815	0.30103	4	4	1	0	10	0.140476	NA	log10_fold_induction
88	1210314462	379721	2264-01-9	1H,1H,6H,6H-Perfluorohexane-1,6-diol diacrylate	DTXSID80379721	C2264019	236	BSK_hDFCGF_CollagenIII_up	41477694	41009779	0.0468254	0.182873	-0.159622	0.182873	0.845098	0.182873	0.845098	1.77815	0.30103	4	4	1	0	10	0.140476	NA	log10_fold_induction
89	1210314462	379721	2264-01-9	1H,1H,6H,6H-Perfluorohexane-1,6-diol diacrylate	DTXSID80379721	C2264019	237	BSK_hDFCGF_EGFR_down	41479455	41012046	0.0408959	0.0208249	-0.0762697	0.0208249	0.845098	0.0208249	1.77815	1.77815	0.30103	4	4	1	0	4	0.122688	NA	log10_fold_induction
90	1210314462	379721	2264-01-9	1H,1H,6H,6H-Perfluorohexane-1,6-diol diacrylate	DTXSID80379721	C2264019	238	BSK_hDFCGF_EGFR_up	41481135	41012616	0.0408959	0.0762697	-0.0208249	0.0762697	1.77815	0.0762697	1.77815	1.77815	0.30103	4	4	1	0	4	0.122688	NA	log10_fold_induction
91	1210314462	379721	2264-01-9	1H,1H,6H,6H-Perfluorohexane-1,6-diol diacrylate	DTXSID80379721	C2264019	239	BSK_hDFCGF_IL8_down	41482938	41015961	0.0085052	1.4891	-0.00115663	1.4891	1.77815	1.4891	1.77815	1.77815	0.30103	4	4	1	1	100	0.0791812	1.30103	log10_fold_induction
92	1210314462	379721	2264-01-9	1H,1H,6H,6H-Perfluorohexane-1,6-diol diacrylate	DTXSID80379721	C2264019	240	BSK_hDFCGF_IL8_up	41484901	41016348	0.0085052	0.00115663	-1.4891	0.00115663	0.30103	0.00115663	1.77815	1.77815	0.30103	4	4	1	0	7	0.0791812	NA	log10_fold_induction
93	1210314462	379721	2264-01-9	1H,1H,6H,6H-Perfluorohexane-1,6-diol diacrylate	DTXSID80379721	C2264019	241	BSK_hDFCGF_IP10_down	41488101	41019816	0.0268477	1.24559	0.121839	1.24559	1.30103	1.24559	1.30103	1.77815	0.30103	4	4	1	1	100	0.0805431	0.30103	log10_fold_induction
94	1210314462	379721	2264-01-9	1H,1H,6H,6H-Perfluorohexane-1,6-diol diacrylate	DTXSID80379721	C2264019	242	BSK_hDFCGF_IP10_up	41490052	41021809	0.0268477	-0.121839	-1.24559	-0.121839	0.30103	-0.121839	1.30103	1.77815	0.30103	4	4	1	0	7	0.0805431	NA	log10_fold_induction
95	1210314462	379721	2264-01-9	1H,1H,6H,6H-Perfluorohexane-1,6-diol diacrylate	DTXSID80379721	C2264019	243	BSK_hDFCGF_MCSF_down	41491841	41023841	0.0358353	0.919261	0.144257	0.919261	1.77815	0.919261	1.77815	1.77815	0.30103	4	4	1	1	100	0.107506	0.30103	log10_fold_induction
96	1210314462	379721	2264-01-9	1H,1H,6H,6H-Perfluorohexane-1,6-diol diacrylate	DTXSID80379721	C2264019	244	BSK_hDFCGF_MCSF_up	41494606	41025846	0.0358353	-0.144257	-0.919261	-0.144257	0.30103	-0.144257	1.77815	1.77815	0.30103	4	4	1	0	7	0.107506	NA	log10_fold_induction
97	1210314462	379721	2264-01-9	1H,1H,6H,6H-Perfluorohexane-1,6-diol diacrylate	DTXSID80379721	C2264019	245	BSK_hDFCGF_MIG_down	41495469	41027317	0.015833	1.27114	0.317754	1.27114	1.30103	1.27114	1.30103	1.77815	0.30103	4	4	1	1	100	0.0791812	0.30103	log10_fold_induction
98	1210314462	379721	2264-01-9	1H,1H,6H,6H-Perfluorohexane-1,6-diol diacrylate	DTXSID80379721	C2264019	246	BSK_hDFCGF_MIG_up	41497529	41029302	0.015833	-0.317754	-1.27114	-0.317754	0.30103	-0.317754	1.30103	1.77815	0.30103	4	4	1	0	7	0.0791812	NA	log10_fold_induction
99	1210314462	379721	2264-01-9	1H,1H,6H,6H-Perfluorohexane-1,6-diol diacrylate	DTXSID80379721	C2264019	247	BSK_hDFCGF_MMP1_down	41500200	41031980	0.0261274	0.560451	-0.0285067	0.560451	1.77815	0.560451	1.77815	1.77815	0.30103	4	4	1	1	100	0.0791812	1.30103	log10_fold_induction
100	1210314462	379721	2264-01-9	1H,1H,6H,6H-Perfluorohexane-1,6-diol diacrylate	DTXSID80379721	C2264019	248	BSK_hDFCGF_MMP1_up	41502251	41033971	0.0261274	0.0285067	-0.560451	0.0285067	0.30103	0.0285067	1.77815	1.77815	0.30103	4	4	1	0	7	0.0791812	NA	log10_fold_induction
101	1210314462	379721	2264-01-9	1H,1H,6H,6H-Perfluorohexane-1,6-diol diacrylate	DTXSID80379721	C2264019	249	BSK_hDFCGF_PAI1_down	41504077	41035925	0.0552355	0.920481	-0.0725849	0.920481	1.30103	0.920481	1.30103	1.77815	0.30103	4	4	1	1	100	0.165706	1.30103	log10_fold_induction
102	1210314462	379721	2264-01-9	1H,1H,6H,6H-Perfluorohexane-1,6-diol diacrylate	DTXSID80379721	C2264019	250	BSK_hDFCGF_PAI1_up	41506369	41037905	0.0552355	0.0725849	-0.920481	0.0725849	0.30103	0.0725849	1.30103	1.77815	0.30103	4	4	1	0	7	0.165706	NA	log10_fold_induction
103	1210314462	379721	2264-01-9	1H,1H,6H,6H-Perfluorohexane-1,6-diol diacrylate	DTXSID80379721	C2264019	251	BSK_hDFCGF_Proliferation_down	41507784	41039812	0.0451494	0.575602	0.346265	0.575602	0.845098	0.575602	0.845098	1.77815	0.30103	4	4	1	1	100	0.135448	0.30103	log10_fold_induction
104	1210314462	379721	2264-01-9	1H,1H,6H,6H-Perfluorohexane-1,6-diol diacrylate	DTXSID80379721	C2264019	252	BSK_hDFCGF_Proliferation_up	41509954	41040044	0.0451494	-0.346265	-0.575602	-0.346265	0.30103	-0.346265	0.845098	1.77815	0.30103	4	4	1	0	7	0.135448	NA	log10_fold_induction
105	1210314462	379721	2264-01-9	1H,1H,6H,6H-Perfluorohexane-1,6-diol diacrylate	DTXSID80379721	C2264019	253	BSK_hDFCGF_SRB_down	41511209	41042656	0.0244562	0.716302	0.0160924	0.716302	1.77815	0.716302	1.77815	1.77815	0.30103	4	4	1	1	100	0.0791812	0.845098	log10_fold_induction
106	1210314462	379721	2264-01-9	1H,1H,6H,6H-Perfluorohexane-1,6-diol diacrylate	DTXSID80379721	C2264019	254	BSK_hDFCGF_SRB_up	41514237	41045441	0.0244562	-0.0160924	-0.716302	-0.0160924	0.30103	-0.0160924	1.77815	1.77815	0.30103	4	4	1	0	7	0.0791812	NA	log10_fold_induction
107	1210314462	379721	2264-01-9	1H,1H,6H,6H-Perfluorohexane-1,6-diol diacrylate	DTXSID80379721	C2264019	255	BSK_hDFCGF_TIMP1_down	41516246	41047341	0.0444832	0.801766	0.0625115	0.801766	1.30103	0.801766	1.30103	1.77815	0.30103	4	4	1	1	100	0.13345	0.845098	log10_fold_induction
108	1210314462	379721	2264-01-9	1H,1H,6H,6H-Perfluorohexane-1,6-diol diacrylate	DTXSID80379721	C2264019	256	BSK_hDFCGF_TIMP1_up	41518478	41049340	0.0444832	-0.0625115	-0.801766	-0.0625115	0.30103	-0.0625115	1.30103	1.77815	0.30103	4	4	1	0	7	0.13345	NA	log10_fold_induction
109	1210314462	379721	2264-01-9	1H,1H,6H,6H-Perfluorohexane-1,6-diol diacrylate	DTXSID80379721	C2264019	257	BSK_hDFCGF_VCAM1_down	41519877	41051866	0.0476293	0.908806	0.349216	0.908806	1.30103	0.908806	1.30103	1.77815	0.30103	4	4	1	1	100	0.142888	0.30103	log10_fold_induction
110	1210314462	379721	2264-01-9	1H,1H,6H,6H-Perfluorohexane-1,6-diol diacrylate	DTXSID80379721	C2264019	258	BSK_hDFCGF_VCAM1_up	41522611	41053851	0.0476293	-0.349216	-0.908806	-0.349216	0.30103	-0.349216	1.30103	1.77815	0.30103	4	4	1	0	7	0.142888	NA	log10_fold_induction
111	1210314462	379721	2264-01-9	1H,1H,6H,6H-Perfluorohexane-1,6-diol diacrylate	DTXSID80379721	C2264019	259	BSK_KF3CT_ICAM1_down	41522744	41055760	0.0208251	0.571453	0.0299012	0.571453	1.77815	0.571453	1.77815	1.77815	0.30103	4	4	1	1	100	0.0791812	1.30103	log10_fold_induction
112	1210314462	379721	2264-01-9	1H,1H,6H,6H-Perfluorohexane-1,6-diol diacrylate	DTXSID80379721	C2264019	260	BSK_KF3CT_ICAM1_up	41525762	41056663	0.0208251	-0.0299012	-0.571453	-0.0299012	0.30103	-0.0299012	1.77815	1.77815	0.30103	4	4	1	0	7	0.0791812	NA	log10_fold_induction
113	1210314462	379721	2264-01-9	1H,1H,6H,6H-Perfluorohexane-1,6-diol diacrylate	DTXSID80379721	C2264019	261	BSK_KF3CT_IL1a_down	41528047	41059819	0.0285372	0.963695	-0.0043874	0.963695	1.77815	0.963695	1.77815	1.77815	0.30103	4	4	1	1	100	0.0856115	1.77815	log10_fold_induction
114	1210314462	379721	2264-01-9	1H,1H,6H,6H-Perfluorohexane-1,6-diol diacrylate	DTXSID80379721	C2264019	262	BSK_KF3CT_IL1a_up	41529489	41060625	0.0285372	0.0043874	-0.963695	0.0043874	0.30103	0.0043874	1.77815	1.77815	0.30103	4	4	1	0	7	0.0856115	NA	log10_fold_induction
115	1210314462	379721	2264-01-9	1H,1H,6H,6H-Perfluorohexane-1,6-diol diacrylate	DTXSID80379721	C2264019	263	BSK_KF3CT_IP10_down	41531388	41062448	0.0136712	1.51922	0.0162737	1.51922	1.77815	1.51922	1.77815	1.77815	0.30103	4	4	1	1	100	0.0791812	1.30103	log10_fold_induction
116	1210314462	379721	2264-01-9	1H,1H,6H,6H-Perfluorohexane-1,6-diol diacrylate	DTXSID80379721	C2264019	264	BSK_KF3CT_IP10_up	41534383	41065408	0.0136712	-0.0162737	-1.51922	-0.0162737	0.30103	-0.0162737	1.77815	1.77815	0.30103	4	4	1	0	7	0.0791812	NA	log10_fold_induction
117	1210314462	379721	2264-01-9	1H,1H,6H,6H-Perfluorohexane-1,6-diol diacrylate	DTXSID80379721	C2264019	265	BSK_KF3CT_MCP1_down	41535978	41067726	0.0387793	0.664073	0.0327794	0.664073	1.77815	0.664073	1.77815	1.77815	0.30103	4	4	1	1	100	0.116338	1.30103	log10_fold_induction
118	1210314462	379721	2264-01-9	1H,1H,6H,6H-Perfluorohexane-1,6-diol diacrylate	DTXSID80379721	C2264019	266	BSK_KF3CT_MCP1_up	41537923	41067917	0.0387793	-0.0327794	-0.664073	-0.0327794	0.30103	-0.0327794	1.77815	1.77815	0.30103	4	4	1	0	7	0.116338	NA	log10_fold_induction
119	1210314462	379721	2264-01-9	1H,1H,6H,6H-Perfluorohexane-1,6-diol diacrylate	DTXSID80379721	C2264019	267	BSK_KF3CT_MMP9_down	41540025	41071776	0.0279658	1.03298	-0.0385441	1.03298	1.77815	1.03298	1.77815	1.77815	0.30103	4	4	1	1	100	0.0838974	1.30103	log10_fold_induction
120	1210314462	379721	2264-01-9	1H,1H,6H,6H-Perfluorohexane-1,6-diol diacrylate	DTXSID80379721	C2264019	268	BSK_KF3CT_MMP9_up	41541763	41072050	0.0279658	0.0385441	-1.03298	0.0385441	0.30103	0.0385441	1.77815	1.77815	0.30103	4	4	1	0	7	0.0838974	NA	log10_fold_induction
121	1210314462	379721	2264-01-9	1H,1H,6H,6H-Perfluorohexane-1,6-diol diacrylate	DTXSID80379721	C2264019	269	BSK_KF3CT_SRB_down	41542858	41074709	0.00495542	0.205142	-0.00793278	0.205142	1.77815	0.205142	1.77815	1.77815	0.30103	4	4	1	1	100	0.0791812	1.77815	log10_fold_induction
122	1210314462	379721	2264-01-9	1H,1H,6H,6H-Perfluorohexane-1,6-diol diacrylate	DTXSID80379721	C2264019	270	BSK_KF3CT_SRB_up	41546504	41075781	0.00495542	0.00793278	-0.205142	0.00793278	0.30103	0.00793278	1.77815	1.77815	0.30103	4	4	1	0	7	0.0791812	NA	log10_fold_induction
123	1210314462	379721	2264-01-9	1H,1H,6H,6H-Perfluorohexane-1,6-diol diacrylate	DTXSID80379721	C2264019	273	BSK_KF3CT_TIMP2_down	41547809	41077783	0.030389	0.787628	0.010876	0.787628	1.77815	0.787628	1.77815	1.77815	0.30103	4	4	1	1	100	0.091167	1.30103	log10_fold_induction
124	1210314462	379721	2264-01-9	1H,1H,6H,6H-Perfluorohexane-1,6-diol diacrylate	DTXSID80379721	C2264019	274	BSK_KF3CT_TIMP2_up	41550052	41081442	0.030389	-0.010876	-0.787628	-0.010876	0.30103	-0.010876	1.77815	1.77815	0.30103	4	4	1	0	7	0.091167	NA	log10_fold_induction
125	1210314462	379721	2264-01-9	1H,1H,6H,6H-Perfluorohexane-1,6-diol diacrylate	DTXSID80379721	C2264019	275	BSK_KF3CT_uPA_down	41552262	41083175	0.0201658	0.615673	0.0268759	0.615673	1.77815	0.615673	1.77815	1.77815	0.30103	4	4	1	1	100	0.0791812	1.30103	log10_fold_induction
126	1210314462	379721	2264-01-9	1H,1H,6H,6H-Perfluorohexane-1,6-diol diacrylate	DTXSID80379721	C2264019	276	BSK_KF3CT_uPA_up	41554039	41083815	0.0201658	-0.0268759	-0.615673	-0.0268759	0.30103	-0.0268759	1.77815	1.77815	0.30103	4	4	1	0	7	0.0791812	NA	log10_fold_induction
127	1210314462	379721	2264-01-9	1H,1H,6H,6H-Perfluorohexane-1,6-diol diacrylate	DTXSID80379721	C2264019	277	BSK_LPS_CD40_down	41559759	41091426	0.0459677	0.773993	0.042657	0.773993	1.77815	0.773993	1.77815	1.77815	0.30103	4	4	1	1	100	0.137903	0.845098	log10_fold_induction
128	1210314462	379721	2264-01-9	1H,1H,6H,6H-Perfluorohexane-1,6-diol diacrylate	DTXSID80379721	C2264019	278	BSK_LPS_CD40_up	41561787	41093399	0.0459677	-0.042657	-0.773993	-0.042657	0.30103	-0.042657	1.77815	1.77815	0.30103	4	4	1	0	7	0.137903	NA	log10_fold_induction
129	1210314462	379721	2264-01-9	1H,1H,6H,6H-Perfluorohexane-1,6-diol diacrylate	DTXSID80379721	C2264019	279	BSK_LPS_Eselectin_down	41563174	41095973	0.0245419	1.25285	-0.0138621	1.25285	1.77815	1.25285	1.77815	1.77815	0.30103	4	4	1	1	100	0.0791812	1.30103	log10_fold_induction
130	1210314462	379721	2264-01-9	1H,1H,6H,6H-Perfluorohexane-1,6-diol diacrylate	DTXSID80379721	C2264019	280	BSK_LPS_Eselectin_up	41566533	41096591	0.0245419	0.0138621	-1.25285	0.0138621	0.30103	0.0138621	1.77815	1.77815	0.30103	4	4	1	0	7	0.0791812	NA	log10_fold_induction
131	1210314462	379721	2264-01-9	1H,1H,6H,6H-Perfluorohexane-1,6-diol diacrylate	DTXSID80379721	C2264019	281	BSK_LPS_IL1a_down	41567768	41098714	0.041036	0.805933	-0.00372207	0.805933	1.77815	0.805933	1.77815	1.77815	0.30103	4	4	1	1	100	0.123108	1.30103	log10_fold_induction
132	1210314462	379721	2264-01-9	1H,1H,6H,6H-Perfluorohexane-1,6-diol diacrylate	DTXSID80379721	C2264019	282	BSK_LPS_IL1a_up	41570145	41100190	0.041036	0.00372207	-0.805933	0.00372207	0.845098	0.00372207	1.77815	1.77815	0.30103	4	4	1	0	7	0.123108	NA	log10_fold_induction
133	1210314462	379721	2264-01-9	1H,1H,6H,6H-Perfluorohexane-1,6-diol diacrylate	DTXSID80379721	C2264019	283	BSK_LPS_IL8_down	41571775	41102342	0.029234	0.976727	0.0395935	0.976727	1.77815	0.976727	1.77815	1.77815	0.30103	4	4	1	1	100	0.087702	1.30103	log10_fold_induction
134	1210314462	379721	2264-01-9	1H,1H,6H,6H-Perfluorohexane-1,6-diol diacrylate	DTXSID80379721	C2264019	284	BSK_LPS_IL8_up	41574098	41106023	0.029234	-0.0395935	-0.976727	-0.0395935	0.845098	-0.0395935	1.77815	1.77815	0.30103	4	4	1	0	7	0.087702	NA	log10_fold_induction
135	1210314462	379721	2264-01-9	1H,1H,6H,6H-Perfluorohexane-1,6-diol diacrylate	DTXSID80379721	C2264019	285	BSK_LPS_MCP1_down	41576234	41107698	0.0298741	1.21209	-0.0361978	1.21209	1.77815	1.21209	1.77815	1.77815	0.30103	4	4	1	1	100	0.0896222	1.30103	log10_fold_induction
136	1210314462	379721	2264-01-9	1H,1H,6H,6H-Perfluorohexane-1,6-diol diacrylate	DTXSID80379721	C2264019	286	BSK_LPS_MCP1_up	41577904	41109695	0.0298741	0.0361978	-1.21209	0.0361978	0.30103	0.0361978	1.77815	1.77815	0.30103	4	4	1	0	7	0.0896222	NA	log10_fold_induction
137	1210314462	379721	2264-01-9	1H,1H,6H,6H-Perfluorohexane-1,6-diol diacrylate	DTXSID80379721	C2264019	287	BSK_LPS_MCSF_down	41580740	41111736	0.0348982	0.683698	-0.0309876	0.683698	1.77815	0.683698	1.77815	1.77815	0.30103	4	4	1	1	100	0.104695	1.30103	log10_fold_induction
138	1210314462	379721	2264-01-9	1H,1H,6H,6H-Perfluorohexane-1,6-diol diacrylate	DTXSID80379721	C2264019	288	BSK_LPS_MCSF_up	41582795	41113750	0.0348982	0.0309876	-0.683698	0.0309876	0.30103	0.0309876	1.77815	1.77815	0.30103	4	4	1	0	7	0.104695	NA	log10_fold_induction
139	1210314462	379721	2264-01-9	1H,1H,6H,6H-Perfluorohexane-1,6-diol diacrylate	DTXSID80379721	C2264019	289	BSK_LPS_PGE2_down	41583230	41115269	0.047229	0.332049	0.02405	0.332049	1.30103	0.332049	1.30103	1.77815	0.30103	4	4	1	1	100	0.141687	1.30103	log10_fold_induction
140	1210314462	379721	2264-01-9	1H,1H,6H,6H-Perfluorohexane-1,6-diol diacrylate	DTXSID80379721	C2264019	290	BSK_LPS_PGE2_up	41585257	41117209	0.047229	-0.02405	-0.332049	-0.02405	0.845098	-0.02405	1.30103	1.77815	0.30103	4	4	1	0	7	0.141687	NA	log10_fold_induction
141	1210314462	379721	2264-01-9	1H,1H,6H,6H-Perfluorohexane-1,6-diol diacrylate	DTXSID80379721	C2264019	291	BSK_LPS_SRB_down	41587110	41118845	0.0182919	1.2495	-0.00292656	1.2495	1.77815	1.2495	1.77815	1.77815	0.30103	4	4	1	1	100	0.0791812	1.30103	log10_fold_induction
142	1210314462	379721	2264-01-9	1H,1H,6H,6H-Perfluorohexane-1,6-diol diacrylate	DTXSID80379721	C2264019	292	BSK_LPS_SRB_up	41590020	41121355	0.0182919	0.00292656	-1.2495	0.00292656	0.30103	0.00292656	1.77815	1.77815	0.30103	4	4	1	0	7	0.0791812	NA	log10_fold_induction
143	1210314462	379721	2264-01-9	1H,1H,6H,6H-Perfluorohexane-1,6-diol diacrylate	DTXSID80379721	C2264019	293	BSK_LPS_TissueFactor_down	41592662	41122215	0.0404556	0.78287	-0.0328005	0.78287	1.77815	0.78287	1.77815	1.77815	0.30103	4	4	1	1	100	0.121367	1.30103	log10_fold_induction
144	1210314462	379721	2264-01-9	1H,1H,6H,6H-Perfluorohexane-1,6-diol diacrylate	DTXSID80379721	C2264019	294	BSK_LPS_TissueFactor_up	41592868	41124191	0.0404556	0.0328005	-0.78287	0.0328005	0.30103	0.0328005	1.77815	1.77815	0.30103	4	4	1	0	7	0.121367	NA	log10_fold_induction
145	1210314462	379721	2264-01-9	1H,1H,6H,6H-Perfluorohexane-1,6-diol diacrylate	DTXSID80379721	C2264019	295	BSK_LPS_TNFa_down	41596637	41127555	0.0456563	1.37601	-0.0420643	1.37601	1.77815	1.37601	1.77815	1.77815	0.30103	4	4	1	1	100	0.136969	1.30103	log10_fold_induction
146	1210314462	379721	2264-01-9	1H,1H,6H,6H-Perfluorohexane-1,6-diol diacrylate	DTXSID80379721	C2264019	296	BSK_LPS_TNFa_up	41598705	41129518	0.0456563	0.0420643	-1.37601	0.0420643	0.30103	0.0420643	1.77815	1.77815	0.30103	4	4	1	0	7	0.136969	NA	log10_fold_induction
147	1210314462	379721	2264-01-9	1H,1H,6H,6H-Perfluorohexane-1,6-diol diacrylate	DTXSID80379721	C2264019	297	BSK_LPS_VCAM1_down	41600376	41131733	0.0224864	1.16026	0.00740696	1.16026	1.77815	1.16026	1.77815	1.77815	0.30103	4	4	1	1	100	0.0791812	1.30103	log10_fold_induction
148	1210314462	379721	2264-01-9	1H,1H,6H,6H-Perfluorohexane-1,6-diol diacrylate	DTXSID80379721	C2264019	298	BSK_LPS_VCAM1_up	41602558	41133798	0.0224864	-0.00740696	-1.16026	-0.00740696	0.30103	-0.00740696	1.77815	1.77815	0.30103	4	4	1	0	7	0.0791812	NA	log10_fold_induction
149	1210314462	379721	2264-01-9	1H,1H,6H,6H-Perfluorohexane-1,6-diol diacrylate	DTXSID80379721	C2264019	299	BSK_SAg_CD38_down	41603192	41135545	0.0240847	1.0958	-0.00377503	1.0958	1.77815	1.0958	1.77815	1.77815	0.30103	4	4	1	1	100	0.0791812	1.30103	log10_fold_induction
150	1210314462	379721	2264-01-9	1H,1H,6H,6H-Perfluorohexane-1,6-diol diacrylate	DTXSID80379721	C2264019	300	BSK_SAg_CD38_up	41606476	41137523	0.0240847	0.00377503	-1.0958	0.00377503	0.30103	0.00377503	1.77815	1.77815	0.30103	4	4	1	0	7	0.0791812	NA	log10_fold_induction
151	1210314462	379721	2264-01-9	1H,1H,6H,6H-Perfluorohexane-1,6-diol diacrylate	DTXSID80379721	C2264019	301	BSK_SAg_CD40_down	41606832	41138970	0.032992	0.799623	0.0570494	0.799623	1.77815	0.799623	1.77815	1.77815	0.30103	4	4	1	1	100	0.0989761	0.845098	log10_fold_induction
152	1210314462	379721	2264-01-9	1H,1H,6H,6H-Perfluorohexane-1,6-diol diacrylate	DTXSID80379721	C2264019	302	BSK_SAg_CD40_up	41609632	41140264	0.032992	-0.0570494	-0.799623	-0.0570494	0.30103	-0.0570494	1.77815	1.77815	0.30103	4	4	1	0	7	0.0989761	NA	log10_fold_induction
153	1210314462	379721	2264-01-9	1H,1H,6H,6H-Perfluorohexane-1,6-diol diacrylate	DTXSID80379721	C2264019	303	BSK_SAg_CD69_down	41611270	41142625	0.035293	0.894081	-0.00529501	0.894081	1.77815	0.894081	1.77815	1.77815	0.30103	4	4	1	1	100	0.105879	1.30103	log10_fold_induction
154	1210314462	379721	2264-01-9	1H,1H,6H,6H-Perfluorohexane-1,6-diol diacrylate	DTXSID80379721	C2264019	304	BSK_SAg_CD69_up	41614159	41145882	0.035293	0.00529501	-0.894081	0.00529501	0.30103	0.00529501	1.77815	1.77815	0.30103	4	4	1	0	7	0.105879	NA	log10_fold_induction
155	1210314462	379721	2264-01-9	1H,1H,6H,6H-Perfluorohexane-1,6-diol diacrylate	DTXSID80379721	C2264019	305	BSK_SAg_Eselectin_down	41614967	41146889	0.0385532	1.14223	0.0121206	1.14223	1.77815	1.14223	1.77815	1.77815	0.30103	4	4	1	1	100	0.11566	0.845098	log10_fold_induction
156	1210314462	379721	2264-01-9	1H,1H,6H,6H-Perfluorohexane-1,6-diol diacrylate	DTXSID80379721	C2264019	306	BSK_SAg_Eselectin_up	41618518	41149239	0.0385532	-0.0121206	-1.14223	-0.0121206	0.30103	-0.0121206	1.77815	1.77815	0.30103	4	4	1	0	7	0.11566	NA	log10_fold_induction
157	1210314462	379721	2264-01-9	1H,1H,6H,6H-Perfluorohexane-1,6-diol diacrylate	DTXSID80379721	C2264019	307	BSK_SAg_IL8_down	41620576	41150918	0.0503036	0.805996	-0.10129	0.805996	1.77815	0.805996	1.77815	1.77815	0.30103	4	4	1	1	100	0.150911	1.30103	log10_fold_induction
158	1210314462	379721	2264-01-9	1H,1H,6H,6H-Perfluorohexane-1,6-diol diacrylate	DTXSID80379721	C2264019	308	BSK_SAg_IL8_up	41621308	41152056	0.0503036	0.10129	-0.805996	0.10129	0.30103	0.10129	1.77815	1.77815	0.30103	4	4	1	0	7	0.150911	NA	log10_fold_induction
159	1210314462	379721	2264-01-9	1H,1H,6H,6H-Perfluorohexane-1,6-diol diacrylate	DTXSID80379721	C2264019	309	BSK_SAg_MCP1_down	41623561	41155726	0.0317933	1.00428	-0.0607359	1.00428	1.77815	1.00428	1.77815	1.77815	0.30103	4	4	1	1	100	0.0953798	1.30103	log10_fold_induction
160	1210314462	379721	2264-01-9	1H,1H,6H,6H-Perfluorohexane-1,6-diol diacrylate	DTXSID80379721	C2264019	310	BSK_SAg_MCP1_up	41626397	41156806	0.0317933	0.0607359	-1.00428	0.0607359	0.30103	0.0607359	1.77815	1.77815	0.30103	4	4	1	0	7	0.0953798	NA	log10_fold_induction
161	1210314462	379721	2264-01-9	1H,1H,6H,6H-Perfluorohexane-1,6-diol diacrylate	DTXSID80379721	C2264019	311	BSK_SAg_MIG_down	41627684	41159441	0.00915097	1.60308	-0.0350796	1.60308	1.77815	1.60308	1.77815	1.77815	0.30103	4	4	1	1	100	0.0791812	1.30103	log10_fold_induction
162	1210314462	379721	2264-01-9	1H,1H,6H,6H-Perfluorohexane-1,6-diol diacrylate	DTXSID80379721	C2264019	312	BSK_SAg_MIG_up	41629704	41161450	0.00915097	0.0350796	-1.60308	0.0350796	0.30103	0.0350796	1.77815	1.77815	0.30103	4	4	1	0	7	0.0791812	NA	log10_fold_induction
163	1210314462	379721	2264-01-9	1H,1H,6H,6H-Perfluorohexane-1,6-diol diacrylate	DTXSID80379721	C2264019	313	BSK_SAg_PBMCCytotoxicity_down	41632016	41162961	0.0216496	0.504489	0.0232755	0.504489	1.77815	0.504489	1.77815	1.77815	0.30103	4	4	1	1	100	0.0791812	1.30103	log10_fold_induction
164	1210314462	379721	2264-01-9	1H,1H,6H,6H-Perfluorohexane-1,6-diol diacrylate	DTXSID80379721	C2264019	314	BSK_SAg_PBMCCytotoxicity_up	41634476	41164395	0.0216496	-0.0232755	-0.504489	-0.0232755	0.30103	-0.0232755	1.77815	1.77815	0.30103	4	4	1	0	7	0.0791812	NA	log10_fold_induction
165	1210314462	379721	2264-01-9	1H,1H,6H,6H-Perfluorohexane-1,6-diol diacrylate	DTXSID80379721	C2264019	315	BSK_SAg_Proliferation_down	41635153	41167495	0.0398651	0.920864	0.0073631	0.920864	1.77815	0.920864	1.77815	1.77815	0.30103	4	4	1	1	100	0.119595	0.845098	log10_fold_induction
166	1210314462	379721	2264-01-9	1H,1H,6H,6H-Perfluorohexane-1,6-diol diacrylate	DTXSID80379721	C2264019	316	BSK_SAg_Proliferation_up	41637107	41169441	0.0398651	-0.0073631	-0.920864	-0.0073631	0.30103	-0.0073631	1.77815	1.77815	0.30103	4	4	1	0	7	0.119595	NA	log10_fold_induction
167	1210314462	379721	2264-01-9	1H,1H,6H,6H-Perfluorohexane-1,6-diol diacrylate	DTXSID80379721	C2264019	317	BSK_SAg_SRB_down	41743488	41275807	0.017511	1.14459	0.00304366	1.14459	1.77815	1.14459	1.77815	1.77815	0.30103	4	4	1	1	100	0.0791812	1.30103	log10_fold_induction
168	1210314462	379721	2264-01-9	1H,1H,6H,6H-Perfluorohexane-1,6-diol diacrylate	DTXSID80379721	C2264019	318	BSK_SAg_SRB_up	41745999	41276060	0.017511	-0.00304366	-1.14459	-0.00304366	0.30103	-0.00304366	1.77815	1.77815	0.30103	4	4	1	0	7	0.0791812	NA	log10_fold_induction
169	1210314462	379721	2264-01-9	1H,1H,6H,6H-Perfluorohexane-1,6-diol diacrylate	DTXSID80379721	C2264019	2809	BSK_BT_Bcell_Proliferation_up	41746579	41278498	0.0255571	-0.0153353	-1.01203	-0.0153353	0.30103	-0.0153353	1.77815	1.77815	0.30103	4	4	1	0	7	0.0791812	NA	log10_fold_induction
170	1210314462	379721	2264-01-9	1H,1H,6H,6H-Perfluorohexane-1,6-diol diacrylate	DTXSID80379721	C2264019	2810	BSK_BT_Bcell_Proliferation_down	41747516	41279206	0.0255571	1.01203	0.0153353	1.01203	1.77815	1.01203	1.77815	1.77815	0.30103	4	4	1	1	100	0.0791812	0.845098	log10_fold_induction
171	1210314462	379721	2264-01-9	1H,1H,6H,6H-Perfluorohexane-1,6-diol diacrylate	DTXSID80379721	C2264019	2811	BSK_BT_PBMCCytotoxicity_up	41748509	41279456	0.0196792	-0.0523546	-0.631482	-0.0523546	0.30103	-0.0523546	1.77815	1.77815	0.30103	4	4	1	0	7	0.0791812	NA	log10_fold_induction
172	1210314462	379721	2264-01-9	1H,1H,6H,6H-Perfluorohexane-1,6-diol diacrylate	DTXSID80379721	C2264019	2812	BSK_BT_PBMCCytotoxicity_down	41749188	41280225	0.0196792	0.631482	0.0523546	0.631482	1.77815	0.631482	1.77815	1.77815	0.30103	4	4	1	1	100	0.0791812	0.845098	log10_fold_induction
173	1210314462	379721	2264-01-9	1H,1H,6H,6H-Perfluorohexane-1,6-diol diacrylate	DTXSID80379721	C2264019	2813	BSK_BT_sIgG_up	41749515	41281379	0.0627711	-0.0947825	-1.54565	-0.0947825	0.30103	-0.0947825	1.30103	1.77815	0.30103	4	4	1	0	7	0.188313	NA	log10_fold_induction
174	1210314462	379721	2264-01-9	1H,1H,6H,6H-Perfluorohexane-1,6-diol diacrylate	DTXSID80379721	C2264019	2814	BSK_BT_sIgG_down	41750183	41282114	0.0627711	1.54565	0.0947825	1.54565	1.30103	1.54565	1.30103	1.77815	0.30103	4	4	1	1	100	0.188313	0.845098	log10_fold_induction
175	1210314462	379721	2264-01-9	1H,1H,6H,6H-Perfluorohexane-1,6-diol diacrylate	DTXSID80379721	C2264019	2815	BSK_BT_xIL17A_up	41751075	41282291	0.14554	-0.299121	-1.90719	-0.299121	0.30103	-0.299121	1.77815	1.77815	0.30103	4	4	1	0	7	0.436621	NA	log10_fold_induction
176	1210314462	379721	2264-01-9	1H,1H,6H,6H-Perfluorohexane-1,6-diol diacrylate	DTXSID80379721	C2264019	2816	BSK_BT_xIL17A_down	41751900	41283287	0.14554	1.90719	0.299121	1.90719	1.77815	1.90719	1.77815	1.77815	0.30103	4	4	1	1	100	0.436621	0.845098	log10_fold_induction
177	1210314462	379721	2264-01-9	1H,1H,6H,6H-Perfluorohexane-1,6-diol diacrylate	DTXSID80379721	C2264019	2817	BSK_BT_xIL17F_up	41752392	41284239	0.07396	-0.482807	-1.05182	-0.482807	0.30103	-0.482807	1.77815	1.77815	0.30103	4	4	1	0	7	0.22188	NA	log10_fold_induction
178	1210314462	379721	2264-01-9	1H,1H,6H,6H-Perfluorohexane-1,6-diol diacrylate	DTXSID80379721	C2264019	2818	BSK_BT_xIL17F_down	41753341	41284947	0.07396	1.05182	0.482807	1.05182	1.77815	1.05182	1.77815	1.77815	0.30103	4	4	1	1	100	0.22188	0.30103	log10_fold_induction
179	1210314462	379721	2264-01-9	1H,1H,6H,6H-Perfluorohexane-1,6-diol diacrylate	DTXSID80379721	C2264019	2819	BSK_BT_xIL2_up	41754481	41285036	0.0734978	-0.212091	-2.15838	-0.212091	0.30103	-0.212091	1.77815	1.77815	0.30103	4	4	1	0	7	0.220493	NA	log10_fold_induction
180	1210314462	379721	2264-01-9	1H,1H,6H,6H-Perfluorohexane-1,6-diol diacrylate	DTXSID80379721	C2264019	2820	BSK_BT_xIL2_down	41755050	41285762	0.0734978	2.15838	0.212091	2.15838	1.77815	2.15838	1.77815	1.77815	0.30103	4	4	1	1	100	0.220493	0.845098	log10_fold_induction
181	1210314462	379721	2264-01-9	1H,1H,6H,6H-Perfluorohexane-1,6-diol diacrylate	DTXSID80379721	C2264019	2821	BSK_BT_xIL6_up	41755321	41287084	0.0926589	-0.223303	-1.92976	-0.223303	0.30103	-0.223303	1.77815	1.77815	0.30103	4	4	1	0	7	0.277977	NA	log10_fold_induction
182	1210314462	379721	2264-01-9	1H,1H,6H,6H-Perfluorohexane-1,6-diol diacrylate	DTXSID80379721	C2264019	2822	BSK_BT_xIL6_down	41756550	41287300	0.0926589	1.92976	0.223303	1.92976	1.77815	1.92976	1.77815	1.77815	0.30103	4	4	1	1	100	0.277977	0.845098	log10_fold_induction
183	1210314462	379721	2264-01-9	1H,1H,6H,6H-Perfluorohexane-1,6-diol diacrylate	DTXSID80379721	C2264019	2823	BSK_BT_xTNFa_up	41756893	41288582	0.056133	-0.314174	-2.39809	-0.314174	0.30103	-0.314174	1.77815	1.77815	0.30103	4	4	1	0	7	0.168399	NA	log10_fold_induction
184	1210314462	379721	2264-01-9	1H,1H,6H,6H-Perfluorohexane-1,6-diol diacrylate	DTXSID80379721	C2264019	2824	BSK_BT_xTNFa_down	41757879	41288859	0.056133	2.39809	0.314174	2.39809	1.77815	2.39809	1.77815	1.77815	0.30103	4	4	1	1	100	0.168399	0.30103	log10_fold_induction
185	1210314462	379721	2264-01-9	1H,1H,6H,6H-Perfluorohexane-1,6-diol diacrylate	DTXSID80379721	C2264019	2825	BSK_MyoF_ACTA1_up	41758828	41289350	0.0327451	-0.0294143	-0.52358	-0.0294143	0.30103	-0.0294143	1.77815	1.77815	0.30103	4	4	1	0	7	0.0982354	NA	log10_fold_induction
186	1210314462	379721	2264-01-9	1H,1H,6H,6H-Perfluorohexane-1,6-diol diacrylate	DTXSID80379721	C2264019	2826	BSK_MyoF_ACTA1_down	41759093	41290760	0.0327451	0.52358	0.0294143	0.52358	1.77815	0.52358	1.77815	1.77815	0.30103	4	4	1	1	100	0.0982354	0.845098	log10_fold_induction
187	1210314462	379721	2264-01-9	1H,1H,6H,6H-Perfluorohexane-1,6-diol diacrylate	DTXSID80379721	C2264019	2827	BSK_MyoF_bFGF_up	41759757	41291310	0.0206774	0.0204118	-1.00275	0.0204118	0.845098	0.0204118	1.30103	1.77815	0.30103	4	4	1	0	7	0.0791812	NA	log10_fold_induction
188	1210314462	379721	2264-01-9	1H,1H,6H,6H-Perfluorohexane-1,6-diol diacrylate	DTXSID80379721	C2264019	2828	BSK_MyoF_bFGF_down	41760807	41291704	0.0206774	1.00275	-0.0204118	1.00275	1.30103	1.00275	1.30103	1.77815	0.30103	4	4	1	1	100	0.0791812	1.30103	log10_fold_induction
189	1210314462	379721	2264-01-9	1H,1H,6H,6H-Perfluorohexane-1,6-diol diacrylate	DTXSID80379721	C2264019	2829	BSK_MyoF_VCAM1_up	41761205	41292932	0.0312034	-0.0789515	-1.0842	-0.0789515	0.30103	-0.0789515	1.77815	1.77815	0.30103	4	4	1	0	7	0.0936101	NA	log10_fold_induction
190	1210314462	379721	2264-01-9	1H,1H,6H,6H-Perfluorohexane-1,6-diol diacrylate	DTXSID80379721	C2264019	2830	BSK_MyoF_VCAM1_down	41761736	41293665	0.0312034	1.0842	0.0789515	1.0842	1.77815	1.0842	1.77815	1.77815	0.30103	4	4	1	1	100	0.0936101	0.845098	log10_fold_induction
191	1210314462	379721	2264-01-9	1H,1H,6H,6H-Perfluorohexane-1,6-diol diacrylate	DTXSID80379721	C2264019	2831	BSK_MyoF_CollagenI_up	41762992	41293853	0.0303038	0.0321667	-0.618814	0.0321667	0.30103	0.0321667	1.77815	1.77815	0.30103	4	4	1	0	7	0.0909113	NA	log10_fold_induction
192	1210314462	379721	2264-01-9	1H,1H,6H,6H-Perfluorohexane-1,6-diol diacrylate	DTXSID80379721	C2264019	2832	BSK_MyoF_CollagenI_down	41763702	41294610	0.0303038	0.618814	-0.0321667	0.618814	1.77815	0.618814	1.77815	1.77815	0.30103	4	4	1	1	100	0.0909113	1.30103	log10_fold_induction
193	1210314462	379721	2264-01-9	1H,1H,6H,6H-Perfluorohexane-1,6-diol diacrylate	DTXSID80379721	C2264019	2833	BSK_MyoF_CollagenIII_up	41764344	41295390	0.0308146	0.0104262	-0.945224	0.0104262	0.30103	0.0104262	1.77815	1.77815	0.30103	4	4	1	0	7	0.0924439	NA	log10_fold_induction
194	1210314462	379721	2264-01-9	1H,1H,6H,6H-Perfluorohexane-1,6-diol diacrylate	DTXSID80379721	C2264019	2834	BSK_MyoF_CollagenIII_down	41765004	41295966	0.0308146	0.945224	-0.0104262	0.945224	1.77815	0.945224	1.77815	1.77815	0.30103	4	4	1	1	100	0.0924439	1.30103	log10_fold_induction
195	1210314462	379721	2264-01-9	1H,1H,6H,6H-Perfluorohexane-1,6-diol diacrylate	DTXSID80379721	C2264019	2835	BSK_MyoF_CollagenIV_up	41765933	41296688	0.0474825	0.0174841	-0.329223	0.0174841	0.30103	0.0174841	1.77815	1.77815	0.30103	4	4	1	0	7	0.142448	NA	log10_fold_induction
196	1210314462	379721	2264-01-9	1H,1H,6H,6H-Perfluorohexane-1,6-diol diacrylate	DTXSID80379721	C2264019	2836	BSK_MyoF_CollagenIV_down	41766751	41297314	0.0474825	0.329223	-0.0174841	0.329223	1.77815	0.329223	1.77815	1.77815	0.30103	4	4	1	1	100	0.142448	1.30103	log10_fold_induction
197	1210314462	379721	2264-01-9	1H,1H,6H,6H-Perfluorohexane-1,6-diol diacrylate	DTXSID80379721	C2264019	2837	BSK_MyoF_IL8_up	41766833	41298211	0.0538899	-0.0265875	-1.14189	-0.0265875	0.30103	-0.0265875	1.77815	1.77815	0.30103	4	4	1	0	7	0.16167	NA	log10_fold_induction
198	1210314462	379721	2264-01-9	1H,1H,6H,6H-Perfluorohexane-1,6-diol diacrylate	DTXSID80379721	C2264019	2838	BSK_MyoF_IL8_down	41767507	41299446	0.0538899	1.14189	0.0265875	1.14189	1.77815	1.14189	1.77815	1.77815	0.30103	4	4	1	1	100	0.16167	1.30103	log10_fold_induction
199	1210314462	379721	2264-01-9	1H,1H,6H,6H-Perfluorohexane-1,6-diol diacrylate	DTXSID80379721	C2264019	2839	BSK_MyoF_Decorin_up	41768366	41300031	0.0316381	-0.00990522	-0.612363	-0.00990522	0.30103	-0.00990522	1.77815	1.77815	0.30103	4	4	1	0	7	0.0949143	NA	log10_fold_induction
200	1210314462	379721	2264-01-9	1H,1H,6H,6H-Perfluorohexane-1,6-diol diacrylate	DTXSID80379721	C2264019	2840	BSK_MyoF_Decorin_down	41769460	41300526	0.0316381	0.612363	0.00990522	0.612363	1.77815	0.612363	1.77815	1.77815	0.30103	4	4	1	1	100	0.0949143	1.30103	log10_fold_induction
201	1210314462	379721	2264-01-9	1H,1H,6H,6H-Perfluorohexane-1,6-diol diacrylate	DTXSID80379721	C2264019	2841	BSK_MyoF_MMP1_up	41769693	41301591	0.0558901	0.247008	-0.182885	0.247008	0.845098	0.247008	0.845098	1.77815	0.30103	4	4	1	0	10	0.16767	NA	log10_fold_induction
202	1210314462	379721	2264-01-9	1H,1H,6H,6H-Perfluorohexane-1,6-diol diacrylate	DTXSID80379721	C2264019	2842	BSK_MyoF_MMP1_down	41770966	41302307	0.0558901	0.182885	-0.247008	0.182885	1.77815	0.182885	0.845098	1.77815	0.30103	4	4	1	0	10	0.16767	NA	log10_fold_induction
203	1210314462	379721	2264-01-9	1H,1H,6H,6H-Perfluorohexane-1,6-diol diacrylate	DTXSID80379721	C2264019	2843	BSK_MyoF_PAI1_up	41771291	41302885	0.0256726	0.0304515	-1.1554	0.0304515	0.845098	0.0304515	1.77815	1.77815	0.30103	4	4	1	0	7	0.0791812	NA	log10_fold_induction
204	1210314462	379721	2264-01-9	1H,1H,6H,6H-Perfluorohexane-1,6-diol diacrylate	DTXSID80379721	C2264019	2844	BSK_MyoF_PAI1_down	41772054	41303563	0.0256726	1.1554	-0.0304515	1.1554	1.77815	1.1554	1.77815	1.77815	0.30103	4	4	1	1	100	0.0791812	1.30103	log10_fold_induction
205	1210314462	379721	2264-01-9	1H,1H,6H,6H-Perfluorohexane-1,6-diol diacrylate	DTXSID80379721	C2264019	2845	BSK_MyoF_SRB_up	41773038	41304399	0.00927541	0.0148628	-1.0407	0.0148628	0.30103	0.0148628	1.77815	1.77815	0.30103	4	4	1	0	7	0.0791812	NA	log10_fold_induction
206	1210314462	379721	2264-01-9	1H,1H,6H,6H-Perfluorohexane-1,6-diol diacrylate	DTXSID80379721	C2264019	2846	BSK_MyoF_SRB_down	41773393	41305113	0.00927541	1.0407	-0.0148628	1.0407	1.77815	1.0407	1.77815	1.77815	0.30103	4	4	1	1	100	0.0791812	1.30103	log10_fold_induction
207	1210314462	379721	2264-01-9	1H,1H,6H,6H-Perfluorohexane-1,6-diol diacrylate	DTXSID80379721	C2264019	2847	BSK_MyoF_TIMP1_up	41774550	41305399	0.048646	0.00953407	-0.833458	0.00953407	0.845098	0.00953407	1.77815	1.77815	0.30103	4	4	1	0	7	0.145938	NA	log10_fold_induction
208	1210314462	379721	2264-01-9	1H,1H,6H,6H-Perfluorohexane-1,6-diol diacrylate	DTXSID80379721	C2264019	2848	BSK_MyoF_TIMP1_down	41774717	41305977	0.048646	0.833458	-0.00953407	0.833458	1.77815	0.833458	1.77815	1.77815	0.30103	4	4	1	1	100	0.145938	1.30103	log10_fold_induction
209	1210314462	379721	2264-01-9	1H,1H,6H,6H-Perfluorohexane-1,6-diol diacrylate	DTXSID80379721	C2264019	2849	BSK_BF4T_MCP1_up	41778040	41309210	0.0316156	-0.00385148	-0.312385	-0.00385148	0.30103	-0.00385148	1.77815	1.77815	0.30103	4	4	1	0	7	0.0948467	NA	log10_fold_induction
210	1210314462	379721	2264-01-9	1H,1H,6H,6H-Perfluorohexane-1,6-diol diacrylate	DTXSID80379721	C2264019	2850	BSK_BF4T_MCP1_down	41778218	41309636	0.0316156	0.312385	0.00385148	0.312385	1.77815	0.312385	1.77815	1.77815	0.30103	4	4	1	1	100	0.0948467	1.30103	log10_fold_induction
211	1210314462	379721	2264-01-9	1H,1H,6H,6H-Perfluorohexane-1,6-diol diacrylate	DTXSID80379721	C2264019	2851	BSK_BF4T_Eotaxin3_up	41778757	41309938	0.0514451	0.0127627	-0.368474	0.0127627	0.30103	0.0127627	1.77815	1.77815	0.30103	4	4	1	0	7	0.154335	NA	log10_fold_induction
212	1210314462	379721	2264-01-9	1H,1H,6H,6H-Perfluorohexane-1,6-diol diacrylate	DTXSID80379721	C2264019	2852	BSK_BF4T_Eotaxin3_down	41779043	41310018	0.0514451	0.368474	-0.0127627	0.368474	1.77815	0.368474	1.77815	1.77815	0.30103	4	4	1	1	100	0.154335	1.77815	log10_fold_induction
213	1210314462	379721	2264-01-9	1H,1H,6H,6H-Perfluorohexane-1,6-diol diacrylate	DTXSID80379721	C2264019	2853	BSK_BF4T_VCAM1_up	41779232	41310430	0.0344748	-0.0134828	-0.312871	-0.0134828	0.30103	-0.0134828	1.77815	1.77815	0.30103	4	4	1	0	7	0.103424	NA	log10_fold_induction
214	1210314462	379721	2264-01-9	1H,1H,6H,6H-Perfluorohexane-1,6-diol diacrylate	DTXSID80379721	C2264019	2854	BSK_BF4T_VCAM1_down	41779553	41310717	0.0344748	0.312871	0.0134828	0.312871	1.77815	0.312871	1.77815	1.77815	0.30103	4	4	1	1	100	0.103424	0.845098	log10_fold_induction
215	1210314462	379721	2264-01-9	1H,1H,6H,6H-Perfluorohexane-1,6-diol diacrylate	DTXSID80379721	C2264019	2855	BSK_BF4T_ICAM1_up	41779727	41311147	0.0174772	-0.0335293	-0.20072	-0.0335293	0.30103	-0.0335293	1.77815	1.77815	0.30103	4	4	1	0	7	0.0791812	NA	log10_fold_induction
216	1210314462	379721	2264-01-9	1H,1H,6H,6H-Perfluorohexane-1,6-diol diacrylate	DTXSID80379721	C2264019	2856	BSK_BF4T_ICAM1_down	41780251	41311226	0.0174772	0.20072	0.0335293	0.20072	1.77815	0.20072	1.77815	1.77815	0.30103	4	4	1	1	100	0.0791812	1.30103	log10_fold_induction
217	1210314462	379721	2264-01-9	1H,1H,6H,6H-Perfluorohexane-1,6-diol diacrylate	DTXSID80379721	C2264019	2857	BSK_BF4T_CD90_up	41780443	41311638	0.0122231	-0.00394674	-0.0757493	-0.00394674	0.30103	-0.00394674	1.77815	1.77815	0.30103	4	4	1	0	7	0.0791812	NA	log10_fold_induction
218	1210314462	379721	2264-01-9	1H,1H,6H,6H-Perfluorohexane-1,6-diol diacrylate	DTXSID80379721	C2264019	2858	BSK_BF4T_CD90_down	41780864	41311925	0.0122231	0.0757493	0.00394674	0.0757493	1.77815	0.0757493	1.77815	1.77815	0.30103	4	4	1	0	100	0.0791812	NA	log10_fold_induction
219	1210314462	379721	2264-01-9	1H,1H,6H,6H-Perfluorohexane-1,6-diol diacrylate	DTXSID80379721	C2264019	2859	BSK_BF4T_IL8_up	41780967	41312325	0.0355071	0.0120429	-0.197183	0.0120429	0.30103	0.0120429	1.77815	1.77815	0.30103	4	4	1	0	7	0.106521	NA	log10_fold_induction
220	1210314462	379721	2264-01-9	1H,1H,6H,6H-Perfluorohexane-1,6-diol diacrylate	DTXSID80379721	C2264019	2860	BSK_BF4T_IL8_down	41781458	41312434	0.0355071	0.197183	-0.0120429	0.197183	1.77815	0.197183	1.77815	1.77815	0.30103	4	4	1	1	100	0.106521	1.77815	log10_fold_induction
221	1210314462	379721	2264-01-9	1H,1H,6H,6H-Perfluorohexane-1,6-diol diacrylate	DTXSID80379721	C2264019	2861	BSK_BF4T_IL1a_up	41781653	41312845	0.017892	0.054091	-0.191294	0.054091	0.30103	0.054091	1.77815	1.77815	0.30103	4	4	1	0	7	0.0791812	NA	log10_fold_induction
222	1210314462	379721	2264-01-9	1H,1H,6H,6H-Perfluorohexane-1,6-diol diacrylate	DTXSID80379721	C2264019	2862	BSK_BF4T_IL1a_down	41781921	41313192	0.017892	0.191294	-0.054091	0.191294	1.77815	0.191294	1.77815	1.77815	0.30103	4	4	1	1	100	0.0791812	1.77815	log10_fold_induction
223	1210314462	379721	2264-01-9	1H,1H,6H,6H-Perfluorohexane-1,6-diol diacrylate	DTXSID80379721	C2264019	2863	BSK_BF4T_Keratin818_up	41782177	41313530	0.0243772	0.0476937	-0.0353189	0.0476937	1.30103	0.0476937	1.30103	1.77815	0.30103	4	4	1	0	4	0.0791812	NA	log10_fold_induction
224	1210314462	379721	2264-01-9	1H,1H,6H,6H-Perfluorohexane-1,6-diol diacrylate	DTXSID80379721	C2264019	2864	BSK_BF4T_Keratin818_down	41782472	41313839	0.0243772	0.0353189	-0.0476937	0.0353189	1.77815	0.0353189	1.30103	1.77815	0.30103	4	4	1	0	4	0.0791812	NA	log10_fold_induction
225	1210314462	379721	2264-01-9	1H,1H,6H,6H-Perfluorohexane-1,6-diol diacrylate	DTXSID80379721	C2264019	2865	BSK_BF4T_MMP1_up	41782929	41313988	0.0171924	0.0630818	-0.0371722	0.0630818	1.30103	0.0630818	1.30103	1.77815	0.30103	4	4	1	0	7	0.0791812	NA	log10_fold_induction
226	1210314462	379721	2264-01-9	1H,1H,6H,6H-Perfluorohexane-1,6-diol diacrylate	DTXSID80379721	C2264019	2866	BSK_BF4T_MMP1_down	41783116	41314401	0.0171924	0.0371722	-0.0630818	0.0371722	1.77815	0.0371722	1.30103	1.77815	0.30103	4	4	1	0	7	0.0791812	NA	log10_fold_induction
227	1210314462	379721	2264-01-9	1H,1H,6H,6H-Perfluorohexane-1,6-diol diacrylate	DTXSID80379721	C2264019	2867	BSK_BF4T_MMP3_up	41783575	41314546	0.029105	0.158522	-0.162458	0.158522	1.30103	0.158522	1.77815	1.77815	0.30103	4	4	1	0	10	0.087315	NA	log10_fold_induction
228	1210314462	379721	2264-01-9	1H,1H,6H,6H-Perfluorohexane-1,6-diol diacrylate	DTXSID80379721	C2264019	2868	BSK_BF4T_MMP3_down	41783639	41315086	0.029105	0.162458	-0.158522	0.162458	1.77815	0.162458	1.77815	1.77815	0.30103	4	4	1	0	10	0.087315	NA	log10_fold_induction
229	1210314462	379721	2264-01-9	1H,1H,6H,6H-Perfluorohexane-1,6-diol diacrylate	DTXSID80379721	C2264019	2869	BSK_BF4T_MMP9_up	41784176	41315153	0.030667	0.0306848	-0.112363	0.0306848	0.30103	0.0306848	1.77815	1.77815	0.30103	4	4	1	0	7	0.0920009	NA	log10_fold_induction
230	1210314462	379721	2264-01-9	1H,1H,6H,6H-Perfluorohexane-1,6-diol diacrylate	DTXSID80379721	C2264019	2870	BSK_BF4T_MMP9_down	41784407	41315528	0.030667	0.112363	-0.0306848	0.112363	1.77815	0.112363	1.77815	1.77815	0.30103	4	4	1	1	100	0.0920009	1.77815	log10_fold_induction
231	1210314462	379721	2264-01-9	1H,1H,6H,6H-Perfluorohexane-1,6-diol diacrylate	DTXSID80379721	C2264019	2871	BSK_BF4T_PAI1_up	41784569	41315967	0.0165437	0.00177744	-0.0328413	0.00177744	0.30103	0.00177744	1.30103	1.77815	0.30103	4	4	1	0	4	0.0791812	NA	log10_fold_induction
232	1210314462	379721	2264-01-9	1H,1H,6H,6H-Perfluorohexane-1,6-diol diacrylate	DTXSID80379721	C2264019	2872	BSK_BF4T_PAI1_down	41784835	41316265	0.0165437	0.0328413	-0.00177744	0.0328413	1.30103	0.0328413	1.30103	1.77815	0.30103	4	4	1	0	4	0.0791812	NA	log10_fold_induction
233	1210314462	379721	2264-01-9	1H,1H,6H,6H-Perfluorohexane-1,6-diol diacrylate	DTXSID80379721	C2264019	2873	BSK_BF4T_SRB_up	41785240	41316505	0.00762483	0.0159226	-0.0501135	0.0159226	0.30103	0.0159226	1.77815	1.77815	0.30103	4	4	1	0	7	0.0791812	NA	log10_fold_induction
234	1210314462	379721	2264-01-9	1H,1H,6H,6H-Perfluorohexane-1,6-diol diacrylate	DTXSID80379721	C2264019	2874	BSK_BF4T_SRB_down	41785545	41316804	0.00762483	0.0501135	-0.0159226	0.0501135	1.77815	0.0501135	1.77815	1.77815	0.30103	4	4	1	0	100	0.0791812	NA	log10_fold_induction
235	1210314462	379721	2264-01-9	1H,1H,6H,6H-Perfluorohexane-1,6-diol diacrylate	DTXSID80379721	C2264019	2875	BSK_BF4T_tPA_up	41785780	41317175	0.028652	0.0633679	-0.206792	0.0633679	0.30103	0.0633679	1.77815	1.77815	0.30103	4	4	1	0	7	0.085956	NA	log10_fold_induction
236	1210314462	379721	2264-01-9	1H,1H,6H,6H-Perfluorohexane-1,6-diol diacrylate	DTXSID80379721	C2264019	2876	BSK_BF4T_tPA_down	41786087	41317473	0.028652	0.206792	-0.0633679	0.206792	1.77815	0.206792	1.77815	1.77815	0.30103	4	4	1	1	100	0.085956	1.30103	log10_fold_induction
237	1210314462	379721	2264-01-9	1H,1H,6H,6H-Perfluorohexane-1,6-diol diacrylate	DTXSID80379721	C2264019	2877	BSK_BF4T_uPA_up	41786449	41317713	0.019653	0.0207101	-0.0835033	0.0207101	0.30103	0.0207101	1.77815	1.77815	0.30103	4	4	1	0	7	0.0791812	NA	log10_fold_induction
238	1210314462	379721	2264-01-9	1H,1H,6H,6H-Perfluorohexane-1,6-diol diacrylate	DTXSID80379721	C2264019	2878	BSK_BF4T_uPA_down	41786753	41318012	0.019653	0.0835033	-0.0207101	0.0835033	1.77815	0.0835033	1.77815	1.77815	0.30103	4	4	1	1	100	0.0791812	1.77815	log10_fold_induction
239	1210314462	379721	2264-01-9	1H,1H,6H,6H-Perfluorohexane-1,6-diol diacrylate	DTXSID80379721	C2264019	2879	BSK_BE3C_ICAM1_up	41468973	40999874	0.0167871	0.00770501	-0.193343	0.00770501	0.30103	0.00770501	1.77815	1.77815	0.30103	4	4	1	0	7	0.0791812	NA	log10_fold_induction
240	1210314462	379721	2264-01-9	1H,1H,6H,6H-Perfluorohexane-1,6-diol diacrylate	DTXSID80379721	C2264019	2880	BSK_BE3C_ICAM1_down	41469229	41000512	0.0167871	0.193343	-0.00770501	0.193343	1.77815	0.193343	1.77815	1.77815	0.30103	4	4	1	1	100	0.0791812	1.77815	log10_fold_induction
241	1210314462	379721	2264-01-9	1H,1H,6H,6H-Perfluorohexane-1,6-diol diacrylate	DTXSID80379721	C2264019	2881	BSK_BE3C_ITAC_up	41469514	41001137	0.016505	0.000348657	-0.346269	0.000348657	0.30103	0.000348657	1.77815	1.77815	0.30103	4	4	1	0	7	0.0791812	NA	log10_fold_induction
242	1210314462	379721	2264-01-9	1H,1H,6H,6H-Perfluorohexane-1,6-diol diacrylate	DTXSID80379721	C2264019	2882	BSK_BE3C_ITAC_down	41470253	41001292	0.016505	0.346269	-0.000348657	0.346269	1.77815	0.346269	1.77815	1.77815	0.30103	4	4	1	1	100	0.0791812	1.77815	log10_fold_induction
243	1210314462	379721	2264-01-9	1H,1H,6H,6H-Perfluorohexane-1,6-diol diacrylate	DTXSID80379721	C2264019	2883	BSK_BE3C_IL8_up	41470769	41001675	0.0387279	-0.00729866	-0.195585	-0.00729866	0.30103	-0.00729866	1.77815	1.77815	0.30103	4	4	1	0	7	0.116184	NA	log10_fold_induction
244	1210314462	379721	2264-01-9	1H,1H,6H,6H-Perfluorohexane-1,6-diol diacrylate	DTXSID80379721	C2264019	2884	BSK_BE3C_IL8_down	41471032	41002313	0.0387279	0.195585	0.00729866	0.195585	1.77815	0.195585	1.77815	1.77815	0.30103	4	4	1	1	100	0.116184	1.30103	log10_fold_induction
245	1210314462	379721	2264-01-9	1H,1H,6H,6H-Perfluorohexane-1,6-diol diacrylate	DTXSID80379721	C2264019	2885	BSK_BE3C_EGFR_up	41471369	41002932	0.0185798	0.0238858	-0.103346	0.0238858	0.30103	0.0238858	1.77815	1.77815	0.30103	4	4	1	0	7	0.0791812	NA	log10_fold_induction
246	1210314462	379721	2264-01-9	1H,1H,6H,6H-Perfluorohexane-1,6-diol diacrylate	DTXSID80379721	C2264019	2886	BSK_BE3C_EGFR_down	41472052	41003093	0.0185798	0.103346	-0.0238858	0.103346	1.77815	0.103346	1.77815	1.77815	0.30103	4	4	1	1	100	0.0791812	1.77815	log10_fold_induction
247	1210314462	379721	2264-01-9	1H,1H,6H,6H-Perfluorohexane-1,6-diol diacrylate	DTXSID80379721	C2264019	2887	BSK_BE3C_Keratin818_up	41472568	41003532	0.0191597	0.150124	0.00661859	0.150124	1.30103	0.150124	1.30103	1.77815	0.30103	4	4	1	1	100	0.0791812	1.30103	log10_fold_induction
248	1210314462	379721	2264-01-9	1H,1H,6H,6H-Perfluorohexane-1,6-diol diacrylate	DTXSID80379721	C2264019	2888	BSK_BE3C_Keratin818_down	41472728	41004218	0.0191597	-0.00661859	-0.150124	-0.00661859	0.30103	-0.00661859	1.30103	1.77815	0.30103	4	4	1	0	7	0.0791812	NA	log10_fold_induction
249	1210314462	379721	2264-01-9	1H,1H,6H,6H-Perfluorohexane-1,6-diol diacrylate	DTXSID80379721	C2264019	2889	BSK_BE3C_MMP9_up	41473106	41004737	0.0241019	0.0189392	-0.0997967	0.0189392	0.30103	0.0189392	1.77815	1.77815	0.30103	4	4	1	0	7	0.0791812	NA	log10_fold_induction
250	1210314462	379721	2264-01-9	1H,1H,6H,6H-Perfluorohexane-1,6-diol diacrylate	DTXSID80379721	C2264019	2890	BSK_BE3C_MMP9_down	41473969	41004890	0.0241019	0.0997967	-0.0189392	0.0997967	1.77815	0.0997967	1.77815	1.77815	0.30103	4	4	1	1	100	0.0791812	1.77815	log10_fold_induction
251	1210314462	379721	2264-01-9	1H,1H,6H,6H-Perfluorohexane-1,6-diol diacrylate	DTXSID80379721	C2264019	2891	BSK_CASM3C_PAI1_up	41474371	41005275	0.00991623	0.00162467	-0.20019	0.00162467	0.845098	0.00162467	1.77815	1.77815	0.30103	4	4	1	0	7	0.0791812	NA	log10_fold_induction
252	1210314462	379721	2264-01-9	1H,1H,6H,6H-Perfluorohexane-1,6-diol diacrylate	DTXSID80379721	C2264019	2892	BSK_CASM3C_PAI1_down	41474604	41005936	0.00991623	0.20019	-0.00162467	0.20019	1.77815	0.20019	1.77815	1.77815	0.30103	4	4	1	1	100	0.0791812	1.77815	log10_fold_induction
253	1210314462	379721	2264-01-9	1H,1H,6H,6H-Perfluorohexane-1,6-diol diacrylate	DTXSID80379721	C2264019	2893	BSK_hDFCGF_MCP1_up	41554513	41086133	0.0256449	-0.0489944	-1.20203	-0.0489944	0.30103	-0.0489944	1.30103	1.77815	0.30103	4	4	1	0	7	0.0791812	NA	log10_fold_induction
254	1210314462	379721	2264-01-9	1H,1H,6H,6H-Perfluorohexane-1,6-diol diacrylate	DTXSID80379721	C2264019	2894	BSK_hDFCGF_MCP1_down	41555202	41086344	0.0256449	1.20203	0.0489944	1.20203	1.30103	1.20203	1.30103	1.77815	0.30103	4	4	1	1	100	0.0791812	0.845098	log10_fold_induction
255	1210314462	379721	2264-01-9	1H,1H,6H,6H-Perfluorohexane-1,6-diol diacrylate	DTXSID80379721	C2264019	2895	BSK_hDFCGF_ICAM1_up	41555730	41086680	0.0162679	-0.0565134	-1.44488	-0.0565134	0.30103	-0.0565134	1.30103	1.77815	0.30103	4	4	1	0	7	0.0791812	NA	log10_fold_induction
256	1210314462	379721	2264-01-9	1H,1H,6H,6H-Perfluorohexane-1,6-diol diacrylate	DTXSID80379721	C2264019	2896	BSK_hDFCGF_ICAM1_down	41556058	41087314	0.0162679	1.44488	0.0565134	1.44488	1.30103	1.44488	1.30103	1.77815	0.30103	4	4	1	1	100	0.0791812	0.845098	log10_fold_induction
257	1210314462	379721	2264-01-9	1H,1H,6H,6H-Perfluorohexane-1,6-diol diacrylate	DTXSID80379721	C2264019	2897	BSK_hDFCGF_CollagenI_up	41556504	41087740	0.0500423	0.0893039	0.0210681	0.0893039	1.30103	0.0893039	1.30103	1.77815	0.30103	4	4	1	0	4	0.150127	NA	log10_fold_induction
258	1210314462	379721	2264-01-9	1H,1H,6H,6H-Perfluorohexane-1,6-diol diacrylate	DTXSID80379721	C2264019	2898	BSK_hDFCGF_CollagenI_down	41556961	41088186	0.0500423	-0.0210681	-0.0893039	-0.0210681	0.845098	-0.0210681	1.30103	1.77815	0.30103	4	4	1	0	4	0.150127	NA	log10_fold_induction
259	1210314462	379721	2264-01-9	1H,1H,6H,6H-Perfluorohexane-1,6-diol diacrylate	DTXSID80379721	C2264019	2899	BSK_hDFCGF_ITAC_up	41557529	41088518	0.0271017	-0.19133	-1.02438	-0.19133	0.30103	-0.19133	1.30103	1.77815	0.30103	4	4	1	0	7	0.0813051	NA	log10_fold_induction
260	1210314462	379721	2264-01-9	1H,1H,6H,6H-Perfluorohexane-1,6-diol diacrylate	DTXSID80379721	C2264019	2900	BSK_hDFCGF_ITAC_down	41557768	41089109	0.0271017	1.02438	0.19133	1.02438	1.30103	1.02438	1.30103	1.77815	0.30103	4	4	1	1	100	0.0813051	0.30103	log10_fold_induction
261	1210314462	379721	2264-01-9	1H,1H,6H,6H-Perfluorohexane-1,6-diol diacrylate	DTXSID80379721	C2264019	2901	BSK_hDFCGF_TIMP2_up	41558109	41089733	0.0355987	-0.0617118	-0.598831	-0.0617118	0.30103	-0.0617118	1.77815	1.77815	0.30103	4	4	1	0	7	0.106796	NA	log10_fold_induction
262	1210314462	379721	2264-01-9	1H,1H,6H,6H-Perfluorohexane-1,6-diol diacrylate	DTXSID80379721	C2264019	2902	BSK_hDFCGF_TIMP2_down	41558862	41089883	0.0355987	0.598831	0.0617118	0.598831	1.77815	0.598831	1.77815	1.77815	0.30103	4	4	1	1	100	0.106796	0.845098	log10_fold_induction
263	1210314462	379721	2264-01-9	1H,1H,6H,6H-Perfluorohexane-1,6-diol diacrylate	DTXSID80379721	C2264019	2903	BSK_KF3CT_IL8_up	41638956	41170134	0.019012	0.0145996	-0.452959	0.0145996	0.845098	0.0145996	1.77815	1.77815	0.30103	4	4	1	0	7	0.0791812	NA	log10_fold_induction
264	1210314462	379721	2264-01-9	1H,1H,6H,6H-Perfluorohexane-1,6-diol diacrylate	DTXSID80379721	C2264019	2904	BSK_KF3CT_IL8_down	41639352	41170394	0.019012	0.452959	-0.0145996	0.452959	1.77815	0.452959	1.77815	1.77815	0.30103	4	4	1	1	100	0.0791812	1.30103	log10_fold_induction
265	1210314462	379721	2264-01-9	1H,1H,6H,6H-Perfluorohexane-1,6-diol diacrylate	DTXSID80379721	C2264019	2905	BSK_KF3CT_MIG_up	41639602	41171011	0.0116848	-0.00868849	-1.52433	-0.00868849	0.30103	-0.00868849	1.77815	1.77815	0.30103	4	4	1	0	7	0.0791812	NA	log10_fold_induction
266	1210314462	379721	2264-01-9	1H,1H,6H,6H-Perfluorohexane-1,6-diol diacrylate	DTXSID80379721	C2264019	2906	BSK_KF3CT_MIG_down	41640134	41171412	0.0116848	1.52433	0.00868849	1.52433	1.77815	1.52433	1.77815	1.77815	0.30103	4	4	1	1	100	0.0791812	1.30103	log10_fold_induction
267	1210314462	379721	2264-01-9	1H,1H,6H,6H-Perfluorohexane-1,6-diol diacrylate	DTXSID80379721	C2264019	2907	BSK_KF3CT_PAI1_up	41640498	41171696	0.0191067	0.0526411	-0.863454	0.0526411	0.845098	0.0526411	1.77815	1.77815	0.30103	4	4	1	0	7	0.0791812	NA	log10_fold_induction
268	1210314462	379721	2264-01-9	1H,1H,6H,6H-Perfluorohexane-1,6-diol diacrylate	DTXSID80379721	C2264019	2908	BSK_KF3CT_PAI1_down	41640988	41172364	0.0191067	0.863454	-0.0526411	0.863454	1.77815	0.863454	1.77815	1.77815	0.30103	4	4	1	1	100	0.0791812	1.30103	log10_fold_induction
269	1210314462	379721	2264-01-9	1H,1H,6H,6H-Perfluorohexane-1,6-diol diacrylate	DTXSID80379721	C2264019	2909	BSK_IMphg_MCP1_up	41775441	41306976	0.0231724	0.0647643	-0.185736	0.0647643	0.30103	0.0647643	1.77815	1.77815	0.30103	4	4	1	0	7	0.0791812	NA	log10_fold_induction
270	1210314462	379721	2264-01-9	1H,1H,6H,6H-Perfluorohexane-1,6-diol diacrylate	DTXSID80379721	C2264019	2910	BSK_IMphg_MCP1_down	41775929	41307092	0.0231724	0.185736	-0.0647643	0.185736	1.77815	0.185736	1.77815	1.77815	0.30103	4	4	1	1	100	0.0791812	1.77815	log10_fold_induction
271	1210314462	379721	2264-01-9	1H,1H,6H,6H-Perfluorohexane-1,6-diol diacrylate	DTXSID80379721	C2264019	2911	BSK_IMphg_MIP1a_up	41776289	41307336	0.0295408	0.0643979	0.0266604	0.0643979	0.30103	0.0643979	0.30103	1.77815	0.30103	4	4	1	0	4	0.0886223	NA	log10_fold_induction
272	1210314462	379721	2264-01-9	1H,1H,6H,6H-Perfluorohexane-1,6-diol diacrylate	DTXSID80379721	C2264019	2912	BSK_IMphg_MIP1a_down	41776632	41307599	0.0295408	-0.0266604	-0.0643979	-0.0266604	1.77815	-0.0266604	0.30103	1.77815	0.30103	4	4	1	0	4	0.0886223	NA	log10_fold_induction
273	1210314462	379721	2264-01-9	1H,1H,6H,6H-Perfluorohexane-1,6-diol diacrylate	DTXSID80379721	C2264019	2913	BSK_IMphg_VCAM1_up	41776753	41307969	0.0171772	0.0120789	-0.298877	0.0120789	0.30103	0.0120789	1.77815	1.77815	0.30103	4	4	1	0	7	0.0791812	NA	log10_fold_induction
274	1210314462	379721	2264-01-9	1H,1H,6H,6H-Perfluorohexane-1,6-diol diacrylate	DTXSID80379721	C2264019	2914	BSK_IMphg_VCAM1_down	41777131	41308306	0.0171772	0.298877	-0.0120789	0.298877	1.77815	0.298877	1.77815	1.77815	0.30103	4	4	1	1	100	0.0791812	1.30103	log10_fold_induction
275	1210314462	379721	2264-01-9	1H,1H,6H,6H-Perfluorohexane-1,6-diol diacrylate	DTXSID80379721	C2264019	2915	BSK_IMphg_CD40_up	41777311	41308731	0.0233889	-0.0127473	-0.37131	-0.0127473	0.30103	-0.0127473	1.77815	1.77815	0.30103	4	4	1	0	7	0.0791812	NA	log10_fold_induction
276	1210314462	379721	2264-01-9	1H,1H,6H,6H-Perfluorohexane-1,6-diol diacrylate	DTXSID80379721	C2264019	2916	BSK_IMphg_CD40_down	41777834	41308811	0.0233889	0.37131	0.0127473	0.37131	1.77815	0.37131	1.77815	1.77815	0.30103	4	4	1	1	100	0.0791812	1.30103	log10_fold_induction
277	1210314462	379721	2264-01-9	1H,1H,6H,6H-Perfluorohexane-1,6-diol diacrylate	DTXSID80379721	C2264019	2917	BSK_IMphg_ESelectin_up	41786971	41318281	0.0287511	-0.00554321	-0.310452	-0.00554321	0.30103	-0.00554321	1.77815	1.77815	0.30103	4	4	1	0	7	0.0862532	NA	log10_fold_induction
278	1210314462	379721	2264-01-9	1H,1H,6H,6H-Perfluorohexane-1,6-diol diacrylate	DTXSID80379721	C2264019	2918	BSK_IMphg_ESelectin_down	41787404	41318569	0.0287511	0.310452	0.00554321	0.310452	1.77815	0.310452	1.77815	1.77815	0.30103	4	4	1	1	100	0.0862532	1.30103	log10_fold_induction
279	1210314462	379721	2264-01-9	1H,1H,6H,6H-Perfluorohexane-1,6-diol diacrylate	DTXSID80379721	C2264019	2919	BSK_IMphg_CD69_up	41787577	41318999	0.0377357	0.00700276	-0.228646	0.00700276	0.30103	0.00700276	1.77815	1.77815	0.30103	4	4	1	0	7	0.113207	NA	log10_fold_induction
280	1210314462	379721	2264-01-9	1H,1H,6H,6H-Perfluorohexane-1,6-diol diacrylate	DTXSID80379721	C2264019	2920	BSK_IMphg_CD69_down	41788103	41319078	0.0377357	0.228646	-0.00700276	0.228646	1.77815	0.228646	1.77815	1.77815	0.30103	4	4	1	1	100	0.113207	1.77815	log10_fold_induction
281	1210314462	379721	2264-01-9	1H,1H,6H,6H-Perfluorohexane-1,6-diol diacrylate	DTXSID80379721	C2264019	2921	BSK_IMphg_IL8_up	41788331	41319453	0.0367282	0.0576465	0.00629791	0.0576465	1.30103	0.0576465	1.30103	1.77815	0.30103	4	4	1	0	4	0.110185	NA	log10_fold_induction
282	1210314462	379721	2264-01-9	1H,1H,6H,6H-Perfluorohexane-1,6-diol diacrylate	DTXSID80379721	C2264019	2922	BSK_IMphg_IL8_down	41788612	41319777	0.0367282	-0.00629791	-0.0576465	-0.00629791	0.30103	-0.00629791	1.30103	1.77815	0.30103	4	4	1	0	4	0.110185	NA	log10_fold_induction
283	1210314462	379721	2264-01-9	1H,1H,6H,6H-Perfluorohexane-1,6-diol diacrylate	DTXSID80379721	C2264019	2923	BSK_IMphg_IL1a_up	41788776	41320219	0.0378335	0.0650669	-0.141067	0.0650669	0.845098	0.0650669	1.77815	1.77815	0.30103	4	4	1	0	7	0.113501	NA	log10_fold_induction
284	1210314462	379721	2264-01-9	1H,1H,6H,6H-Perfluorohexane-1,6-diol diacrylate	DTXSID80379721	C2264019	2924	BSK_IMphg_IL1a_down	41789109	41320288	0.0378335	0.141067	-0.0650669	0.141067	1.77815	0.141067	1.77815	1.77815	0.30103	4	4	1	0	10	0.113501	NA	log10_fold_induction
285	1210314462	379721	2264-01-9	1H,1H,6H,6H-Perfluorohexane-1,6-diol diacrylate	DTXSID80379721	C2264019	2925	BSK_IMphg_MCSF_up	41789458	41320698	0.0238042	0.000140393	-0.082541	0.000140393	0.845098	0.000140393	1.77815	1.77815	0.30103	4	4	1	0	7	0.0791812	NA	log10_fold_induction
286	1210314462	379721	2264-01-9	1H,1H,6H,6H-Perfluorohexane-1,6-diol diacrylate	DTXSID80379721	C2264019	2926	BSK_IMphg_MCSF_down	41789746	41320986	0.0238042	0.082541	-0.000140393	0.082541	1.77815	0.082541	1.77815	1.77815	0.30103	4	4	1	1	100	0.0791812	1.77815	log10_fold_induction
287	1210314462	379721	2264-01-9	1H,1H,6H,6H-Perfluorohexane-1,6-diol diacrylate	DTXSID80379721	C2264019	2927	BSK_IMphg_IL10_up	41790092	41321332	0.055187	-0.0179751	-1.13497	-0.0179751	0.30103	-0.0179751	1.77815	1.77815	0.30103	4	4	1	0	7	0.165561	NA	log10_fold_induction
288	1210314462	379721	2264-01-9	1H,1H,6H,6H-Perfluorohexane-1,6-diol diacrylate	DTXSID80379721	C2264019	2928	BSK_IMphg_IL10_down	41790401	41321641	0.055187	1.13497	0.0179751	1.13497	1.77815	1.13497	1.77815	1.77815	0.30103	4	4	1	1	100	0.165561	1.30103	log10_fold_induction
289	1210314462	379721	2264-01-9	1H,1H,6H,6H-Perfluorohexane-1,6-diol diacrylate	DTXSID80379721	C2264019	2929	BSK_IMphg_SRB_up	41790666	41321906	0.01016	-0.00986231	-0.0253745	-0.00986231	0.845098	-0.00986231	0.30103	1.77815	0.30103	4	4	1	0	4	0.0791812	NA	log10_fold_induction
290	1210314462	379721	2264-01-9	1H,1H,6H,6H-Perfluorohexane-1,6-diol diacrylate	DTXSID80379721	C2264019	2930	BSK_IMphg_SRB_down	41790947	41322187	0.01016	0.0253745	0.00986231	0.0253745	0.30103	0.0253745	0.30103	1.77815	0.30103	4	4	1	0	4	0.0791812	NA	log10_fold_induction
291	1210314462	379721	2264-01-9	1H,1H,6H,6H-Perfluorohexane-1,6-diol diacrylate	DTXSID80379721	C2264019	2931	BSK_IMphg_SRB.Mphg_up	41791273	41322513	0.0205634	0.0509983	-0.153122	0.0509983	1.30103	0.0509983	1.77815	1.77815	0.30103	4	4	1	0	7	0.0791812	NA	log10_fold_induction
292	1210314462	379721	2264-01-9	1H,1H,6H,6H-Perfluorohexane-1,6-diol diacrylate	DTXSID80379721	C2264019	2932	BSK_IMphg_SRB.Mphg_down	41791462	41322702	0.0205634	0.153122	-0.0509983	0.153122	1.77815	0.153122	1.77815	1.77815	0.30103	4	4	1	0	10	0.0791812	NA	log10_fold_induction
293	1210314462	379721	2264-01-9	1H,1H,6H,6H-Perfluorohexane-1,6-diol diacrylate	DTXSID80379721	C2264019	2933	BSK_LPS_Thrombomodulin_up	41641671	41172576	0.0335444	0.104569	-0.269673	0.104569	1.30103	0.104569	1.77815	1.77815	0.30103	4	4	1	0	7	0.100633	NA	log10_fold_induction
294	1210314462	379721	2264-01-9	1H,1H,6H,6H-Perfluorohexane-1,6-diol diacrylate	DTXSID80379721	C2264019	2934	BSK_LPS_Thrombomodulin_down	41641742	41173404	0.0335444	0.269673	-0.104569	0.269673	1.77815	0.269673	1.77815	1.77815	0.30103	4	4	1	1	100	0.100633	1.77815	log10_fold_induction
295	1210314462	379721	2264-01-9	1H,1H,6H,6H-Perfluorohexane-1,6-diol diacrylate	DTXSID80379721	C2264019	2935	BSK_LPS_CD69_up	41642435	41173465	0.0343628	0.00810865	-0.624277	0.00810865	0.30103	0.00810865	1.30103	1.77815	0.30103	4	4	1	0	7	0.103088	NA	log10_fold_induction
296	1210314462	379721	2264-01-9	1H,1H,6H,6H-Perfluorohexane-1,6-diol diacrylate	DTXSID80379721	C2264019	2936	BSK_LPS_CD69_down	41642782	41174182	0.0343628	0.624277	-0.00810865	0.624277	1.30103	0.624277	1.30103	1.77815	0.30103	4	4	1	1	100	0.103088	1.30103	log10_fold_induction
297	1210314463	194615	4180-26-1	1H,1H,9H-Perfluorononyl acrylate	DTXSID00194615	C4180261	145	BSK_3C_Eselectin_down	41644861	41175869	0.0227449	0.0118101	-0.00678696	0.0118101	1.30103	0.0118101	1.30103	1.77815	0.30103	4	4	1	0	4	0.0791812	NA	log10_fold_induction
298	1210314463	194615	4180-26-1	1H,1H,9H-Perfluorononyl acrylate	DTXSID00194615	C4180261	146	BSK_3C_Eselectin_up	41646744	41177835	0.0227449	0.00678696	-0.0118101	0.00678696	0.30103	0.00678696	1.30103	1.77815	0.30103	4	4	1	0	4	0.0791812	NA	log10_fold_induction
299	1210314463	194615	4180-26-1	1H,1H,9H-Perfluorononyl acrylate	DTXSID00194615	C4180261	147	BSK_3C_HLADR_down	41648347	41179988	0.0258321	0.00804691	-0.0138288	0.00804691	0.845098	0.00804691	1.30103	1.77815	0.30103	4	4	1	0	4	0.0791812	NA	log10_fold_induction
300	1210314463	194615	4180-26-1	1H,1H,9H-Perfluorononyl acrylate	DTXSID00194615	C4180261	148	BSK_3C_HLADR_up	41650158	41181978	0.0258321	0.0138288	-0.00804691	0.0138288	1.30103	0.0138288	1.30103	1.77815	0.30103	4	4	1	0	4	0.0791812	NA	log10_fold_induction
301	1210314463	194615	4180-26-1	1H,1H,9H-Perfluorononyl acrylate	DTXSID00194615	C4180261	149	BSK_3C_ICAM1_down	41652280	41184181	0.0170603	0.017476	-0.00204934	0.017476	1.30103	0.017476	1.30103	1.77815	0.30103	4	4	1	0	4	0.0791812	NA	log10_fold_induction
302	1210314463	194615	4180-26-1	1H,1H,9H-Perfluorononyl acrylate	DTXSID00194615	C4180261	150	BSK_3C_ICAM1_up	41653334	41185054	0.0170603	0.00204934	-0.017476	0.00204934	0.30103	0.00204934	1.30103	1.77815	0.30103	4	4	1	0	4	0.0791812	NA	log10_fold_induction
303	1210314463	194615	4180-26-1	1H,1H,9H-Perfluorononyl acrylate	DTXSID00194615	C4180261	151	BSK_3C_IL8_down	41656045	41186358	0.0328497	0.0197579	-0.0520369	0.0197579	0.845098	0.0197579	1.77815	1.77815	0.30103	4	4	1	0	4	0.0985491	NA	log10_fold_induction
304	1210314463	194615	4180-26-1	1H,1H,9H-Perfluorononyl acrylate	DTXSID00194615	C4180261	152	BSK_3C_IL8_up	41657592	41188701	0.0328497	0.0520369	-0.0197579	0.0520369	1.77815	0.0520369	1.77815	1.77815	0.30103	4	4	1	0	4	0.0985491	NA	log10_fold_induction
305	1210314463	194615	4180-26-1	1H,1H,9H-Perfluorononyl acrylate	DTXSID00194615	C4180261	153	BSK_3C_MCP1_down	41660477	41191734	0.0281608	0.0260419	-0.0372981	0.0260419	0.845098	0.0260419	0.30103	1.77815	0.30103	4	4	1	0	4	0.0844823	NA	log10_fold_induction
306	1210314463	194615	4180-26-1	1H,1H,9H-Perfluorononyl acrylate	DTXSID00194615	C4180261	154	BSK_3C_MCP1_up	41662262	41193712	0.0281608	0.0372981	-0.0260419	0.0372981	0.30103	0.0372981	0.30103	1.77815	0.30103	4	4	1	0	4	0.0844823	NA	log10_fold_induction
307	1210314463	194615	4180-26-1	1H,1H,9H-Perfluorononyl acrylate	DTXSID00194615	C4180261	155	BSK_3C_MIG_down	41663827	41196131	0.00714657	0.00663437	-0.0111478	0.00663437	1.30103	0.00663437	0.845098	1.77815	0.30103	4	4	1	0	4	0.0791812	NA	log10_fold_induction
308	1210314463	194615	4180-26-1	1H,1H,9H-Perfluorononyl acrylate	DTXSID00194615	C4180261	156	BSK_3C_MIG_up	41665811	41198118	0.00714657	0.0111478	-0.00663437	0.0111478	0.845098	0.0111478	0.845098	1.77815	0.30103	4	4	1	0	4	0.0791812	NA	log10_fold_induction
309	1210314463	194615	4180-26-1	1H,1H,9H-Perfluorononyl acrylate	DTXSID00194615	C4180261	157	BSK_3C_Proliferation_down	41667660	41200182	0.0394562	0.424269	0.0320309	0.424269	1.77815	0.424269	1.77815	1.77815	0.30103	4	4	1	1	100	0.118369	1.30103	log10_fold_induction
310	1210314463	194615	4180-26-1	1H,1H,9H-Perfluorononyl acrylate	DTXSID00194615	C4180261	158	BSK_3C_Proliferation_up	41670845	41200718	0.0394562	-0.0320309	-0.424269	-0.0320309	0.30103	-0.0320309	1.77815	1.77815	0.30103	4	4	1	0	7	0.118369	NA	log10_fold_induction
311	1210314463	194615	4180-26-1	1H,1H,9H-Perfluorononyl acrylate	DTXSID00194615	C4180261	159	BSK_3C_SRB_down	41672516	41203094	0.0219299	-0.00156021	-0.0126891	-0.00156021	1.77815	-0.00156021	1.30103	1.77815	0.30103	4	4	1	0	4	0.0791812	NA	log10_fold_induction
312	1210314463	194615	4180-26-1	1H,1H,9H-Perfluorononyl acrylate	DTXSID00194615	C4180261	160	BSK_3C_SRB_up	41673710	41205525	0.0219299	0.0126891	0.00156021	0.0126891	1.30103	0.0126891	1.30103	1.77815	0.30103	4	4	1	0	4	0.0791812	NA	log10_fold_induction
313	1210314463	194615	4180-26-1	1H,1H,9H-Perfluorononyl acrylate	DTXSID00194615	C4180261	161	BSK_3C_Thrombomodulin_down	41676885	41206792	0.0299332	0.103174	-4.84587e-05	0.103174	1.77815	0.103174	1.77815	1.77815	0.30103	4	4	1	1	100	0.0897997	1.77815	log10_fold_induction
314	1210314463	194615	4180-26-1	1H,1H,9H-Perfluorononyl acrylate	DTXSID00194615	C4180261	162	BSK_3C_Thrombomodulin_up	41677467	41209903	0.0299332	4.84587e-05	-0.103174	4.84587e-05	0.30103	4.84587e-05	1.77815	1.77815	0.30103	4	4	1	0	7	0.0897997	NA	log10_fold_induction
315	1210314463	194615	4180-26-1	1H,1H,9H-Perfluorononyl acrylate	DTXSID00194615	C4180261	163	BSK_3C_TissueFactor_down	41679820	41210193	0.0437765	0.0261517	-0.0325383	0.0261517	1.30103	0.0261517	0.30103	1.77815	0.30103	4	4	1	0	4	0.13133	NA	log10_fold_induction
316	1210314463	194615	4180-26-1	1H,1H,9H-Perfluorononyl acrylate	DTXSID00194615	C4180261	164	BSK_3C_TissueFactor_up	41681417	41214105	0.0437765	0.0325383	-0.0261517	0.0325383	0.30103	0.0325383	0.30103	1.77815	0.30103	4	4	1	0	4	0.13133	NA	log10_fold_induction
317	1210314463	194615	4180-26-1	1H,1H,9H-Perfluorononyl acrylate	DTXSID00194615	C4180261	165	BSK_3C_uPAR_down	41683016	41215578	0.0389409	0.0162977	-0.010469	0.0162977	0.845098	0.0162977	0.845098	1.77815	0.30103	4	4	1	0	4	0.116823	NA	log10_fold_induction
318	1210314463	194615	4180-26-1	1H,1H,9H-Perfluorononyl acrylate	DTXSID00194615	C4180261	166	BSK_3C_uPAR_up	41684976	41217581	0.0389409	0.010469	-0.0162977	0.010469	1.77815	0.010469	0.845098	1.77815	0.30103	4	4	1	0	4	0.116823	NA	log10_fold_induction
319	1210314463	194615	4180-26-1	1H,1H,9H-Perfluorononyl acrylate	DTXSID00194615	C4180261	167	BSK_3C_VCAM1_down	41688375	41219853	0.0189024	0.0300715	0.0088082	0.0300715	0.845098	0.0300715	0.845098	1.77815	0.30103	4	4	1	0	4	0.0791812	NA	log10_fold_induction
320	1210314463	194615	4180-26-1	1H,1H,9H-Perfluorononyl acrylate	DTXSID00194615	C4180261	168	BSK_3C_VCAM1_up	41690124	41220262	0.0189024	-0.0088082	-0.0300715	-0.0088082	0.30103	-0.0088082	0.845098	1.77815	0.30103	4	4	1	0	4	0.0791812	NA	log10_fold_induction
321	1210314463	194615	4180-26-1	1H,1H,9H-Perfluorononyl acrylate	DTXSID00194615	C4180261	171	BSK_4H_Eotaxin3_down	41692107	41222676	0.0274167	0.069381	0.00715601	0.069381	1.77815	0.069381	1.77815	1.77815	0.30103	4	4	1	0	4	0.08225	NA	log10_fold_induction
322	1210314463	194615	4180-26-1	1H,1H,9H-Perfluorononyl acrylate	DTXSID00194615	C4180261	172	BSK_4H_Eotaxin3_up	41694627	41225375	0.0274167	-0.00715601	-0.069381	-0.00715601	0.845098	-0.00715601	1.77815	1.77815	0.30103	4	4	1	0	4	0.08225	NA	log10_fold_induction
323	1210314463	194615	4180-26-1	1H,1H,9H-Perfluorononyl acrylate	DTXSID00194615	C4180261	173	BSK_4H_MCP1_down	41696633	41226232	0.0540419	0.032628	-0.0379531	0.032628	0.30103	0.032628	1.77815	1.77815	0.30103	4	4	1	0	4	0.162126	NA	log10_fold_induction
324	1210314463	194615	4180-26-1	1H,1H,9H-Perfluorononyl acrylate	DTXSID00194615	C4180261	174	BSK_4H_MCP1_up	41696960	41229884	0.0540419	0.0379531	-0.032628	0.0379531	1.77815	0.0379531	1.77815	1.77815	0.30103	4	4	1	0	4	0.162126	NA	log10_fold_induction
325	1210314463	194615	4180-26-1	1H,1H,9H-Perfluorononyl acrylate	DTXSID00194615	C4180261	175	BSK_4H_Pselectin_down	41699044	41231781	0.0408462	0.108659	-0.0408157	0.108659	1.77815	0.108659	1.77815	1.77815	0.30103	4	4	1	0	4	0.122539	NA	log10_fold_induction
326	1210314463	194615	4180-26-1	1H,1H,9H-Perfluorononyl acrylate	DTXSID00194615	C4180261	176	BSK_4H_Pselectin_up	41702076	41232729	0.0408462	0.0408157	-0.108659	0.0408157	0.30103	0.0408157	1.77815	1.77815	0.30103	4	4	1	0	4	0.122539	NA	log10_fold_induction
327	1210314463	194615	4180-26-1	1H,1H,9H-Perfluorononyl acrylate	DTXSID00194615	C4180261	177	BSK_4H_SRB_down	41703730	41235055	0.0207291	0.0222313	0.00697223	0.0222313	1.77815	0.0222313	1.77815	1.77815	0.30103	4	4	1	0	4	0.0791812	NA	log10_fold_induction
328	1210314463	194615	4180-26-1	1H,1H,9H-Perfluorononyl acrylate	DTXSID00194615	C4180261	178	BSK_4H_SRB_up	41704994	41237771	0.0207291	-0.00697223	-0.0222313	-0.00697223	1.30103	-0.00697223	1.77815	1.77815	0.30103	4	4	1	0	4	0.0791812	NA	log10_fold_induction
329	1210314463	194615	4180-26-1	1H,1H,9H-Perfluorononyl acrylate	DTXSID00194615	C4180261	179	BSK_4H_uPAR_down	41707328	41239418	0.0367085	0.0766419	0.0339041	0.0766419	1.77815	0.0766419	1.77815	1.77815	0.30103	4	4	1	0	4	0.110126	NA	log10_fold_induction
330	1210314463	194615	4180-26-1	1H,1H,9H-Perfluorononyl acrylate	DTXSID00194615	C4180261	180	BSK_4H_uPAR_up	41709303	41241422	0.0367085	-0.0339041	-0.0766419	-0.0339041	0.30103	-0.0339041	1.77815	1.77815	0.30103	4	4	1	0	4	0.110126	NA	log10_fold_induction
331	1210314463	194615	4180-26-1	1H,1H,9H-Perfluorononyl acrylate	DTXSID00194615	C4180261	181	BSK_4H_VCAM1_down	41712672	41242034	0.0229968	0.0214619	0.00508097	0.0214619	1.77815	0.0214619	1.77815	1.77815	0.30103	4	4	1	0	4	0.0791812	NA	log10_fold_induction
332	1210314463	194615	4180-26-1	1H,1H,9H-Perfluorononyl acrylate	DTXSID00194615	C4180261	182	BSK_4H_VCAM1_up	41714146	41244540	0.0229968	-0.00508097	-0.0214619	-0.00508097	0.30103	-0.00508097	1.77815	1.77815	0.30103	4	4	1	0	4	0.0791812	NA	log10_fold_induction
333	1210314463	194615	4180-26-1	1H,1H,9H-Perfluorononyl acrylate	DTXSID00194615	C4180261	183	BSK_4H_VEGFRII_down	41715273	41247392	0.034928	0.0489785	-0.0381346	0.0489785	1.30103	0.0489785	1.30103	1.77815	0.30103	4	4	1	0	4	0.104784	NA	log10_fold_induction
334	1210314463	194615	4180-26-1	1H,1H,9H-Perfluorononyl acrylate	DTXSID00194615	C4180261	184	BSK_4H_VEGFRII_up	41717213	41249432	0.034928	0.0381346	-0.0489785	0.0381346	0.30103	0.0381346	1.30103	1.77815	0.30103	4	4	1	0	4	0.104784	NA	log10_fold_induction
335	1210314463	194615	4180-26-1	1H,1H,9H-Perfluorononyl acrylate	DTXSID00194615	C4180261	185	BSK_BE3C_HLADR_down	41719670	41250955	0.02518	0.0415373	-0.00346079	0.0415373	0.845098	0.0415373	0.845098	1.77815	0.30103	4	4	1	0	4	0.0791812	NA	log10_fold_induction
336	1210314463	194615	4180-26-1	1H,1H,9H-Perfluorononyl acrylate	DTXSID00194615	C4180261	186	BSK_BE3C_HLADR_up	41721291	41253314	0.02518	0.00346079	-0.0415373	0.00346079	0.30103	0.00346079	0.845098	1.77815	0.30103	4	4	1	0	4	0.0791812	NA	log10_fold_induction
337	1210314463	194615	4180-26-1	1H,1H,9H-Perfluorononyl acrylate	DTXSID00194615	C4180261	187	BSK_BE3C_IL1a_down	41722913	41255672	0.0268	0.0342542	0.0037193	0.0342542	1.30103	0.0342542	1.30103	1.77815	0.30103	4	4	1	0	4	0.0803999	NA	log10_fold_induction
338	1210314463	194615	4180-26-1	1H,1H,9H-Perfluorononyl acrylate	DTXSID00194615	C4180261	188	BSK_BE3C_IL1a_up	41724896	41257668	0.0268	-0.0037193	-0.0342542	-0.0037193	0.845098	-0.0037193	1.30103	1.77815	0.30103	4	4	1	0	4	0.0803999	NA	log10_fold_induction
339	1210314463	194615	4180-26-1	1H,1H,9H-Perfluorononyl acrylate	DTXSID00194615	C4180261	189	BSK_BE3C_IP10_down	41726835	41259711	0.0280139	0.00148061	-0.00302787	0.00148061	1.30103	0.00148061	0.30103	1.77815	0.30103	4	4	1	0	4	0.0840417	NA	log10_fold_induction
340	1210314463	194615	4180-26-1	1H,1H,9H-Perfluorononyl acrylate	DTXSID00194615	C4180261	190	BSK_BE3C_IP10_up	41729849	41260675	0.0280139	0.00302787	-0.00148061	0.00302787	0.30103	0.00302787	0.30103	1.77815	0.30103	4	4	1	0	4	0.0840417	NA	log10_fold_induction
341	1210314463	194615	4180-26-1	1H,1H,9H-Perfluorononyl acrylate	DTXSID00194615	C4180261	191	BSK_BE3C_MIG_down	41730666	41263839	0.00766868	0.000216069	-0.0057199	0.000216069	1.30103	0.000216069	0.845098	1.77815	0.30103	4	4	1	0	4	0.0791812	NA	log10_fold_induction
342	1210314463	194615	4180-26-1	1H,1H,9H-Perfluorononyl acrylate	DTXSID00194615	C4180261	192	BSK_BE3C_MIG_up	41732640	41265826	0.00766868	0.0057199	-0.000216069	0.0057199	0.845098	0.0057199	0.845098	1.77815	0.30103	4	4	1	0	4	0.0791812	NA	log10_fold_induction
343	1210314463	194615	4180-26-1	1H,1H,9H-Perfluorononyl acrylate	DTXSID00194615	C4180261	193	BSK_BE3C_MMP1_down	41735779	41267551	0.0304762	0.014117	-0.0832876	0.014117	0.845098	0.014117	1.77815	1.77815	0.30103	4	4	1	0	4	0.0914286	NA	log10_fold_induction
344	1210314463	194615	4180-26-1	1H,1H,9H-Perfluorononyl acrylate	DTXSID00194615	C4180261	194	BSK_BE3C_MMP1_up	41737884	41269539	0.0304762	0.0832876	-0.014117	0.0832876	1.77815	0.0832876	1.77815	1.77815	0.30103	4	4	1	0	4	0.0914286	NA	log10_fold_induction
345	1210314463	194615	4180-26-1	1H,1H,9H-Perfluorononyl acrylate	DTXSID00194615	C4180261	195	BSK_BE3C_PAI1_down	41739960	41271340	0.0375198	0.0275513	-0.0101241	0.0275513	1.77815	0.0275513	1.77815	1.77815	0.30103	4	4	1	0	4	0.112559	NA	log10_fold_induction
346	1210314463	194615	4180-26-1	1H,1H,9H-Perfluorononyl acrylate	DTXSID00194615	C4180261	196	BSK_BE3C_PAI1_up	41742211	41273353	0.0375198	0.0101241	-0.0275513	0.0101241	1.30103	0.0101241	1.77815	1.77815	0.30103	4	4	1	0	4	0.112559	NA	log10_fold_induction
347	1210314463	194615	4180-26-1	1H,1H,9H-Perfluorononyl acrylate	DTXSID00194615	C4180261	197	BSK_BE3C_SRB_down	41397900	40930015	0.00577475	0.00356793	-0.0120699	0.00356793	0.845098	0.00356793	1.77815	1.77815	0.30103	4	4	1	0	4	0.0791812	NA	log10_fold_induction
348	1210314463	194615	4180-26-1	1H,1H,9H-Perfluorononyl acrylate	DTXSID00194615	C4180261	198	BSK_BE3C_SRB_up	41399759	40930846	0.00577475	0.0120699	-0.00356793	0.0120699	1.77815	0.0120699	1.77815	1.77815	0.30103	4	4	1	0	4	0.0791812	NA	log10_fold_induction
349	1210314463	194615	4180-26-1	1H,1H,9H-Perfluorononyl acrylate	DTXSID00194615	C4180261	201	BSK_BE3C_tPA_down	41401424	40932741	0.0443282	-0.00455595	-0.0343609	-0.00455595	0.845098	-0.00455595	1.30103	1.77815	0.30103	4	4	1	0	4	0.132985	NA	log10_fold_induction
350	1210314463	194615	4180-26-1	1H,1H,9H-Perfluorononyl acrylate	DTXSID00194615	C4180261	202	BSK_BE3C_tPA_up	41404575	40934737	0.0443282	0.0343609	0.00455595	0.0343609	1.30103	0.0343609	1.30103	1.77815	0.30103	4	4	1	0	4	0.132985	NA	log10_fold_induction
351	1210314463	194615	4180-26-1	1H,1H,9H-Perfluorononyl acrylate	DTXSID00194615	C4180261	203	BSK_BE3C_uPA_down	41405592	40937248	0.0274234	0.027004	-0.0228876	0.027004	0.845098	0.027004	0.845098	1.77815	0.30103	4	4	1	0	4	0.0822703	NA	log10_fold_induction
352	1210314463	194615	4180-26-1	1H,1H,9H-Perfluorononyl acrylate	DTXSID00194615	C4180261	204	BSK_BE3C_uPA_up	41408220	40939460	0.0274234	0.0228876	-0.027004	0.0228876	0.30103	0.0228876	0.845098	1.77815	0.30103	4	4	1	0	4	0.0822703	NA	log10_fold_induction
353	1210314463	194615	4180-26-1	1H,1H,9H-Perfluorononyl acrylate	DTXSID00194615	C4180261	205	BSK_BE3C_uPAR_down	41410865	40941776	0.0382521	-0.0220242	-0.030979	-0.0220242	0.845098	-0.0220242	1.30103	1.77815	0.30103	4	4	1	0	4	0.114756	NA	log10_fold_induction
354	1210314463	194615	4180-26-1	1H,1H,9H-Perfluorononyl acrylate	DTXSID00194615	C4180261	206	BSK_BE3C_uPAR_up	41411219	40942620	0.0382521	0.030979	0.0220242	0.030979	1.30103	0.030979	1.30103	1.77815	0.30103	4	4	1	0	4	0.114756	NA	log10_fold_induction
355	1210314463	194615	4180-26-1	1H,1H,9H-Perfluorononyl acrylate	DTXSID00194615	C4180261	207	BSK_CASM3C_HLADR_down	41413228	40945672	0.0348091	0.12554	-0.0605151	0.12554	0.845098	0.12554	0.845098	1.77815	0.30103	4	4	1	0	10	0.104427	NA	log10_fold_induction
356	1210314463	194615	4180-26-1	1H,1H,9H-Perfluorononyl acrylate	DTXSID00194615	C4180261	208	BSK_CASM3C_HLADR_up	41415720	40947310	0.0348091	0.0605151	-0.12554	0.0605151	0.30103	0.0605151	0.845098	1.77815	0.30103	4	4	1	0	7	0.104427	NA	log10_fold_induction
357	1210314463	194615	4180-26-1	1H,1H,9H-Perfluorononyl acrylate	DTXSID00194615	C4180261	209	BSK_CASM3C_IL6_down	41417152	40948722	0.0399408	0.066033	-0.0614594	0.066033	0.845098	0.066033	0.845098	1.77815	0.30103	4	4	1	0	4	0.119822	NA	log10_fold_induction
358	1210314463	194615	4180-26-1	1H,1H,9H-Perfluorononyl acrylate	DTXSID00194615	C4180261	210	BSK_CASM3C_IL6_up	41420661	40951990	0.0399408	0.0614594	-0.066033	0.0614594	0.30103	0.0614594	0.845098	1.77815	0.30103	4	4	1	0	4	0.119822	NA	log10_fold_induction
359	1210314463	194615	4180-26-1	1H,1H,9H-Perfluorononyl acrylate	DTXSID00194615	C4180261	211	BSK_CASM3C_IL8_down	41422257	40953017	0.0169704	-0.0263051	-0.0634209	-0.0263051	0.30103	-0.0263051	1.77815	1.77815	0.30103	4	4	1	0	7	0.0791812	NA	log10_fold_induction
360	1210314463	194615	4180-26-1	1H,1H,9H-Perfluorononyl acrylate	DTXSID00194615	C4180261	212	BSK_CASM3C_IL8_up	41423917	40954717	0.0169704	0.0634209	0.0263051	0.0634209	1.77815	0.0634209	1.77815	1.77815	0.30103	4	4	1	0	100	0.0791812	NA	log10_fold_induction
361	1210314463	194615	4180-26-1	1H,1H,9H-Perfluorononyl acrylate	DTXSID00194615	C4180261	213	BSK_CASM3C_LDLR_down	41426461	40957497	0.0247389	0.0726893	-0.0224436	0.0726893	0.845098	0.0726893	0.845098	1.77815	0.30103	4	4	1	0	4	0.0791812	NA	log10_fold_induction
362	1210314463	194615	4180-26-1	1H,1H,9H-Perfluorononyl acrylate	DTXSID00194615	C4180261	214	BSK_CASM3C_LDLR_up	41428009	40958492	0.0247389	0.0224436	-0.0726893	0.0224436	1.30103	0.0224436	0.845098	1.77815	0.30103	4	4	1	0	4	0.0791812	NA	log10_fold_induction
363	1210314463	194615	4180-26-1	1H,1H,9H-Perfluorononyl acrylate	DTXSID00194615	C4180261	215	BSK_CASM3C_MCP1_down	41430391	40961155	0.0289973	0.0201707	0.00341271	0.0201707	1.77815	0.0201707	1.77815	1.77815	0.30103	4	4	1	0	4	0.0869918	NA	log10_fold_induction
364	1210314463	194615	4180-26-1	1H,1H,9H-Perfluorononyl acrylate	DTXSID00194615	C4180261	216	BSK_CASM3C_MCP1_up	41432383	40963390	0.0289973	-0.00341271	-0.0201707	-0.00341271	1.30103	-0.00341271	1.77815	1.77815	0.30103	4	4	1	0	4	0.0869918	NA	log10_fold_induction
365	1210314463	194615	4180-26-1	1H,1H,9H-Perfluorononyl acrylate	DTXSID00194615	C4180261	217	BSK_CASM3C_MCSF_down	41433963	40965276	0.032285	0.0651709	-0.0229807	0.0651709	0.845098	0.0651709	0.845098	1.77815	0.30103	4	4	1	0	4	0.0968551	NA	log10_fold_induction
366	1210314463	194615	4180-26-1	1H,1H,9H-Perfluorononyl acrylate	DTXSID00194615	C4180261	218	BSK_CASM3C_MCSF_up	41436730	40967151	0.032285	0.0229807	-0.0651709	0.0229807	1.30103	0.0229807	0.845098	1.77815	0.30103	4	4	1	0	4	0.0968551	NA	log10_fold_induction
367	1210314463	194615	4180-26-1	1H,1H,9H-Perfluorononyl acrylate	DTXSID00194615	C4180261	219	BSK_CASM3C_MIG_down	41437333	40968306	0.0160081	0.0168	-0.0183628	0.0168	0.845098	0.0168	1.77815	1.77815	0.30103	4	4	1	0	4	0.0791812	NA	log10_fold_induction
368	1210314463	194615	4180-26-1	1H,1H,9H-Perfluorononyl acrylate	DTXSID00194615	C4180261	220	BSK_CASM3C_MIG_up	41439191	40970379	0.0160081	0.0183628	-0.0168	0.0183628	1.77815	0.0183628	1.77815	1.77815	0.30103	4	4	1	0	4	0.0791812	NA	log10_fold_induction
369	1210314463	194615	4180-26-1	1H,1H,9H-Perfluorononyl acrylate	DTXSID00194615	C4180261	221	BSK_CASM3C_Proliferation_down	41442552	40973772	0.0324287	0.0266606	-0.0537722	0.0266606	0.30103	0.0266606	0.845098	1.77815	0.30103	4	4	1	0	4	0.0972861	NA	log10_fold_induction
370	1210314463	194615	4180-26-1	1H,1H,9H-Perfluorononyl acrylate	DTXSID00194615	C4180261	222	BSK_CASM3C_Proliferation_up	41444523	40975578	0.0324287	0.0537722	-0.0266606	0.0537722	0.845098	0.0537722	0.845098	1.77815	0.30103	4	4	1	0	4	0.0972861	NA	log10_fold_induction
371	1210314463	194615	4180-26-1	1H,1H,9H-Perfluorononyl acrylate	DTXSID00194615	C4180261	223	BSK_CASM3C_SAA_down	41445531	40977473	0.0341966	0.133284	0.0239598	0.133284	1.30103	0.133284	1.30103	1.77815	0.30103	4	4	1	1	100	0.10259	1.30103	log10_fold_induction
372	1210314463	194615	4180-26-1	1H,1H,9H-Perfluorononyl acrylate	DTXSID00194615	C4180261	224	BSK_CASM3C_SAA_up	41447732	40979108	0.0341966	-0.0239598	-0.133284	-0.0239598	0.845098	-0.0239598	1.30103	1.77815	0.30103	4	4	1	0	7	0.10259	NA	log10_fold_induction
373	1210314463	194615	4180-26-1	1H,1H,9H-Perfluorononyl acrylate	DTXSID00194615	C4180261	225	BSK_CASM3C_SRB_down	41449554	40980264	0.0152775	0.00630011	-0.00900918	0.00630011	0.30103	0.00630011	1.77815	1.77815	0.30103	4	4	1	0	4	0.0791812	NA	log10_fold_induction
374	1210314463	194615	4180-26-1	1H,1H,9H-Perfluorononyl acrylate	DTXSID00194615	C4180261	226	BSK_CASM3C_SRB_up	41451819	40983860	0.0152775	0.00900918	-0.00630011	0.00900918	1.77815	0.00900918	1.77815	1.77815	0.30103	4	4	1	0	4	0.0791812	NA	log10_fold_induction
375	1210314463	194615	4180-26-1	1H,1H,9H-Perfluorononyl acrylate	DTXSID00194615	C4180261	227	BSK_CASM3C_Thrombomodulin_down	41453153	40985198	0.0331403	0.0406804	-0.0464697	0.0406804	1.77815	0.0406804	0.30103	1.77815	0.30103	4	4	1	0	4	0.0994208	NA	log10_fold_induction
376	1210314463	194615	4180-26-1	1H,1H,9H-Perfluorononyl acrylate	DTXSID00194615	C4180261	228	BSK_CASM3C_Thrombomodulin_up	41455773	40987151	0.0331403	0.0464697	-0.0406804	0.0464697	0.30103	0.0464697	0.30103	1.77815	0.30103	4	4	1	0	4	0.0994208	NA	log10_fold_induction
377	1210314463	194615	4180-26-1	1H,1H,9H-Perfluorononyl acrylate	DTXSID00194615	C4180261	229	BSK_CASM3C_TissueFactor_down	41458423	40988081	0.0383449	0.026274	-0.040072	0.026274	0.30103	0.026274	1.30103	1.77815	0.30103	4	4	1	0	4	0.115035	NA	log10_fold_induction
378	1210314463	194615	4180-26-1	1H,1H,9H-Perfluorononyl acrylate	DTXSID00194615	C4180261	230	BSK_CASM3C_TissueFactor_up	41460418	40991816	0.0383449	0.040072	-0.026274	0.040072	1.30103	0.040072	1.30103	1.77815	0.30103	4	4	1	0	4	0.115035	NA	log10_fold_induction
379	1210314463	194615	4180-26-1	1H,1H,9H-Perfluorononyl acrylate	DTXSID00194615	C4180261	231	BSK_CASM3C_uPAR_down	41461630	40993299	0.0356572	-0.000612173	-0.049782	-0.000612173	1.77815	-0.000612173	0.30103	1.77815	0.30103	4	4	1	0	4	0.106972	NA	log10_fold_induction
380	1210314463	194615	4180-26-1	1H,1H,9H-Perfluorononyl acrylate	DTXSID00194615	C4180261	232	BSK_CASM3C_uPAR_up	41463788	40995270	0.0356572	0.049782	0.000612173	0.049782	0.30103	0.049782	0.30103	1.77815	0.30103	4	4	1	0	4	0.106972	NA	log10_fold_induction
381	1210314463	194615	4180-26-1	1H,1H,9H-Perfluorononyl acrylate	DTXSID00194615	C4180261	233	BSK_CASM3C_VCAM1_down	41466388	40996037	0.0288806	0.167681	0.0332945	0.167681	1.77815	0.167681	1.77815	1.77815	0.30103	4	4	1	1	100	0.0866418	1.30103	log10_fold_induction
382	1210314463	194615	4180-26-1	1H,1H,9H-Perfluorononyl acrylate	DTXSID00194615	C4180261	234	BSK_CASM3C_VCAM1_up	41467144	40999758	0.0288806	-0.0332945	-0.167681	-0.0332945	0.30103	-0.0332945	1.77815	1.77815	0.30103	4	4	1	0	7	0.0866418	NA	log10_fold_induction
383	1210314463	194615	4180-26-1	1H,1H,9H-Perfluorononyl acrylate	DTXSID00194615	C4180261	235	BSK_hDFCGF_CollagenIII_down	41476212	41007368	0.0468254	0.136378	0.0119426	0.136378	1.77815	0.136378	1.77815	1.77815	0.30103	4	4	1	0	4	0.140476	NA	log10_fold_induction
384	1210314463	194615	4180-26-1	1H,1H,9H-Perfluorononyl acrylate	DTXSID00194615	C4180261	236	BSK_hDFCGF_CollagenIII_up	41478533	41008942	0.0468254	-0.0119426	-0.136378	-0.0119426	0.30103	-0.0119426	1.77815	1.77815	0.30103	4	4	1	0	4	0.140476	NA	log10_fold_induction
385	1210314463	194615	4180-26-1	1H,1H,9H-Perfluorononyl acrylate	DTXSID00194615	C4180261	237	BSK_hDFCGF_EGFR_down	41480439	41011050	0.0408959	0.00337581	-0.0535379	0.00337581	0.845098	0.00337581	1.77815	1.77815	0.30103	4	4	1	0	4	0.122688	NA	log10_fold_induction
386	1210314463	194615	4180-26-1	1H,1H,9H-Perfluorononyl acrylate	DTXSID00194615	C4180261	238	BSK_hDFCGF_EGFR_up	41480927	41012823	0.0408959	0.0535379	-0.00337581	0.0535379	1.77815	0.0535379	1.77815	1.77815	0.30103	4	4	1	0	4	0.122688	NA	log10_fold_induction
387	1210314463	194615	4180-26-1	1H,1H,9H-Perfluorononyl acrylate	DTXSID00194615	C4180261	239	BSK_hDFCGF_IL8_down	41484677	41014423	0.0085052	0.0124205	-0.0114749	0.0124205	0.845098	0.0124205	0.845098	1.77815	0.30103	4	4	1	0	4	0.0791812	NA	log10_fold_induction
388	1210314463	194615	4180-26-1	1H,1H,9H-Perfluorononyl acrylate	DTXSID00194615	C4180261	240	BSK_hDFCGF_IL8_up	41486299	41016427	0.0085052	0.0114749	-0.0124205	0.0114749	1.77815	0.0114749	0.845098	1.77815	0.30103	4	4	1	0	4	0.0791812	NA	log10_fold_induction
389	1210314463	194615	4180-26-1	1H,1H,9H-Perfluorononyl acrylate	DTXSID00194615	C4180261	241	BSK_hDFCGF_IP10_down	41487241	41018686	0.0268477	0.083201	-0.00216545	0.083201	1.77815	0.083201	1.77815	1.77815	0.30103	4	4	1	1	100	0.0805431	1.77815	log10_fold_induction
390	1210314463	194615	4180-26-1	1H,1H,9H-Perfluorononyl acrylate	DTXSID00194615	C4180261	242	BSK_hDFCGF_IP10_up	41489935	41021926	0.0268477	0.00216545	-0.083201	0.00216545	0.30103	0.00216545	1.77815	1.77815	0.30103	4	4	1	0	7	0.0805431	NA	log10_fold_induction
391	1210314463	194615	4180-26-1	1H,1H,9H-Perfluorononyl acrylate	DTXSID00194615	C4180261	243	BSK_hDFCGF_MCSF_down	41490888	41022797	0.0358353	0.199761	-0.00764445	0.199761	1.77815	0.199761	1.77815	1.77815	0.30103	4	4	1	1	100	0.107506	1.77815	log10_fold_induction
392	1210314463	194615	4180-26-1	1H,1H,9H-Perfluorononyl acrylate	DTXSID00194615	C4180261	244	BSK_hDFCGF_MCSF_up	41494737	41025977	0.0358353	0.00764445	-0.199761	0.00764445	0.30103	0.00764445	1.77815	1.77815	0.30103	4	4	1	0	7	0.107506	NA	log10_fold_induction
393	1210314463	194615	4180-26-1	1H,1H,9H-Perfluorononyl acrylate	DTXSID00194615	C4180261	245	BSK_hDFCGF_MIG_down	41495680	41027108	0.015833	0.164838	-0.0147386	0.164838	1.77815	0.164838	1.77815	1.77815	0.30103	4	4	1	1	100	0.0791812	1.77815	log10_fold_induction
394	1210314463	194615	4180-26-1	1H,1H,9H-Perfluorononyl acrylate	DTXSID00194615	C4180261	246	BSK_hDFCGF_MIG_up	41498726	41029707	0.015833	0.0147386	-0.164838	0.0147386	0.30103	0.0147386	1.77815	1.77815	0.30103	4	4	1	0	7	0.0791812	NA	log10_fold_induction
395	1210314463	194615	4180-26-1	1H,1H,9H-Perfluorononyl acrylate	DTXSID00194615	C4180261	247	BSK_hDFCGF_MMP1_down	41499211	41030980	0.0261274	-0.00246345	-0.0340923	-0.00246345	0.845098	-0.00246345	1.30103	1.77815	0.30103	4	4	1	0	4	0.0791812	NA	log10_fold_induction
396	1210314463	194615	4180-26-1	1H,1H,9H-Perfluorononyl acrylate	DTXSID00194615	C4180261	248	BSK_hDFCGF_MMP1_up	41500815	41033417	0.0261274	0.0340923	0.00246345	0.0340923	1.30103	0.0340923	1.30103	1.77815	0.30103	4	4	1	0	4	0.0791812	NA	log10_fold_induction
397	1210314463	194615	4180-26-1	1H,1H,9H-Perfluorononyl acrylate	DTXSID00194615	C4180261	249	BSK_hDFCGF_PAI1_down	41502979	41035028	0.0552355	-0.0528903	-0.131629	-0.0528903	1.30103	-0.0528903	0.845098	1.77815	0.30103	4	4	1	0	4	0.165706	NA	log10_fold_induction
398	1210314463	194615	4180-26-1	1H,1H,9H-Perfluorononyl acrylate	DTXSID00194615	C4180261	250	BSK_hDFCGF_PAI1_up	41506388	41037887	0.0552355	0.131629	0.0528903	0.131629	0.845098	0.131629	0.845098	1.77815	0.30103	4	4	1	0	4	0.165706	NA	log10_fold_induction
399	1210314463	194615	4180-26-1	1H,1H,9H-Perfluorononyl acrylate	DTXSID00194615	C4180261	251	BSK_hDFCGF_Proliferation_down	41507879	41039715	0.0451494	0.557119	0.114508	0.557119	1.77815	0.557119	1.77815	1.77815	0.30103	4	4	1	1	100	0.135448	1.30103	log10_fold_induction
400	1210314463	194615	4180-26-1	1H,1H,9H-Perfluorononyl acrylate	DTXSID00194615	C4180261	252	BSK_hDFCGF_Proliferation_up	41509486	41040522	0.0451494	-0.114508	-0.557119	-0.114508	0.30103	-0.114508	1.77815	1.77815	0.30103	4	4	1	0	7	0.135448	NA	log10_fold_induction
401	1210314463	194615	4180-26-1	1H,1H,9H-Perfluorononyl acrylate	DTXSID00194615	C4180261	253	BSK_hDFCGF_SRB_down	41511689	41042177	0.0244562	0.00751653	-0.0395733	0.00751653	1.77815	0.00751653	1.30103	1.77815	0.30103	4	4	1	0	4	0.0791812	NA	log10_fold_induction
402	1210314463	194615	4180-26-1	1H,1H,9H-Perfluorononyl acrylate	DTXSID00194615	C4180261	254	BSK_hDFCGF_SRB_up	41513302	41044588	0.0244562	0.0395733	-0.00751653	0.0395733	1.30103	0.0395733	1.30103	1.77815	0.30103	4	4	1	0	4	0.0791812	NA	log10_fold_induction
403	1210314463	194615	4180-26-1	1H,1H,9H-Perfluorononyl acrylate	DTXSID00194615	C4180261	255	BSK_hDFCGF_TIMP1_down	41515767	41047822	0.0444832	-0.0170395	-0.0309818	-0.0170395	1.77815	-0.0170395	0.845098	1.77815	0.30103	4	4	1	0	4	0.13345	NA	log10_fold_induction
404	1210314463	194615	4180-26-1	1H,1H,9H-Perfluorononyl acrylate	DTXSID00194615	C4180261	256	BSK_hDFCGF_TIMP1_up	41517982	41049837	0.0444832	0.0309818	0.0170395	0.0309818	0.845098	0.0309818	0.845098	1.77815	0.30103	4	4	1	0	4	0.13345	NA	log10_fold_induction
405	1210314463	194615	4180-26-1	1H,1H,9H-Perfluorononyl acrylate	DTXSID00194615	C4180261	257	BSK_hDFCGF_VCAM1_down	41520415	41051325	0.0476293	0.356023	0.00146783	0.356023	1.77815	0.356023	1.77815	1.77815	0.30103	4	4	1	1	100	0.142888	1.30103	log10_fold_induction
406	1210314463	194615	4180-26-1	1H,1H,9H-Perfluorononyl acrylate	DTXSID00194615	C4180261	258	BSK_hDFCGF_VCAM1_up	41521704	41052162	0.0476293	-0.00146783	-0.356023	-0.00146783	0.845098	-0.00146783	1.77815	1.77815	0.30103	4	4	1	0	7	0.142888	NA	log10_fold_induction
407	1210314463	194615	4180-26-1	1H,1H,9H-Perfluorononyl acrylate	DTXSID00194615	C4180261	259	BSK_KF3CT_ICAM1_down	41522665	41055840	0.0208251	0.042205	-0.0105641	0.042205	1.77815	0.042205	1.77815	1.77815	0.30103	4	4	1	0	4	0.0791812	NA	log10_fold_induction
408	1210314463	194615	4180-26-1	1H,1H,9H-Perfluorononyl acrylate	DTXSID00194615	C4180261	260	BSK_KF3CT_ICAM1_up	41526006	41056414	0.0208251	0.0105641	-0.042205	0.0105641	0.30103	0.0105641	1.77815	1.77815	0.30103	4	4	1	0	4	0.0791812	NA	log10_fold_induction
409	1210314463	194615	4180-26-1	1H,1H,9H-Perfluorononyl acrylate	DTXSID00194615	C4180261	261	BSK_KF3CT_IL1a_down	41527418	41058458	0.0285372	-0.00083391	-0.0659206	-0.00083391	1.30103	-0.00083391	0.30103	1.77815	0.30103	4	4	1	0	4	0.0856115	NA	log10_fold_induction
410	1210314463	194615	4180-26-1	1H,1H,9H-Perfluorononyl acrylate	DTXSID00194615	C4180261	262	BSK_KF3CT_IL1a_up	41530063	41060047	0.0285372	0.0659206	0.00083391	0.0659206	0.30103	0.0659206	0.30103	1.77815	0.30103	4	4	1	0	4	0.0856115	NA	log10_fold_induction
411	1210314463	194615	4180-26-1	1H,1H,9H-Perfluorononyl acrylate	DTXSID00194615	C4180261	263	BSK_KF3CT_IP10_down	41531558	41062278	0.0136712	0.00762041	-0.0135088	0.00762041	1.77815	0.00762041	0.845098	1.77815	0.30103	4	4	1	0	4	0.0791812	NA	log10_fold_induction
412	1210314463	194615	4180-26-1	1H,1H,9H-Perfluorononyl acrylate	DTXSID00194615	C4180261	264	BSK_KF3CT_IP10_up	41533422	41064384	0.0136712	0.0135088	-0.00762041	0.0135088	0.845098	0.0135088	0.845098	1.77815	0.30103	4	4	1	0	4	0.0791812	NA	log10_fold_induction
413	1210314463	194615	4180-26-1	1H,1H,9H-Perfluorononyl acrylate	DTXSID00194615	C4180261	265	BSK_KF3CT_MCP1_down	41536008	41067695	0.0387793	0.0767114	-0.0712255	0.0767114	1.77815	0.0767114	1.77815	1.77815	0.30103	4	4	1	0	4	0.116338	NA	log10_fold_induction
414	1210314463	194615	4180-26-1	1H,1H,9H-Perfluorononyl acrylate	DTXSID00194615	C4180261	266	BSK_KF3CT_MCP1_up	41538137	41069695	0.0387793	0.0712255	-0.0767114	0.0712255	0.30103	0.0712255	1.77815	1.77815	0.30103	4	4	1	0	4	0.116338	NA	log10_fold_induction
415	1210314463	194615	4180-26-1	1H,1H,9H-Perfluorononyl acrylate	DTXSID00194615	C4180261	267	BSK_KF3CT_MMP9_down	41539533	41070278	0.0279658	0.00573564	-0.0572339	0.00573564	1.30103	0.00573564	0.30103	1.77815	0.30103	4	4	1	0	4	0.0838974	NA	log10_fold_induction
416	1210314463	194615	4180-26-1	1H,1H,9H-Perfluorononyl acrylate	DTXSID00194615	C4180261	268	BSK_KF3CT_MMP9_up	41542189	41073615	0.0279658	0.0572339	-0.00573564	0.0572339	0.30103	0.0572339	0.30103	1.77815	0.30103	4	4	1	0	4	0.0838974	NA	log10_fold_induction
417	1210314463	194615	4180-26-1	1H,1H,9H-Perfluorononyl acrylate	DTXSID00194615	C4180261	269	BSK_KF3CT_SRB_down	41543461	41074110	0.00495542	-0.00241112	-0.0167067	-0.00241112	0.30103	-0.00241112	1.77815	1.77815	0.30103	4	4	1	0	7	0.0791812	NA	log10_fold_induction
418	1210314463	194615	4180-26-1	1H,1H,9H-Perfluorononyl acrylate	DTXSID00194615	C4180261	270	BSK_KF3CT_SRB_up	41545666	41077703	0.00495542	0.0167067	0.00241112	0.0167067	1.77815	0.0167067	1.77815	1.77815	0.30103	4	4	1	0	100	0.0791812	NA	log10_fold_induction
419	1210314463	194615	4180-26-1	1H,1H,9H-Perfluorononyl acrylate	DTXSID00194615	C4180261	273	BSK_KF3CT_TIMP2_down	41547286	41078305	0.030389	0.0339056	-0.0211384	0.0339056	1.77815	0.0339056	1.77815	1.77815	0.30103	4	4	1	0	4	0.091167	NA	log10_fold_induction
420	1210314463	194615	4180-26-1	1H,1H,9H-Perfluorononyl acrylate	DTXSID00194615	C4180261	274	BSK_KF3CT_TIMP2_up	41548556	41081691	0.030389	0.0211384	-0.0339056	0.0211384	0.30103	0.0211384	1.77815	1.77815	0.30103	4	4	1	0	4	0.091167	NA	log10_fold_induction
421	1210314463	194615	4180-26-1	1H,1H,9H-Perfluorononyl acrylate	DTXSID00194615	C4180261	275	BSK_KF3CT_uPA_down	41552068	41083369	0.0201658	0.049148	-0.0125758	0.049148	1.77815	0.049148	1.77815	1.77815	0.30103	4	4	1	0	4	0.0791812	NA	log10_fold_induction
422	1210314463	194615	4180-26-1	1H,1H,9H-Perfluorononyl acrylate	DTXSID00194615	C4180261	276	BSK_KF3CT_uPA_up	41553250	41084603	0.0201658	0.0125758	-0.049148	0.0125758	1.30103	0.0125758	1.77815	1.77815	0.30103	4	4	1	0	4	0.0791812	NA	log10_fold_induction
423	1210314463	194615	4180-26-1	1H,1H,9H-Perfluorononyl acrylate	DTXSID00194615	C4180261	277	BSK_LPS_CD40_down	41560944	41091037	0.0459677	0.13644	-0.0339338	0.13644	1.77815	0.13644	1.77815	1.77815	0.30103	4	4	1	0	4	0.137903	NA	log10_fold_induction
424	1210314463	194615	4180-26-1	1H,1H,9H-Perfluorononyl acrylate	DTXSID00194615	C4180261	278	BSK_LPS_CD40_up	41561295	41093891	0.0459677	0.0339338	-0.13644	0.0339338	0.845098	0.0339338	1.77815	1.77815	0.30103	4	4	1	0	4	0.137903	NA	log10_fold_induction
425	1210314463	194615	4180-26-1	1H,1H,9H-Perfluorononyl acrylate	DTXSID00194615	C4180261	279	BSK_LPS_Eselectin_down	41563390	41095752	0.0245419	0.0205851	0.00203216	0.0205851	0.845098	0.0205851	0.845098	1.77815	0.30103	4	4	1	0	4	0.0791812	NA	log10_fold_induction
426	1210314463	194615	4180-26-1	1H,1H,9H-Perfluorononyl acrylate	DTXSID00194615	C4180261	280	BSK_LPS_Eselectin_up	41565938	41097310	0.0245419	-0.00203216	-0.0205851	-0.00203216	1.30103	-0.00203216	0.845098	1.77815	0.30103	4	4	1	0	4	0.0791812	NA	log10_fold_induction
427	1210314463	194615	4180-26-1	1H,1H,9H-Perfluorononyl acrylate	DTXSID00194615	C4180261	281	BSK_LPS_IL1a_down	41568667	41099939	0.041036	-0.0348654	-0.0695822	-0.0348654	0.30103	-0.0348654	1.77815	1.77815	0.30103	4	4	1	0	4	0.123108	NA	log10_fold_induction
428	1210314463	194615	4180-26-1	1H,1H,9H-Perfluorononyl acrylate	DTXSID00194615	C4180261	282	BSK_LPS_IL1a_up	41570498	41101824	0.041036	0.0695822	0.0348654	0.0695822	1.77815	0.0695822	1.77815	1.77815	0.30103	4	4	1	0	4	0.123108	NA	log10_fold_induction
429	1210314463	194615	4180-26-1	1H,1H,9H-Perfluorononyl acrylate	DTXSID00194615	C4180261	283	BSK_LPS_IL8_down	41571915	41102198	0.029234	0.0426705	0.00735744	0.0426705	1.77815	0.0426705	1.77815	1.77815	0.30103	4	4	1	0	4	0.087702	NA	log10_fold_induction
430	1210314463	194615	4180-26-1	1H,1H,9H-Perfluorononyl acrylate	DTXSID00194615	C4180261	284	BSK_LPS_IL8_up	41573389	41104742	0.029234	-0.00735744	-0.0426705	-0.00735744	1.30103	-0.00735744	1.77815	1.77815	0.30103	4	4	1	0	4	0.087702	NA	log10_fold_induction
431	1210314463	194615	4180-26-1	1H,1H,9H-Perfluorononyl acrylate	DTXSID00194615	C4180261	285	BSK_LPS_MCP1_down	41575868	41108064	0.0298741	0.0490488	-0.0253494	0.0490488	1.77815	0.0490488	1.77815	1.77815	0.30103	4	4	1	0	4	0.0896222	NA	log10_fold_induction
432	1210314463	194615	4180-26-1	1H,1H,9H-Perfluorononyl acrylate	DTXSID00194615	C4180261	286	BSK_LPS_MCP1_up	41577599	41108305	0.0298741	0.0253494	-0.0490488	0.0253494	0.30103	0.0253494	1.77815	1.77815	0.30103	4	4	1	0	4	0.0896222	NA	log10_fold_induction
433	1210314463	194615	4180-26-1	1H,1H,9H-Perfluorononyl acrylate	DTXSID00194615	C4180261	287	BSK_LPS_MCSF_down	41580722	41111751	0.0348982	-0.00358433	-0.0275488	-0.00358433	1.30103	-0.00358433	0.30103	1.77815	0.30103	4	4	1	0	4	0.104695	NA	log10_fold_induction
434	1210314463	194615	4180-26-1	1H,1H,9H-Perfluorononyl acrylate	DTXSID00194615	C4180261	288	BSK_LPS_MCSF_up	41580947	41113012	0.0348982	0.0275488	0.00358433	0.0275488	0.30103	0.0275488	0.30103	1.77815	0.30103	4	4	1	0	4	0.104695	NA	log10_fold_induction
435	1210314463	194615	4180-26-1	1H,1H,9H-Perfluorononyl acrylate	DTXSID00194615	C4180261	289	BSK_LPS_PGE2_down	41584453	41116037	0.047229	0.0862772	0.0509442	0.0862772	1.30103	0.0862772	1.30103	1.77815	0.30103	4	4	1	0	4	0.141687	NA	log10_fold_induction
436	1210314463	194615	4180-26-1	1H,1H,9H-Perfluorononyl acrylate	DTXSID00194615	C4180261	290	BSK_LPS_PGE2_up	41586445	41118010	0.047229	-0.0509442	-0.0862772	-0.0509442	0.845098	-0.0509442	1.30103	1.77815	0.30103	4	4	1	0	4	0.141687	NA	log10_fold_induction
437	1210314463	194615	4180-26-1	1H,1H,9H-Perfluorononyl acrylate	DTXSID00194615	C4180261	291	BSK_LPS_SRB_down	41587366	41118589	0.0182919	0.00767827	-0.00624724	0.00767827	0.845098	0.00767827	0.845098	1.77815	0.30103	4	4	1	0	4	0.0791812	NA	log10_fold_induction
438	1210314463	194615	4180-26-1	1H,1H,9H-Perfluorononyl acrylate	DTXSID00194615	C4180261	292	BSK_LPS_SRB_up	41590472	41121807	0.0182919	0.00624724	-0.00767827	0.00624724	1.30103	0.00624724	0.845098	1.77815	0.30103	4	4	1	0	4	0.0791812	NA	log10_fold_induction
439	1210314463	194615	4180-26-1	1H,1H,9H-Perfluorononyl acrylate	DTXSID00194615	C4180261	293	BSK_LPS_TissueFactor_down	41591921	41122948	0.0404556	0.0236437	-0.0599826	0.0236437	1.77815	0.0236437	1.30103	1.77815	0.30103	4	4	1	0	4	0.121367	NA	log10_fold_induction
440	1210314463	194615	4180-26-1	1H,1H,9H-Perfluorononyl acrylate	DTXSID00194615	C4180261	294	BSK_LPS_TissueFactor_up	41594781	41125867	0.0404556	0.0599826	-0.0236437	0.0599826	1.30103	0.0599826	1.30103	1.77815	0.30103	4	4	1	0	4	0.121367	NA	log10_fold_induction
441	1210314463	194615	4180-26-1	1H,1H,9H-Perfluorononyl acrylate	DTXSID00194615	C4180261	295	BSK_LPS_TNFa_down	41595126	41127076	0.0456563	-0.0375433	-0.0761123	-0.0375433	0.30103	-0.0375433	1.30103	1.77815	0.30103	4	4	1	0	4	0.136969	NA	log10_fold_induction
442	1210314463	194615	4180-26-1	1H,1H,9H-Perfluorononyl acrylate	DTXSID00194615	C4180261	296	BSK_LPS_TNFa_up	41597982	41128252	0.0456563	0.0761123	0.0375433	0.0761123	1.30103	0.0761123	1.30103	1.77815	0.30103	4	4	1	0	4	0.136969	NA	log10_fold_induction
443	1210314463	194615	4180-26-1	1H,1H,9H-Perfluorononyl acrylate	DTXSID00194615	C4180261	297	BSK_LPS_VCAM1_down	41600101	41132007	0.0224864	0.0552129	0.00957774	0.0552129	1.77815	0.0552129	1.77815	1.77815	0.30103	4	4	1	0	4	0.0791812	NA	log10_fold_induction
444	1210314463	194615	4180-26-1	1H,1H,9H-Perfluorononyl acrylate	DTXSID00194615	C4180261	298	BSK_LPS_VCAM1_up	41601171	41132889	0.0224864	-0.00957774	-0.0552129	-0.00957774	0.845098	-0.00957774	1.77815	1.77815	0.30103	4	4	1	0	4	0.0791812	NA	log10_fold_induction
445	1210314463	194615	4180-26-1	1H,1H,9H-Perfluorononyl acrylate	DTXSID00194615	C4180261	299	BSK_SAg_CD38_down	41602893	41135847	0.0240847	0.0635182	0.0110199	0.0635182	0.845098	0.0635182	0.845098	1.77815	0.30103	4	4	1	0	4	0.0791812	NA	log10_fold_induction
446	1210314463	194615	4180-26-1	1H,1H,9H-Perfluorononyl acrylate	DTXSID00194615	C4180261	300	BSK_SAg_CD38_up	41606199	41137801	0.0240847	-0.0110199	-0.0635182	-0.0110199	0.30103	-0.0110199	0.845098	1.77815	0.30103	4	4	1	0	4	0.0791812	NA	log10_fold_induction
447	1210314463	194615	4180-26-1	1H,1H,9H-Perfluorononyl acrylate	DTXSID00194615	C4180261	301	BSK_SAg_CD40_down	41606925	41138876	0.032992	0.150779	-0.00802524	0.150779	1.77815	0.150779	1.77815	1.77815	0.30103	4	4	1	1	100	0.0989761	1.77815	log10_fold_induction
448	1210314463	194615	4180-26-1	1H,1H,9H-Perfluorononyl acrylate	DTXSID00194615	C4180261	302	BSK_SAg_CD40_up	41609897	41139999	0.032992	0.00802524	-0.150779	0.00802524	0.30103	0.00802524	1.77815	1.77815	0.30103	4	4	1	0	7	0.0989761	NA	log10_fold_induction
449	1210314463	194615	4180-26-1	1H,1H,9H-Perfluorononyl acrylate	DTXSID00194615	C4180261	303	BSK_SAg_CD69_down	41612053	41143832	0.035293	0.0859803	-0.0231114	0.0859803	1.77815	0.0859803	1.77815	1.77815	0.30103	4	4	1	0	4	0.105879	NA	log10_fold_induction
450	1210314463	194615	4180-26-1	1H,1H,9H-Perfluorononyl acrylate	DTXSID00194615	C4180261	304	BSK_SAg_CD69_up	41614238	41145800	0.035293	0.0231114	-0.0859803	0.0231114	0.30103	0.0231114	1.77815	1.77815	0.30103	4	4	1	0	4	0.105879	NA	log10_fold_induction
451	1210314463	194615	4180-26-1	1H,1H,9H-Perfluorononyl acrylate	DTXSID00194615	C4180261	305	BSK_SAg_Eselectin_down	41614757	41147125	0.0385532	0.0838391	-0.0130548	0.0838391	1.77815	0.0838391	1.77815	1.77815	0.30103	4	4	1	0	4	0.11566	NA	log10_fold_induction
452	1210314463	194615	4180-26-1	1H,1H,9H-Perfluorononyl acrylate	DTXSID00194615	C4180261	306	BSK_SAg_Eselectin_up	41617326	41148444	0.0385532	0.0130548	-0.0838391	0.0130548	0.30103	0.0130548	1.77815	1.77815	0.30103	4	4	1	0	4	0.11566	NA	log10_fold_induction
453	1210314463	194615	4180-26-1	1H,1H,9H-Perfluorononyl acrylate	DTXSID00194615	C4180261	307	BSK_SAg_IL8_down	41620008	41151483	0.0503036	0.0660863	0.00126762	0.0660863	1.30103	0.0660863	1.30103	1.77815	0.30103	4	4	1	0	4	0.150911	NA	log10_fold_induction
454	1210314463	194615	4180-26-1	1H,1H,9H-Perfluorononyl acrylate	DTXSID00194615	C4180261	308	BSK_SAg_IL8_up	41621366	41151994	0.0503036	-0.00126762	-0.0660863	-0.00126762	1.77815	-0.00126762	1.30103	1.77815	0.30103	4	4	1	0	4	0.150911	NA	log10_fold_induction
455	1210314463	194615	4180-26-1	1H,1H,9H-Perfluorononyl acrylate	DTXSID00194615	C4180261	309	BSK_SAg_MCP1_down	41623559	41155731	0.0317933	0.0532408	-0.0558145	0.0532408	0.845098	0.0532408	1.77815	1.77815	0.30103	4	4	1	0	4	0.0953798	NA	log10_fold_induction
456	1210314463	194615	4180-26-1	1H,1H,9H-Perfluorononyl acrylate	DTXSID00194615	C4180261	310	BSK_SAg_MCP1_up	41626224	41156980	0.0317933	0.0558145	-0.0532408	0.0558145	1.77815	0.0558145	1.77815	1.77815	0.30103	4	4	1	0	4	0.0953798	NA	log10_fold_induction
457	1210314463	194615	4180-26-1	1H,1H,9H-Perfluorononyl acrylate	DTXSID00194615	C4180261	311	BSK_SAg_MIG_down	41626836	41158299	0.00915097	0.0207302	-0.00114322	0.0207302	1.77815	0.0207302	1.77815	1.77815	0.30103	4	4	1	0	4	0.0791812	NA	log10_fold_induction
458	1210314463	194615	4180-26-1	1H,1H,9H-Perfluorononyl acrylate	DTXSID00194615	C4180261	312	BSK_SAg_MIG_up	41629624	41161533	0.00915097	0.00114322	-0.0207302	0.00114322	0.30103	0.00114322	1.77815	1.77815	0.30103	4	4	1	0	4	0.0791812	NA	log10_fold_induction
459	1210314463	194615	4180-26-1	1H,1H,9H-Perfluorononyl acrylate	DTXSID00194615	C4180261	313	BSK_SAg_PBMCCytotoxicity_down	41631660	41163317	0.0216496	0.122561	0.0185794	0.122561	1.77815	0.122561	1.77815	1.77815	0.30103	4	4	1	1	100	0.0791812	1.77815	log10_fold_induction
460	1210314463	194615	4180-26-1	1H,1H,9H-Perfluorononyl acrylate	DTXSID00194615	C4180261	314	BSK_SAg_PBMCCytotoxicity_up	41633831	41165042	0.0216496	-0.0185794	-0.122561	-0.0185794	0.845098	-0.0185794	1.77815	1.77815	0.30103	4	4	1	0	7	0.0791812	NA	log10_fold_induction
461	1210314463	194615	4180-26-1	1H,1H,9H-Perfluorononyl acrylate	DTXSID00194615	C4180261	315	BSK_SAg_Proliferation_down	41635663	41166988	0.0398651	0.477953	-0.0178963	0.477953	1.77815	0.477953	1.77815	1.77815	0.30103	4	4	1	1	100	0.119595	1.30103	log10_fold_induction
462	1210314463	194615	4180-26-1	1H,1H,9H-Perfluorononyl acrylate	DTXSID00194615	C4180261	316	BSK_SAg_Proliferation_up	41638140	41168408	0.0398651	0.0178963	-0.477953	0.0178963	0.30103	0.0178963	1.77815	1.77815	0.30103	4	4	1	0	7	0.119595	NA	log10_fold_induction
463	1210314463	194615	4180-26-1	1H,1H,9H-Perfluorononyl acrylate	DTXSID00194615	C4180261	317	BSK_SAg_SRB_down	41743067	41274240	0.017511	0.00581872	-0.00833191	0.00581872	0.845098	0.00581872	1.77815	1.77815	0.30103	4	4	1	0	4	0.0791812	NA	log10_fold_induction
464	1210314463	194615	4180-26-1	1H,1H,9H-Perfluorononyl acrylate	DTXSID00194615	C4180261	318	BSK_SAg_SRB_up	41744897	41277540	0.017511	0.00833191	-0.00581872	0.00833191	1.77815	0.00833191	1.77815	1.77815	0.30103	4	4	1	0	4	0.0791812	NA	log10_fold_induction
465	1210314463	194615	4180-26-1	1H,1H,9H-Perfluorononyl acrylate	DTXSID00194615	C4180261	2809	BSK_BT_Bcell_Proliferation_up	41747037	41278071	0.0255571	-0.00411514	-0.14543	-0.00411514	0.30103	-0.00411514	1.77815	1.77815	0.30103	4	4	1	0	7	0.0791812	NA	log10_fold_induction
466	1210314463	194615	4180-26-1	1H,1H,9H-Perfluorononyl acrylate	DTXSID00194615	C4180261	2810	BSK_BT_Bcell_Proliferation_down	41747998	41278727	0.0255571	0.14543	0.00411514	0.14543	1.77815	0.14543	1.77815	1.77815	0.30103	4	4	1	1	100	0.0791812	1.77815	log10_fold_induction
467	1210314463	194615	4180-26-1	1H,1H,9H-Perfluorononyl acrylate	DTXSID00194615	C4180261	2811	BSK_BT_PBMCCytotoxicity_up	41748155	41279808	0.0196792	-0.0377173	-0.213097	-0.0377173	0.30103	-0.0377173	1.77815	1.77815	0.30103	4	4	1	0	7	0.0791812	NA	log10_fold_induction
468	1210314463	194615	4180-26-1	1H,1H,9H-Perfluorononyl acrylate	DTXSID00194615	C4180261	2812	BSK_BT_PBMCCytotoxicity_down	41748867	41280542	0.0196792	0.213097	0.0377173	0.213097	1.77815	0.213097	1.77815	1.77815	0.30103	4	4	1	1	100	0.0791812	1.30103	log10_fold_induction
469	1210314463	194615	4180-26-1	1H,1H,9H-Perfluorononyl acrylate	DTXSID00194615	C4180261	2813	BSK_BT_sIgG_up	41749864	41281031	0.0627711	-0.0134026	-0.106631	-0.0134026	0.30103	-0.0134026	1.77815	1.77815	0.30103	4	4	1	0	4	0.188313	NA	log10_fold_induction
470	1210314463	194615	4180-26-1	1H,1H,9H-Perfluorononyl acrylate	DTXSID00194615	C4180261	2814	BSK_BT_sIgG_down	41750841	41281456	0.0627711	0.106631	0.0134026	0.106631	1.77815	0.106631	1.77815	1.77815	0.30103	4	4	1	0	4	0.188313	NA	log10_fold_induction
471	1210314463	194615	4180-26-1	1H,1H,9H-Perfluorononyl acrylate	DTXSID00194615	C4180261	2815	BSK_BT_xIL17A_up	41751382	41282706	0.14554	-0.079502	-0.997885	-0.079502	0.30103	-0.079502	1.77815	1.77815	0.30103	4	4	1	0	7	0.436621	NA	log10_fold_induction
472	1210314463	194615	4180-26-1	1H,1H,9H-Perfluorononyl acrylate	DTXSID00194615	C4180261	2816	BSK_BT_xIL17A_down	41751757	41283429	0.14554	0.997885	0.079502	0.997885	1.77815	0.997885	1.77815	1.77815	0.30103	4	4	1	1	100	0.436621	1.77815	log10_fold_induction
473	1210314463	194615	4180-26-1	1H,1H,9H-Perfluorononyl acrylate	DTXSID00194615	C4180261	2817	BSK_BT_xIL17F_up	41752926	41283703	0.07396	-0.140384	-0.662957	-0.140384	0.845098	-0.140384	1.77815	1.77815	0.30103	4	4	1	0	7	0.22188	NA	log10_fold_induction
474	1210314463	194615	4180-26-1	1H,1H,9H-Perfluorononyl acrylate	DTXSID00194615	C4180261	2818	BSK_BT_xIL17F_down	41753616	41284674	0.07396	0.662957	0.140384	0.662957	1.77815	0.662957	1.77815	1.77815	0.30103	4	4	1	1	100	0.22188	1.30103	log10_fold_induction
475	1210314463	194615	4180-26-1	1H,1H,9H-Perfluorononyl acrylate	DTXSID00194615	C4180261	2819	BSK_BT_xIL2_up	41753924	41285595	0.0734978	0.0890023	-0.0852627	0.0890023	0.845098	0.0890023	0.845098	1.77815	0.30103	4	4	1	0	4	0.220493	NA	log10_fold_induction
476	1210314463	194615	4180-26-1	1H,1H,9H-Perfluorononyl acrylate	DTXSID00194615	C4180261	2820	BSK_BT_xIL2_down	41755219	41286315	0.0734978	0.0852627	-0.0890023	0.0852627	1.77815	0.0852627	0.845098	1.77815	0.30103	4	4	1	0	4	0.220493	NA	log10_fold_induction
477	1210314463	194615	4180-26-1	1H,1H,9H-Perfluorononyl acrylate	DTXSID00194615	C4180261	2821	BSK_BT_xIL6_up	41755721	41286684	0.0926589	-0.0426987	-0.338697	-0.0426987	0.30103	-0.0426987	1.77815	1.77815	0.30103	4	4	1	0	7	0.277977	NA	log10_fold_induction
478	1210314463	194615	4180-26-1	1H,1H,9H-Perfluorononyl acrylate	DTXSID00194615	C4180261	2822	BSK_BT_xIL6_down	41756661	41287190	0.0926589	0.338697	0.0426987	0.338697	1.77815	0.338697	1.77815	1.77815	0.30103	4	4	1	1	100	0.277977	1.77815	log10_fold_induction
479	1210314463	194615	4180-26-1	1H,1H,9H-Perfluorononyl acrylate	DTXSID00194615	C4180261	2823	BSK_BT_xTNFa_up	41756997	41288477	0.056133	-0.126311	-0.324245	-0.126311	0.30103	-0.126311	1.77815	1.77815	0.30103	4	4	1	0	7	0.168399	NA	log10_fold_induction
480	1210314463	194615	4180-26-1	1H,1H,9H-Perfluorononyl acrylate	DTXSID00194615	C4180261	2824	BSK_BT_xTNFa_down	41757527	41289210	0.056133	0.324245	0.126311	0.324245	1.77815	0.324245	1.77815	1.77815	0.30103	4	4	1	1	100	0.168399	1.30103	log10_fold_induction
481	1210314463	194615	4180-26-1	1H,1H,9H-Perfluorononyl acrylate	DTXSID00194615	C4180261	2825	BSK_MyoF_ACTA1_up	41758470	41289711	0.0327451	-0.0221643	-0.162806	-0.0221643	0.30103	-0.0221643	1.77815	1.77815	0.30103	4	4	1	0	7	0.0982354	NA	log10_fold_induction
482	1210314463	194615	4180-26-1	1H,1H,9H-Perfluorononyl acrylate	DTXSID00194615	C4180261	2826	BSK_MyoF_ACTA1_down	41758851	41290280	0.0327451	0.162806	0.0221643	0.162806	1.77815	0.162806	1.77815	1.77815	0.30103	4	4	1	1	100	0.0982354	1.77815	log10_fold_induction
483	1210314463	194615	4180-26-1	1H,1H,9H-Perfluorononyl acrylate	DTXSID00194615	C4180261	2827	BSK_MyoF_bFGF_up	41759590	41291480	0.0206774	0.029625	-0.00669235	0.029625	1.30103	0.029625	1.30103	1.77815	0.30103	4	4	1	0	4	0.0791812	NA	log10_fold_induction
484	1210314463	194615	4180-26-1	1H,1H,9H-Perfluorononyl acrylate	DTXSID00194615	C4180261	2828	BSK_MyoF_bFGF_down	41760428	41292199	0.0206774	0.00669235	-0.029625	0.00669235	0.30103	0.00669235	1.30103	1.77815	0.30103	4	4	1	0	4	0.0791812	NA	log10_fold_induction
485	1210314463	194615	4180-26-1	1H,1H,9H-Perfluorononyl acrylate	DTXSID00194615	C4180261	2829	BSK_MyoF_VCAM1_up	41761593	41292544	0.0312034	0.00130566	-0.167377	0.00130566	0.30103	0.00130566	1.77815	1.77815	0.30103	4	4	1	0	7	0.0936101	NA	log10_fold_induction
486	1210314463	194615	4180-26-1	1H,1H,9H-Perfluorononyl acrylate	DTXSID00194615	C4180261	2830	BSK_MyoF_VCAM1_down	41762432	41292969	0.0312034	0.167377	-0.00130566	0.167377	1.77815	0.167377	1.77815	1.77815	0.30103	4	4	1	1	100	0.0936101	1.77815	log10_fold_induction
487	1210314463	194615	4180-26-1	1H,1H,9H-Perfluorononyl acrylate	DTXSID00194615	C4180261	2831	BSK_MyoF_CollagenI_up	41762583	41294261	0.0303038	0.027773	-0.0533156	0.027773	0.30103	0.027773	1.77815	1.77815	0.30103	4	4	1	0	4	0.0909113	NA	log10_fold_induction
488	1210314463	194615	4180-26-1	1H,1H,9H-Perfluorononyl acrylate	DTXSID00194615	C4180261	2832	BSK_MyoF_CollagenI_down	41763333	41294979	0.0303038	0.0533156	-0.027773	0.0533156	1.77815	0.0533156	1.77815	1.77815	0.30103	4	4	1	0	4	0.0909113	NA	log10_fold_induction
489	1210314463	194615	4180-26-1	1H,1H,9H-Perfluorononyl acrylate	DTXSID00194615	C4180261	2833	BSK_MyoF_CollagenIII_up	41763962	41295773	0.0308146	0.0353159	-0.103134	0.0353159	0.30103	0.0353159	1.77815	1.77815	0.30103	4	4	1	0	7	0.0924439	NA	log10_fold_induction
490	1210314463	194615	4180-26-1	1H,1H,9H-Perfluorononyl acrylate	DTXSID00194615	C4180261	2834	BSK_MyoF_CollagenIII_down	41765225	41296463	0.0308146	0.103134	-0.0353159	0.103134	1.77815	0.103134	1.77815	1.77815	0.30103	4	4	1	1	100	0.0924439	1.77815	log10_fold_induction
491	1210314463	194615	4180-26-1	1H,1H,9H-Perfluorononyl acrylate	DTXSID00194615	C4180261	2835	BSK_MyoF_CollagenIV_up	41765471	41297150	0.0474825	0.020862	-0.00233883	0.020862	0.845098	0.020862	0.845098	1.77815	0.30103	4	4	1	0	4	0.142448	NA	log10_fold_induction
492	1210314463	194615	4180-26-1	1H,1H,9H-Perfluorononyl acrylate	DTXSID00194615	C4180261	2836	BSK_MyoF_CollagenIV_down	41766314	41297751	0.0474825	0.00233883	-0.020862	0.00233883	1.30103	0.00233883	0.845098	1.77815	0.30103	4	4	1	0	4	0.142448	NA	log10_fold_induction
493	1210314463	194615	4180-26-1	1H,1H,9H-Perfluorononyl acrylate	DTXSID00194615	C4180261	2837	BSK_MyoF_IL8_up	41767389	41298375	0.0538899	0.0108437	-0.0458776	0.0108437	1.77815	0.0108437	0.845098	1.77815	0.30103	4	4	1	0	4	0.16167	NA	log10_fold_induction
494	1210314463	194615	4180-26-1	1H,1H,9H-Perfluorononyl acrylate	DTXSID00194615	C4180261	2838	BSK_MyoF_IL8_down	41768113	41298840	0.0538899	0.0458776	-0.0108437	0.0458776	0.845098	0.0458776	0.845098	1.77815	0.30103	4	4	1	0	4	0.16167	NA	log10_fold_induction
495	1210314463	194615	4180-26-1	1H,1H,9H-Perfluorononyl acrylate	DTXSID00194615	C4180261	2839	BSK_MyoF_Decorin_up	41768294	41300103	0.0316381	-0.031015	-0.101989	-0.031015	0.845098	-0.031015	1.77815	1.77815	0.30103	4	4	1	0	7	0.0949143	NA	log10_fold_induction
496	1210314463	194615	4180-26-1	1H,1H,9H-Perfluorononyl acrylate	DTXSID00194615	C4180261	2840	BSK_MyoF_Decorin_down	41769410	41300576	0.0316381	0.101989	0.031015	0.101989	1.77815	0.101989	1.77815	1.77815	0.30103	4	4	1	1	100	0.0949143	1.77815	log10_fold_induction
497	1210314463	194615	4180-26-1	1H,1H,9H-Perfluorononyl acrylate	DTXSID00194615	C4180261	2841	BSK_MyoF_MMP1_up	41770079	41301206	0.0558901	0.245715	0.0341335	0.245715	1.77815	0.245715	1.77815	1.77815	0.30103	4	4	1	1	100	0.16767	1.77815	log10_fold_induction
498	1210314463	194615	4180-26-1	1H,1H,9H-Perfluorononyl acrylate	DTXSID00194615	C4180261	2842	BSK_MyoF_MMP1_down	41770722	41301829	0.0558901	-0.0341335	-0.245715	-0.0341335	0.30103	-0.0341335	1.77815	1.77815	0.30103	4	4	1	0	7	0.16767	NA	log10_fold_induction
499	1210314463	194615	4180-26-1	1H,1H,9H-Perfluorononyl acrylate	DTXSID00194615	C4180261	2843	BSK_MyoF_PAI1_up	41771165	41303009	0.0256726	0.0128952	-0.0376035	0.0128952	0.30103	0.0128952	1.77815	1.77815	0.30103	4	4	1	0	4	0.0791812	NA	log10_fold_induction
500	1210314463	194615	4180-26-1	1H,1H,9H-Perfluorononyl acrylate	DTXSID00194615	C4180261	2844	BSK_MyoF_PAI1_down	41772181	41303436	0.0256726	0.0376035	-0.0128952	0.0376035	1.77815	0.0376035	1.77815	1.77815	0.30103	4	4	1	0	4	0.0791812	NA	log10_fold_induction
501	1210314463	194615	4180-26-1	1H,1H,9H-Perfluorononyl acrylate	DTXSID00194615	C4180261	2845	BSK_MyoF_SRB_up	41772647	41304068	0.00927541	-0.00585469	-0.0589567	-0.00585469	0.30103	-0.00585469	1.77815	1.77815	0.30103	4	4	1	0	7	0.0791812	NA	log10_fold_induction
502	1210314463	194615	4180-26-1	1H,1H,9H-Perfluorononyl acrylate	DTXSID00194615	C4180261	2846	BSK_MyoF_SRB_down	41773282	41305221	0.00927541	0.0589567	0.00585469	0.0589567	1.77815	0.0589567	1.77815	1.77815	0.30103	4	4	1	0	100	0.0791812	NA	log10_fold_induction
503	1210314463	194615	4180-26-1	1H,1H,9H-Perfluorononyl acrylate	DTXSID00194615	C4180261	2847	BSK_MyoF_TIMP1_up	41774238	41305711	0.048646	-0.00172653	-0.0294311	-0.00172653	0.30103	-0.00172653	1.77815	1.77815	0.30103	4	4	1	0	4	0.145938	NA	log10_fold_induction
504	1210314463	194615	4180-26-1	1H,1H,9H-Perfluorononyl acrylate	DTXSID00194615	C4180261	2848	BSK_MyoF_TIMP1_down	41774895	41306521	0.048646	0.0294311	0.00172653	0.0294311	1.77815	0.0294311	1.77815	1.77815	0.30103	4	4	1	0	4	0.145938	NA	log10_fold_induction
505	1210314463	194615	4180-26-1	1H,1H,9H-Perfluorononyl acrylate	DTXSID00194615	C4180261	2849	BSK_BF4T_MCP1_up	41777952	41309295	0.0316156	0.0339447	-0.0480404	0.0339447	1.77815	0.0339447	0.845098	1.77815	0.30103	4	4	1	0	4	0.0948467	NA	log10_fold_induction
506	1210314463	194615	4180-26-1	1H,1H,9H-Perfluorononyl acrylate	DTXSID00194615	C4180261	2850	BSK_BF4T_MCP1_down	41778301	41309553	0.0316156	0.0480404	-0.0339447	0.0480404	0.845098	0.0480404	0.845098	1.77815	0.30103	4	4	1	0	4	0.0948467	NA	log10_fold_induction
507	1210314463	194615	4180-26-1	1H,1H,9H-Perfluorononyl acrylate	DTXSID00194615	C4180261	2851	BSK_BF4T_Eotaxin3_up	41778515	41309863	0.0514451	-0.0415455	-0.121451	-0.0415455	0.30103	-0.0415455	1.30103	1.77815	0.30103	4	4	1	0	4	0.154335	NA	log10_fold_induction
508	1210314463	194615	4180-26-1	1H,1H,9H-Perfluorononyl acrylate	DTXSID00194615	C4180261	2852	BSK_BF4T_Eotaxin3_down	41778945	41310116	0.0514451	0.121451	0.0415455	0.121451	1.30103	0.121451	1.30103	1.77815	0.30103	4	4	1	0	4	0.154335	NA	log10_fold_induction
509	1210314463	194615	4180-26-1	1H,1H,9H-Perfluorononyl acrylate	DTXSID00194615	C4180261	2853	BSK_BF4T_VCAM1_up	41779207	41310461	0.0344748	0.0648965	-0.00199747	0.0648965	1.77815	0.0648965	1.77815	1.77815	0.30103	4	4	1	0	4	0.103424	NA	log10_fold_induction
510	1210314463	194615	4180-26-1	1H,1H,9H-Perfluorononyl acrylate	DTXSID00194615	C4180261	2854	BSK_BF4T_VCAM1_down	41779630	41310639	0.0344748	0.00199747	-0.0648965	0.00199747	0.845098	0.00199747	1.77815	1.77815	0.30103	4	4	1	0	4	0.103424	NA	log10_fold_induction
511	1210314463	194615	4180-26-1	1H,1H,9H-Perfluorononyl acrylate	DTXSID00194615	C4180261	2855	BSK_BF4T_ICAM1_up	41779789	41311083	0.0174772	-0.0291116	-0.0728893	-0.0291116	0.30103	-0.0291116	1.30103	1.77815	0.30103	4	4	1	0	7	0.0791812	NA	log10_fold_induction
512	1210314463	194615	4180-26-1	1H,1H,9H-Perfluorononyl acrylate	DTXSID00194615	C4180261	2856	BSK_BF4T_ICAM1_down	41780159	41311318	0.0174772	0.0728893	0.0291116	0.0728893	1.30103	0.0728893	1.30103	1.77815	0.30103	4	4	1	0	100	0.0791812	NA	log10_fold_induction
513	1210314463	194615	4180-26-1	1H,1H,9H-Perfluorononyl acrylate	DTXSID00194615	C4180261	2857	BSK_BF4T_CD90_up	41780411	41311669	0.0122231	0.00954159	-0.0274678	0.00954159	1.30103	0.00954159	1.77815	1.77815	0.30103	4	4	1	0	4	0.0791812	NA	log10_fold_induction
514	1210314463	194615	4180-26-1	1H,1H,9H-Perfluorononyl acrylate	DTXSID00194615	C4180261	2858	BSK_BF4T_CD90_down	41780638	41311847	0.0122231	0.0274678	-0.00954159	0.0274678	1.77815	0.0274678	1.77815	1.77815	0.30103	4	4	1	0	4	0.0791812	NA	log10_fold_induction
515	1210314463	194615	4180-26-1	1H,1H,9H-Perfluorononyl acrylate	DTXSID00194615	C4180261	2859	BSK_BF4T_IL8_up	41781040	41312252	0.0355071	0.0261611	-0.0457144	0.0261611	1.77815	0.0261611	0.845098	1.77815	0.30103	4	4	1	0	4	0.106521	NA	log10_fold_induction
516	1210314463	194615	4180-26-1	1H,1H,9H-Perfluorononyl acrylate	DTXSID00194615	C4180261	2860	BSK_BF4T_IL8_down	41781358	41312533	0.0355071	0.0457144	-0.0261611	0.0457144	0.845098	0.0457144	0.845098	1.77815	0.30103	4	4	1	0	4	0.106521	NA	log10_fold_induction
517	1210314463	194615	4180-26-1	1H,1H,9H-Perfluorononyl acrylate	DTXSID00194615	C4180261	2861	BSK_BF4T_IL1a_up	41781621	41312876	0.017892	0.022124	-0.00351673	0.022124	0.30103	0.022124	0.30103	1.77815	0.30103	4	4	1	0	4	0.0791812	NA	log10_fold_induction
518	1210314463	194615	4180-26-1	1H,1H,9H-Perfluorononyl acrylate	DTXSID00194615	C4180261	2862	BSK_BF4T_IL1a_down	41782045	41313055	0.017892	0.00351673	-0.022124	0.00351673	1.77815	0.00351673	0.30103	1.77815	0.30103	4	4	1	0	4	0.0791812	NA	log10_fold_induction
519	1210314463	194615	4180-26-1	1H,1H,9H-Perfluorononyl acrylate	DTXSID00194615	C4180261	2863	BSK_BF4T_Keratin818_up	41782205	41313499	0.0243772	0.0126024	-0.0648307	0.0126024	0.30103	0.0126024	1.77815	1.77815	0.30103	4	4	1	0	4	0.0791812	NA	log10_fold_induction
520	1210314463	194615	4180-26-1	1H,1H,9H-Perfluorononyl acrylate	DTXSID00194615	C4180261	2864	BSK_BF4T_Keratin818_down	41782567	41313742	0.0243772	0.0648307	-0.0126024	0.0648307	1.77815	0.0648307	1.77815	1.77815	0.30103	4	4	1	0	4	0.0791812	NA	log10_fold_induction
521	1210314463	194615	4180-26-1	1H,1H,9H-Perfluorononyl acrylate	DTXSID00194615	C4180261	2865	BSK_BF4T_MMP1_up	41782727	41314192	0.0171924	0.0220287	-0.019641	0.0220287	0.30103	0.0220287	0.30103	1.77815	0.30103	4	4	1	0	4	0.0791812	NA	log10_fold_induction
522	1210314463	194615	4180-26-1	1H,1H,9H-Perfluorononyl acrylate	DTXSID00194615	C4180261	2866	BSK_BF4T_MMP1_down	41783023	41314494	0.0171924	0.019641	-0.0220287	0.019641	0.845098	0.019641	0.30103	1.77815	0.30103	4	4	1	0	4	0.0791812	NA	log10_fold_induction
523	1210314463	194615	4180-26-1	1H,1H,9H-Perfluorononyl acrylate	DTXSID00194615	C4180261	2867	BSK_BF4T_MMP3_up	41783330	41314791	0.029105	0.0271678	-0.0348981	0.0271678	1.77815	0.0271678	1.30103	1.77815	0.30103	4	4	1	0	4	0.087315	NA	log10_fold_induction
524	1210314463	194615	4180-26-1	1H,1H,9H-Perfluorononyl acrylate	DTXSID00194615	C4180261	2868	BSK_BF4T_MMP3_down	41783632	41315091	0.029105	0.0348981	-0.0271678	0.0348981	1.30103	0.0348981	1.30103	1.77815	0.30103	4	4	1	0	4	0.087315	NA	log10_fold_induction
525	1210314463	194615	4180-26-1	1H,1H,9H-Perfluorononyl acrylate	DTXSID00194615	C4180261	2869	BSK_BF4T_MMP9_up	41784131	41315196	0.030667	0.052097	0.0276031	0.052097	0.30103	0.052097	0.30103	1.77815	0.30103	4	4	1	0	4	0.0920009	NA	log10_fold_induction
526	1210314463	194615	4180-26-1	1H,1H,9H-Perfluorononyl acrylate	DTXSID00194615	C4180261	2870	BSK_BF4T_MMP9_down	41784212	41315721	0.030667	-0.0276031	-0.052097	-0.0276031	0.845098	-0.0276031	0.30103	1.77815	0.30103	4	4	1	0	4	0.0920009	NA	log10_fold_induction
527	1210314463	194615	4180-26-1	1H,1H,9H-Perfluorononyl acrylate	DTXSID00194615	C4180261	2871	BSK_BF4T_PAI1_up	41784574	41315963	0.0165437	0.00322758	-0.00764276	0.00322758	0.845098	0.00322758	1.77815	1.77815	0.30103	4	4	1	0	4	0.0791812	NA	log10_fold_induction
528	1210314463	194615	4180-26-1	1H,1H,9H-Perfluorononyl acrylate	DTXSID00194615	C4180261	2872	BSK_BF4T_PAI1_down	41784944	41316154	0.0165437	0.00764276	-0.00322758	0.00764276	1.77815	0.00764276	1.77815	1.77815	0.30103	4	4	1	0	4	0.0791812	NA	log10_fold_induction
529	1210314463	194615	4180-26-1	1H,1H,9H-Perfluorononyl acrylate	DTXSID00194615	C4180261	2873	BSK_BF4T_SRB_up	41785337	41316407	0.00762483	0.0206373	-0.00883665	0.0206373	1.77815	0.0206373	1.77815	1.77815	0.30103	4	4	1	0	4	0.0791812	NA	log10_fold_induction
530	1210314463	194615	4180-26-1	1H,1H,9H-Perfluorononyl acrylate	DTXSID00194615	C4180261	2874	BSK_BF4T_SRB_down	41785628	41316721	0.00762483	0.00883665	-0.0206373	0.00883665	0.30103	0.00883665	1.77815	1.77815	0.30103	4	4	1	0	4	0.0791812	NA	log10_fold_induction
531	1210314463	194615	4180-26-1	1H,1H,9H-Perfluorononyl acrylate	DTXSID00194615	C4180261	2875	BSK_BF4T_tPA_up	41785785	41317171	0.028652	-0.0137089	-0.0325873	-0.0137089	1.30103	-0.0137089	0.845098	1.77815	0.30103	4	4	1	0	4	0.085956	NA	log10_fold_induction
532	1210314463	194615	4180-26-1	1H,1H,9H-Perfluorononyl acrylate	DTXSID00194615	C4180261	2876	BSK_BF4T_tPA_down	41786195	41317362	0.028652	0.0325873	0.0137089	0.0325873	0.845098	0.0325873	0.845098	1.77815	0.30103	4	4	1	0	4	0.085956	NA	log10_fold_induction
533	1210314463	194615	4180-26-1	1H,1H,9H-Perfluorononyl acrylate	DTXSID00194615	C4180261	2877	BSK_BF4T_uPA_up	41786547	41317615	0.019653	0.0249382	-0.0203785	0.0249382	0.30103	0.0249382	0.30103	1.77815	0.30103	4	4	1	0	4	0.0791812	NA	log10_fold_induction
534	1210314463	194615	4180-26-1	1H,1H,9H-Perfluorononyl acrylate	DTXSID00194615	C4180261	2878	BSK_BF4T_uPA_down	41786835	41317929	0.019653	0.0203785	-0.0249382	0.0203785	1.30103	0.0203785	0.30103	1.77815	0.30103	4	4	1	0	4	0.0791812	NA	log10_fold_induction
535	1210314463	194615	4180-26-1	1H,1H,9H-Perfluorononyl acrylate	DTXSID00194615	C4180261	2879	BSK_BE3C_ICAM1_up	41468804	41000041	0.0167871	-0.0100565	-0.0243942	-0.0100565	0.30103	-0.0100565	1.77815	1.77815	0.30103	4	4	1	0	4	0.0791812	NA	log10_fold_induction
536	1210314463	194615	4180-26-1	1H,1H,9H-Perfluorononyl acrylate	DTXSID00194615	C4180261	2880	BSK_BE3C_ICAM1_down	41469259	41000486	0.0167871	0.0243942	0.0100565	0.0243942	1.77815	0.0243942	1.77815	1.77815	0.30103	4	4	1	0	4	0.0791812	NA	log10_fold_induction
537	1210314463	194615	4180-26-1	1H,1H,9H-Perfluorononyl acrylate	DTXSID00194615	C4180261	2881	BSK_BE3C_ITAC_up	41469820	41000825	0.016505	0.00495487	-0.0112483	0.00495487	0.845098	0.00495487	1.77815	1.77815	0.30103	4	4	1	0	4	0.0791812	NA	log10_fold_induction
538	1210314463	194615	4180-26-1	1H,1H,9H-Perfluorononyl acrylate	DTXSID00194615	C4180261	2882	BSK_BE3C_ITAC_down	41469983	41001564	0.016505	0.0112483	-0.00495487	0.0112483	1.77815	0.0112483	1.77815	1.77815	0.30103	4	4	1	0	4	0.0791812	NA	log10_fold_induction
539	1210314463	194615	4180-26-1	1H,1H,9H-Perfluorononyl acrylate	DTXSID00194615	C4180261	2883	BSK_BE3C_IL8_up	41470611	41001833	0.0387279	-0.00527612	-0.02087	-0.00527612	0.845098	-0.00527612	1.30103	1.77815	0.30103	4	4	1	0	4	0.116184	NA	log10_fold_induction
540	1210314463	194615	4180-26-1	1H,1H,9H-Perfluorononyl acrylate	DTXSID00194615	C4180261	2884	BSK_BE3C_IL8_down	41471057	41002287	0.0387279	0.02087	0.00527612	0.02087	1.30103	0.02087	1.30103	1.77815	0.30103	4	4	1	0	4	0.116184	NA	log10_fold_induction
541	1210314463	194615	4180-26-1	1H,1H,9H-Perfluorononyl acrylate	DTXSID00194615	C4180261	2885	BSK_BE3C_EGFR_up	41471683	41002621	0.0185798	0.00846282	-0.00466695	0.00846282	1.30103	0.00846282	1.30103	1.77815	0.30103	4	4	1	0	4	0.0791812	NA	log10_fold_induction
542	1210314463	194615	4180-26-1	1H,1H,9H-Perfluorononyl acrylate	DTXSID00194615	C4180261	2886	BSK_BE3C_EGFR_down	41471785	41003360	0.0185798	0.00466695	-0.00846282	0.00466695	0.30103	0.00466695	1.30103	1.77815	0.30103	4	4	1	0	4	0.0791812	NA	log10_fold_induction
543	1210314463	194615	4180-26-1	1H,1H,9H-Perfluorononyl acrylate	DTXSID00194615	C4180261	2887	BSK_BE3C_Keratin818_up	41472358	41003686	0.0191597	0.0350045	-0.0294254	0.0350045	0.30103	0.0350045	0.30103	1.77815	0.30103	4	4	1	0	4	0.0791812	NA	log10_fold_induction
544	1210314463	194615	4180-26-1	1H,1H,9H-Perfluorononyl acrylate	DTXSID00194615	C4180261	2888	BSK_BE3C_Keratin818_down	41472824	41004122	0.0191597	0.0294254	-0.0350045	0.0294254	0.845098	0.0294254	0.30103	1.77815	0.30103	4	4	1	0	4	0.0791812	NA	log10_fold_induction
545	1210314463	194615	4180-26-1	1H,1H,9H-Perfluorononyl acrylate	DTXSID00194615	C4180261	2889	BSK_BE3C_MMP9_up	41473421	41004424	0.0241019	0.0028366	-0.0270645	0.0028366	0.30103	0.0028366	1.30103	1.77815	0.30103	4	4	1	0	4	0.0791812	NA	log10_fold_induction
546	1210314463	194615	4180-26-1	1H,1H,9H-Perfluorononyl acrylate	DTXSID00194615	C4180261	2890	BSK_BE3C_MMP9_down	41473692	41005162	0.0241019	0.0270645	-0.0028366	0.0270645	1.30103	0.0270645	1.30103	1.77815	0.30103	4	4	1	0	4	0.0791812	NA	log10_fold_induction
547	1210314463	194615	4180-26-1	1H,1H,9H-Perfluorononyl acrylate	DTXSID00194615	C4180261	2891	BSK_CASM3C_PAI1_up	41474328	41005317	0.00991623	0.0028725	-0.0245871	0.0028725	0.845098	0.0028725	1.77815	1.77815	0.30103	4	4	1	0	4	0.0791812	NA	log10_fold_induction
548	1210314463	194615	4180-26-1	1H,1H,9H-Perfluorononyl acrylate	DTXSID00194615	C4180261	2892	BSK_CASM3C_PAI1_down	41474631	41005911	0.00991623	0.0245871	-0.0028725	0.0245871	1.77815	0.0245871	1.77815	1.77815	0.30103	4	4	1	0	4	0.0791812	NA	log10_fold_induction
549	1210314463	194615	4180-26-1	1H,1H,9H-Perfluorononyl acrylate	DTXSID00194615	C4180261	2893	BSK_hDFCGF_MCP1_up	41554821	41085823	0.0256449	-0.00539693	-0.0493352	-0.00539693	0.30103	-0.00539693	1.77815	1.77815	0.30103	4	4	1	0	4	0.0791812	NA	log10_fold_induction
550	1210314463	194615	4180-26-1	1H,1H,9H-Perfluorononyl acrylate	DTXSID00194615	C4180261	2894	BSK_hDFCGF_MCP1_down	41554985	41086562	0.0256449	0.0493352	0.00539693	0.0493352	1.77815	0.0493352	1.77815	1.77815	0.30103	4	4	1	0	4	0.0791812	NA	log10_fold_induction
551	1210314463	194615	4180-26-1	1H,1H,9H-Perfluorononyl acrylate	DTXSID00194615	C4180261	2895	BSK_hDFCGF_ICAM1_up	41555572	41086839	0.0162679	-0.0186557	-0.106161	-0.0186557	0.30103	-0.0186557	1.77815	1.77815	0.30103	4	4	1	0	7	0.0791812	NA	log10_fold_induction
552	1210314463	194615	4180-26-1	1H,1H,9H-Perfluorononyl acrylate	DTXSID00194615	C4180261	2896	BSK_hDFCGF_ICAM1_down	41556083	41087289	0.0162679	0.106161	0.0186557	0.106161	1.77815	0.106161	1.77815	1.77815	0.30103	4	4	1	1	100	0.0791812	1.77815	log10_fold_induction
553	1210314463	194615	4180-26-1	1H,1H,9H-Perfluorononyl acrylate	DTXSID00194615	C4180261	2897	BSK_hDFCGF_CollagenI_up	41556625	41087620	0.0500423	0.0315715	0.000104611	0.0315715	1.30103	0.0315715	1.30103	1.77815	0.30103	4	4	1	0	4	0.150127	NA	log10_fold_induction
554	1210314463	194615	4180-26-1	1H,1H,9H-Perfluorononyl acrylate	DTXSID00194615	C4180261	2898	BSK_hDFCGF_CollagenI_down	41556789	41088356	0.0500423	-0.000104611	-0.0315715	-0.000104611	0.845098	-0.000104611	1.30103	1.77815	0.30103	4	4	1	0	4	0.150127	NA	log10_fold_induction
555	1210314463	194615	4180-26-1	1H,1H,9H-Perfluorononyl acrylate	DTXSID00194615	C4180261	2899	BSK_hDFCGF_ITAC_up	41557550	41088495	0.0271017	0.0145651	-0.138197	0.0145651	0.30103	0.0145651	1.77815	1.77815	0.30103	4	4	1	0	7	0.0813051	NA	log10_fold_induction
556	1210314463	194615	4180-26-1	1H,1H,9H-Perfluorononyl acrylate	DTXSID00194615	C4180261	2900	BSK_hDFCGF_ITAC_down	41557837	41089042	0.0271017	0.138197	-0.0145651	0.138197	1.77815	0.138197	1.77815	1.77815	0.30103	4	4	1	1	100	0.0813051	1.77815	log10_fold_induction
557	1210314463	194615	4180-26-1	1H,1H,9H-Perfluorononyl acrylate	DTXSID00194615	C4180261	2901	BSK_hDFCGF_TIMP2_up	41558233	41089611	0.0355987	0.0897206	-0.155134	0.0897206	0.845098	0.0897206	1.77815	1.77815	0.30103	4	4	1	0	7	0.106796	NA	log10_fold_induction
558	1210314463	194615	4180-26-1	1H,1H,9H-Perfluorononyl acrylate	DTXSID00194615	C4180261	2902	BSK_hDFCGF_TIMP2_down	41558692	41090054	0.0355987	0.155134	-0.0897206	0.155134	1.77815	0.155134	1.77815	1.77815	0.30103	4	4	1	0	10	0.106796	NA	log10_fold_induction
559	1210314463	194615	4180-26-1	1H,1H,9H-Perfluorononyl acrylate	DTXSID00194615	C4180261	2903	BSK_KF3CT_IL8_up	41639016	41170074	0.019012	0.0348493	0.00474546	0.0348493	1.77815	0.0348493	1.77815	1.77815	0.30103	4	4	1	0	4	0.0791812	NA	log10_fold_induction
560	1210314463	194615	4180-26-1	1H,1H,9H-Perfluorononyl acrylate	DTXSID00194615	C4180261	2904	BSK_KF3CT_IL8_down	41639416	41170331	0.019012	-0.00474546	-0.0348493	-0.00474546	0.845098	-0.00474546	1.77815	1.77815	0.30103	4	4	1	0	4	0.0791812	NA	log10_fold_induction
561	1210314463	194615	4180-26-1	1H,1H,9H-Perfluorononyl acrylate	DTXSID00194615	C4180261	2905	BSK_KF3CT_MIG_up	41639485	41171158	0.0116848	-0.00360756	-0.0188886	-0.00360756	0.30103	-0.00360756	1.30103	1.77815	0.30103	4	4	1	0	4	0.0791812	NA	log10_fold_induction
562	1210314463	194615	4180-26-1	1H,1H,9H-Perfluorononyl acrylate	DTXSID00194615	C4180261	2906	BSK_KF3CT_MIG_down	41640359	41171187	0.0116848	0.0188886	0.00360756	0.0188886	1.30103	0.0188886	1.30103	1.77815	0.30103	4	4	1	0	4	0.0791812	NA	log10_fold_induction
563	1210314463	194615	4180-26-1	1H,1H,9H-Perfluorononyl acrylate	DTXSID00194615	C4180261	2907	BSK_KF3CT_PAI1_up	41640806	41171839	0.0191067	0.048883	-0.0306184	0.048883	0.30103	0.048883	0.30103	1.77815	0.30103	4	4	1	0	4	0.0791812	NA	log10_fold_induction
564	1210314463	194615	4180-26-1	1H,1H,9H-Perfluorononyl acrylate	DTXSID00194615	C4180261	2908	BSK_KF3CT_PAI1_down	41641137	41172215	0.0191067	0.0306184	-0.048883	0.0306184	1.77815	0.0306184	0.30103	1.77815	0.30103	4	4	1	0	4	0.0791812	NA	log10_fold_induction
565	1210314463	194615	4180-26-1	1H,1H,9H-Perfluorononyl acrylate	DTXSID00194615	C4180261	2909	BSK_IMphg_MCP1_up	41775582	41306835	0.0231724	0.00694368	-0.0104164	0.00694368	0.30103	0.00694368	1.30103	1.77815	0.30103	4	4	1	0	4	0.0791812	NA	log10_fold_induction
566	1210314463	194615	4180-26-1	1H,1H,9H-Perfluorononyl acrylate	DTXSID00194615	C4180261	2910	BSK_IMphg_MCP1_down	41775992	41307030	0.0231724	0.0104164	-0.00694368	0.0104164	1.30103	0.0104164	1.30103	1.77815	0.30103	4	4	1	0	4	0.0791812	NA	log10_fold_induction
567	1210314463	194615	4180-26-1	1H,1H,9H-Perfluorononyl acrylate	DTXSID00194615	C4180261	2911	BSK_IMphg_MIP1a_up	41776096	41307529	0.0295408	0.0627775	-0.0197623	0.0627775	1.77815	0.0627775	1.77815	1.77815	0.30103	4	4	1	0	4	0.0886223	NA	log10_fold_induction
568	1210314463	194615	4180-26-1	1H,1H,9H-Perfluorononyl acrylate	DTXSID00194615	C4180261	2912	BSK_IMphg_MIP1a_down	41776400	41307827	0.0295408	0.0197623	-0.0627775	0.0197623	0.30103	0.0197623	1.77815	1.77815	0.30103	4	4	1	0	4	0.0886223	NA	log10_fold_induction
569	1210314463	194615	4180-26-1	1H,1H,9H-Perfluorononyl acrylate	DTXSID00194615	C4180261	2913	BSK_IMphg_VCAM1_up	41776792	41307931	0.0171772	-0.0222576	-0.0482329	-0.0222576	1.30103	-0.0222576	0.30103	1.77815	0.30103	4	4	1	0	4	0.0791812	NA	log10_fold_induction
570	1210314463	194615	4180-26-1	1H,1H,9H-Perfluorononyl acrylate	DTXSID00194615	C4180261	2914	BSK_IMphg_VCAM1_down	41776970	41308466	0.0171772	0.0482329	0.0222576	0.0482329	0.30103	0.0482329	0.30103	1.77815	0.30103	4	4	1	0	4	0.0791812	NA	log10_fold_induction
571	1210314463	194615	4180-26-1	1H,1H,9H-Perfluorononyl acrylate	DTXSID00194615	C4180261	2915	BSK_IMphg_CD40_up	41777374	41308667	0.0233889	-0.0237023	-0.0465149	-0.0237023	0.845098	-0.0237023	1.77815	1.77815	0.30103	4	4	1	0	4	0.0791812	NA	log10_fold_induction
572	1210314463	194615	4180-26-1	1H,1H,9H-Perfluorononyl acrylate	DTXSID00194615	C4180261	2916	BSK_IMphg_CD40_down	41777736	41308909	0.0233889	0.0465149	0.0237023	0.0465149	1.77815	0.0465149	1.77815	1.77815	0.30103	4	4	1	0	4	0.0791812	NA	log10_fold_induction
573	1210314463	194615	4180-26-1	1H,1H,9H-Perfluorononyl acrylate	DTXSID00194615	C4180261	2917	BSK_IMphg_ESelectin_up	41786938	41318313	0.0287511	0.0102679	-0.0122405	0.0102679	1.30103	0.0102679	0.30103	1.77815	0.30103	4	4	1	0	4	0.0862532	NA	log10_fold_induction
574	1210314463	194615	4180-26-1	1H,1H,9H-Perfluorononyl acrylate	DTXSID00194615	C4180261	2918	BSK_IMphg_ESelectin_down	41787483	41318490	0.0287511	0.0122405	-0.0102679	0.0122405	0.30103	0.0122405	0.30103	1.77815	0.30103	4	4	1	0	4	0.0862532	NA	log10_fold_induction
575	1210314463	194615	4180-26-1	1H,1H,9H-Perfluorononyl acrylate	DTXSID00194615	C4180261	2919	BSK_IMphg_CD69_up	41787642	41318935	0.0377357	-0.0206751	-0.0500528	-0.0206751	0.30103	-0.0206751	0.845098	1.77815	0.30103	4	4	1	0	4	0.113207	NA	log10_fold_induction
576	1210314463	194615	4180-26-1	1H,1H,9H-Perfluorononyl acrylate	DTXSID00194615	C4180261	2920	BSK_IMphg_CD69_down	41788004	41319176	0.0377357	0.0500528	0.0206751	0.0500528	0.845098	0.0500528	0.845098	1.77815	0.30103	4	4	1	0	4	0.113207	NA	log10_fold_induction
577	1210314463	194615	4180-26-1	1H,1H,9H-Perfluorononyl acrylate	DTXSID00194615	C4180261	2921	BSK_IMphg_IL8_up	41788264	41319521	0.0367282	0.0475852	-0.00225688	0.0475852	1.77815	0.0475852	1.77815	1.77815	0.30103	4	4	1	0	4	0.110185	NA	log10_fold_induction
578	1210314463	194615	4180-26-1	1H,1H,9H-Perfluorononyl acrylate	DTXSID00194615	C4180261	2922	BSK_IMphg_IL8_down	41788689	41319699	0.0367282	0.00225688	-0.0475852	0.00225688	0.30103	0.00225688	1.77815	1.77815	0.30103	4	4	1	0	4	0.110185	NA	log10_fold_induction
579	1210314463	194615	4180-26-1	1H,1H,9H-Perfluorononyl acrylate	DTXSID00194615	C4180261	2923	BSK_IMphg_IL1a_up	41788826	41320168	0.0378335	0.063949	0.0326245	0.063949	1.77815	0.063949	1.77815	1.77815	0.30103	4	4	1	0	4	0.113501	NA	log10_fold_induction
580	1210314463	194615	4180-26-1	1H,1H,9H-Perfluorononyl acrylate	DTXSID00194615	C4180261	2924	BSK_IMphg_IL1a_down	41789144	41320384	0.0378335	-0.0326245	-0.063949	-0.0326245	0.845098	-0.0326245	1.77815	1.77815	0.30103	4	4	1	0	4	0.113501	NA	log10_fold_induction
581	1210314463	194615	4180-26-1	1H,1H,9H-Perfluorononyl acrylate	DTXSID00194615	C4180261	2925	BSK_IMphg_MCSF_up	41789487	41320727	0.0238042	-0.0132465	-0.0425628	-0.0132465	0.845098	-0.0132465	0.30103	1.77815	0.30103	4	4	1	0	4	0.0791812	NA	log10_fold_induction
582	1210314463	194615	4180-26-1	1H,1H,9H-Perfluorononyl acrylate	DTXSID00194615	C4180261	2926	BSK_IMphg_MCSF_down	41789667	41320907	0.0238042	0.0425628	0.0132465	0.0425628	0.30103	0.0425628	0.30103	1.77815	0.30103	4	4	1	0	4	0.0791812	NA	log10_fold_induction
583	1210314463	194615	4180-26-1	1H,1H,9H-Perfluorononyl acrylate	DTXSID00194615	C4180261	2927	BSK_IMphg_IL10_up	41790109	41321349	0.055187	0.00604216	-0.0746837	0.00604216	1.77815	0.00604216	0.30103	1.77815	0.30103	4	4	1	0	4	0.165561	NA	log10_fold_induction
584	1210314463	194615	4180-26-1	1H,1H,9H-Perfluorononyl acrylate	DTXSID00194615	C4180261	2928	BSK_IMphg_IL10_down	41790346	41321586	0.055187	0.0746837	-0.00604216	0.0746837	0.30103	0.0746837	0.30103	1.77815	0.30103	4	4	1	0	4	0.165561	NA	log10_fold_induction
585	1210314463	194615	4180-26-1	1H,1H,9H-Perfluorononyl acrylate	DTXSID00194615	C4180261	2929	BSK_IMphg_SRB_up	41790698	41321938	0.01016	0.00317343	-0.00191525	0.00317343	0.30103	0.00317343	0.30103	1.77815	0.30103	4	4	1	0	4	0.0791812	NA	log10_fold_induction
586	1210314463	194615	4180-26-1	1H,1H,9H-Perfluorononyl acrylate	DTXSID00194615	C4180261	2930	BSK_IMphg_SRB_down	41790875	41322115	0.01016	0.00191525	-0.00317343	0.00191525	0.845098	0.00191525	0.30103	1.77815	0.30103	4	4	1	0	4	0.0791812	NA	log10_fold_induction
587	1210314463	194615	4180-26-1	1H,1H,9H-Perfluorononyl acrylate	DTXSID00194615	C4180261	2931	BSK_IMphg_SRB.Mphg_up	41791426	41322666	0.0205634	0.0773273	-0.110534	0.0773273	1.77815	0.0773273	0.845098	1.77815	0.30103	4	4	1	0	10	0.0791812	NA	log10_fold_induction
588	1210314463	194615	4180-26-1	1H,1H,9H-Perfluorononyl acrylate	DTXSID00194615	C4180261	2932	BSK_IMphg_SRB.Mphg_down	41791712	41322952	0.0205634	0.110534	-0.0773273	0.110534	0.845098	0.110534	0.845098	1.77815	0.30103	4	4	1	0	10	0.0791812	NA	log10_fold_induction
589	1210314463	194615	4180-26-1	1H,1H,9H-Perfluorononyl acrylate	DTXSID00194615	C4180261	2933	BSK_LPS_Thrombomodulin_up	41641505	41172739	0.0335444	-0.0239231	-0.122882	-0.0239231	0.30103	-0.0239231	1.77815	1.77815	0.30103	4	4	1	0	7	0.100633	NA	log10_fold_induction
590	1210314463	194615	4180-26-1	1H,1H,9H-Perfluorononyl acrylate	DTXSID00194615	C4180261	2934	BSK_LPS_Thrombomodulin_down	41642034	41173111	0.0335444	0.122882	0.0239231	0.122882	1.77815	0.122882	1.77815	1.77815	0.30103	4	4	1	1	100	0.100633	1.77815	log10_fold_induction
591	1210314463	194615	4180-26-1	1H,1H,9H-Perfluorononyl acrylate	DTXSID00194615	C4180261	2935	BSK_LPS_CD69_up	41642380	41173520	0.0343628	-0.0176294	-0.0858964	-0.0176294	0.30103	-0.0176294	1.77815	1.77815	0.30103	4	4	1	0	4	0.103088	NA	log10_fold_induction
592	1210314463	194615	4180-26-1	1H,1H,9H-Perfluorononyl acrylate	DTXSID00194615	C4180261	2936	BSK_LPS_CD69_down	41642751	41174208	0.0343628	0.0858964	0.0176294	0.0858964	1.77815	0.0858964	1.77815	1.77815	0.30103	4	4	1	0	4	0.103088	NA	log10_fold_induction
593	1210314467	379721	2264-01-9	1H,1H,6H,6H-Perfluorohexane-1,6-diol diacrylate	DTXSID80379721	C2264019	145	BSK_3C_Eselectin_down	41643616	41175125	0.0227449	1.3115	0.00653846	1.3115	1.77815	1.3115	1.77815	1.77815	0.30103	4	4	1	1	100	0.0791812	1.30103	log10_fold_induction
594	1210314467	379721	2264-01-9	1H,1H,6H,6H-Perfluorohexane-1,6-diol diacrylate	DTXSID80379721	C2264019	146	BSK_3C_Eselectin_up	41646662	41177916	0.0227449	-0.00653846	-1.3115	-0.00653846	0.30103	-0.00653846	1.77815	1.77815	0.30103	4	4	1	0	7	0.0791812	NA	log10_fold_induction
595	1210314467	379721	2264-01-9	1H,1H,6H,6H-Perfluorohexane-1,6-diol diacrylate	DTXSID80379721	C2264019	147	BSK_3C_HLADR_down	41649031	41179327	0.0258321	1.22481	-0.00295385	1.22481	1.77815	1.22481	1.77815	1.77815	0.30103	4	4	1	1	100	0.0791812	1.30103	log10_fold_induction
596	1210314467	379721	2264-01-9	1H,1H,6H,6H-Perfluorohexane-1,6-diol diacrylate	DTXSID80379721	C2264019	148	BSK_3C_HLADR_up	41650161	41181976	0.0258321	0.00295385	-1.22481	0.00295385	0.30103	0.00295385	1.77815	1.77815	0.30103	4	4	1	0	7	0.0791812	NA	log10_fold_induction
597	1210314467	379721	2264-01-9	1H,1H,6H,6H-Perfluorohexane-1,6-diol diacrylate	DTXSID80379721	C2264019	149	BSK_3C_ICAM1_down	41652548	41183911	0.0170603	1.07718	-0.0131153	1.07718	1.77815	1.07718	1.77815	1.77815	0.30103	4	4	1	1	100	0.0791812	1.30103	log10_fold_induction
598	1210314467	379721	2264-01-9	1H,1H,6H,6H-Perfluorohexane-1,6-diol diacrylate	DTXSID80379721	C2264019	150	BSK_3C_ICAM1_up	41654924	41185453	0.0170603	0.0131153	-1.07718	0.0131153	0.30103	0.0131153	1.77815	1.77815	0.30103	4	4	1	0	7	0.0791812	NA	log10_fold_induction
599	1210314467	379721	2264-01-9	1H,1H,6H,6H-Perfluorohexane-1,6-diol diacrylate	DTXSID80379721	C2264019	151	BSK_3C_IL8_down	41655718	41186683	0.0328497	0.955699	-0.000470847	0.955699	1.77815	0.955699	1.77815	1.77815	0.30103	4	4	1	1	100	0.0985491	1.30103	log10_fold_induction
600	1210314467	379721	2264-01-9	1H,1H,6H,6H-Perfluorohexane-1,6-diol diacrylate	DTXSID80379721	C2264019	152	BSK_3C_IL8_up	41658141	41190144	0.0328497	0.000470847	-0.955699	0.000470847	0.845098	0.000470847	1.77815	1.77815	0.30103	4	4	1	0	7	0.0985491	NA	log10_fold_induction
601	1210314467	379721	2264-01-9	1H,1H,6H,6H-Perfluorohexane-1,6-diol diacrylate	DTXSID80379721	C2264019	153	BSK_3C_MCP1_down	41660376	41191834	0.0281608	0.92428	-0.00233518	0.92428	1.77815	0.92428	1.77815	1.77815	0.30103	4	4	1	1	100	0.0844823	1.30103	log10_fold_induction
602	1210314467	379721	2264-01-9	1H,1H,6H,6H-Perfluorohexane-1,6-diol diacrylate	DTXSID80379721	C2264019	154	BSK_3C_MCP1_up	41661139	41192841	0.0281608	0.00233518	-0.92428	0.00233518	0.30103	0.00233518	1.77815	1.77815	0.30103	4	4	1	0	7	0.0844823	NA	log10_fold_induction
603	1210314467	379721	2264-01-9	1H,1H,6H,6H-Perfluorohexane-1,6-diol diacrylate	DTXSID80379721	C2264019	155	BSK_3C_MIG_down	41664094	41195868	0.00714657	1.55799	-0.00524188	1.55799	1.77815	1.55799	1.77815	1.77815	0.30103	4	4	1	1	100	0.0791812	1.30103	log10_fold_induction
604	1210314467	379721	2264-01-9	1H,1H,6H,6H-Perfluorohexane-1,6-diol diacrylate	DTXSID80379721	C2264019	156	BSK_3C_MIG_up	41665731	41197050	0.00714657	0.00524188	-1.55799	0.00524188	0.845098	0.00524188	1.77815	1.77815	0.30103	4	4	1	0	7	0.0791812	NA	log10_fold_induction
605	1210314467	379721	2264-01-9	1H,1H,6H,6H-Perfluorohexane-1,6-diol diacrylate	DTXSID80379721	C2264019	157	BSK_3C_Proliferation_down	41667875	41199969	0.0394562	1.04563	0.0805607	1.04563	1.30103	1.04563	1.30103	1.77815	0.30103	4	4	1	1	100	0.118369	0.845098	log10_fold_induction
606	1210314467	379721	2264-01-9	1H,1H,6H,6H-Perfluorohexane-1,6-diol diacrylate	DTXSID80379721	C2264019	158	BSK_3C_Proliferation_up	41669282	41200202	0.0394562	-0.0805607	-1.04563	-0.0805607	0.30103	-0.0805607	1.30103	1.77815	0.30103	4	4	1	0	7	0.118369	NA	log10_fold_induction
607	1210314467	379721	2264-01-9	1H,1H,6H,6H-Perfluorohexane-1,6-diol diacrylate	DTXSID80379721	C2264019	159	BSK_3C_SRB_down	41672809	41202799	0.0219299	1.11476	-0.00392694	1.11476	1.77815	1.11476	1.77815	1.77815	0.30103	4	4	1	1	100	0.0791812	1.30103	log10_fold_induction
608	1210314467	379721	2264-01-9	1H,1H,6H,6H-Perfluorohexane-1,6-diol diacrylate	DTXSID80379721	C2264019	160	BSK_3C_SRB_up	41673407	41205826	0.0219299	0.00392694	-1.11476	0.00392694	0.30103	0.00392694	1.77815	1.77815	0.30103	4	4	1	0	7	0.0791812	NA	log10_fold_induction
609	1210314467	379721	2264-01-9	1H,1H,6H,6H-Perfluorohexane-1,6-diol diacrylate	DTXSID80379721	C2264019	161	BSK_3C_Thrombomodulin_down	41675846	41207389	0.0299332	0.0937714	-0.118265	0.0937714	0.845098	0.0937714	1.30103	1.77815	0.30103	4	4	1	0	10	0.0897997	NA	log10_fold_induction
610	1210314467	379721	2264-01-9	1H,1H,6H,6H-Perfluorohexane-1,6-diol diacrylate	DTXSID80379721	C2264019	162	BSK_3C_Thrombomodulin_up	41677986	41209383	0.0299332	0.118265	-0.0937714	0.118265	1.30103	0.118265	1.30103	1.77815	0.30103	4	4	1	0	10	0.0897997	NA	log10_fold_induction
611	1210314467	379721	2264-01-9	1H,1H,6H,6H-Perfluorohexane-1,6-diol diacrylate	DTXSID80379721	C2264019	163	BSK_3C_TissueFactor_down	41679268	41211740	0.0437765	0.943442	-0.00308413	0.943442	1.77815	0.943442	1.77815	1.77815	0.30103	4	4	1	1	100	0.13133	0.845098	log10_fold_induction
612	1210314467	379721	2264-01-9	1H,1H,6H,6H-Perfluorohexane-1,6-diol diacrylate	DTXSID80379721	C2264019	164	BSK_3C_TissueFactor_up	41682420	41212585	0.0437765	0.00308413	-0.943442	0.00308413	0.30103	0.00308413	1.77815	1.77815	0.30103	4	4	1	0	7	0.13133	NA	log10_fold_induction
613	1210314467	379721	2264-01-9	1H,1H,6H,6H-Perfluorohexane-1,6-diol diacrylate	DTXSID80379721	C2264019	165	BSK_3C_uPAR_down	41684350	41214244	0.0389409	0.788726	-0.0308579	0.788726	1.77815	0.788726	1.77815	1.77815	0.30103	4	4	1	1	100	0.116823	1.30103	log10_fold_induction
614	1210314467	379721	2264-01-9	1H,1H,6H,6H-Perfluorohexane-1,6-diol diacrylate	DTXSID80379721	C2264019	166	BSK_3C_uPAR_up	41685677	41216881	0.0389409	0.0308579	-0.788726	0.0308579	0.845098	0.0308579	1.77815	1.77815	0.30103	4	4	1	0	7	0.116823	NA	log10_fold_induction
615	1210314467	379721	2264-01-9	1H,1H,6H,6H-Perfluorohexane-1,6-diol diacrylate	DTXSID80379721	C2264019	167	BSK_3C_VCAM1_down	41688366	41219864	0.0189024	1.34983	0.0128804	1.34983	1.77815	1.34983	1.77815	1.77815	0.30103	4	4	1	1	100	0.0791812	1.30103	log10_fold_induction
616	1210314467	379721	2264-01-9	1H,1H,6H,6H-Perfluorohexane-1,6-diol diacrylate	DTXSID80379721	C2264019	168	BSK_3C_VCAM1_up	41689788	41220550	0.0189024	-0.0128804	-1.34983	-0.0128804	0.30103	-0.0128804	1.77815	1.77815	0.30103	4	4	1	0	7	0.0791812	NA	log10_fold_induction
617	1210314467	379721	2264-01-9	1H,1H,6H,6H-Perfluorohexane-1,6-diol diacrylate	DTXSID80379721	C2264019	171	BSK_4H_Eotaxin3_down	41691714	41223541	0.0274167	1.22096	0.00245483	1.22096	1.77815	1.22096	1.77815	1.77815	0.30103	4	4	1	1	100	0.08225	1.30103	log10_fold_induction
618	1210314467	379721	2264-01-9	1H,1H,6H,6H-Perfluorohexane-1,6-diol diacrylate	DTXSID80379721	C2264019	172	BSK_4H_Eotaxin3_up	41694497	41225505	0.0274167	-0.00245483	-1.22096	-0.00245483	0.30103	-0.00245483	1.77815	1.77815	0.30103	4	4	1	0	7	0.08225	NA	log10_fold_induction
619	1210314467	379721	2264-01-9	1H,1H,6H,6H-Perfluorohexane-1,6-diol diacrylate	DTXSID80379721	C2264019	173	BSK_4H_MCP1_down	41695854	41227011	0.0540419	0.476957	0.0051318	0.476957	1.77815	0.476957	1.77815	1.77815	0.30103	4	4	1	1	100	0.162126	1.77815	log10_fold_induction
620	1210314467	379721	2264-01-9	1H,1H,6H,6H-Perfluorohexane-1,6-diol diacrylate	DTXSID80379721	C2264019	174	BSK_4H_MCP1_up	41697000	41229845	0.0540419	-0.0051318	-0.476957	-0.0051318	0.30103	-0.0051318	1.77815	1.77815	0.30103	4	4	1	0	7	0.162126	NA	log10_fold_induction
621	1210314467	379721	2264-01-9	1H,1H,6H,6H-Perfluorohexane-1,6-diol diacrylate	DTXSID80379721	C2264019	175	BSK_4H_Pselectin_down	41699180	41231645	0.0408462	0.89881	0.012319	0.89881	1.77815	0.89881	1.77815	1.77815	0.30103	4	4	1	1	100	0.122539	1.30103	log10_fold_induction
622	1210314467	379721	2264-01-9	1H,1H,6H,6H-Perfluorohexane-1,6-diol diacrylate	DTXSID80379721	C2264019	176	BSK_4H_Pselectin_up	41701150	41233655	0.0408462	-0.012319	-0.89881	-0.012319	0.30103	-0.012319	1.77815	1.77815	0.30103	4	4	1	0	7	0.122539	NA	log10_fold_induction
623	1210314467	379721	2264-01-9	1H,1H,6H,6H-Perfluorohexane-1,6-diol diacrylate	DTXSID80379721	C2264019	177	BSK_4H_SRB_down	41704025	41234761	0.0207291	1.2439	-0.00621319	1.2439	1.77815	1.2439	1.77815	1.77815	0.30103	4	4	1	1	100	0.0791812	1.30103	log10_fold_induction
624	1210314467	379721	2264-01-9	1H,1H,6H,6H-Perfluorohexane-1,6-diol diacrylate	DTXSID80379721	C2264019	178	BSK_4H_SRB_up	41704827	41237939	0.0207291	0.00621319	-1.2439	0.00621319	0.30103	0.00621319	1.77815	1.77815	0.30103	4	4	1	0	7	0.0791812	NA	log10_fold_induction
625	1210314467	379721	2264-01-9	1H,1H,6H,6H-Perfluorohexane-1,6-diol diacrylate	DTXSID80379721	C2264019	179	BSK_4H_uPAR_down	41707048	41239697	0.0367085	0.637668	-0.0200221	0.637668	1.77815	0.637668	1.77815	1.77815	0.30103	4	4	1	1	100	0.110126	1.77815	log10_fold_induction
626	1210314467	379721	2264-01-9	1H,1H,6H,6H-Perfluorohexane-1,6-diol diacrylate	DTXSID80379721	C2264019	180	BSK_4H_uPAR_up	41709056	41241670	0.0367085	0.0200221	-0.637668	0.0200221	0.30103	0.0200221	1.77815	1.77815	0.30103	4	4	1	0	7	0.110126	NA	log10_fold_induction
627	1210314467	379721	2264-01-9	1H,1H,6H,6H-Perfluorohexane-1,6-diol diacrylate	DTXSID80379721	C2264019	181	BSK_4H_VCAM1_down	41711176	41243529	0.0229968	1.22091	0.00307227	1.22091	1.77815	1.22091	1.77815	1.77815	0.30103	4	4	1	1	100	0.0791812	1.30103	log10_fold_induction
628	1210314467	379721	2264-01-9	1H,1H,6H,6H-Perfluorohexane-1,6-diol diacrylate	DTXSID80379721	C2264019	182	BSK_4H_VCAM1_up	41714638	41244047	0.0229968	-0.00307227	-1.22091	-0.00307227	0.30103	-0.00307227	1.77815	1.77815	0.30103	4	4	1	0	7	0.0791812	NA	log10_fold_induction
629	1210314467	379721	2264-01-9	1H,1H,6H,6H-Perfluorohexane-1,6-diol diacrylate	DTXSID80379721	C2264019	183	BSK_4H_VEGFRII_down	41715889	41246776	0.034928	0.120221	-0.0293504	0.120221	1.30103	0.120221	1.30103	1.77815	0.30103	4	4	1	1	100	0.104784	1.30103	log10_fold_induction
630	1210314467	379721	2264-01-9	1H,1H,6H,6H-Perfluorohexane-1,6-diol diacrylate	DTXSID80379721	C2264019	184	BSK_4H_VEGFRII_up	41718164	41248481	0.034928	0.0293504	-0.120221	0.0293504	0.30103	0.0293504	1.30103	1.77815	0.30103	4	4	1	0	7	0.104784	NA	log10_fold_induction
631	1210314467	379721	2264-01-9	1H,1H,6H,6H-Perfluorohexane-1,6-diol diacrylate	DTXSID80379721	C2264019	185	BSK_BE3C_HLADR_down	41720418	41250207	0.02518	0.669173	0.0143193	0.669173	1.77815	0.669173	1.77815	1.77815	0.30103	4	4	1	1	100	0.0791812	1.30103	log10_fold_induction
632	1210314467	379721	2264-01-9	1H,1H,6H,6H-Perfluorohexane-1,6-diol diacrylate	DTXSID80379721	C2264019	186	BSK_BE3C_HLADR_up	41721722	41252883	0.02518	-0.0143193	-0.669173	-0.0143193	0.30103	-0.0143193	1.77815	1.77815	0.30103	4	4	1	0	7	0.0791812	NA	log10_fold_induction
633	1210314467	379721	2264-01-9	1H,1H,6H,6H-Perfluorohexane-1,6-diol diacrylate	DTXSID80379721	C2264019	187	BSK_BE3C_IL1a_down	41722772	41255814	0.0268	0.391536	0.0240107	0.391536	1.77815	0.391536	1.77815	1.77815	0.30103	4	4	1	1	100	0.0803999	1.30103	log10_fold_induction
634	1210314467	379721	2264-01-9	1H,1H,6H,6H-Perfluorohexane-1,6-diol diacrylate	DTXSID80379721	C2264019	188	BSK_BE3C_IL1a_up	41724759	41257807	0.0268	-0.0240107	-0.391536	-0.0240107	0.30103	-0.0240107	1.77815	1.77815	0.30103	4	4	1	0	7	0.0803999	NA	log10_fold_induction
635	1210314467	379721	2264-01-9	1H,1H,6H,6H-Perfluorohexane-1,6-diol diacrylate	DTXSID80379721	C2264019	189	BSK_BE3C_IP10_down	41727608	41258937	0.0280139	0.884587	-0.00719993	0.884587	1.77815	0.884587	1.77815	1.77815	0.30103	4	4	1	1	100	0.0840417	1.77815	log10_fold_induction
636	1210314467	379721	2264-01-9	1H,1H,6H,6H-Perfluorohexane-1,6-diol diacrylate	DTXSID80379721	C2264019	190	BSK_BE3C_IP10_up	41729063	41261462	0.0280139	0.00719993	-0.884587	0.00719993	0.30103	0.00719993	1.77815	1.77815	0.30103	4	4	1	0	7	0.0840417	NA	log10_fold_induction
637	1210314467	379721	2264-01-9	1H,1H,6H,6H-Perfluorohexane-1,6-diol diacrylate	DTXSID80379721	C2264019	191	BSK_BE3C_MIG_down	41731070	41263435	0.00766868	0.653076	-0.0101818	0.653076	1.77815	0.653076	1.77815	1.77815	0.30103	4	4	1	1	100	0.0791812	1.77815	log10_fold_induction
638	1210314467	379721	2264-01-9	1H,1H,6H,6H-Perfluorohexane-1,6-diol diacrylate	DTXSID80379721	C2264019	192	BSK_BE3C_MIG_up	41733046	41265439	0.00766868	0.0101818	-0.653076	0.0101818	0.30103	0.0101818	1.77815	1.77815	0.30103	4	4	1	0	7	0.0791812	NA	log10_fold_induction
639	1210314467	379721	2264-01-9	1H,1H,6H,6H-Perfluorohexane-1,6-diol diacrylate	DTXSID80379721	C2264019	193	BSK_BE3C_MMP1_down	41735545	41267786	0.0304762	0.0266679	-0.342084	0.0266679	0.30103	0.0266679	1.77815	1.77815	0.30103	4	4	1	0	7	0.0914286	NA	log10_fold_induction
640	1210314467	379721	2264-01-9	1H,1H,6H,6H-Perfluorohexane-1,6-diol diacrylate	DTXSID80379721	C2264019	194	BSK_BE3C_MMP1_up	41736684	41269762	0.0304762	0.342084	-0.0266679	0.342084	1.77815	0.342084	1.77815	1.77815	0.30103	4	4	1	1	100	0.0914286	1.30103	log10_fold_induction
641	1210314467	379721	2264-01-9	1H,1H,6H,6H-Perfluorohexane-1,6-diol diacrylate	DTXSID80379721	C2264019	195	BSK_BE3C_PAI1_down	41740550	41270750	0.0375198	-0.0126058	-0.144601	-0.0126058	0.30103	-0.0126058	1.30103	1.77815	0.30103	4	4	1	0	7	0.112559	NA	log10_fold_induction
642	1210314467	379721	2264-01-9	1H,1H,6H,6H-Perfluorohexane-1,6-diol diacrylate	DTXSID80379721	C2264019	196	BSK_BE3C_PAI1_up	41741102	41273667	0.0375198	0.144601	0.0126058	0.144601	1.30103	0.144601	1.30103	1.77815	0.30103	4	4	1	1	100	0.112559	1.30103	log10_fold_induction
643	1210314467	379721	2264-01-9	1H,1H,6H,6H-Perfluorohexane-1,6-diol diacrylate	DTXSID80379721	C2264019	197	BSK_BE3C_SRB_down	41398193	40928535	0.00577475	0.0111979	-0.00432137	0.0111979	0.30103	0.0111979	0.30103	1.77815	0.30103	4	4	1	0	4	0.0791812	NA	log10_fold_induction
644	1210314467	379721	2264-01-9	1H,1H,6H,6H-Perfluorohexane-1,6-diol diacrylate	DTXSID80379721	C2264019	198	BSK_BE3C_SRB_up	41400687	40932157	0.00577475	0.00432137	-0.0111979	0.00432137	1.30103	0.00432137	0.30103	1.77815	0.30103	4	4	1	0	4	0.0791812	NA	log10_fold_induction
645	1210314467	379721	2264-01-9	1H,1H,6H,6H-Perfluorohexane-1,6-diol diacrylate	DTXSID80379721	C2264019	201	BSK_BE3C_tPA_down	41401361	40932803	0.0443282	0.178915	0.0292952	0.178915	1.77815	0.178915	1.77815	1.77815	0.30103	4	4	1	1	100	0.132985	1.30103	log10_fold_induction
646	1210314467	379721	2264-01-9	1H,1H,6H,6H-Perfluorohexane-1,6-diol diacrylate	DTXSID80379721	C2264019	202	BSK_BE3C_tPA_up	41404709	40934604	0.0443282	-0.0292952	-0.178915	-0.0292952	0.30103	-0.0292952	1.77815	1.77815	0.30103	4	4	1	0	7	0.132985	NA	log10_fold_induction
647	1210314467	379721	2264-01-9	1H,1H,6H,6H-Perfluorohexane-1,6-diol diacrylate	DTXSID80379721	C2264019	203	BSK_BE3C_uPA_down	41406017	40937647	0.0274234	0.0942827	-0.00764028	0.0942827	1.30103	0.0942827	1.30103	1.77815	0.30103	4	4	1	1	100	0.0822703	1.30103	log10_fold_induction
648	1210314467	379721	2264-01-9	1H,1H,6H,6H-Perfluorohexane-1,6-diol diacrylate	DTXSID80379721	C2264019	204	BSK_BE3C_uPA_up	41408025	40939265	0.0274234	0.00764028	-0.0942827	0.00764028	0.30103	0.00764028	1.30103	1.77815	0.30103	4	4	1	0	7	0.0822703	NA	log10_fold_induction
649	1210314467	379721	2264-01-9	1H,1H,6H,6H-Perfluorohexane-1,6-diol diacrylate	DTXSID80379721	C2264019	205	BSK_BE3C_uPAR_down	41409111	40940199	0.0382521	0.186252	-0.000608642	0.186252	1.77815	0.186252	1.77815	1.77815	0.30103	4	4	1	1	100	0.114756	1.77815	log10_fold_induction
650	1210314467	379721	2264-01-9	1H,1H,6H,6H-Perfluorohexane-1,6-diol diacrylate	DTXSID80379721	C2264019	206	BSK_BE3C_uPAR_up	41412650	40944028	0.0382521	0.000608642	-0.186252	0.000608642	0.30103	0.000608642	1.77815	1.77815	0.30103	4	4	1	0	7	0.114756	NA	log10_fold_induction
651	1210314467	379721	2264-01-9	1H,1H,6H,6H-Perfluorohexane-1,6-diol diacrylate	DTXSID80379721	C2264019	207	BSK_CASM3C_HLADR_down	41413343	40945556	0.0348091	0.191724	-0.0957591	0.191724	1.77815	0.191724	1.77815	1.77815	0.30103	4	4	1	1	100	0.104427	1.77815	log10_fold_induction
652	1210314467	379721	2264-01-9	1H,1H,6H,6H-Perfluorohexane-1,6-diol diacrylate	DTXSID80379721	C2264019	208	BSK_CASM3C_HLADR_up	41415498	40947531	0.0348091	0.0957591	-0.191724	0.0957591	0.30103	0.0957591	1.77815	1.77815	0.30103	4	4	1	0	7	0.104427	NA	log10_fold_induction
653	1210314467	379721	2264-01-9	1H,1H,6H,6H-Perfluorohexane-1,6-diol diacrylate	DTXSID80379721	C2264019	209	BSK_CASM3C_IL6_down	41418022	40949716	0.0399408	0.192806	0.038612	0.192806	1.30103	0.192806	1.30103	1.77815	0.30103	4	4	1	1	100	0.119822	0.845098	log10_fold_induction
654	1210314467	379721	2264-01-9	1H,1H,6H,6H-Perfluorohexane-1,6-diol diacrylate	DTXSID80379721	C2264019	210	BSK_CASM3C_IL6_up	41419928	40951678	0.0399408	-0.038612	-0.192806	-0.038612	0.30103	-0.038612	1.30103	1.77815	0.30103	4	4	1	0	7	0.119822	NA	log10_fold_induction
655	1210314467	379721	2264-01-9	1H,1H,6H,6H-Perfluorohexane-1,6-diol diacrylate	DTXSID80379721	C2264019	211	BSK_CASM3C_IL8_down	41421647	40952428	0.0169704	0.0521961	-0.0778417	0.0521961	1.30103	0.0521961	1.77815	1.77815	0.30103	4	4	1	0	7	0.0791812	NA	log10_fold_induction
656	1210314467	379721	2264-01-9	1H,1H,6H,6H-Perfluorohexane-1,6-diol diacrylate	DTXSID80379721	C2264019	212	BSK_CASM3C_IL8_up	41423092	40956032	0.0169704	0.0778417	-0.0521961	0.0778417	1.77815	0.0778417	1.77815	1.77815	0.30103	4	4	1	0	10	0.0791812	NA	log10_fold_induction
657	1210314467	379721	2264-01-9	1H,1H,6H,6H-Perfluorohexane-1,6-diol diacrylate	DTXSID80379721	C2264019	213	BSK_CASM3C_LDLR_down	41425168	40957828	0.0247389	0.130849	-0.0209821	0.130849	1.30103	0.130849	1.30103	1.77815	0.30103	4	4	1	0	10	0.0791812	NA	log10_fold_induction
658	1210314467	379721	2264-01-9	1H,1H,6H,6H-Perfluorohexane-1,6-diol diacrylate	DTXSID80379721	C2264019	214	BSK_CASM3C_LDLR_up	41427708	40958185	0.0247389	0.0209821	-0.130849	0.0209821	0.845098	0.0209821	1.30103	1.77815	0.30103	4	4	1	0	7	0.0791812	NA	log10_fold_induction
659	1210314467	379721	2264-01-9	1H,1H,6H,6H-Perfluorohexane-1,6-diol diacrylate	DTXSID80379721	C2264019	215	BSK_CASM3C_MCP1_down	41428960	40961824	0.0289973	0.315658	0.0106971	0.315658	1.77815	0.315658	1.77815	1.77815	0.30103	4	4	1	1	100	0.0869918	1.77815	log10_fold_induction
660	1210314467	379721	2264-01-9	1H,1H,6H,6H-Perfluorohexane-1,6-diol diacrylate	DTXSID80379721	C2264019	216	BSK_CASM3C_MCP1_up	41431514	40963714	0.0289973	-0.0106971	-0.315658	-0.0106971	0.30103	-0.0106971	1.77815	1.77815	0.30103	4	4	1	0	7	0.0869918	NA	log10_fold_induction
661	1210314467	379721	2264-01-9	1H,1H,6H,6H-Perfluorohexane-1,6-diol diacrylate	DTXSID80379721	C2264019	217	BSK_CASM3C_MCSF_down	41433511	40964252	0.032285	0.634845	0.0213964	0.634845	1.77815	0.634845	1.77815	1.77815	0.30103	4	4	1	1	100	0.0968551	1.30103	log10_fold_induction
662	1210314467	379721	2264-01-9	1H,1H,6H,6H-Perfluorohexane-1,6-diol diacrylate	DTXSID80379721	C2264019	218	BSK_CASM3C_MCSF_up	41435751	40966711	0.032285	-0.0213964	-0.634845	-0.0213964	0.30103	-0.0213964	1.77815	1.77815	0.30103	4	4	1	0	7	0.0968551	NA	log10_fold_induction
663	1210314467	379721	2264-01-9	1H,1H,6H,6H-Perfluorohexane-1,6-diol diacrylate	DTXSID80379721	C2264019	219	BSK_CASM3C_MIG_down	41437672	40969359	0.0160081	1.3632	0.0460587	1.3632	1.77815	1.3632	1.77815	1.77815	0.30103	4	4	1	1	100	0.0791812	0.845098	log10_fold_induction
664	1210314467	379721	2264-01-9	1H,1H,6H,6H-Perfluorohexane-1,6-diol diacrylate	DTXSID80379721	C2264019	220	BSK_CASM3C_MIG_up	41439700	40971519	0.0160081	-0.0460587	-1.3632	-0.0460587	0.30103	-0.0460587	1.77815	1.77815	0.30103	4	4	1	0	7	0.0791812	NA	log10_fold_induction
665	1210314467	379721	2264-01-9	1H,1H,6H,6H-Perfluorohexane-1,6-diol diacrylate	DTXSID80379721	C2264019	221	BSK_CASM3C_Proliferation_down	41442535	40973789	0.0324287	0.958909	-0.0263679	0.958909	1.77815	0.958909	1.77815	1.77815	0.30103	4	4	1	1	100	0.0972861	1.30103	log10_fold_induction
666	1210314467	379721	2264-01-9	1H,1H,6H,6H-Perfluorohexane-1,6-diol diacrylate	DTXSID80379721	C2264019	222	BSK_CASM3C_Proliferation_up	41443225	40975857	0.0324287	0.0263679	-0.958909	0.0263679	0.30103	0.0263679	1.77815	1.77815	0.30103	4	4	1	0	7	0.0972861	NA	log10_fold_induction
667	1210314467	379721	2264-01-9	1H,1H,6H,6H-Perfluorohexane-1,6-diol diacrylate	DTXSID80379721	C2264019	223	BSK_CASM3C_SAA_down	41445308	40976879	0.0341966	0.25984	0.0252168	0.25984	1.77815	0.25984	1.77815	1.77815	0.30103	4	4	1	1	100	0.10259	1.30103	log10_fold_induction
668	1210314467	379721	2264-01-9	1H,1H,6H,6H-Perfluorohexane-1,6-diol diacrylate	DTXSID80379721	C2264019	224	BSK_CASM3C_SAA_up	41448527	40979767	0.0341966	-0.0252168	-0.25984	-0.0252168	0.30103	-0.0252168	1.77815	1.77815	0.30103	4	4	1	0	7	0.10259	NA	log10_fold_induction
669	1210314467	379721	2264-01-9	1H,1H,6H,6H-Perfluorohexane-1,6-diol diacrylate	DTXSID80379721	C2264019	225	BSK_CASM3C_SRB_down	41449196	40980282	0.0152775	0.257072	-0.00117502	0.257072	1.77815	0.257072	1.77815	1.77815	0.30103	4	4	1	1	100	0.0791812	1.77815	log10_fold_induction
670	1210314467	379721	2264-01-9	1H,1H,6H,6H-Perfluorohexane-1,6-diol diacrylate	DTXSID80379721	C2264019	226	BSK_CASM3C_SRB_up	41450920	40981998	0.0152775	0.00117502	-0.257072	0.00117502	0.845098	0.00117502	1.77815	1.77815	0.30103	4	4	1	0	7	0.0791812	NA	log10_fold_induction
671	1210314467	379721	2264-01-9	1H,1H,6H,6H-Perfluorohexane-1,6-diol diacrylate	DTXSID80379721	C2264019	227	BSK_CASM3C_Thrombomodulin_down	41453800	40985778	0.0331403	-0.0349421	-0.139018	-0.0349421	1.77815	-0.0349421	1.30103	1.77815	0.30103	4	4	1	0	7	0.0994208	NA	log10_fold_induction
672	1210314467	379721	2264-01-9	1H,1H,6H,6H-Perfluorohexane-1,6-diol diacrylate	DTXSID80379721	C2264019	228	BSK_CASM3C_Thrombomodulin_up	41454702	40986919	0.0331403	0.139018	0.0349421	0.139018	1.30103	0.139018	1.30103	1.77815	0.30103	4	4	1	0	10	0.0994208	NA	log10_fold_induction
673	1210314467	379721	2264-01-9	1H,1H,6H,6H-Perfluorohexane-1,6-diol diacrylate	DTXSID80379721	C2264019	229	BSK_CASM3C_TissueFactor_down	41457287	40988954	0.0383449	0.11753	-0.256699	0.11753	1.30103	0.11753	1.77815	1.77815	0.30103	4	4	1	0	10	0.115035	NA	log10_fold_induction
674	1210314467	379721	2264-01-9	1H,1H,6H,6H-Perfluorohexane-1,6-diol diacrylate	DTXSID80379721	C2264019	230	BSK_CASM3C_TissueFactor_up	41459410	40990244	0.0383449	0.256699	-0.11753	0.256699	1.77815	0.256699	1.77815	1.77815	0.30103	4	4	1	1	100	0.115035	1.77815	log10_fold_induction
675	1210314467	379721	2264-01-9	1H,1H,6H,6H-Perfluorohexane-1,6-diol diacrylate	DTXSID80379721	C2264019	231	BSK_CASM3C_uPAR_down	41462223	40992706	0.0356572	0.309455	-0.0308397	0.309455	1.77815	0.309455	1.77815	1.77815	0.30103	4	4	1	1	100	0.106972	1.77815	log10_fold_induction
676	1210314467	379721	2264-01-9	1H,1H,6H,6H-Perfluorohexane-1,6-diol diacrylate	DTXSID80379721	C2264019	232	BSK_CASM3C_uPAR_up	41463988	40995068	0.0356572	0.0308397	-0.309455	0.0308397	0.30103	0.0308397	1.77815	1.77815	0.30103	4	4	1	0	7	0.106972	NA	log10_fold_induction
677	1210314467	379721	2264-01-9	1H,1H,6H,6H-Perfluorohexane-1,6-diol diacrylate	DTXSID80379721	C2264019	233	BSK_CASM3C_VCAM1_down	41465105	40997737	0.0288806	0.834651	0.045654	0.834651	1.77815	0.834651	1.77815	1.77815	0.30103	4	4	1	1	100	0.0866418	0.845098	log10_fold_induction
678	1210314467	379721	2264-01-9	1H,1H,6H,6H-Perfluorohexane-1,6-diol diacrylate	DTXSID80379721	C2264019	234	BSK_CASM3C_VCAM1_up	41467161	40999741	0.0288806	-0.045654	-0.834651	-0.045654	0.30103	-0.045654	1.77815	1.77815	0.30103	4	4	1	0	7	0.0866418	NA	log10_fold_induction
679	1210314467	379721	2264-01-9	1H,1H,6H,6H-Perfluorohexane-1,6-diol diacrylate	DTXSID80379721	C2264019	235	BSK_hDFCGF_CollagenIII_down	41476843	41006733	0.0468254	0.174739	-0.0684957	0.174739	1.30103	0.174739	1.30103	1.77815	0.30103	4	4	1	1	100	0.140476	1.30103	log10_fold_induction
680	1210314467	379721	2264-01-9	1H,1H,6H,6H-Perfluorohexane-1,6-diol diacrylate	DTXSID80379721	C2264019	236	BSK_hDFCGF_CollagenIII_up	41477041	41008443	0.0468254	0.0684957	-0.174739	0.0684957	0.30103	0.0684957	1.30103	1.77815	0.30103	4	4	1	0	7	0.140476	NA	log10_fold_induction
681	1210314467	379721	2264-01-9	1H,1H,6H,6H-Perfluorohexane-1,6-diol diacrylate	DTXSID80379721	C2264019	237	BSK_hDFCGF_EGFR_down	41478899	41010605	0.0408959	0.0101428	-0.154166	0.0101428	0.845098	0.0101428	1.77815	1.77815	0.30103	4	4	1	0	7	0.122688	NA	log10_fold_induction
682	1210314467	379721	2264-01-9	1H,1H,6H,6H-Perfluorohexane-1,6-diol diacrylate	DTXSID80379721	C2264019	238	BSK_hDFCGF_EGFR_up	41482555	41013795	0.0408959	0.154166	-0.0101428	0.154166	1.77815	0.154166	1.77815	1.77815	0.30103	4	4	1	1	100	0.122688	1.77815	log10_fold_induction
683	1210314467	379721	2264-01-9	1H,1H,6H,6H-Perfluorohexane-1,6-diol diacrylate	DTXSID80379721	C2264019	239	BSK_hDFCGF_IL8_down	41484716	41014462	0.0085052	1.54735	0.00913496	1.54735	1.30103	1.54735	1.30103	1.77815	0.30103	4	4	1	1	100	0.0791812	1.30103	log10_fold_induction
684	1210314467	379721	2264-01-9	1H,1H,6H,6H-Perfluorohexane-1,6-diol diacrylate	DTXSID80379721	C2264019	240	BSK_hDFCGF_IL8_up	41486794	41017567	0.0085052	-0.00913496	-1.54735	-0.00913496	0.30103	-0.00913496	1.30103	1.77815	0.30103	4	4	1	0	7	0.0791812	NA	log10_fold_induction
685	1210314467	379721	2264-01-9	1H,1H,6H,6H-Perfluorohexane-1,6-diol diacrylate	DTXSID80379721	C2264019	241	BSK_hDFCGF_IP10_down	41488237	41019684	0.0268477	1.39127	0.13442	1.39127	1.30103	1.39127	1.30103	1.77815	0.30103	4	4	1	1	100	0.0805431	0.30103	log10_fold_induction
686	1210314467	379721	2264-01-9	1H,1H,6H,6H-Perfluorohexane-1,6-diol diacrylate	DTXSID80379721	C2264019	242	BSK_hDFCGF_IP10_up	41489135	41020736	0.0268477	-0.13442	-1.39127	-0.13442	0.30103	-0.13442	1.30103	1.77815	0.30103	4	4	1	0	7	0.0805431	NA	log10_fold_induction
687	1210314467	379721	2264-01-9	1H,1H,6H,6H-Perfluorohexane-1,6-diol diacrylate	DTXSID80379721	C2264019	243	BSK_hDFCGF_MCSF_down	41491303	41022382	0.0358353	0.958612	0.103168	0.958612	1.30103	0.958612	1.30103	1.77815	0.30103	4	4	1	1	100	0.107506	0.845098	log10_fold_induction
688	1210314467	379721	2264-01-9	1H,1H,6H,6H-Perfluorohexane-1,6-diol diacrylate	DTXSID80379721	C2264019	244	BSK_hDFCGF_MCSF_up	41494553	41025793	0.0358353	-0.103168	-0.958612	-0.103168	0.30103	-0.103168	1.30103	1.77815	0.30103	4	4	1	0	7	0.107506	NA	log10_fold_induction
689	1210314467	379721	2264-01-9	1H,1H,6H,6H-Perfluorohexane-1,6-diol diacrylate	DTXSID80379721	C2264019	245	BSK_hDFCGF_MIG_down	41496024	41026764	0.015833	1.33151	0.288941	1.33151	1.30103	1.33151	1.30103	1.77815	0.30103	4	4	1	1	100	0.0791812	0.30103	log10_fold_induction
690	1210314467	379721	2264-01-9	1H,1H,6H,6H-Perfluorohexane-1,6-diol diacrylate	DTXSID80379721	C2264019	246	BSK_hDFCGF_MIG_up	41497691	41029144	0.015833	-0.288941	-1.33151	-0.288941	0.30103	-0.288941	1.30103	1.77815	0.30103	4	4	1	0	7	0.0791812	NA	log10_fold_induction
691	1210314467	379721	2264-01-9	1H,1H,6H,6H-Perfluorohexane-1,6-diol diacrylate	DTXSID80379721	C2264019	247	BSK_hDFCGF_MMP1_down	41500596	41031584	0.0261274	0.628154	-0.0284275	0.628154	1.77815	0.628154	1.77815	1.77815	0.30103	4	4	1	1	100	0.0791812	1.30103	log10_fold_induction
692	1210314467	379721	2264-01-9	1H,1H,6H,6H-Perfluorohexane-1,6-diol diacrylate	DTXSID80379721	C2264019	248	BSK_hDFCGF_MMP1_up	41502678	41033522	0.0261274	0.0284275	-0.628154	0.0284275	0.30103	0.0284275	1.77815	1.77815	0.30103	4	4	1	0	7	0.0791812	NA	log10_fold_induction
693	1210314467	379721	2264-01-9	1H,1H,6H,6H-Perfluorohexane-1,6-diol diacrylate	DTXSID80379721	C2264019	249	BSK_hDFCGF_PAI1_down	41502911	41035094	0.0552355	0.917123	-0.00222146	0.917123	1.30103	0.917123	1.30103	1.77815	0.30103	4	4	1	1	100	0.165706	1.30103	log10_fold_induction
694	1210314467	379721	2264-01-9	1H,1H,6H,6H-Perfluorohexane-1,6-diol diacrylate	DTXSID80379721	C2264019	250	BSK_hDFCGF_PAI1_up	41506342	41037933	0.0552355	0.00222146	-0.917123	0.00222146	0.30103	0.00222146	1.30103	1.77815	0.30103	4	4	1	0	7	0.165706	NA	log10_fold_induction
695	1210314467	379721	2264-01-9	1H,1H,6H,6H-Perfluorohexane-1,6-diol diacrylate	DTXSID80379721	C2264019	251	BSK_hDFCGF_Proliferation_down	41507670	41039925	0.0451494	0.557119	0.319282	0.557119	0.845098	0.557119	0.845098	1.77815	0.30103	4	4	1	1	100	0.135448	0.30103	log10_fold_induction
696	1210314467	379721	2264-01-9	1H,1H,6H,6H-Perfluorohexane-1,6-diol diacrylate	DTXSID80379721	C2264019	252	BSK_hDFCGF_Proliferation_up	41509902	41040097	0.0451494	-0.319282	-0.557119	-0.319282	0.30103	-0.319282	0.845098	1.77815	0.30103	4	4	1	0	7	0.135448	NA	log10_fold_induction
697	1210314467	379721	2264-01-9	1H,1H,6H,6H-Perfluorohexane-1,6-diol diacrylate	DTXSID80379721	C2264019	253	BSK_hDFCGF_SRB_down	41511187	41042685	0.0244562	0.790548	0.00630511	0.790548	1.77815	0.790548	1.77815	1.77815	0.30103	4	4	1	1	100	0.0791812	0.845098	log10_fold_induction
698	1210314467	379721	2264-01-9	1H,1H,6H,6H-Perfluorohexane-1,6-diol diacrylate	DTXSID80379721	C2264019	254	BSK_hDFCGF_SRB_up	41513417	41044475	0.0244562	-0.00630511	-0.790548	-0.00630511	0.30103	-0.00630511	1.77815	1.77815	0.30103	4	4	1	0	7	0.0791812	NA	log10_fold_induction
699	1210314467	379721	2264-01-9	1H,1H,6H,6H-Perfluorohexane-1,6-diol diacrylate	DTXSID80379721	C2264019	255	BSK_hDFCGF_TIMP1_down	41515694	41047892	0.0444832	0.73424	0.00767539	0.73424	1.30103	0.73424	1.30103	1.77815	0.30103	4	4	1	1	100	0.13345	0.845098	log10_fold_induction
700	1210314467	379721	2264-01-9	1H,1H,6H,6H-Perfluorohexane-1,6-diol diacrylate	DTXSID80379721	C2264019	256	BSK_hDFCGF_TIMP1_up	41517200	41048630	0.0444832	-0.00767539	-0.73424	-0.00767539	0.30103	-0.00767539	1.30103	1.77815	0.30103	4	4	1	0	7	0.13345	NA	log10_fold_induction
701	1210314467	379721	2264-01-9	1H,1H,6H,6H-Perfluorohexane-1,6-diol diacrylate	DTXSID80379721	C2264019	257	BSK_hDFCGF_VCAM1_down	41519116	41050645	0.0476293	0.93481	0.307675	0.93481	1.30103	0.93481	1.30103	1.77815	0.30103	4	4	1	1	100	0.142888	0.30103	log10_fold_induction
702	1210314467	379721	2264-01-9	1H,1H,6H,6H-Perfluorohexane-1,6-diol diacrylate	DTXSID80379721	C2264019	258	BSK_hDFCGF_VCAM1_up	41521732	41052133	0.0476293	-0.307675	-0.93481	-0.307675	0.30103	-0.307675	1.30103	1.77815	0.30103	4	4	1	0	7	0.142888	NA	log10_fold_induction
703	1210314467	379721	2264-01-9	1H,1H,6H,6H-Perfluorohexane-1,6-diol diacrylate	DTXSID80379721	C2264019	259	BSK_KF3CT_ICAM1_down	41522808	41055698	0.0208251	0.636154	0.00998466	0.636154	1.77815	0.636154	1.77815	1.77815	0.30103	4	4	1	1	100	0.0791812	1.30103	log10_fold_induction
704	1210314467	379721	2264-01-9	1H,1H,6H,6H-Perfluorohexane-1,6-diol diacrylate	DTXSID80379721	C2264019	260	BSK_KF3CT_ICAM1_up	41525691	41056729	0.0208251	-0.00998466	-0.636154	-0.00998466	0.30103	-0.00998466	1.77815	1.77815	0.30103	4	4	1	0	7	0.0791812	NA	log10_fold_induction
705	1210314467	379721	2264-01-9	1H,1H,6H,6H-Perfluorohexane-1,6-diol diacrylate	DTXSID80379721	C2264019	261	BSK_KF3CT_IL1a_down	41526630	41059244	0.0285372	0.816682	0.0177344	0.816682	1.77815	0.816682	1.77815	1.77815	0.30103	4	4	1	1	100	0.0856115	1.30103	log10_fold_induction
706	1210314467	379721	2264-01-9	1H,1H,6H,6H-Perfluorohexane-1,6-diol diacrylate	DTXSID80379721	C2264019	262	BSK_KF3CT_IL1a_up	41529416	41060700	0.0285372	-0.0177344	-0.816682	-0.0177344	0.30103	-0.0177344	1.77815	1.77815	0.30103	4	4	1	0	7	0.0856115	NA	log10_fold_induction
707	1210314467	379721	2264-01-9	1H,1H,6H,6H-Perfluorohexane-1,6-diol diacrylate	DTXSID80379721	C2264019	263	BSK_KF3CT_IP10_down	41531102	41062733	0.0136712	1.42519	0.00429027	1.42519	1.77815	1.42519	1.77815	1.77815	0.30103	4	4	1	1	100	0.0791812	1.30103	log10_fold_induction
708	1210314467	379721	2264-01-9	1H,1H,6H,6H-Perfluorohexane-1,6-diol diacrylate	DTXSID80379721	C2264019	264	BSK_KF3CT_IP10_up	41533495	41064311	0.0136712	-0.00429027	-1.42519	-0.00429027	0.30103	-0.00429027	1.77815	1.77815	0.30103	4	4	1	0	7	0.0791812	NA	log10_fold_induction
709	1210314467	379721	2264-01-9	1H,1H,6H,6H-Perfluorohexane-1,6-diol diacrylate	DTXSID80379721	C2264019	265	BSK_KF3CT_MCP1_down	41535531	41066183	0.0387793	0.614977	0.0701037	0.614977	1.77815	0.614977	1.77815	1.77815	0.30103	4	4	1	1	100	0.116338	0.845098	log10_fold_induction
710	1210314467	379721	2264-01-9	1H,1H,6H,6H-Perfluorohexane-1,6-diol diacrylate	DTXSID80379721	C2264019	266	BSK_KF3CT_MCP1_up	41536944	41068898	0.0387793	-0.0701037	-0.614977	-0.0701037	0.30103	-0.0701037	1.77815	1.77815	0.30103	4	4	1	0	7	0.116338	NA	log10_fold_induction
711	1210314467	379721	2264-01-9	1H,1H,6H,6H-Perfluorohexane-1,6-diol diacrylate	DTXSID80379721	C2264019	267	BSK_KF3CT_MMP9_down	41538734	41071078	0.0279658	1.13445	0.0250912	1.13445	1.77815	1.13445	1.77815	1.77815	0.30103	4	4	1	1	100	0.0838974	1.30103	log10_fold_induction
712	1210314467	379721	2264-01-9	1H,1H,6H,6H-Perfluorohexane-1,6-diol diacrylate	DTXSID80379721	C2264019	268	BSK_KF3CT_MMP9_up	41540717	41073096	0.0279658	-0.0250912	-1.13445	-0.0250912	0.30103	-0.0250912	1.77815	1.77815	0.30103	4	4	1	0	7	0.0838974	NA	log10_fold_induction
713	1210314467	379721	2264-01-9	1H,1H,6H,6H-Perfluorohexane-1,6-diol diacrylate	DTXSID80379721	C2264019	269	BSK_KF3CT_SRB_down	41542617	41074951	0.00495542	0.14715	0.00145312	0.14715	1.77815	0.14715	1.77815	1.77815	0.30103	4	4	1	1	100	0.0791812	1.77815	log10_fold_induction
714	1210314467	379721	2264-01-9	1H,1H,6H,6H-Perfluorohexane-1,6-diol diacrylate	DTXSID80379721	C2264019	270	BSK_KF3CT_SRB_up	41545134	41076442	0.00495542	-0.00145312	-0.14715	-0.00145312	0.845098	-0.00145312	1.77815	1.77815	0.30103	4	4	1	0	7	0.0791812	NA	log10_fold_induction
715	1210314467	379721	2264-01-9	1H,1H,6H,6H-Perfluorohexane-1,6-diol diacrylate	DTXSID80379721	C2264019	273	BSK_KF3CT_TIMP2_down	41547764	41077829	0.030389	0.830785	0.0267222	0.830785	1.77815	0.830785	1.77815	1.77815	0.30103	4	4	1	1	100	0.091167	0.845098	log10_fold_induction
716	1210314467	379721	2264-01-9	1H,1H,6H,6H-Perfluorohexane-1,6-diol diacrylate	DTXSID80379721	C2264019	274	BSK_KF3CT_TIMP2_up	41548631	41081613	0.030389	-0.0267222	-0.830785	-0.0267222	0.30103	-0.0267222	1.77815	1.77815	0.30103	4	4	1	0	7	0.091167	NA	log10_fold_induction
717	1210314467	379721	2264-01-9	1H,1H,6H,6H-Perfluorohexane-1,6-diol diacrylate	DTXSID80379721	C2264019	275	BSK_KF3CT_uPA_down	41550515	41083711	0.0201658	0.632295	0.0195515	0.632295	1.77815	0.632295	1.77815	1.77815	0.30103	4	4	1	1	100	0.0791812	1.30103	log10_fold_induction
718	1210314467	379721	2264-01-9	1H,1H,6H,6H-Perfluorohexane-1,6-diol diacrylate	DTXSID80379721	C2264019	276	BSK_KF3CT_uPA_up	41552501	41085703	0.0201658	-0.0195515	-0.632295	-0.0195515	0.30103	-0.0195515	1.77815	1.77815	0.30103	4	4	1	0	7	0.0791812	NA	log10_fold_induction
719	1210314467	379721	2264-01-9	1H,1H,6H,6H-Perfluorohexane-1,6-diol diacrylate	DTXSID80379721	C2264019	277	BSK_LPS_CD40_down	41559328	41091857	0.0459677	0.613804	0.0325747	0.613804	1.77815	0.613804	1.77815	1.77815	0.30103	4	4	1	1	100	0.137903	0.845098	log10_fold_induction
720	1210314467	379721	2264-01-9	1H,1H,6H,6H-Perfluorohexane-1,6-diol diacrylate	DTXSID80379721	C2264019	278	BSK_LPS_CD40_up	41561359	41093826	0.0459677	-0.0325747	-0.613804	-0.0325747	0.30103	-0.0325747	1.77815	1.77815	0.30103	4	4	1	0	7	0.137903	NA	log10_fold_induction
721	1210314467	379721	2264-01-9	1H,1H,6H,6H-Perfluorohexane-1,6-diol diacrylate	DTXSID80379721	C2264019	279	BSK_LPS_Eselectin_down	41563071	41096074	0.0245419	1.31288	-0.0147867	1.31288	1.77815	1.31288	1.77815	1.77815	0.30103	4	4	1	1	100	0.0791812	1.30103	log10_fold_induction
722	1210314467	379721	2264-01-9	1H,1H,6H,6H-Perfluorohexane-1,6-diol diacrylate	DTXSID80379721	C2264019	280	BSK_LPS_Eselectin_up	41565329	41098062	0.0245419	0.0147867	-1.31288	0.0147867	0.30103	0.0147867	1.77815	1.77815	0.30103	4	4	1	0	7	0.0791812	NA	log10_fold_induction
723	1210314467	379721	2264-01-9	1H,1H,6H,6H-Perfluorohexane-1,6-diol diacrylate	DTXSID80379721	C2264019	281	BSK_LPS_IL1a_down	41567903	41098578	0.041036	0.569756	-0.0442891	0.569756	1.77815	0.569756	1.77815	1.77815	0.30103	4	4	1	1	100	0.123108	1.30103	log10_fold_induction
724	1210314467	379721	2264-01-9	1H,1H,6H,6H-Perfluorohexane-1,6-diol diacrylate	DTXSID80379721	C2264019	282	BSK_LPS_IL1a_up	41570230	41102107	0.041036	0.0442891	-0.569756	0.0442891	0.30103	0.0442891	1.77815	1.77815	0.30103	4	4	1	0	7	0.123108	NA	log10_fold_induction
725	1210314467	379721	2264-01-9	1H,1H,6H,6H-Perfluorohexane-1,6-diol diacrylate	DTXSID80379721	C2264019	283	BSK_LPS_IL8_down	41571529	41102592	0.029234	1.06867	-0.0243198	1.06867	1.77815	1.06867	1.77815	1.77815	0.30103	4	4	1	1	100	0.087702	1.30103	log10_fold_induction
726	1210314467	379721	2264-01-9	1H,1H,6H,6H-Perfluorohexane-1,6-diol diacrylate	DTXSID80379721	C2264019	284	BSK_LPS_IL8_up	41574796	41105300	0.029234	0.0243198	-1.06867	0.0243198	0.30103	0.0243198	1.77815	1.77815	0.30103	4	4	1	0	7	0.087702	NA	log10_fold_induction
727	1210314467	379721	2264-01-9	1H,1H,6H,6H-Perfluorohexane-1,6-diol diacrylate	DTXSID80379721	C2264019	285	BSK_LPS_MCP1_down	41576661	41107278	0.0298741	1.09918	0.00377212	1.09918	1.77815	1.09918	1.77815	1.77815	0.30103	4	4	1	1	100	0.0896222	1.30103	log10_fold_induction
728	1210314467	379721	2264-01-9	1H,1H,6H,6H-Perfluorohexane-1,6-diol diacrylate	DTXSID80379721	C2264019	286	BSK_LPS_MCP1_up	41577541	41108363	0.0298741	-0.00377212	-1.09918	-0.00377212	0.30103	-0.00377212	1.77815	1.77815	0.30103	4	4	1	0	7	0.0896222	NA	log10_fold_induction
729	1210314467	379721	2264-01-9	1H,1H,6H,6H-Perfluorohexane-1,6-diol diacrylate	DTXSID80379721	C2264019	287	BSK_LPS_MCSF_down	41580082	41110406	0.0348982	0.653837	-0.00245681	0.653837	1.77815	0.653837	1.77815	1.77815	0.30103	4	4	1	1	100	0.104695	1.30103	log10_fold_induction
730	1210314467	379721	2264-01-9	1H,1H,6H,6H-Perfluorohexane-1,6-diol diacrylate	DTXSID80379721	C2264019	288	BSK_LPS_MCSF_up	41581939	41114009	0.0348982	0.00245681	-0.653837	0.00245681	0.30103	0.00245681	1.77815	1.77815	0.30103	4	4	1	0	7	0.104695	NA	log10_fold_induction
731	1210314467	379721	2264-01-9	1H,1H,6H,6H-Perfluorohexane-1,6-diol diacrylate	DTXSID80379721	C2264019	289	BSK_LPS_PGE2_down	41584621	41115868	0.047229	0.37334	-0.0566498	0.37334	1.30103	0.37334	1.30103	1.77815	0.30103	4	4	1	1	100	0.141687	1.30103	log10_fold_induction
732	1210314467	379721	2264-01-9	1H,1H,6H,6H-Perfluorohexane-1,6-diol diacrylate	DTXSID80379721	C2264019	290	BSK_LPS_PGE2_up	41585342	41117126	0.047229	0.0566498	-0.37334	0.0566498	0.30103	0.0566498	1.30103	1.77815	0.30103	4	4	1	0	7	0.141687	NA	log10_fold_induction
733	1210314467	379721	2264-01-9	1H,1H,6H,6H-Perfluorohexane-1,6-diol diacrylate	DTXSID80379721	C2264019	291	BSK_LPS_SRB_down	41588185	41119499	0.0182919	1.20888	-0.000539013	1.20888	1.77815	1.20888	1.77815	1.77815	0.30103	4	4	1	1	100	0.0791812	1.30103	log10_fold_induction
734	1210314467	379721	2264-01-9	1H,1H,6H,6H-Perfluorohexane-1,6-diol diacrylate	DTXSID80379721	C2264019	292	BSK_LPS_SRB_up	41590118	41121453	0.0182919	0.000539013	-1.20888	0.000539013	0.30103	0.000539013	1.77815	1.77815	0.30103	4	4	1	0	7	0.0791812	NA	log10_fold_induction
735	1210314467	379721	2264-01-9	1H,1H,6H,6H-Perfluorohexane-1,6-diol diacrylate	DTXSID80379721	C2264019	293	BSK_LPS_TissueFactor_down	41591773	41123095	0.0404556	0.907502	0.0018853	0.907502	1.77815	0.907502	1.77815	1.77815	0.30103	4	4	1	1	100	0.121367	1.30103	log10_fold_induction
736	1210314467	379721	2264-01-9	1H,1H,6H,6H-Perfluorohexane-1,6-diol diacrylate	DTXSID80379721	C2264019	294	BSK_LPS_TissueFactor_up	41594558	41124310	0.0404556	-0.0018853	-0.907502	-0.0018853	0.30103	-0.0018853	1.77815	1.77815	0.30103	4	4	1	0	7	0.121367	NA	log10_fold_induction
737	1210314467	379721	2264-01-9	1H,1H,6H,6H-Perfluorohexane-1,6-diol diacrylate	DTXSID80379721	C2264019	295	BSK_LPS_TNFa_down	41594992	41127210	0.0456563	1.39099	-0.0509675	1.39099	1.77815	1.39099	1.77815	1.77815	0.30103	4	4	1	1	100	0.136969	1.30103	log10_fold_induction
738	1210314467	379721	2264-01-9	1H,1H,6H,6H-Perfluorohexane-1,6-diol diacrylate	DTXSID80379721	C2264019	296	BSK_LPS_TNFa_up	41597458	41128776	0.0456563	0.0509675	-1.39099	0.0509675	0.30103	0.0509675	1.77815	1.77815	0.30103	4	4	1	0	7	0.136969	NA	log10_fold_induction
739	1210314467	379721	2264-01-9	1H,1H,6H,6H-Perfluorohexane-1,6-diol diacrylate	DTXSID80379721	C2264019	297	BSK_LPS_VCAM1_down	41600263	41131844	0.0224864	1.23995	0.0265998	1.23995	1.77815	1.23995	1.77815	1.77815	0.30103	4	4	1	1	100	0.0791812	1.30103	log10_fold_induction
740	1210314467	379721	2264-01-9	1H,1H,6H,6H-Perfluorohexane-1,6-diol diacrylate	DTXSID80379721	C2264019	298	BSK_LPS_VCAM1_up	41601558	41132504	0.0224864	-0.0265998	-1.23995	-0.0265998	0.30103	-0.0265998	1.77815	1.77815	0.30103	4	4	1	0	7	0.0791812	NA	log10_fold_induction
741	1210314467	379721	2264-01-9	1H,1H,6H,6H-Perfluorohexane-1,6-diol diacrylate	DTXSID80379721	C2264019	299	BSK_SAg_CD38_down	41603321	41135416	0.0240847	0.924088	0.014448	0.924088	1.77815	0.924088	1.77815	1.77815	0.30103	4	4	1	1	100	0.0791812	1.30103	log10_fold_induction
742	1210314467	379721	2264-01-9	1H,1H,6H,6H-Perfluorohexane-1,6-diol diacrylate	DTXSID80379721	C2264019	300	BSK_SAg_CD38_up	41605667	41136359	0.0240847	-0.014448	-0.924088	-0.014448	0.30103	-0.014448	1.77815	1.77815	0.30103	4	4	1	0	7	0.0791812	NA	log10_fold_induction
743	1210314467	379721	2264-01-9	1H,1H,6H,6H-Perfluorohexane-1,6-diol diacrylate	DTXSID80379721	C2264019	301	BSK_SAg_CD40_down	41607404	41138398	0.032992	0.717006	0.0231758	0.717006	1.77815	0.717006	1.77815	1.77815	0.30103	4	4	1	1	100	0.0989761	1.30103	log10_fold_induction
744	1210314467	379721	2264-01-9	1H,1H,6H,6H-Perfluorohexane-1,6-diol diacrylate	DTXSID80379721	C2264019	302	BSK_SAg_CD40_up	41609990	41141851	0.032992	-0.0231758	-0.717006	-0.0231758	0.30103	-0.0231758	1.77815	1.77815	0.30103	4	4	1	0	7	0.0989761	NA	log10_fold_induction
745	1210314467	379721	2264-01-9	1H,1H,6H,6H-Perfluorohexane-1,6-diol diacrylate	DTXSID80379721	C2264019	303	BSK_SAg_CD69_down	41611834	41142061	0.035293	0.797904	0.0124017	0.797904	1.77815	0.797904	1.77815	1.77815	0.30103	4	4	1	1	100	0.105879	1.30103	log10_fold_induction
746	1210314467	379721	2264-01-9	1H,1H,6H,6H-Perfluorohexane-1,6-diol diacrylate	DTXSID80379721	C2264019	304	BSK_SAg_CD69_up	41614052	41143999	0.035293	-0.0124017	-0.797904	-0.0124017	0.30103	-0.0124017	1.77815	1.77815	0.30103	4	4	1	0	7	0.105879	NA	log10_fold_induction
747	1210314467	379721	2264-01-9	1H,1H,6H,6H-Perfluorohexane-1,6-diol diacrylate	DTXSID80379721	C2264019	305	BSK_SAg_Eselectin_down	41615137	41146755	0.0385532	1.1591	0.0438365	1.1591	1.77815	1.1591	1.77815	1.77815	0.30103	4	4	1	1	100	0.11566	0.845098	log10_fold_induction
748	1210314467	379721	2264-01-9	1H,1H,6H,6H-Perfluorohexane-1,6-diol diacrylate	DTXSID80379721	C2264019	306	BSK_SAg_Eselectin_up	41618513	41149244	0.0385532	-0.0438365	-1.1591	-0.0438365	0.30103	-0.0438365	1.77815	1.77815	0.30103	4	4	1	0	7	0.11566	NA	log10_fold_induction
749	1210314467	379721	2264-01-9	1H,1H,6H,6H-Perfluorohexane-1,6-diol diacrylate	DTXSID80379721	C2264019	307	BSK_SAg_IL8_down	41619293	41150211	0.0503036	0.758822	0.042396	0.758822	1.77815	0.758822	1.77815	1.77815	0.30103	4	4	1	1	100	0.150911	1.30103	log10_fold_induction
750	1210314467	379721	2264-01-9	1H,1H,6H,6H-Perfluorohexane-1,6-diol diacrylate	DTXSID80379721	C2264019	308	BSK_SAg_IL8_up	41621474	41153878	0.0503036	-0.042396	-0.758822	-0.042396	0.30103	-0.042396	1.77815	1.77815	0.30103	4	4	1	0	7	0.150911	NA	log10_fold_induction
751	1210314467	379721	2264-01-9	1H,1H,6H,6H-Perfluorohexane-1,6-diol diacrylate	DTXSID80379721	C2264019	309	BSK_SAg_MCP1_down	41624224	41155044	0.0317933	0.967277	0.0643138	0.967277	1.77815	0.967277	1.77815	1.77815	0.30103	4	4	1	1	100	0.0953798	0.845098	log10_fold_induction
752	1210314467	379721	2264-01-9	1H,1H,6H,6H-Perfluorohexane-1,6-diol diacrylate	DTXSID80379721	C2264019	310	BSK_SAg_MCP1_up	41626142	41157060	0.0317933	-0.0643138	-0.967277	-0.0643138	0.30103	-0.0643138	1.77815	1.77815	0.30103	4	4	1	0	7	0.0953798	NA	log10_fold_induction
753	1210314467	379721	2264-01-9	1H,1H,6H,6H-Perfluorohexane-1,6-diol diacrylate	DTXSID80379721	C2264019	311	BSK_SAg_MIG_down	41628431	41158694	0.00915097	1.58833	0.00766678	1.58833	1.77815	1.58833	1.77815	1.77815	0.30103	4	4	1	1	100	0.0791812	1.30103	log10_fold_induction
754	1210314467	379721	2264-01-9	1H,1H,6H,6H-Perfluorohexane-1,6-diol diacrylate	DTXSID80379721	C2264019	312	BSK_SAg_MIG_up	41629072	41160091	0.00915097	-0.00766678	-1.58833	-0.00766678	0.30103	-0.00766678	1.77815	1.77815	0.30103	4	4	1	0	7	0.0791812	NA	log10_fold_induction
755	1210314467	379721	2264-01-9	1H,1H,6H,6H-Perfluorohexane-1,6-diol diacrylate	DTXSID80379721	C2264019	313	BSK_SAg_PBMCCytotoxicity_down	41631230	41163743	0.0216496	0.507187	0.0370739	0.507187	1.77815	0.507187	1.77815	1.77815	0.30103	4	4	1	1	100	0.0791812	0.845098	log10_fold_induction
756	1210314467	379721	2264-01-9	1H,1H,6H,6H-Perfluorohexane-1,6-diol diacrylate	DTXSID80379721	C2264019	314	BSK_SAg_PBMCCytotoxicity_up	41633147	41165725	0.0216496	-0.0370739	-0.507187	-0.0370739	0.30103	-0.0370739	1.77815	1.77815	0.30103	4	4	1	0	7	0.0791812	NA	log10_fold_induction
757	1210314467	379721	2264-01-9	1H,1H,6H,6H-Perfluorohexane-1,6-diol diacrylate	DTXSID80379721	C2264019	315	BSK_SAg_Proliferation_down	41635151	41167496	0.0398651	0.917398	0.0381312	0.917398	1.77815	0.917398	1.77815	1.77815	0.30103	4	4	1	1	100	0.119595	0.845098	log10_fold_induction
758	1210314467	379721	2264-01-9	1H,1H,6H,6H-Perfluorohexane-1,6-diol diacrylate	DTXSID80379721	C2264019	316	BSK_SAg_Proliferation_up	41637953	41168595	0.0398651	-0.0381312	-0.917398	-0.0381312	0.30103	-0.0381312	1.77815	1.77815	0.30103	4	4	1	0	7	0.119595	NA	log10_fold_induction
759	1210314467	379721	2264-01-9	1H,1H,6H,6H-Perfluorohexane-1,6-diol diacrylate	DTXSID80379721	C2264019	317	BSK_SAg_SRB_down	41744317	41274978	0.017511	1.05282	-0.00381737	1.05282	1.77815	1.05282	1.77815	1.77815	0.30103	4	4	1	1	100	0.0791812	1.30103	log10_fold_induction
760	1210314467	379721	2264-01-9	1H,1H,6H,6H-Perfluorohexane-1,6-diol diacrylate	DTXSID80379721	C2264019	318	BSK_SAg_SRB_up	41746280	41276854	0.017511	0.00381737	-1.05282	0.00381737	0.30103	0.00381737	1.77815	1.77815	0.30103	4	4	1	0	7	0.0791812	NA	log10_fold_induction
761	1210314467	379721	2264-01-9	1H,1H,6H,6H-Perfluorohexane-1,6-diol diacrylate	DTXSID80379721	C2264019	2809	BSK_BT_Bcell_Proliferation_up	41746825	41278218	0.0255571	-0.0405671	-1.01684	-0.0405671	0.30103	-0.0405671	1.77815	1.77815	0.30103	4	4	1	0	7	0.0791812	NA	log10_fold_induction
762	1210314467	379721	2264-01-9	1H,1H,6H,6H-Perfluorohexane-1,6-diol diacrylate	DTXSID80379721	C2264019	2810	BSK_BT_Bcell_Proliferation_down	41747596	41279127	0.0255571	1.01684	0.0405671	1.01684	1.77815	1.01684	1.77815	1.77815	0.30103	4	4	1	1	100	0.0791812	0.845098	log10_fold_induction
763	1210314467	379721	2264-01-9	1H,1H,6H,6H-Perfluorohexane-1,6-diol diacrylate	DTXSID80379721	C2264019	2811	BSK_BT_PBMCCytotoxicity_up	41748013	41279960	0.0196792	-0.0726028	-0.604793	-0.0726028	0.30103	-0.0726028	1.77815	1.77815	0.30103	4	4	1	0	7	0.0791812	NA	log10_fold_induction
764	1210314467	379721	2264-01-9	1H,1H,6H,6H-Perfluorohexane-1,6-diol diacrylate	DTXSID80379721	C2264019	2812	BSK_BT_PBMCCytotoxicity_down	41748729	41280680	0.0196792	0.604793	0.0726028	0.604793	1.77815	0.604793	1.77815	1.77815	0.30103	4	4	1	1	100	0.0791812	0.845098	log10_fold_induction
765	1210314467	379721	2264-01-9	1H,1H,6H,6H-Perfluorohexane-1,6-diol diacrylate	DTXSID80379721	C2264019	2813	BSK_BT_sIgG_up	41749877	41281016	0.0627711	-0.0242476	-1.60116	-0.0242476	0.30103	-0.0242476	1.77815	1.77815	0.30103	4	4	1	0	7	0.188313	NA	log10_fold_induction
766	1210314467	379721	2264-01-9	1H,1H,6H,6H-Perfluorohexane-1,6-diol diacrylate	DTXSID80379721	C2264019	2814	BSK_BT_sIgG_down	41750326	41281969	0.0627711	1.60116	0.0242476	1.60116	1.77815	1.60116	1.77815	1.77815	0.30103	4	4	1	1	100	0.188313	0.845098	log10_fold_induction
767	1210314467	379721	2264-01-9	1H,1H,6H,6H-Perfluorohexane-1,6-diol diacrylate	DTXSID80379721	C2264019	2815	BSK_BT_xIL17A_up	41751346	41282741	0.14554	-0.0698001	-1.88283	-0.0698001	0.30103	-0.0698001	1.30103	1.77815	0.30103	4	4	1	0	7	0.436621	NA	log10_fold_induction
768	1210314467	379721	2264-01-9	1H,1H,6H,6H-Perfluorohexane-1,6-diol diacrylate	DTXSID80379721	C2264019	2816	BSK_BT_xIL17A_down	41751704	41283480	0.14554	1.88283	0.0698001	1.88283	1.30103	1.88283	1.30103	1.77815	0.30103	4	4	1	1	100	0.436621	0.845098	log10_fold_induction
769	1210314467	379721	2264-01-9	1H,1H,6H,6H-Perfluorohexane-1,6-diol diacrylate	DTXSID80379721	C2264019	2817	BSK_BT_xIL17F_up	41752863	41283765	0.07396	-0.160107	-1.05182	-0.160107	0.30103	-0.160107	1.30103	1.77815	0.30103	4	4	1	0	7	0.22188	NA	log10_fold_induction
770	1210314467	379721	2264-01-9	1H,1H,6H,6H-Perfluorohexane-1,6-diol diacrylate	DTXSID80379721	C2264019	2818	BSK_BT_xIL17F_down	41753651	41284639	0.07396	1.05182	0.160107	1.05182	1.30103	1.05182	1.30103	1.77815	0.30103	4	4	1	1	100	0.22188	0.845098	log10_fold_induction
771	1210314467	379721	2264-01-9	1H,1H,6H,6H-Perfluorohexane-1,6-diol diacrylate	DTXSID80379721	C2264019	2819	BSK_BT_xIL2_up	41754132	41285385	0.0734978	-0.14993	-2.16514	-0.14993	0.30103	-0.14993	1.77815	1.77815	0.30103	4	4	1	0	7	0.220493	NA	log10_fold_induction
772	1210314467	379721	2264-01-9	1H,1H,6H,6H-Perfluorohexane-1,6-diol diacrylate	DTXSID80379721	C2264019	2820	BSK_BT_xIL2_down	41755167	41286368	0.0734978	2.16514	0.14993	2.16514	1.77815	2.16514	1.77815	1.77815	0.30103	4	4	1	1	100	0.220493	0.845098	log10_fold_induction
773	1210314467	379721	2264-01-9	1H,1H,6H,6H-Perfluorohexane-1,6-diol diacrylate	DTXSID80379721	C2264019	2821	BSK_BT_xIL6_up	41755400	41287005	0.0926589	-0.13859	-2.00518	-0.13859	0.30103	-0.13859	1.77815	1.77815	0.30103	4	4	1	0	7	0.277977	NA	log10_fold_induction
774	1210314467	379721	2264-01-9	1H,1H,6H,6H-Perfluorohexane-1,6-diol diacrylate	DTXSID80379721	C2264019	2822	BSK_BT_xIL6_down	41756195	41287653	0.0926589	2.00518	0.13859	2.00518	1.77815	2.00518	1.77815	1.77815	0.30103	4	4	1	1	100	0.277977	0.845098	log10_fold_induction
775	1210314467	379721	2264-01-9	1H,1H,6H,6H-Perfluorohexane-1,6-diol diacrylate	DTXSID80379721	C2264019	2823	BSK_BT_xTNFa_up	41757156	41288319	0.056133	-0.342072	-2.43534	-0.342072	0.30103	-0.342072	1.77815	1.77815	0.30103	4	4	1	0	7	0.168399	NA	log10_fold_induction
776	1210314467	379721	2264-01-9	1H,1H,6H,6H-Perfluorohexane-1,6-diol diacrylate	DTXSID80379721	C2264019	2824	BSK_BT_xTNFa_down	41757479	41289257	0.056133	2.43534	0.342072	2.43534	1.77815	2.43534	1.77815	1.77815	0.30103	4	4	1	1	100	0.168399	0.30103	log10_fold_induction
777	1210314467	379721	2264-01-9	1H,1H,6H,6H-Perfluorohexane-1,6-diol diacrylate	DTXSID80379721	C2264019	2825	BSK_MyoF_ACTA1_up	41758309	41289871	0.0327451	-0.0278975	-0.621946	-0.0278975	0.30103	-0.0278975	1.30103	1.77815	0.30103	4	4	1	0	7	0.0982354	NA	log10_fold_induction
778	1210314467	379721	2264-01-9	1H,1H,6H,6H-Perfluorohexane-1,6-diol diacrylate	DTXSID80379721	C2264019	2826	BSK_MyoF_ACTA1_down	41759183	41290670	0.0327451	0.621946	0.0278975	0.621946	1.30103	0.621946	1.30103	1.77815	0.30103	4	4	1	1	100	0.0982354	0.845098	log10_fold_induction
779	1210314467	379721	2264-01-9	1H,1H,6H,6H-Perfluorohexane-1,6-diol diacrylate	DTXSID80379721	C2264019	2827	BSK_MyoF_bFGF_up	41760185	41290884	0.0206774	0.0106874	-1.0169	0.0106874	0.845098	0.0106874	1.77815	1.77815	0.30103	4	4	1	0	7	0.0791812	NA	log10_fold_induction
780	1210314467	379721	2264-01-9	1H,1H,6H,6H-Perfluorohexane-1,6-diol diacrylate	DTXSID80379721	C2264019	2828	BSK_MyoF_bFGF_down	41760616	41291898	0.0206774	1.0169	-0.0106874	1.0169	1.77815	1.0169	1.77815	1.77815	0.30103	4	4	1	1	100	0.0791812	1.30103	log10_fold_induction
781	1210314467	379721	2264-01-9	1H,1H,6H,6H-Perfluorohexane-1,6-diol diacrylate	DTXSID80379721	C2264019	2829	BSK_MyoF_VCAM1_up	41761560	41292576	0.0312034	-0.0253197	-1.05497	-0.0253197	0.30103	-0.0253197	1.30103	1.77815	0.30103	4	4	1	0	7	0.0936101	NA	log10_fold_induction
782	1210314467	379721	2264-01-9	1H,1H,6H,6H-Perfluorohexane-1,6-diol diacrylate	DTXSID80379721	C2264019	2830	BSK_MyoF_VCAM1_down	41761854	41293547	0.0312034	1.05497	0.0253197	1.05497	1.30103	1.05497	1.30103	1.77815	0.30103	4	4	1	1	100	0.0936101	0.845098	log10_fold_induction
783	1210314467	379721	2264-01-9	1H,1H,6H,6H-Perfluorohexane-1,6-diol diacrylate	DTXSID80379721	C2264019	2831	BSK_MyoF_CollagenI_up	41762754	41294095	0.0303038	-0.0424279	-0.75732	-0.0424279	0.30103	-0.0424279	1.77815	1.77815	0.30103	4	4	1	0	7	0.0909113	NA	log10_fold_induction
784	1210314467	379721	2264-01-9	1H,1H,6H,6H-Perfluorohexane-1,6-diol diacrylate	DTXSID80379721	C2264019	2832	BSK_MyoF_CollagenI_down	41763282	41295031	0.0303038	0.75732	0.0424279	0.75732	1.77815	0.75732	1.77815	1.77815	0.30103	4	4	1	1	100	0.0909113	1.30103	log10_fold_induction
785	1210314467	379721	2264-01-9	1H,1H,6H,6H-Perfluorohexane-1,6-diol diacrylate	DTXSID80379721	C2264019	2833	BSK_MyoF_CollagenIII_up	41764328	41295406	0.0308146	-0.0134003	-0.908738	-0.0134003	0.30103	-0.0134003	1.77815	1.77815	0.30103	4	4	1	0	7	0.0924439	NA	log10_fold_induction
786	1210314467	379721	2264-01-9	1H,1H,6H,6H-Perfluorohexane-1,6-diol diacrylate	DTXSID80379721	C2264019	2834	BSK_MyoF_CollagenIII_down	41765308	41296380	0.0308146	0.908738	0.0134003	0.908738	1.77815	0.908738	1.77815	1.77815	0.30103	4	4	1	1	100	0.0924439	1.30103	log10_fold_induction
787	1210314467	379721	2264-01-9	1H,1H,6H,6H-Perfluorohexane-1,6-diol diacrylate	DTXSID80379721	C2264019	2835	BSK_MyoF_CollagenIV_up	41765635	41296986	0.0474825	-0.0442262	-0.378462	-0.0442262	0.30103	-0.0442262	1.77815	1.77815	0.30103	4	4	1	0	7	0.142448	NA	log10_fold_induction
788	1210314467	379721	2264-01-9	1H,1H,6H,6H-Perfluorohexane-1,6-diol diacrylate	DTXSID80379721	C2264019	2836	BSK_MyoF_CollagenIV_down	41766120	41297945	0.0474825	0.378462	0.0442262	0.378462	1.77815	0.378462	1.77815	1.77815	0.30103	4	4	1	1	100	0.142448	1.30103	log10_fold_induction
789	1210314467	379721	2264-01-9	1H,1H,6H,6H-Perfluorohexane-1,6-diol diacrylate	DTXSID80379721	C2264019	2837	BSK_MyoF_IL8_up	41767138	41298627	0.0538899	-0.0115371	-0.915761	-0.0115371	0.30103	-0.0115371	1.77815	1.77815	0.30103	4	4	1	0	7	0.16167	NA	log10_fold_induction
790	1210314467	379721	2264-01-9	1H,1H,6H,6H-Perfluorohexane-1,6-diol diacrylate	DTXSID80379721	C2264019	2838	BSK_MyoF_IL8_down	41767961	41298991	0.0538899	0.915761	0.0115371	0.915761	1.77815	0.915761	1.77815	1.77815	0.30103	4	4	1	1	100	0.16167	1.30103	log10_fold_induction
791	1210314467	379721	2264-01-9	1H,1H,6H,6H-Perfluorohexane-1,6-diol diacrylate	DTXSID80379721	C2264019	2839	BSK_MyoF_Decorin_up	41768300	41300096	0.0316381	-0.0128588	-0.58715	-0.0128588	0.30103	-0.0128588	1.77815	1.77815	0.30103	4	4	1	0	7	0.0949143	NA	log10_fold_induction
792	1210314467	379721	2264-01-9	1H,1H,6H,6H-Perfluorohexane-1,6-diol diacrylate	DTXSID80379721	C2264019	2840	BSK_MyoF_Decorin_down	41769402	41300584	0.0316381	0.58715	0.0128588	0.58715	1.77815	0.58715	1.77815	1.77815	0.30103	4	4	1	1	100	0.0949143	1.30103	log10_fold_induction
793	1210314467	379721	2264-01-9	1H,1H,6H,6H-Perfluorohexane-1,6-diol diacrylate	DTXSID80379721	C2264019	2841	BSK_MyoF_MMP1_up	41770102	41301183	0.0558901	0.214765	-0.239021	0.214765	0.845098	0.214765	1.77815	1.77815	0.30103	4	4	1	0	10	0.16767	NA	log10_fold_induction
794	1210314467	379721	2264-01-9	1H,1H,6H,6H-Perfluorohexane-1,6-diol diacrylate	DTXSID80379721	C2264019	2842	BSK_MyoF_MMP1_down	41771041	41302233	0.0558901	0.239021	-0.214765	0.239021	1.77815	0.239021	1.77815	1.77815	0.30103	4	4	1	0	10	0.16767	NA	log10_fold_induction
795	1210314467	379721	2264-01-9	1H,1H,6H,6H-Perfluorohexane-1,6-diol diacrylate	DTXSID80379721	C2264019	2843	BSK_MyoF_PAI1_up	41771118	41303055	0.0256726	-0.021128	-1.18793	-0.021128	0.30103	-0.021128	1.77815	1.77815	0.30103	4	4	1	0	7	0.0791812	NA	log10_fold_induction
796	1210314467	379721	2264-01-9	1H,1H,6H,6H-Perfluorohexane-1,6-diol diacrylate	DTXSID80379721	C2264019	2844	BSK_MyoF_PAI1_down	41772143	41303473	0.0256726	1.18793	0.021128	1.18793	1.77815	1.18793	1.77815	1.77815	0.30103	4	4	1	1	100	0.0791812	1.30103	log10_fold_induction
797	1210314467	379721	2264-01-9	1H,1H,6H,6H-Perfluorohexane-1,6-diol diacrylate	DTXSID80379721	C2264019	2845	BSK_MyoF_SRB_up	41773140	41304297	0.00927541	0.00669402	-0.992391	0.00669402	0.30103	0.00669402	1.77815	1.77815	0.30103	4	4	1	0	7	0.0791812	NA	log10_fold_induction
798	1210314467	379721	2264-01-9	1H,1H,6H,6H-Perfluorohexane-1,6-diol diacrylate	DTXSID80379721	C2264019	2846	BSK_MyoF_SRB_down	41773498	41305008	0.00927541	0.992391	-0.00669402	0.992391	1.77815	0.992391	1.77815	1.77815	0.30103	4	4	1	1	100	0.0791812	1.30103	log10_fold_induction
799	1210314467	379721	2264-01-9	1H,1H,6H,6H-Perfluorohexane-1,6-diol diacrylate	DTXSID80379721	C2264019	2847	BSK_MyoF_TIMP1_up	41774679	41305272	0.048646	0.00520408	-0.821323	0.00520408	0.30103	0.00520408	1.77815	1.77815	0.30103	4	4	1	0	7	0.145938	NA	log10_fold_induction
800	1210314467	379721	2264-01-9	1H,1H,6H,6H-Perfluorohexane-1,6-diol diacrylate	DTXSID80379721	C2264019	2848	BSK_MyoF_TIMP1_down	41774846	41306571	0.048646	0.821323	-0.00520408	0.821323	1.77815	0.821323	1.77815	1.77815	0.30103	4	4	1	1	100	0.145938	1.30103	log10_fold_induction
801	1210314467	379721	2264-01-9	1H,1H,6H,6H-Perfluorohexane-1,6-diol diacrylate	DTXSID80379721	C2264019	2849	BSK_BF4T_MCP1_up	41777919	41309330	0.0316156	-0.0138848	-0.272251	-0.0138848	0.30103	-0.0138848	1.77815	1.77815	0.30103	4	4	1	0	7	0.0948467	NA	log10_fold_induction
802	1210314467	379721	2264-01-9	1H,1H,6H,6H-Perfluorohexane-1,6-diol diacrylate	DTXSID80379721	C2264019	2850	BSK_BF4T_MCP1_down	41778244	41309609	0.0316156	0.272251	0.0138848	0.272251	1.77815	0.272251	1.77815	1.77815	0.30103	4	4	1	1	100	0.0948467	1.30103	log10_fold_induction
803	1210314467	379721	2264-01-9	1H,1H,6H,6H-Perfluorohexane-1,6-diol diacrylate	DTXSID80379721	C2264019	2851	BSK_BF4T_Eotaxin3_up	41778667	41309710	0.0514451	-0.019017	-0.322128	-0.019017	0.30103	-0.019017	1.77815	1.77815	0.30103	4	4	1	0	7	0.154335	NA	log10_fold_induction
804	1210314467	379721	2264-01-9	1H,1H,6H,6H-Perfluorohexane-1,6-diol diacrylate	DTXSID80379721	C2264019	2852	BSK_BF4T_Eotaxin3_down	41778792	41310268	0.0514451	0.322128	0.019017	0.322128	1.77815	0.322128	1.77815	1.77815	0.30103	4	4	1	1	100	0.154335	1.77815	log10_fold_induction
805	1210314467	379721	2264-01-9	1H,1H,6H,6H-Perfluorohexane-1,6-diol diacrylate	DTXSID80379721	C2264019	2853	BSK_BF4T_VCAM1_up	41779150	41310516	0.0344748	-0.0252801	-0.302412	-0.0252801	0.30103	-0.0252801	1.77815	1.77815	0.30103	4	4	1	0	7	0.103424	NA	log10_fold_induction
806	1210314467	379721	2264-01-9	1H,1H,6H,6H-Perfluorohexane-1,6-diol diacrylate	DTXSID80379721	C2264019	2854	BSK_BF4T_VCAM1_down	41779452	41310817	0.0344748	0.302412	0.0252801	0.302412	1.77815	0.302412	1.77815	1.77815	0.30103	4	4	1	1	100	0.103424	0.845098	log10_fold_induction
807	1210314467	379721	2264-01-9	1H,1H,6H,6H-Perfluorohexane-1,6-diol diacrylate	DTXSID80379721	C2264019	2855	BSK_BF4T_ICAM1_up	41779923	41310952	0.0174772	-0.00516519	-0.166581	-0.00516519	0.30103	-0.00516519	1.77815	1.77815	0.30103	4	4	1	0	7	0.0791812	NA	log10_fold_induction
808	1210314467	379721	2264-01-9	1H,1H,6H,6H-Perfluorohexane-1,6-diol diacrylate	DTXSID80379721	C2264019	2856	BSK_BF4T_ICAM1_down	41780001	41311477	0.0174772	0.166581	0.00516519	0.166581	1.77815	0.166581	1.77815	1.77815	0.30103	4	4	1	1	100	0.0791812	1.30103	log10_fold_induction
809	1210314467	379721	2264-01-9	1H,1H,6H,6H-Perfluorohexane-1,6-diol diacrylate	DTXSID80379721	C2264019	2857	BSK_BF4T_CD90_up	41780355	41311724	0.0122231	-0.000892339	-0.068329	-0.000892339	0.30103	-0.000892339	1.77815	1.77815	0.30103	4	4	1	0	7	0.0791812	NA	log10_fold_induction
810	1210314467	379721	2264-01-9	1H,1H,6H,6H-Perfluorohexane-1,6-diol diacrylate	DTXSID80379721	C2264019	2858	BSK_BF4T_CD90_down	41780764	41312024	0.0122231	0.068329	0.000892339	0.068329	1.77815	0.068329	1.77815	1.77815	0.30103	4	4	1	0	100	0.0791812	NA	log10_fold_induction
811	1210314467	379721	2264-01-9	1H,1H,6H,6H-Perfluorohexane-1,6-diol diacrylate	DTXSID80379721	C2264019	2859	BSK_BF4T_IL8_up	41781165	41312124	0.0355071	-0.0173985	-0.0773221	-0.0173985	0.845098	-0.0173985	1.77815	1.77815	0.30103	4	4	1	0	4	0.106521	NA	log10_fold_induction
812	1210314467	379721	2264-01-9	1H,1H,6H,6H-Perfluorohexane-1,6-diol diacrylate	DTXSID80379721	C2264019	2860	BSK_BF4T_IL8_down	41781412	41312483	0.0355071	0.0773221	0.0173985	0.0773221	1.77815	0.0773221	1.77815	1.77815	0.30103	4	4	1	0	4	0.106521	NA	log10_fold_induction
813	1210314467	379721	2264-01-9	1H,1H,6H,6H-Perfluorohexane-1,6-diol diacrylate	DTXSID80379721	C2264019	2861	BSK_BF4T_IL1a_up	41781566	41312931	0.017892	0.0116173	-0.256942	0.0116173	0.30103	0.0116173	1.77815	1.77815	0.30103	4	4	1	0	7	0.0791812	NA	log10_fold_induction
814	1210314467	379721	2264-01-9	1H,1H,6H,6H-Perfluorohexane-1,6-diol diacrylate	DTXSID80379721	C2264019	2862	BSK_BF4T_IL1a_down	41781862	41313239	0.017892	0.256942	-0.0116173	0.256942	1.77815	0.256942	1.77815	1.77815	0.30103	4	4	1	1	100	0.0791812	1.77815	log10_fold_induction
815	1210314467	379721	2264-01-9	1H,1H,6H,6H-Perfluorohexane-1,6-diol diacrylate	DTXSID80379721	C2264019	2863	BSK_BF4T_Keratin818_up	41782374	41313332	0.0243772	0.0119434	-0.0362022	0.0119434	1.30103	0.0119434	1.77815	1.77815	0.30103	4	4	1	0	4	0.0791812	NA	log10_fold_induction
816	1210314467	379721	2264-01-9	1H,1H,6H,6H-Perfluorohexane-1,6-diol diacrylate	DTXSID80379721	C2264019	2864	BSK_BF4T_Keratin818_down	41782409	41313899	0.0243772	0.0362022	-0.0119434	0.0362022	1.77815	0.0362022	1.77815	1.77815	0.30103	4	4	1	0	4	0.0791812	NA	log10_fold_induction
817	1210314467	379721	2264-01-9	1H,1H,6H,6H-Perfluorohexane-1,6-diol diacrylate	DTXSID80379721	C2264019	2865	BSK_BF4T_MMP1_up	41782722	41314197	0.0171924	0.0235235	-0.0573331	0.0235235	0.845098	0.0235235	1.77815	1.77815	0.30103	4	4	1	0	7	0.0791812	NA	log10_fold_induction
818	1210314467	379721	2264-01-9	1H,1H,6H,6H-Perfluorohexane-1,6-diol diacrylate	DTXSID80379721	C2264019	2866	BSK_BF4T_MMP1_down	41783168	41314348	0.0171924	0.0573331	-0.0235235	0.0573331	1.77815	0.0573331	1.77815	1.77815	0.30103	4	4	1	0	100	0.0791812	NA	log10_fold_induction
819	1210314467	379721	2264-01-9	1H,1H,6H,6H-Perfluorohexane-1,6-diol diacrylate	DTXSID80379721	C2264019	2867	BSK_BF4T_MMP3_up	41783321	41314801	0.029105	0.11831	-0.118002	0.11831	1.30103	0.11831	1.30103	1.77815	0.30103	4	4	1	0	10	0.087315	NA	log10_fold_induction
820	1210314467	379721	2264-01-9	1H,1H,6H,6H-Perfluorohexane-1,6-diol diacrylate	DTXSID80379721	C2264019	2868	BSK_BF4T_MMP3_down	41783605	41315120	0.029105	0.118002	-0.11831	0.118002	1.77815	0.118002	1.30103	1.77815	0.30103	4	4	1	0	7	0.087315	NA	log10_fold_induction
821	1210314467	379721	2264-01-9	1H,1H,6H,6H-Perfluorohexane-1,6-diol diacrylate	DTXSID80379721	C2264019	2869	BSK_BF4T_MMP9_up	41783899	41315429	0.030667	0.00126778	-0.118495	0.00126778	0.845098	0.00126778	1.77815	1.77815	0.30103	4	4	1	0	7	0.0920009	NA	log10_fold_induction
822	1210314467	379721	2264-01-9	1H,1H,6H,6H-Perfluorohexane-1,6-diol diacrylate	DTXSID80379721	C2264019	2870	BSK_BF4T_MMP9_down	41784383	41315550	0.030667	0.118495	-0.00126778	0.118495	1.77815	0.118495	1.77815	1.77815	0.30103	4	4	1	1	100	0.0920009	1.30103	log10_fold_induction
823	1210314467	379721	2264-01-9	1H,1H,6H,6H-Perfluorohexane-1,6-diol diacrylate	DTXSID80379721	C2264019	2871	BSK_BF4T_PAI1_up	41784719	41315818	0.0165437	-0.0160826	-0.0489144	-0.0160826	0.845098	-0.0160826	1.77815	1.77815	0.30103	4	4	1	0	4	0.0791812	NA	log10_fold_induction
824	1210314467	379721	2264-01-9	1H,1H,6H,6H-Perfluorohexane-1,6-diol diacrylate	DTXSID80379721	C2264019	2872	BSK_BF4T_PAI1_down	41785007	41316093	0.0165437	0.0489144	0.0160826	0.0489144	1.77815	0.0489144	1.77815	1.77815	0.30103	4	4	1	0	4	0.0791812	NA	log10_fold_induction
825	1210314467	379721	2264-01-9	1H,1H,6H,6H-Perfluorohexane-1,6-diol diacrylate	DTXSID80379721	C2264019	2873	BSK_BF4T_SRB_up	41785226	41316519	0.00762483	-0.00308432	-0.0205751	-0.00308432	1.30103	-0.00308432	1.77815	1.77815	0.30103	4	4	1	0	4	0.0791812	NA	log10_fold_induction
826	1210314467	379721	2264-01-9	1H,1H,6H,6H-Perfluorohexane-1,6-diol diacrylate	DTXSID80379721	C2264019	2874	BSK_BF4T_SRB_down	41785577	41316771	0.00762483	0.0205751	0.00308432	0.0205751	1.77815	0.0205751	1.77815	1.77815	0.30103	4	4	1	0	4	0.0791812	NA	log10_fold_induction
827	1210314467	379721	2264-01-9	1H,1H,6H,6H-Perfluorohexane-1,6-diol diacrylate	DTXSID80379721	C2264019	2875	BSK_BF4T_tPA_up	41785836	41317026	0.028652	-0.0368286	-0.259656	-0.0368286	0.30103	-0.0368286	1.30103	1.77815	0.30103	4	4	1	0	7	0.085956	NA	log10_fold_induction
828	1210314467	379721	2264-01-9	1H,1H,6H,6H-Perfluorohexane-1,6-diol diacrylate	DTXSID80379721	C2264019	2876	BSK_BF4T_tPA_down	41786255	41317301	0.028652	0.259656	0.0368286	0.259656	1.30103	0.259656	1.30103	1.77815	0.30103	4	4	1	1	100	0.085956	1.30103	log10_fold_induction
829	1210314467	379721	2264-01-9	1H,1H,6H,6H-Perfluorohexane-1,6-diol diacrylate	DTXSID80379721	C2264019	2877	BSK_BF4T_uPA_up	41786434	41317727	0.019653	0.00970849	-0.15247	0.00970849	0.30103	0.00970849	1.77815	1.77815	0.30103	4	4	1	0	7	0.0791812	NA	log10_fold_induction
830	1210314467	379721	2264-01-9	1H,1H,6H,6H-Perfluorohexane-1,6-diol diacrylate	DTXSID80379721	C2264019	2878	BSK_BF4T_uPA_down	41786786	41317979	0.019653	0.15247	-0.00970849	0.15247	1.77815	0.15247	1.77815	1.77815	0.30103	4	4	1	1	100	0.0791812	1.77815	log10_fold_induction
831	1210314467	379721	2264-01-9	1H,1H,6H,6H-Perfluorohexane-1,6-diol diacrylate	DTXSID80379721	C2264019	2879	BSK_BE3C_ICAM1_up	41468958	40999887	0.0167871	-0.00409458	-0.299807	-0.00409458	0.30103	-0.00409458	1.77815	1.77815	0.30103	4	4	1	0	7	0.0791812	NA	log10_fold_induction
832	1210314467	379721	2264-01-9	1H,1H,6H,6H-Perfluorohexane-1,6-diol diacrylate	DTXSID80379721	C2264019	2880	BSK_BE3C_ICAM1_down	41469330	41000415	0.0167871	0.299807	0.00409458	0.299807	1.77815	0.299807	1.77815	1.77815	0.30103	4	4	1	1	100	0.0791812	1.30103	log10_fold_induction
833	1210314467	379721	2264-01-9	1H,1H,6H,6H-Perfluorohexane-1,6-diol diacrylate	DTXSID80379721	C2264019	2881	BSK_BE3C_ITAC_up	41469570	41001081	0.016505	0.00404234	-0.516423	0.00404234	0.30103	0.00404234	1.77815	1.77815	0.30103	4	4	1	0	7	0.0791812	NA	log10_fold_induction
834	1210314467	379721	2264-01-9	1H,1H,6H,6H-Perfluorohexane-1,6-diol diacrylate	DTXSID80379721	C2264019	2882	BSK_BE3C_ITAC_down	41470344	41001201	0.016505	0.516423	-0.00404234	0.516423	1.77815	0.516423	1.77815	1.77815	0.30103	4	4	1	1	100	0.0791812	1.77815	log10_fold_induction
835	1210314467	379721	2264-01-9	1H,1H,6H,6H-Perfluorohexane-1,6-diol diacrylate	DTXSID80379721	C2264019	2883	BSK_BE3C_IL8_up	41470757	41001687	0.0387279	-0.0101647	-0.257678	-0.0101647	0.30103	-0.0101647	1.77815	1.77815	0.30103	4	4	1	0	7	0.116184	NA	log10_fold_induction
836	1210314467	379721	2264-01-9	1H,1H,6H,6H-Perfluorohexane-1,6-diol diacrylate	DTXSID80379721	C2264019	2884	BSK_BE3C_IL8_down	41471129	41002216	0.0387279	0.257678	0.0101647	0.257678	1.77815	0.257678	1.77815	1.77815	0.30103	4	4	1	1	100	0.116184	1.30103	log10_fold_induction
837	1210314467	379721	2264-01-9	1H,1H,6H,6H-Perfluorohexane-1,6-diol diacrylate	DTXSID80379721	C2264019	2885	BSK_BE3C_EGFR_up	41471438	41002872	0.0185798	-0.00470011	-0.136457	-0.00470011	0.30103	-0.00470011	1.30103	1.77815	0.30103	4	4	1	0	7	0.0791812	NA	log10_fold_induction
838	1210314467	379721	2264-01-9	1H,1H,6H,6H-Perfluorohexane-1,6-diol diacrylate	DTXSID80379721	C2264019	2886	BSK_BE3C_EGFR_down	41472144	41003001	0.0185798	0.136457	0.00470011	0.136457	1.30103	0.136457	1.30103	1.77815	0.30103	4	4	1	1	100	0.0791812	1.30103	log10_fold_induction
839	1210314467	379721	2264-01-9	1H,1H,6H,6H-Perfluorohexane-1,6-diol diacrylate	DTXSID80379721	C2264019	2887	BSK_BE3C_Keratin818_up	41472449	41003596	0.0191597	0.0522375	-0.00669124	0.0522375	1.30103	0.0522375	1.30103	1.77815	0.30103	4	4	1	0	4	0.0791812	NA	log10_fold_induction
840	1210314467	379721	2264-01-9	1H,1H,6H,6H-Perfluorohexane-1,6-diol diacrylate	DTXSID80379721	C2264019	2888	BSK_BE3C_Keratin818_down	41472803	41004142	0.0191597	0.00669124	-0.0522375	0.00669124	0.30103	0.00669124	1.30103	1.77815	0.30103	4	4	1	0	4	0.0791812	NA	log10_fold_induction
841	1210314467	379721	2264-01-9	1H,1H,6H,6H-Perfluorohexane-1,6-diol diacrylate	DTXSID80379721	C2264019	2889	BSK_BE3C_MMP9_up	41473233	41004610	0.0241019	0.0108406	-0.163333	0.0108406	0.30103	0.0108406	1.30103	1.77815	0.30103	4	4	1	0	7	0.0791812	NA	log10_fold_induction
842	1210314467	379721	2264-01-9	1H,1H,6H,6H-Perfluorohexane-1,6-diol diacrylate	DTXSID80379721	C2264019	2890	BSK_BE3C_MMP9_down	41473602	41004801	0.0241019	0.163333	-0.0108406	0.163333	1.30103	0.163333	1.30103	1.77815	0.30103	4	4	1	1	100	0.0791812	1.30103	log10_fold_induction
843	1210314467	379721	2264-01-9	1H,1H,6H,6H-Perfluorohexane-1,6-diol diacrylate	DTXSID80379721	C2264019	2891	BSK_CASM3C_PAI1_up	41474009	41005638	0.00991623	0.00781208	-0.147887	0.00781208	0.30103	0.00781208	1.77815	1.77815	0.30103	4	4	1	0	7	0.0791812	NA	log10_fold_induction
844	1210314467	379721	2264-01-9	1H,1H,6H,6H-Perfluorohexane-1,6-diol diacrylate	DTXSID80379721	C2264019	2892	BSK_CASM3C_PAI1_down	41474735	41005812	0.00991623	0.147887	-0.00781208	0.147887	1.77815	0.147887	1.77815	1.77815	0.30103	4	4	1	1	100	0.0791812	1.77815	log10_fold_induction
845	1210314467	379721	2264-01-9	1H,1H,6H,6H-Perfluorohexane-1,6-diol diacrylate	DTXSID80379721	C2264019	2893	BSK_hDFCGF_MCP1_up	41554565	41086079	0.0256449	-0.0514712	-1.35771	-0.0514712	0.30103	-0.0514712	1.30103	1.77815	0.30103	4	4	1	0	7	0.0791812	NA	log10_fold_induction
846	1210314467	379721	2264-01-9	1H,1H,6H,6H-Perfluorohexane-1,6-diol diacrylate	DTXSID80379721	C2264019	2894	BSK_hDFCGF_MCP1_down	41555323	41086222	0.0256449	1.35771	0.0514712	1.35771	1.30103	1.35771	1.30103	1.77815	0.30103	4	4	1	1	100	0.0791812	0.845098	log10_fold_induction
847	1210314467	379721	2264-01-9	1H,1H,6H,6H-Perfluorohexane-1,6-diol diacrylate	DTXSID80379721	C2264019	2895	BSK_hDFCGF_ICAM1_up	41555724	41086688	0.0162679	-0.0444019	-1.44759	-0.0444019	0.30103	-0.0444019	1.30103	1.77815	0.30103	4	4	1	0	7	0.0791812	NA	log10_fold_induction
848	1210314467	379721	2264-01-9	1H,1H,6H,6H-Perfluorohexane-1,6-diol diacrylate	DTXSID80379721	C2264019	2896	BSK_hDFCGF_ICAM1_down	41556154	41087218	0.0162679	1.44759	0.0444019	1.44759	1.30103	1.44759	1.30103	1.77815	0.30103	4	4	1	1	100	0.0791812	0.845098	log10_fold_induction
849	1210314467	379721	2264-01-9	1H,1H,6H,6H-Perfluorohexane-1,6-diol diacrylate	DTXSID80379721	C2264019	2897	BSK_hDFCGF_CollagenI_up	41556471	41087772	0.0500423	0.147665	-0.0466768	0.147665	1.77815	0.147665	1.77815	1.77815	0.30103	4	4	1	0	4	0.150127	NA	log10_fold_induction
850	1210314467	379721	2264-01-9	1H,1H,6H,6H-Perfluorohexane-1,6-diol diacrylate	DTXSID80379721	C2264019	2898	BSK_hDFCGF_CollagenI_down	41557005	41088139	0.0500423	0.0466768	-0.147665	0.0466768	0.845098	0.0466768	1.77815	1.77815	0.30103	4	4	1	0	4	0.150127	NA	log10_fold_induction
851	1210314467	379721	2264-01-9	1H,1H,6H,6H-Perfluorohexane-1,6-diol diacrylate	DTXSID80379721	C2264019	2899	BSK_hDFCGF_ITAC_up	41557605	41088438	0.0271017	-0.139584	-1.06543	-0.139584	0.30103	-0.139584	1.30103	1.77815	0.30103	4	4	1	0	7	0.0813051	NA	log10_fold_induction
852	1210314467	379721	2264-01-9	1H,1H,6H,6H-Perfluorohexane-1,6-diol diacrylate	DTXSID80379721	C2264019	2900	BSK_hDFCGF_ITAC_down	41557752	41089126	0.0271017	1.06543	0.139584	1.06543	1.30103	1.06543	1.30103	1.77815	0.30103	4	4	1	1	100	0.0813051	0.30103	log10_fold_induction
853	1210314467	379721	2264-01-9	1H,1H,6H,6H-Perfluorohexane-1,6-diol diacrylate	DTXSID80379721	C2264019	2901	BSK_hDFCGF_TIMP2_up	41558173	41089673	0.0355987	0.0497097	-0.63926	0.0497097	0.30103	0.0497097	1.77815	1.77815	0.30103	4	4	1	0	7	0.106796	NA	log10_fold_induction
854	1210314467	379721	2264-01-9	1H,1H,6H,6H-Perfluorohexane-1,6-diol diacrylate	DTXSID80379721	C2264019	2902	BSK_hDFCGF_TIMP2_down	41558947	41089798	0.0355987	0.63926	-0.0497097	0.63926	1.77815	0.63926	1.77815	1.77815	0.30103	4	4	1	1	100	0.106796	1.30103	log10_fold_induction
855	1210314467	379721	2264-01-9	1H,1H,6H,6H-Perfluorohexane-1,6-diol diacrylate	DTXSID80379721	C2264019	2903	BSK_KF3CT_IL8_up	41638837	41170248	0.019012	0.0046946	-0.592988	0.0046946	0.30103	0.0046946	1.77815	1.77815	0.30103	4	4	1	0	7	0.0791812	NA	log10_fold_induction
856	1210314467	379721	2264-01-9	1H,1H,6H,6H-Perfluorohexane-1,6-diol diacrylate	DTXSID80379721	C2264019	2904	BSK_KF3CT_IL8_down	41639379	41170367	0.019012	0.592988	-0.0046946	0.592988	1.77815	0.592988	1.77815	1.77815	0.30103	4	4	1	1	100	0.0791812	1.30103	log10_fold_induction
857	1210314467	379721	2264-01-9	1H,1H,6H,6H-Perfluorohexane-1,6-diol diacrylate	DTXSID80379721	C2264019	2905	BSK_KF3CT_MIG_up	41639582	41171064	0.0116848	-0.00778752	-1.56277	-0.00778752	0.30103	-0.00778752	1.77815	1.77815	0.30103	4	4	1	0	7	0.0791812	NA	log10_fold_induction
858	1210314467	379721	2264-01-9	1H,1H,6H,6H-Perfluorohexane-1,6-diol diacrylate	DTXSID80379721	C2264019	2906	BSK_KF3CT_MIG_down	41640350	41171195	0.0116848	1.56277	0.00778752	1.56277	1.77815	1.56277	1.77815	1.77815	0.30103	4	4	1	1	100	0.0791812	1.30103	log10_fold_induction
859	1210314467	379721	2264-01-9	1H,1H,6H,6H-Perfluorohexane-1,6-diol diacrylate	DTXSID80379721	C2264019	2907	BSK_KF3CT_PAI1_up	41640486	41171708	0.0191067	0.043383	-0.921446	0.043383	0.845098	0.043383	1.77815	1.77815	0.30103	4	4	1	0	7	0.0791812	NA	log10_fold_induction
860	1210314467	379721	2264-01-9	1H,1H,6H,6H-Perfluorohexane-1,6-diol diacrylate	DTXSID80379721	C2264019	2908	BSK_KF3CT_PAI1_down	41641007	41172345	0.0191067	0.921446	-0.043383	0.921446	1.77815	0.921446	1.77815	1.77815	0.30103	4	4	1	1	100	0.0791812	1.30103	log10_fold_induction
861	1210314467	379721	2264-01-9	1H,1H,6H,6H-Perfluorohexane-1,6-diol diacrylate	DTXSID80379721	C2264019	2909	BSK_IMphg_MCP1_up	41775524	41306893	0.0231724	-0.0104759	-0.271878	-0.0104759	0.30103	-0.0104759	1.77815	1.77815	0.30103	4	4	1	0	7	0.0791812	NA	log10_fold_induction
862	1210314467	379721	2264-01-9	1H,1H,6H,6H-Perfluorohexane-1,6-diol diacrylate	DTXSID80379721	C2264019	2910	BSK_IMphg_MCP1_down	41775828	41307193	0.0231724	0.271878	0.0104759	0.271878	1.77815	0.271878	1.77815	1.77815	0.30103	4	4	1	1	100	0.0791812	0.845098	log10_fold_induction
863	1210314467	379721	2264-01-9	1H,1H,6H,6H-Perfluorohexane-1,6-diol diacrylate	DTXSID80379721	C2264019	2911	BSK_IMphg_MIP1a_up	41776126	41307499	0.0295408	0.0401034	-0.0537498	0.0401034	1.30103	0.0401034	0.845098	1.77815	0.30103	4	4	1	0	4	0.0886223	NA	log10_fold_induction
864	1210314467	379721	2264-01-9	1H,1H,6H,6H-Perfluorohexane-1,6-diol diacrylate	DTXSID80379721	C2264019	2912	BSK_IMphg_MIP1a_down	41776428	41307801	0.0295408	0.0537498	-0.0401034	0.0537498	0.845098	0.0537498	0.845098	1.77815	0.30103	4	4	1	0	4	0.0886223	NA	log10_fold_induction
865	1210314467	379721	2264-01-9	1H,1H,6H,6H-Perfluorohexane-1,6-diol diacrylate	DTXSID80379721	C2264019	2913	BSK_IMphg_VCAM1_up	41776910	41308112	0.0171772	-0.0324514	-0.400898	-0.0324514	0.30103	-0.0324514	1.77815	1.77815	0.30103	4	4	1	0	7	0.0791812	NA	log10_fold_induction
866	1210314467	379721	2264-01-9	1H,1H,6H,6H-Perfluorohexane-1,6-diol diacrylate	DTXSID80379721	C2264019	2914	BSK_IMphg_VCAM1_down	41777137	41308299	0.0171772	0.400898	0.0324514	0.400898	1.77815	0.400898	1.77815	1.77815	0.30103	4	4	1	1	100	0.0791812	1.30103	log10_fold_induction
867	1210314467	379721	2264-01-9	1H,1H,6H,6H-Perfluorohexane-1,6-diol diacrylate	DTXSID80379721	C2264019	2915	BSK_IMphg_CD40_up	41777540	41308501	0.0233889	0.00367861	-0.414504	0.00367861	0.30103	0.00367861	1.77815	1.77815	0.30103	4	4	1	0	7	0.0791812	NA	log10_fold_induction
868	1210314467	379721	2264-01-9	1H,1H,6H,6H-Perfluorohexane-1,6-diol diacrylate	DTXSID80379721	C2264019	2916	BSK_IMphg_CD40_down	41777585	41309061	0.0233889	0.414504	-0.00367861	0.414504	1.77815	0.414504	1.77815	1.77815	0.30103	4	4	1	1	100	0.0791812	1.30103	log10_fold_induction
869	1210314467	379721	2264-01-9	1H,1H,6H,6H-Perfluorohexane-1,6-diol diacrylate	DTXSID80379721	C2264019	2917	BSK_IMphg_ESelectin_up	41787186	41318368	0.0287511	-0.031969	-0.386875	-0.031969	0.30103	-0.031969	1.77815	1.77815	0.30103	4	4	1	0	7	0.0862532	NA	log10_fold_induction
870	1210314467	379721	2264-01-9	1H,1H,6H,6H-Perfluorohexane-1,6-diol diacrylate	DTXSID80379721	C2264019	2918	BSK_IMphg_ESelectin_down	41787295	41318679	0.0287511	0.386875	0.031969	0.386875	1.77815	0.386875	1.77815	1.77815	0.30103	4	4	1	1	100	0.0862532	1.30103	log10_fold_induction
871	1210314467	379721	2264-01-9	1H,1H,6H,6H-Perfluorohexane-1,6-diol diacrylate	DTXSID80379721	C2264019	2919	BSK_IMphg_CD69_up	41787763	41318813	0.0377357	0.00910393	-0.268925	0.00910393	0.30103	0.00910393	1.77815	1.77815	0.30103	4	4	1	0	7	0.113207	NA	log10_fold_induction
872	1210314467	379721	2264-01-9	1H,1H,6H,6H-Perfluorohexane-1,6-diol diacrylate	DTXSID80379721	C2264019	2920	BSK_IMphg_CD69_down	41787853	41319329	0.0377357	0.268925	-0.00910393	0.268925	1.77815	0.268925	1.77815	1.77815	0.30103	4	4	1	1	100	0.113207	1.77815	log10_fold_induction
873	1210314467	379721	2264-01-9	1H,1H,6H,6H-Perfluorohexane-1,6-diol diacrylate	DTXSID80379721	C2264019	2921	BSK_IMphg_IL8_up	41788209	41319576	0.0367282	0.0599699	-0.0232765	0.0599699	1.30103	0.0599699	1.30103	1.77815	0.30103	4	4	1	0	4	0.110185	NA	log10_fold_induction
874	1210314467	379721	2264-01-9	1H,1H,6H,6H-Perfluorohexane-1,6-diol diacrylate	DTXSID80379721	C2264019	2922	BSK_IMphg_IL8_down	41788511	41319877	0.0367282	0.0232765	-0.0599699	0.0232765	0.30103	0.0232765	1.30103	1.77815	0.30103	4	4	1	0	4	0.110185	NA	log10_fold_induction
875	1210314467	379721	2264-01-9	1H,1H,6H,6H-Perfluorohexane-1,6-diol diacrylate	DTXSID80379721	C2264019	2923	BSK_IMphg_IL1a_up	41789016	41319977	0.0378335	0.00403397	-0.159395	0.00403397	0.30103	0.00403397	1.77815	1.77815	0.30103	4	4	1	0	7	0.113501	NA	log10_fold_induction
876	1210314467	379721	2264-01-9	1H,1H,6H,6H-Perfluorohexane-1,6-diol diacrylate	DTXSID80379721	C2264019	2924	BSK_IMphg_IL1a_down	41789297	41320537	0.0378335	0.159395	-0.00403397	0.159395	1.77815	0.159395	1.77815	1.77815	0.30103	4	4	1	1	100	0.113501	1.77815	log10_fold_induction
877	1210314467	379721	2264-01-9	1H,1H,6H,6H-Perfluorohexane-1,6-diol diacrylate	DTXSID80379721	C2264019	2925	BSK_IMphg_MCSF_up	41789542	41320782	0.0238042	-0.018464	-0.128541	-0.018464	0.30103	-0.018464	1.30103	1.77815	0.30103	4	4	1	0	7	0.0791812	NA	log10_fold_induction
878	1210314467	379721	2264-01-9	1H,1H,6H,6H-Perfluorohexane-1,6-diol diacrylate	DTXSID80379721	C2264019	2926	BSK_IMphg_MCSF_down	41789848	41321088	0.0238042	0.128541	0.018464	0.128541	1.30103	0.128541	1.30103	1.77815	0.30103	4	4	1	1	100	0.0791812	1.30103	log10_fold_induction
879	1210314467	379721	2264-01-9	1H,1H,6H,6H-Perfluorohexane-1,6-diol diacrylate	DTXSID80379721	C2264019	2927	BSK_IMphg_IL10_up	41789945	41321185	0.055187	-0.00472085	-1.1192	-0.00472085	0.30103	-0.00472085	1.77815	1.77815	0.30103	4	4	1	0	7	0.165561	NA	log10_fold_induction
880	1210314467	379721	2264-01-9	1H,1H,6H,6H-Perfluorohexane-1,6-diol diacrylate	DTXSID80379721	C2264019	2928	BSK_IMphg_IL10_down	41790464	41321704	0.055187	1.1192	0.00472085	1.1192	1.77815	1.1192	1.77815	1.77815	0.30103	4	4	1	1	100	0.165561	1.30103	log10_fold_induction
881	1210314467	379721	2264-01-9	1H,1H,6H,6H-Perfluorohexane-1,6-diol diacrylate	DTXSID80379721	C2264019	2929	BSK_IMphg_SRB_up	41790755	41321995	0.01016	-0.00507664	-0.0431898	-0.00507664	0.845098	-0.00507664	1.77815	1.77815	0.30103	4	4	1	0	7	0.0791812	NA	log10_fold_induction
882	1210314467	379721	2264-01-9	1H,1H,6H,6H-Perfluorohexane-1,6-diol diacrylate	DTXSID80379721	C2264019	2930	BSK_IMphg_SRB_down	41791054	41322294	0.01016	0.0431898	0.00507664	0.0431898	1.77815	0.0431898	1.77815	1.77815	0.30103	4	4	1	0	100	0.0791812	NA	log10_fold_induction
883	1210314467	379721	2264-01-9	1H,1H,6H,6H-Perfluorohexane-1,6-diol diacrylate	DTXSID80379721	C2264019	2931	BSK_IMphg_SRB.Mphg_up	41791153	41322393	0.0205634	-0.0588517	-0.296887	-0.0588517	0.30103	-0.0588517	1.77815	1.77815	0.30103	4	4	1	0	7	0.0791812	NA	log10_fold_induction
884	1210314467	379721	2264-01-9	1H,1H,6H,6H-Perfluorohexane-1,6-diol diacrylate	DTXSID80379721	C2264019	2932	BSK_IMphg_SRB.Mphg_down	41791483	41322723	0.0205634	0.296887	0.0588517	0.296887	1.77815	0.296887	1.77815	1.77815	0.30103	4	4	1	1	100	0.0791812	1.30103	log10_fold_induction
885	1210314467	379721	2264-01-9	1H,1H,6H,6H-Perfluorohexane-1,6-diol diacrylate	DTXSID80379721	C2264019	2933	BSK_LPS_Thrombomodulin_up	41641654	41172589	0.0335444	0.0993255	-0.19704	0.0993255	1.30103	0.0993255	1.77815	1.77815	0.30103	4	4	1	0	7	0.100633	NA	log10_fold_induction
886	1210314467	379721	2264-01-9	1H,1H,6H,6H-Perfluorohexane-1,6-diol diacrylate	DTXSID80379721	C2264019	2934	BSK_LPS_Thrombomodulin_down	41641898	41173251	0.0335444	0.19704	-0.0993255	0.19704	1.77815	0.19704	1.77815	1.77815	0.30103	4	4	1	0	10	0.100633	NA	log10_fold_induction
887	1210314467	379721	2264-01-9	1H,1H,6H,6H-Perfluorohexane-1,6-diol diacrylate	DTXSID80379721	C2264019	2935	BSK_LPS_CD69_up	41642570	41173781	0.0343628	-0.028877	-0.585669	-0.028877	0.30103	-0.028877	1.30103	1.77815	0.30103	4	4	1	0	7	0.103088	NA	log10_fold_induction
888	1210314467	379721	2264-01-9	1H,1H,6H,6H-Perfluorohexane-1,6-diol diacrylate	DTXSID80379721	C2264019	2936	BSK_LPS_CD69_down	41642919	41174026	0.0343628	0.585669	0.028877	0.585669	1.30103	0.585669	1.30103	1.77815	0.30103	4	4	1	1	100	0.103088	1.30103	log10_fold_induction
889	1210314470	108559	62037-80-3	Ammonium perfluoro-2-methyl-3-oxahexanoate	DTXSID40108559	C62037803	145	BSK_3C_Eselectin_down	41643262	41175477	0.0227449	0.00143054	-0.0200268	0.00143054	0.845098	0.00143054	0.30103	1.77815	0.30103	4	4	1	0	4	0.0791812	NA	log10_fold_induction
890	1210314470	108559	62037-80-3	Ammonium perfluoro-2-methyl-3-oxahexanoate	DTXSID40108559	C62037803	146	BSK_3C_Eselectin_up	41646332	41178249	0.0227449	0.0200268	-0.00143054	0.0200268	0.30103	0.0200268	0.30103	1.77815	0.30103	4	4	1	0	4	0.0791812	NA	log10_fold_induction
891	1210314470	108559	62037-80-3	Ammonium perfluoro-2-methyl-3-oxahexanoate	DTXSID40108559	C62037803	147	BSK_3C_HLADR_down	41647729	41178679	0.0258321	-0.00860261	-0.0370686	-0.00860261	0.30103	-0.00860261	1.30103	1.77815	0.30103	4	4	1	0	4	0.0791812	NA	log10_fold_induction
892	1210314470	108559	62037-80-3	Ammonium perfluoro-2-methyl-3-oxahexanoate	DTXSID40108559	C62037803	148	BSK_3C_HLADR_up	41650224	41181913	0.0258321	0.0370686	0.00860261	0.0370686	1.30103	0.0370686	1.30103	1.77815	0.30103	4	4	1	0	4	0.0791812	NA	log10_fold_induction
893	1210314470	108559	62037-80-3	Ammonium perfluoro-2-methyl-3-oxahexanoate	DTXSID40108559	C62037803	149	BSK_3C_ICAM1_down	41652945	41183505	0.0170603	0.0192518	-0.00720993	0.0192518	0.845098	0.0192518	0.845098	1.77815	0.30103	4	4	1	0	4	0.0791812	NA	log10_fold_induction
894	1210314470	108559	62037-80-3	Ammonium perfluoro-2-methyl-3-oxahexanoate	DTXSID40108559	C62037803	150	BSK_3C_ICAM1_up	41654886	41185491	0.0170603	0.00720993	-0.0192518	0.00720993	1.30103	0.00720993	0.845098	1.77815	0.30103	4	4	1	0	4	0.0791812	NA	log10_fold_induction
895	1210314470	108559	62037-80-3	Ammonium perfluoro-2-methyl-3-oxahexanoate	DTXSID40108559	C62037803	151	BSK_3C_IL8_down	41655290	41187111	0.0328497	-0.0115409	-0.12073	-0.0115409	0.845098	-0.0115409	1.77815	1.77815	0.30103	4	4	1	0	7	0.0985491	NA	log10_fold_induction
896	1210314470	108559	62037-80-3	Ammonium perfluoro-2-methyl-3-oxahexanoate	DTXSID40108559	C62037803	152	BSK_3C_IL8_up	41658296	41189989	0.0328497	0.12073	0.0115409	0.12073	1.77815	0.12073	1.77815	1.77815	0.30103	4	4	1	1	100	0.0985491	1.77815	log10_fold_induction
897	1210314470	108559	62037-80-3	Ammonium perfluoro-2-methyl-3-oxahexanoate	DTXSID40108559	C62037803	153	BSK_3C_MCP1_down	41659288	41190930	0.0281608	0.0145094	-0.0914622	0.0145094	1.30103	0.0145094	1.77815	1.77815	0.30103	4	4	1	0	7	0.0844823	NA	log10_fold_induction
898	1210314470	108559	62037-80-3	Ammonium perfluoro-2-methyl-3-oxahexanoate	DTXSID40108559	C62037803	154	BSK_3C_MCP1_up	41662083	41193894	0.0281608	0.0914622	-0.0145094	0.0914622	1.77815	0.0914622	1.77815	1.77815	0.30103	4	4	1	1	100	0.0844823	1.77815	log10_fold_induction
899	1210314470	108559	62037-80-3	Ammonium perfluoro-2-methyl-3-oxahexanoate	DTXSID40108559	C62037803	155	BSK_3C_MIG_down	41664752	41195204	0.00714657	0.00990457	0.00112494	0.00990457	1.30103	0.00990457	1.30103	1.77815	0.30103	4	4	1	0	4	0.0791812	NA	log10_fold_induction
900	1210314470	108559	62037-80-3	Ammonium perfluoro-2-methyl-3-oxahexanoate	DTXSID40108559	C62037803	156	BSK_3C_MIG_up	41666641	41197289	0.00714657	-0.00112494	-0.00990457	-0.00112494	0.845098	-0.00112494	1.30103	1.77815	0.30103	4	4	1	0	4	0.0791812	NA	log10_fold_induction
901	1210314470	108559	62037-80-3	Ammonium perfluoro-2-methyl-3-oxahexanoate	DTXSID40108559	C62037803	157	BSK_3C_Proliferation_down	41668209	41199633	0.0394562	0.132784	0.0658375	0.132784	1.77815	0.132784	1.77815	1.77815	0.30103	4	4	1	1	100	0.118369	1.77815	log10_fold_induction
902	1210314470	108559	62037-80-3	Ammonium perfluoro-2-methyl-3-oxahexanoate	DTXSID40108559	C62037803	158	BSK_3C_Proliferation_up	41669807	41201665	0.0394562	-0.0658375	-0.132784	-0.0658375	0.845098	-0.0658375	1.77815	1.77815	0.30103	4	4	1	0	7	0.118369	NA	log10_fold_induction
903	1210314470	108559	62037-80-3	Ammonium perfluoro-2-methyl-3-oxahexanoate	DTXSID40108559	C62037803	159	BSK_3C_SRB_down	41671958	41203650	0.0219299	0.0453855	0.0241018	0.0453855	1.77815	0.0453855	1.77815	1.77815	0.30103	4	4	1	0	4	0.0791812	NA	log10_fold_induction
904	1210314470	108559	62037-80-3	Ammonium perfluoro-2-methyl-3-oxahexanoate	DTXSID40108559	C62037803	160	BSK_3C_SRB_up	41673573	41205663	0.0219299	-0.0241018	-0.0453855	-0.0241018	1.30103	-0.0241018	1.77815	1.77815	0.30103	4	4	1	0	4	0.0791812	NA	log10_fold_induction
905	1210314470	108559	62037-80-3	Ammonium perfluoro-2-methyl-3-oxahexanoate	DTXSID40108559	C62037803	161	BSK_3C_Thrombomodulin_down	41675089	41208146	0.0299332	0.059034	-0.00665261	0.059034	1.77815	0.059034	1.77815	1.77815	0.30103	4	4	1	0	4	0.0897997	NA	log10_fold_induction
906	1210314470	108559	62037-80-3	Ammonium perfluoro-2-methyl-3-oxahexanoate	DTXSID40108559	C62037803	162	BSK_3C_Thrombomodulin_up	41678160	41209208	0.0299332	0.00665261	-0.059034	0.00665261	0.30103	0.00665261	1.77815	1.77815	0.30103	4	4	1	0	4	0.0897997	NA	log10_fold_induction
907	1210314470	108559	62037-80-3	Ammonium perfluoro-2-methyl-3-oxahexanoate	DTXSID40108559	C62037803	163	BSK_3C_TissueFactor_down	41678969	41212039	0.0437765	-0.0809915	-0.136493	-0.0809915	1.77815	-0.0809915	0.30103	1.77815	0.30103	4	4	1	0	7	0.13133	NA	log10_fold_induction
908	1210314470	108559	62037-80-3	Ammonium perfluoro-2-methyl-3-oxahexanoate	DTXSID40108559	C62037803	164	BSK_3C_TissueFactor_up	41682045	41212960	0.0437765	0.136493	0.0809915	0.136493	0.30103	0.136493	0.30103	1.77815	0.30103	4	4	1	0	7	0.13133	NA	log10_fold_induction
909	1210314470	108559	62037-80-3	Ammonium perfluoro-2-methyl-3-oxahexanoate	DTXSID40108559	C62037803	165	BSK_3C_uPAR_down	41683173	41215421	0.0389409	0.0273385	-0.0323264	0.0273385	1.77815	0.0273385	0.30103	1.77815	0.30103	4	4	1	0	4	0.116823	NA	log10_fold_induction
910	1210314470	108559	62037-80-3	Ammonium perfluoro-2-methyl-3-oxahexanoate	DTXSID40108559	C62037803	166	BSK_3C_uPAR_up	41685123	41217435	0.0389409	0.0323264	-0.0273385	0.0323264	0.30103	0.0323264	0.30103	1.77815	0.30103	4	4	1	0	4	0.116823	NA	log10_fold_induction
911	1210314470	108559	62037-80-3	Ammonium perfluoro-2-methyl-3-oxahexanoate	DTXSID40108559	C62037803	167	BSK_3C_VCAM1_down	41687600	41218652	0.0189024	0.02672	0.000871931	0.02672	1.30103	0.02672	1.30103	1.77815	0.30103	4	4	1	0	4	0.0791812	NA	log10_fold_induction
912	1210314470	108559	62037-80-3	Ammonium perfluoro-2-methyl-3-oxahexanoate	DTXSID40108559	C62037803	168	BSK_3C_VCAM1_up	41690498	41221829	0.0189024	-0.000871931	-0.02672	-0.000871931	0.30103	-0.000871931	1.30103	1.77815	0.30103	4	4	1	0	4	0.0791812	NA	log10_fold_induction
913	1210314470	108559	62037-80-3	Ammonium perfluoro-2-methyl-3-oxahexanoate	DTXSID40108559	C62037803	171	BSK_4H_Eotaxin3_down	41690950	41223955	0.0274167	0.127094	0.0428608	0.127094	1.77815	0.127094	1.77815	1.77815	0.30103	4	4	1	1	100	0.08225	1.77815	log10_fold_induction
914	1210314470	108559	62037-80-3	Ammonium perfluoro-2-methyl-3-oxahexanoate	DTXSID40108559	C62037803	172	BSK_4H_Eotaxin3_up	41693361	41224650	0.0274167	-0.0428608	-0.127094	-0.0428608	0.30103	-0.0428608	1.77815	1.77815	0.30103	4	4	1	0	7	0.08225	NA	log10_fold_induction
915	1210314470	108559	62037-80-3	Ammonium perfluoro-2-methyl-3-oxahexanoate	DTXSID40108559	C62037803	173	BSK_4H_MCP1_down	41695067	41227798	0.0540419	-0.0207267	-0.0439435	-0.0207267	0.845098	-0.0207267	1.77815	1.77815	0.30103	4	4	1	0	4	0.162126	NA	log10_fold_induction
916	1210314470	108559	62037-80-3	Ammonium perfluoro-2-methyl-3-oxahexanoate	DTXSID40108559	C62037803	174	BSK_4H_MCP1_up	41697658	41229187	0.0540419	0.0439435	0.0207267	0.0439435	1.77815	0.0439435	1.77815	1.77815	0.30103	4	4	1	0	4	0.162126	NA	log10_fold_induction
917	1210314470	108559	62037-80-3	Ammonium perfluoro-2-methyl-3-oxahexanoate	DTXSID40108559	C62037803	175	BSK_4H_Pselectin_down	41699804	41231021	0.0408462	0.0876057	-0.0197113	0.0876057	1.77815	0.0876057	1.77815	1.77815	0.30103	4	4	1	0	4	0.122539	NA	log10_fold_induction
918	1210314470	108559	62037-80-3	Ammonium perfluoro-2-methyl-3-oxahexanoate	DTXSID40108559	C62037803	176	BSK_4H_Pselectin_up	41701954	41232850	0.0408462	0.0197113	-0.0876057	0.0197113	0.30103	0.0197113	1.77815	1.77815	0.30103	4	4	1	0	4	0.122539	NA	log10_fold_induction
919	1210314470	108559	62037-80-3	Ammonium perfluoro-2-methyl-3-oxahexanoate	DTXSID40108559	C62037803	177	BSK_4H_SRB_down	41702978	41235807	0.0207291	0.0283758	0.0145348	0.0283758	1.30103	0.0283758	1.30103	1.77815	0.30103	4	4	1	0	4	0.0791812	NA	log10_fold_induction
920	1210314470	108559	62037-80-3	Ammonium perfluoro-2-methyl-3-oxahexanoate	DTXSID40108559	C62037803	178	BSK_4H_SRB_up	41704943	41237821	0.0207291	-0.0145348	-0.0283758	-0.0145348	1.77815	-0.0145348	1.30103	1.77815	0.30103	4	4	1	0	4	0.0791812	NA	log10_fold_induction
921	1210314470	108559	62037-80-3	Ammonium perfluoro-2-methyl-3-oxahexanoate	DTXSID40108559	C62037803	179	BSK_4H_uPAR_down	41708523	41238223	0.0367085	0.0588277	0.0144077	0.0588277	1.77815	0.0588277	1.77815	1.77815	0.30103	4	4	1	0	4	0.110126	NA	log10_fold_induction
922	1210314470	108559	62037-80-3	Ammonium perfluoro-2-methyl-3-oxahexanoate	DTXSID40108559	C62037803	180	BSK_4H_uPAR_up	41709805	41240920	0.0367085	-0.0144077	-0.0588277	-0.0144077	0.845098	-0.0144077	1.77815	1.77815	0.30103	4	4	1	0	4	0.110126	NA	log10_fold_induction
923	1210314470	108559	62037-80-3	Ammonium perfluoro-2-methyl-3-oxahexanoate	DTXSID40108559	C62037803	181	BSK_4H_VCAM1_down	41710751	41243954	0.0229968	0.0521103	0.0342241	0.0521103	1.77815	0.0521103	1.77815	1.77815	0.30103	4	4	1	0	4	0.0791812	NA	log10_fold_induction
924	1210314470	108559	62037-80-3	Ammonium perfluoro-2-methyl-3-oxahexanoate	DTXSID40108559	C62037803	182	BSK_4H_VCAM1_up	41712734	41245951	0.0229968	-0.0342241	-0.0521103	-0.0342241	0.30103	-0.0342241	1.77815	1.77815	0.30103	4	4	1	0	4	0.0791812	NA	log10_fold_induction
925	1210314470	108559	62037-80-3	Ammonium perfluoro-2-methyl-3-oxahexanoate	DTXSID40108559	C62037803	183	BSK_4H_VEGFRII_down	41716288	41246377	0.034928	0.00296557	-0.0323265	0.00296557	1.30103	0.00296557	0.845098	1.77815	0.30103	4	4	1	0	4	0.104784	NA	log10_fold_induction
926	1210314470	108559	62037-80-3	Ammonium perfluoro-2-methyl-3-oxahexanoate	DTXSID40108559	C62037803	184	BSK_4H_VEGFRII_up	41716711	41249934	0.034928	0.0323265	-0.00296557	0.0323265	0.845098	0.0323265	0.845098	1.77815	0.30103	4	4	1	0	4	0.104784	NA	log10_fold_induction
927	1210314470	108559	62037-80-3	Ammonium perfluoro-2-methyl-3-oxahexanoate	DTXSID40108559	C62037803	185	BSK_BE3C_HLADR_down	41718736	41251889	0.02518	0.0284462	3.74782e-05	0.0284462	1.77815	0.0284462	1.77815	1.77815	0.30103	4	4	1	0	4	0.0791812	NA	log10_fold_induction
928	1210314470	108559	62037-80-3	Ammonium perfluoro-2-methyl-3-oxahexanoate	DTXSID40108559	C62037803	186	BSK_BE3C_HLADR_up	41720723	41253881	0.02518	-3.74782e-05	-0.0284462	-3.74782e-05	0.30103	-3.74782e-05	1.77815	1.77815	0.30103	4	4	1	0	4	0.0791812	NA	log10_fold_induction
929	1210314470	108559	62037-80-3	Ammonium perfluoro-2-methyl-3-oxahexanoate	DTXSID40108559	C62037803	187	BSK_BE3C_IL1a_down	41723153	41255432	0.0268	0.0119807	-0.00111091	0.0119807	0.845098	0.0119807	0.845098	1.77815	0.30103	4	4	1	0	4	0.0803999	NA	log10_fold_induction
930	1210314470	108559	62037-80-3	Ammonium perfluoro-2-methyl-3-oxahexanoate	DTXSID40108559	C62037803	188	BSK_BE3C_IL1a_up	41725191	41257374	0.0268	0.00111091	-0.0119807	0.00111091	1.30103	0.00111091	0.845098	1.77815	0.30103	4	4	1	0	4	0.0803999	NA	log10_fold_induction
931	1210314470	108559	62037-80-3	Ammonium perfluoro-2-methyl-3-oxahexanoate	DTXSID40108559	C62037803	189	BSK_BE3C_IP10_down	41727700	41258845	0.0280139	0.0181242	-0.00478233	0.0181242	0.30103	0.0181242	0.30103	1.77815	0.30103	4	4	1	0	4	0.0840417	NA	log10_fold_induction
932	1210314470	108559	62037-80-3	Ammonium perfluoro-2-methyl-3-oxahexanoate	DTXSID40108559	C62037803	190	BSK_BE3C_IP10_up	41728704	41261821	0.0280139	0.00478233	-0.0181242	0.00478233	1.77815	0.00478233	0.30103	1.77815	0.30103	4	4	1	0	4	0.0840417	NA	log10_fold_induction
933	1210314470	108559	62037-80-3	Ammonium perfluoro-2-methyl-3-oxahexanoate	DTXSID40108559	C62037803	191	BSK_BE3C_MIG_down	41731264	41263240	0.00766868	0.00325775	-0.0156491	0.00325775	1.77815	0.00325775	0.845098	1.77815	0.30103	4	4	1	0	4	0.0791812	NA	log10_fold_induction
934	1210314470	108559	62037-80-3	Ammonium perfluoro-2-methyl-3-oxahexanoate	DTXSID40108559	C62037803	192	BSK_BE3C_MIG_up	41733564	41264921	0.00766868	0.0156491	-0.00325775	0.0156491	0.845098	0.0156491	0.845098	1.77815	0.30103	4	4	1	0	4	0.0791812	NA	log10_fold_induction
935	1210314470	108559	62037-80-3	Ammonium perfluoro-2-methyl-3-oxahexanoate	DTXSID40108559	C62037803	193	BSK_BE3C_MMP1_down	41736574	41266752	0.0304762	-0.0349033	-0.145248	-0.0349033	1.30103	-0.0349033	1.77815	1.77815	0.30103	4	4	1	0	7	0.0914286	NA	log10_fold_induction
936	1210314470	108559	62037-80-3	Ammonium perfluoro-2-methyl-3-oxahexanoate	DTXSID40108559	C62037803	194	BSK_BE3C_MMP1_up	41736652	41269793	0.0304762	0.145248	0.0349033	0.145248	1.77815	0.145248	1.77815	1.77815	0.30103	4	4	1	1	100	0.0914286	1.77815	log10_fold_induction
937	1210314470	108559	62037-80-3	Ammonium perfluoro-2-methyl-3-oxahexanoate	DTXSID40108559	C62037803	195	BSK_BE3C_PAI1_down	41740142	41271158	0.0375198	0.115506	0.0594577	0.115506	1.77815	0.115506	1.77815	1.77815	0.30103	4	4	1	1	100	0.112559	1.77815	log10_fold_induction
938	1210314470	108559	62037-80-3	Ammonium perfluoro-2-methyl-3-oxahexanoate	DTXSID40108559	C62037803	196	BSK_BE3C_PAI1_up	41742457	41273109	0.0375198	-0.0594577	-0.115506	-0.0594577	0.845098	-0.0594577	1.77815	1.77815	0.30103	4	4	1	0	7	0.112559	NA	log10_fold_induction
939	1210314470	108559	62037-80-3	Ammonium perfluoro-2-methyl-3-oxahexanoate	DTXSID40108559	C62037803	197	BSK_BE3C_SRB_down	41398080	40930143	0.00577475	0.00917698	-0.00975984	0.00917698	0.30103	0.00917698	1.77815	1.77815	0.30103	4	4	1	0	4	0.0791812	NA	log10_fold_induction
940	1210314470	108559	62037-80-3	Ammonium perfluoro-2-methyl-3-oxahexanoate	DTXSID40108559	C62037803	198	BSK_BE3C_SRB_up	41399309	40930595	0.00577475	0.00975984	-0.00917698	0.00975984	1.77815	0.00975984	1.77815	1.77815	0.30103	4	4	1	0	4	0.0791812	NA	log10_fold_induction
941	1210314470	108559	62037-80-3	Ammonium perfluoro-2-methyl-3-oxahexanoate	DTXSID40108559	C62037803	201	BSK_BE3C_tPA_down	41401379	40932784	0.0443282	0.10919	0.0290102	0.10919	1.77815	0.10919	1.77815	1.77815	0.30103	4	4	1	0	4	0.132985	NA	log10_fold_induction
942	1210314470	108559	62037-80-3	Ammonium perfluoro-2-methyl-3-oxahexanoate	DTXSID40108559	C62037803	202	BSK_BE3C_tPA_up	41404842	40934471	0.0443282	-0.0290102	-0.10919	-0.0290102	0.30103	-0.0290102	1.77815	1.77815	0.30103	4	4	1	0	4	0.132985	NA	log10_fold_induction
943	1210314470	108559	62037-80-3	Ammonium perfluoro-2-methyl-3-oxahexanoate	DTXSID40108559	C62037803	203	BSK_BE3C_uPA_down	41406396	40938087	0.0274234	-0.0333741	-0.0521517	-0.0333741	1.77815	-0.0333741	0.845098	1.77815	0.30103	4	4	1	0	4	0.0822703	NA	log10_fold_induction
944	1210314470	108559	62037-80-3	Ammonium perfluoro-2-methyl-3-oxahexanoate	DTXSID40108559	C62037803	204	BSK_BE3C_uPA_up	41407909	40939149	0.0274234	0.0521517	0.0333741	0.0521517	0.845098	0.0521517	0.845098	1.77815	0.30103	4	4	1	0	4	0.0822703	NA	log10_fold_induction
945	1210314470	108559	62037-80-3	Ammonium perfluoro-2-methyl-3-oxahexanoate	DTXSID40108559	C62037803	205	BSK_BE3C_uPAR_down	41410756	40941840	0.0382521	-0.0206217	-0.0353882	-0.0206217	1.77815	-0.0206217	0.845098	1.77815	0.30103	4	4	1	0	4	0.114756	NA	log10_fold_induction
946	1210314470	108559	62037-80-3	Ammonium perfluoro-2-methyl-3-oxahexanoate	DTXSID40108559	C62037803	206	BSK_BE3C_uPAR_up	41412768	40943909	0.0382521	0.0353882	0.0206217	0.0353882	0.845098	0.0353882	0.845098	1.77815	0.30103	4	4	1	0	4	0.114756	NA	log10_fold_induction
947	1210314470	108559	62037-80-3	Ammonium perfluoro-2-methyl-3-oxahexanoate	DTXSID40108559	C62037803	207	BSK_CASM3C_HLADR_down	41414226	40945486	0.0348091	-0.00925059	-0.0777779	-0.00925059	1.77815	-0.00925059	0.30103	1.77815	0.30103	4	4	1	0	4	0.104427	NA	log10_fold_induction
948	1210314470	108559	62037-80-3	Ammonium perfluoro-2-methyl-3-oxahexanoate	DTXSID40108559	C62037803	208	BSK_CASM3C_HLADR_up	41415995	40947151	0.0348091	0.0777779	0.00925059	0.0777779	0.30103	0.0777779	0.30103	1.77815	0.30103	4	4	1	0	4	0.104427	NA	log10_fold_induction
949	1210314470	108559	62037-80-3	Ammonium perfluoro-2-methyl-3-oxahexanoate	DTXSID40108559	C62037803	209	BSK_CASM3C_IL6_down	41417418	40949431	0.0399408	0.0821716	-0.065925	0.0821716	1.30103	0.0821716	1.30103	1.77815	0.30103	4	4	1	0	4	0.119822	NA	log10_fold_induction
950	1210314470	108559	62037-80-3	Ammonium perfluoro-2-methyl-3-oxahexanoate	DTXSID40108559	C62037803	210	BSK_CASM3C_IL6_up	41418931	40950851	0.0399408	0.065925	-0.0821716	0.065925	0.30103	0.065925	1.30103	1.77815	0.30103	4	4	1	0	4	0.119822	NA	log10_fold_induction
951	1210314470	108559	62037-80-3	Ammonium perfluoro-2-methyl-3-oxahexanoate	DTXSID40108559	C62037803	211	BSK_CASM3C_IL8_down	41421852	40952808	0.0169704	-0.00157517	-0.0388284	-0.00157517	0.845098	-0.00157517	1.77815	1.77815	0.30103	4	4	1	0	4	0.0791812	NA	log10_fold_induction
952	1210314470	108559	62037-80-3	Ammonium perfluoro-2-methyl-3-oxahexanoate	DTXSID40108559	C62037803	212	BSK_CASM3C_IL8_up	41423770	40954233	0.0169704	0.0388284	0.00157517	0.0388284	1.77815	0.0388284	1.77815	1.77815	0.30103	4	4	1	0	4	0.0791812	NA	log10_fold_induction
953	1210314470	108559	62037-80-3	Ammonium perfluoro-2-methyl-3-oxahexanoate	DTXSID40108559	C62037803	213	BSK_CASM3C_LDLR_down	41424989	40958026	0.0247389	0.100825	0.0369667	0.100825	0.845098	0.100825	0.845098	1.77815	0.30103	4	4	1	1	100	0.0791812	0.845098	log10_fold_induction
954	1210314470	108559	62037-80-3	Ammonium perfluoro-2-methyl-3-oxahexanoate	DTXSID40108559	C62037803	214	BSK_CASM3C_LDLR_up	41427354	40958117	0.0247389	-0.0369667	-0.100825	-0.0369667	0.30103	-0.0369667	0.845098	1.77815	0.30103	4	4	1	0	7	0.0791812	NA	log10_fold_induction
955	1210314470	108559	62037-80-3	Ammonium perfluoro-2-methyl-3-oxahexanoate	DTXSID40108559	C62037803	215	BSK_CASM3C_MCP1_down	41429228	40961557	0.0289973	0.00942886	0.00358152	0.00942886	1.30103	0.00942886	1.30103	1.77815	0.30103	4	4	1	0	4	0.0869918	NA	log10_fold_induction
956	1210314470	108559	62037-80-3	Ammonium perfluoro-2-methyl-3-oxahexanoate	DTXSID40108559	C62037803	216	BSK_CASM3C_MCP1_up	41432512	40963256	0.0289973	-0.00358152	-0.00942886	-0.00358152	1.77815	-0.00358152	1.30103	1.77815	0.30103	4	4	1	0	4	0.0869918	NA	log10_fold_induction
957	1210314470	108559	62037-80-3	Ammonium perfluoro-2-methyl-3-oxahexanoate	DTXSID40108559	C62037803	217	BSK_CASM3C_MCSF_down	41434109	40965129	0.032285	0.117379	0.0245356	0.117379	0.30103	0.117379	0.30103	1.77815	0.30103	4	4	1	0	7	0.0968551	NA	log10_fold_induction
958	1210314470	108559	62037-80-3	Ammonium perfluoro-2-methyl-3-oxahexanoate	DTXSID40108559	C62037803	218	BSK_CASM3C_MCSF_up	41436705	40967177	0.032285	-0.0245356	-0.117379	-0.0245356	1.77815	-0.0245356	0.30103	1.77815	0.30103	4	4	1	0	7	0.0968551	NA	log10_fold_induction
959	1210314470	108559	62037-80-3	Ammonium perfluoro-2-methyl-3-oxahexanoate	DTXSID40108559	C62037803	219	BSK_CASM3C_MIG_down	41437374	40968267	0.0160081	-0.0120559	-0.0608555	-0.0120559	0.845098	-0.0120559	0.30103	1.77815	0.30103	4	4	1	0	7	0.0791812	NA	log10_fold_induction
960	1210314470	108559	62037-80-3	Ammonium perfluoro-2-methyl-3-oxahexanoate	DTXSID40108559	C62037803	220	BSK_CASM3C_MIG_up	41438901	40970671	0.0160081	0.0608555	0.0120559	0.0608555	0.30103	0.0608555	0.30103	1.77815	0.30103	4	4	1	0	7	0.0791812	NA	log10_fold_induction
961	1210314470	108559	62037-80-3	Ammonium perfluoro-2-methyl-3-oxahexanoate	DTXSID40108559	C62037803	221	BSK_CASM3C_Proliferation_down	41442565	40973758	0.0324287	0.0806424	-0.0230272	0.0806424	1.30103	0.0806424	1.30103	1.77815	0.30103	4	4	1	0	4	0.0972861	NA	log10_fold_induction
962	1210314470	108559	62037-80-3	Ammonium perfluoro-2-methyl-3-oxahexanoate	DTXSID40108559	C62037803	222	BSK_CASM3C_Proliferation_up	41444510	40975565	0.0324287	0.0230272	-0.0806424	0.0230272	0.30103	0.0230272	1.30103	1.77815	0.30103	4	4	1	0	4	0.0972861	NA	log10_fold_induction
963	1210314470	108559	62037-80-3	Ammonium perfluoro-2-methyl-3-oxahexanoate	DTXSID40108559	C62037803	223	BSK_CASM3C_SAA_down	41446472	40977876	0.0341966	0.0873647	-0.0335612	0.0873647	0.30103	0.0873647	0.30103	1.77815	0.30103	4	4	1	0	4	0.10259	NA	log10_fold_induction
964	1210314470	108559	62037-80-3	Ammonium perfluoro-2-methyl-3-oxahexanoate	DTXSID40108559	C62037803	224	BSK_CASM3C_SAA_up	41446989	40978403	0.0341966	0.0335612	-0.0873647	0.0335612	1.77815	0.0335612	0.30103	1.77815	0.30103	4	4	1	0	4	0.10259	NA	log10_fold_induction
965	1210314470	108559	62037-80-3	Ammonium perfluoro-2-methyl-3-oxahexanoate	DTXSID40108559	C62037803	225	BSK_CASM3C_SRB_down	41449709	40981288	0.0152775	0.029	0.0032946	0.029	0.30103	0.029	0.30103	1.77815	0.30103	4	4	1	0	4	0.0791812	NA	log10_fold_induction
966	1210314470	108559	62037-80-3	Ammonium perfluoro-2-methyl-3-oxahexanoate	DTXSID40108559	C62037803	226	BSK_CASM3C_SRB_up	41452455	40983224	0.0152775	-0.0032946	-0.029	-0.0032946	0.845098	-0.0032946	0.30103	1.77815	0.30103	4	4	1	0	4	0.0791812	NA	log10_fold_induction
967	1210314470	108559	62037-80-3	Ammonium perfluoro-2-methyl-3-oxahexanoate	DTXSID40108559	C62037803	227	BSK_CASM3C_Thrombomodulin_down	41453562	40984790	0.0331403	0.0332663	-0.116831	0.0332663	1.30103	0.0332663	0.845098	1.77815	0.30103	4	4	1	0	7	0.0994208	NA	log10_fold_induction
968	1210314470	108559	62037-80-3	Ammonium perfluoro-2-methyl-3-oxahexanoate	DTXSID40108559	C62037803	228	BSK_CASM3C_Thrombomodulin_up	41455628	40987296	0.0331403	0.116831	-0.0332663	0.116831	0.845098	0.116831	0.845098	1.77815	0.30103	4	4	1	1	100	0.0994208	0.845098	log10_fold_induction
969	1210314470	108559	62037-80-3	Ammonium perfluoro-2-methyl-3-oxahexanoate	DTXSID40108559	C62037803	229	BSK_CASM3C_TissueFactor_down	41457122	40989121	0.0383449	0.072291	-0.0127775	0.072291	1.77815	0.072291	1.77815	1.77815	0.30103	4	4	1	0	4	0.115035	NA	log10_fold_induction
970	1210314470	108559	62037-80-3	Ammonium perfluoro-2-methyl-3-oxahexanoate	DTXSID40108559	C62037803	230	BSK_CASM3C_TissueFactor_up	41459373	40990280	0.0383449	0.0127775	-0.072291	0.0127775	0.845098	0.0127775	1.77815	1.77815	0.30103	4	4	1	0	4	0.115035	NA	log10_fold_induction
971	1210314470	108559	62037-80-3	Ammonium perfluoro-2-methyl-3-oxahexanoate	DTXSID40108559	C62037803	231	BSK_CASM3C_uPAR_down	41461474	40993456	0.0356572	-0.00602075	-0.033077	-0.00602075	0.30103	-0.00602075	1.77815	1.77815	0.30103	4	4	1	0	4	0.106972	NA	log10_fold_induction
972	1210314470	108559	62037-80-3	Ammonium perfluoro-2-methyl-3-oxahexanoate	DTXSID40108559	C62037803	232	BSK_CASM3C_uPAR_up	41464135	40994923	0.0356572	0.033077	0.00602075	0.033077	1.77815	0.033077	1.77815	1.77815	0.30103	4	4	1	0	4	0.106972	NA	log10_fold_induction
973	1210314470	108559	62037-80-3	Ammonium perfluoro-2-methyl-3-oxahexanoate	DTXSID40108559	C62037803	233	BSK_CASM3C_VCAM1_down	41465956	40996871	0.0288806	0.0913033	0.0501197	0.0913033	1.77815	0.0913033	1.77815	1.77815	0.30103	4	4	1	1	100	0.0866418	1.77815	log10_fold_induction
974	1210314470	108559	62037-80-3	Ammonium perfluoro-2-methyl-3-oxahexanoate	DTXSID40108559	C62037803	234	BSK_CASM3C_VCAM1_up	41467092	40999810	0.0288806	-0.0501197	-0.0913033	-0.0501197	0.30103	-0.0501197	1.77815	1.77815	0.30103	4	4	1	0	7	0.0866418	NA	log10_fold_induction
975	1210314470	108559	62037-80-3	Ammonium perfluoro-2-methyl-3-oxahexanoate	DTXSID40108559	C62037803	235	BSK_hDFCGF_CollagenIII_down	41475350	41006254	0.0468254	0.0506247	-0.0188507	0.0506247	1.77815	0.0506247	1.77815	1.77815	0.30103	4	4	1	0	4	0.140476	NA	log10_fold_induction
976	1210314470	108559	62037-80-3	Ammonium perfluoro-2-methyl-3-oxahexanoate	DTXSID40108559	C62037803	236	BSK_hDFCGF_CollagenIII_up	41477726	41009748	0.0468254	0.0188507	-0.0506247	0.0188507	0.30103	0.0188507	1.77815	1.77815	0.30103	4	4	1	0	4	0.140476	NA	log10_fold_induction
977	1210314470	108559	62037-80-3	Ammonium perfluoro-2-methyl-3-oxahexanoate	DTXSID40108559	C62037803	237	BSK_hDFCGF_EGFR_down	41479539	41011960	0.0408959	0.0265333	-0.0565281	0.0265333	0.845098	0.0265333	1.77815	1.77815	0.30103	4	4	1	0	4	0.122688	NA	log10_fold_induction
978	1210314470	108559	62037-80-3	Ammonium perfluoro-2-methyl-3-oxahexanoate	DTXSID40108559	C62037803	238	BSK_hDFCGF_EGFR_up	41481413	41012337	0.0408959	0.0565281	-0.0265333	0.0565281	1.77815	0.0565281	1.77815	1.77815	0.30103	4	4	1	0	4	0.122688	NA	log10_fold_induction
979	1210314470	108559	62037-80-3	Ammonium perfluoro-2-methyl-3-oxahexanoate	DTXSID40108559	C62037803	239	BSK_hDFCGF_IL8_down	41482947	41015959	0.0085052	0.00745207	-0.00691074	0.00745207	1.30103	0.00745207	1.30103	1.77815	0.30103	4	4	1	0	4	0.0791812	NA	log10_fold_induction
980	1210314470	108559	62037-80-3	Ammonium perfluoro-2-methyl-3-oxahexanoate	DTXSID40108559	C62037803	240	BSK_hDFCGF_IL8_up	41486526	41017937	0.0085052	0.00691074	-0.00745207	0.00691074	1.77815	0.00691074	1.30103	1.77815	0.30103	4	4	1	0	4	0.0791812	NA	log10_fold_induction
981	1210314470	108559	62037-80-3	Ammonium perfluoro-2-methyl-3-oxahexanoate	DTXSID40108559	C62037803	241	BSK_hDFCGF_IP10_down	41488399	41019517	0.0268477	0.0108465	0.00284854	0.0108465	1.77815	0.0108465	1.77815	1.77815	0.30103	4	4	1	0	4	0.0805431	NA	log10_fold_induction
982	1210314470	108559	62037-80-3	Ammonium perfluoro-2-methyl-3-oxahexanoate	DTXSID40108559	C62037803	242	BSK_hDFCGF_IP10_up	41490362	41021498	0.0268477	-0.00284854	-0.0108465	-0.00284854	0.30103	-0.00284854	1.77815	1.77815	0.30103	4	4	1	0	4	0.0805431	NA	log10_fold_induction
983	1210314470	108559	62037-80-3	Ammonium perfluoro-2-methyl-3-oxahexanoate	DTXSID40108559	C62037803	243	BSK_hDFCGF_MCSF_down	41491724	41023958	0.0358353	0.0836718	0.0297277	0.0836718	1.77815	0.0836718	1.77815	1.77815	0.30103	4	4	1	0	4	0.107506	NA	log10_fold_induction
984	1210314470	108559	62037-80-3	Ammonium perfluoro-2-methyl-3-oxahexanoate	DTXSID40108559	C62037803	244	BSK_hDFCGF_MCSF_up	41493259	41024561	0.0358353	-0.0297277	-0.0836718	-0.0297277	0.30103	-0.0297277	1.77815	1.77815	0.30103	4	4	1	0	4	0.107506	NA	log10_fold_induction
985	1210314470	108559	62037-80-3	Ammonium perfluoro-2-methyl-3-oxahexanoate	DTXSID40108559	C62037803	245	BSK_hDFCGF_MIG_down	41495196	41027591	0.015833	0.0613816	0.0301051	0.0613816	1.77815	0.0613816	1.77815	1.77815	0.30103	4	4	1	0	100	0.0791812	NA	log10_fold_induction
986	1210314470	108559	62037-80-3	Ammonium perfluoro-2-methyl-3-oxahexanoate	DTXSID40108559	C62037803	246	BSK_hDFCGF_MIG_up	41497869	41028969	0.015833	-0.0301051	-0.0613816	-0.0301051	1.30103	-0.0301051	1.77815	1.77815	0.30103	4	4	1	0	7	0.0791812	NA	log10_fold_induction
987	1210314470	108559	62037-80-3	Ammonium perfluoro-2-methyl-3-oxahexanoate	DTXSID40108559	C62037803	247	BSK_hDFCGF_MMP1_down	41500035	41030156	0.0261274	0.0112875	-0.0113878	0.0112875	0.30103	0.0112875	1.30103	1.77815	0.30103	4	4	1	0	4	0.0791812	NA	log10_fold_induction
988	1210314470	108559	62037-80-3	Ammonium perfluoro-2-methyl-3-oxahexanoate	DTXSID40108559	C62037803	248	BSK_hDFCGF_MMP1_up	41502645	41033489	0.0261274	0.0113878	-0.0112875	0.0113878	1.30103	0.0113878	1.30103	1.77815	0.30103	4	4	1	0	4	0.0791812	NA	log10_fold_induction
989	1210314470	108559	62037-80-3	Ammonium perfluoro-2-methyl-3-oxahexanoate	DTXSID40108559	C62037803	249	BSK_hDFCGF_PAI1_down	41504292	41035706	0.0552355	0.119133	0.0889853	0.119133	0.845098	0.119133	0.845098	1.77815	0.30103	4	4	1	0	4	0.165706	NA	log10_fold_induction
990	1210314470	108559	62037-80-3	Ammonium perfluoro-2-methyl-3-oxahexanoate	DTXSID40108559	C62037803	250	BSK_hDFCGF_PAI1_up	41506707	41037689	0.0552355	-0.0889853	-0.119133	-0.0889853	1.77815	-0.0889853	0.845098	1.77815	0.30103	4	4	1	0	4	0.165706	NA	log10_fold_induction
991	1210314470	108559	62037-80-3	Ammonium perfluoro-2-methyl-3-oxahexanoate	DTXSID40108559	C62037803	251	BSK_hDFCGF_Proliferation_down	41508139	41039453	0.0451494	-0.0144932	-0.109945	-0.0144932	1.77815	-0.0144932	1.30103	1.77815	0.30103	4	4	1	0	4	0.135448	NA	log10_fold_induction
992	1210314470	108559	62037-80-3	Ammonium perfluoro-2-methyl-3-oxahexanoate	DTXSID40108559	C62037803	252	BSK_hDFCGF_Proliferation_up	41509797	41040201	0.0451494	0.109945	0.0144932	0.109945	1.30103	0.109945	1.30103	1.77815	0.30103	4	4	1	0	4	0.135448	NA	log10_fold_induction
993	1210314470	108559	62037-80-3	Ammonium perfluoro-2-methyl-3-oxahexanoate	DTXSID40108559	C62037803	253	BSK_hDFCGF_SRB_down	41511965	41043884	0.0244562	0.0468518	0.00149294	0.0468518	0.845098	0.0468518	0.845098	1.77815	0.30103	4	4	1	0	4	0.0791812	NA	log10_fold_induction
994	1210314470	108559	62037-80-3	Ammonium perfluoro-2-methyl-3-oxahexanoate	DTXSID40108559	C62037803	254	BSK_hDFCGF_SRB_up	41513373	41044519	0.0244562	-0.00149294	-0.0468518	-0.00149294	0.30103	-0.00149294	0.845098	1.77815	0.30103	4	4	1	0	4	0.0791812	NA	log10_fold_induction
995	1210314470	108559	62037-80-3	Ammonium perfluoro-2-methyl-3-oxahexanoate	DTXSID40108559	C62037803	255	BSK_hDFCGF_TIMP1_down	41514803	41046790	0.0444832	0.00898154	-0.0351377	0.00898154	1.77815	0.00898154	0.30103	1.77815	0.30103	4	4	1	0	4	0.13345	NA	log10_fold_induction
996	1210314470	108559	62037-80-3	Ammonium perfluoro-2-methyl-3-oxahexanoate	DTXSID40108559	C62037803	256	BSK_hDFCGF_TIMP1_up	41517251	41048578	0.0444832	0.0351377	-0.00898154	0.0351377	0.30103	0.0351377	0.30103	1.77815	0.30103	4	4	1	0	4	0.13345	NA	log10_fold_induction
997	1210314470	108559	62037-80-3	Ammonium perfluoro-2-methyl-3-oxahexanoate	DTXSID40108559	C62037803	257	BSK_hDFCGF_VCAM1_down	41518829	41050919	0.0476293	0.118936	0.013676	0.118936	1.77815	0.118936	1.77815	1.77815	0.30103	4	4	1	0	4	0.142888	NA	log10_fold_induction
998	1210314470	108559	62037-80-3	Ammonium perfluoro-2-methyl-3-oxahexanoate	DTXSID40108559	C62037803	258	BSK_hDFCGF_VCAM1_up	41521527	41052339	0.0476293	-0.013676	-0.118936	-0.013676	0.30103	-0.013676	1.77815	1.77815	0.30103	4	4	1	0	4	0.142888	NA	log10_fold_induction
999	1210314470	108559	62037-80-3	Ammonium perfluoro-2-methyl-3-oxahexanoate	DTXSID40108559	C62037803	259	BSK_KF3CT_ICAM1_down	41522821	41055683	0.0208251	-0.0125636	-0.0287736	-0.0125636	0.30103	-0.0125636	0.845098	1.77815	0.30103	4	4	1	0	4	0.0791812	NA	log10_fold_induction
1000	1210314470	108559	62037-80-3	Ammonium perfluoro-2-methyl-3-oxahexanoate	DTXSID40108559	C62037803	260	BSK_KF3CT_ICAM1_up	41525397	41056937	0.0208251	0.0287736	0.0125636	0.0287736	0.845098	0.0287736	0.845098	1.77815	0.30103	4	4	1	0	4	0.0791812	NA	log10_fold_induction
1001	1210314470	108559	62037-80-3	Ammonium perfluoro-2-methyl-3-oxahexanoate	DTXSID40108559	C62037803	261	BSK_KF3CT_IL1a_down	41528145	41059719	0.0285372	0.066854	-0.0119336	0.066854	1.77815	0.066854	1.77815	1.77815	0.30103	4	4	1	0	4	0.0856115	NA	log10_fold_induction
1002	1210314470	108559	62037-80-3	Ammonium perfluoro-2-methyl-3-oxahexanoate	DTXSID40108559	C62037803	262	BSK_KF3CT_IL1a_up	41529172	41061735	0.0285372	0.0119336	-0.066854	0.0119336	1.30103	0.0119336	1.77815	1.77815	0.30103	4	4	1	0	4	0.0856115	NA	log10_fold_induction
1003	1210314470	108559	62037-80-3	Ammonium perfluoro-2-methyl-3-oxahexanoate	DTXSID40108559	C62037803	263	BSK_KF3CT_IP10_down	41531278	41062557	0.0136712	0.0108647	-0.00220781	0.0108647	0.845098	0.0108647	0.845098	1.77815	0.30103	4	4	1	0	4	0.0791812	NA	log10_fold_induction
1004	1210314470	108559	62037-80-3	Ammonium perfluoro-2-methyl-3-oxahexanoate	DTXSID40108559	C62037803	264	BSK_KF3CT_IP10_up	41533246	41064559	0.0136712	0.00220781	-0.0108647	0.00220781	1.77815	0.00220781	0.845098	1.77815	0.30103	4	4	1	0	4	0.0791812	NA	log10_fold_induction
1005	1210314470	108559	62037-80-3	Ammonium perfluoro-2-methyl-3-oxahexanoate	DTXSID40108559	C62037803	265	BSK_KF3CT_MCP1_down	41535144	41066570	0.0387793	-0.0718505	-0.131301	-0.0718505	1.30103	-0.0718505	0.30103	1.77815	0.30103	4	4	1	0	7	0.116338	NA	log10_fold_induction
1006	1210314470	108559	62037-80-3	Ammonium perfluoro-2-methyl-3-oxahexanoate	DTXSID40108559	C62037803	266	BSK_KF3CT_MCP1_up	41537446	41068399	0.0387793	0.131301	0.0718505	0.131301	0.30103	0.131301	0.30103	1.77815	0.30103	4	4	1	0	7	0.116338	NA	log10_fold_induction
1007	1210314470	108559	62037-80-3	Ammonium perfluoro-2-methyl-3-oxahexanoate	DTXSID40108559	C62037803	267	BSK_KF3CT_MMP9_down	41539246	41070565	0.0279658	0.0161491	-0.0724069	0.0161491	0.845098	0.0161491	1.77815	1.77815	0.30103	4	4	1	0	4	0.0838974	NA	log10_fold_induction
1008	1210314470	108559	62037-80-3	Ammonium perfluoro-2-methyl-3-oxahexanoate	DTXSID40108559	C62037803	268	BSK_KF3CT_MMP9_up	41541172	41072641	0.0279658	0.0724069	-0.0161491	0.0724069	1.77815	0.0724069	1.77815	1.77815	0.30103	4	4	1	0	4	0.0838974	NA	log10_fold_induction
1009	1210314470	108559	62037-80-3	Ammonium perfluoro-2-methyl-3-oxahexanoate	DTXSID40108559	C62037803	269	BSK_KF3CT_SRB_down	41543025	41074542	0.00495542	0.00448259	-0.00155536	0.00448259	0.845098	0.00448259	0.845098	1.77815	0.30103	4	4	1	0	4	0.0791812	NA	log10_fold_induction
1010	1210314470	108559	62037-80-3	Ammonium perfluoro-2-methyl-3-oxahexanoate	DTXSID40108559	C62037803	270	BSK_KF3CT_SRB_up	41546154	41077215	0.00495542	0.00155536	-0.00448259	0.00155536	1.77815	0.00155536	0.845098	1.77815	0.30103	4	4	1	0	4	0.0791812	NA	log10_fold_induction
1011	1210314470	108559	62037-80-3	Ammonium perfluoro-2-methyl-3-oxahexanoate	DTXSID40108559	C62037803	273	BSK_KF3CT_TIMP2_down	41547075	41078517	0.030389	-0.0157003	-0.040868	-0.0157003	1.30103	-0.0157003	1.77815	1.77815	0.30103	4	4	1	0	4	0.091167	NA	log10_fold_induction
1012	1210314470	108559	62037-80-3	Ammonium perfluoro-2-methyl-3-oxahexanoate	DTXSID40108559	C62037803	274	BSK_KF3CT_TIMP2_up	41549543	41080217	0.030389	0.040868	0.0157003	0.040868	1.77815	0.040868	1.77815	1.77815	0.30103	4	4	1	0	4	0.091167	NA	log10_fold_induction
1013	1210314470	108559	62037-80-3	Ammonium perfluoro-2-methyl-3-oxahexanoate	DTXSID40108559	C62037803	275	BSK_KF3CT_uPA_down	41551781	41081867	0.0201658	0.00375152	-0.0123522	0.00375152	1.77815	0.00375152	0.30103	1.77815	0.30103	4	4	1	0	4	0.0791812	NA	log10_fold_induction
1014	1210314470	108559	62037-80-3	Ammonium perfluoro-2-methyl-3-oxahexanoate	DTXSID40108559	C62037803	276	BSK_KF3CT_uPA_up	41553539	41084312	0.0201658	0.0123522	-0.00375152	0.0123522	0.30103	0.0123522	0.30103	1.77815	0.30103	4	4	1	0	4	0.0791812	NA	log10_fold_induction
1015	1210314470	108559	62037-80-3	Ammonium perfluoro-2-methyl-3-oxahexanoate	DTXSID40108559	C62037803	277	BSK_LPS_CD40_down	41559692	41091491	0.0459677	0.0660291	0.00103845	0.0660291	1.77815	0.0660291	1.77815	1.77815	0.30103	4	4	1	0	4	0.137903	NA	log10_fold_induction
1016	1210314470	108559	62037-80-3	Ammonium perfluoro-2-methyl-3-oxahexanoate	DTXSID40108559	C62037803	278	BSK_LPS_CD40_up	41562013	41093172	0.0459677	-0.00103845	-0.0660291	-0.00103845	0.845098	-0.00103845	1.77815	1.77815	0.30103	4	4	1	0	4	0.137903	NA	log10_fold_induction
1017	1210314470	108559	62037-80-3	Ammonium perfluoro-2-methyl-3-oxahexanoate	DTXSID40108559	C62037803	279	BSK_LPS_Eselectin_down	41564925	41095003	0.0245419	0.0172855	-0.00568648	0.0172855	0.845098	0.0172855	0.845098	1.77815	0.30103	4	4	1	0	4	0.0791812	NA	log10_fold_induction
1018	1210314470	108559	62037-80-3	Ammonium perfluoro-2-methyl-3-oxahexanoate	DTXSID40108559	C62037803	280	BSK_LPS_Eselectin_up	41565416	41098149	0.0245419	0.00568648	-0.0172855	0.00568648	1.30103	0.00568648	0.845098	1.77815	0.30103	4	4	1	0	4	0.0791812	NA	log10_fold_induction
1019	1210314470	108559	62037-80-3	Ammonium perfluoro-2-methyl-3-oxahexanoate	DTXSID40108559	C62037803	281	BSK_LPS_IL1a_down	41568674	41099932	0.041036	0.0248416	-0.0368253	0.0248416	1.77815	0.0248416	1.30103	1.77815	0.30103	4	4	1	0	4	0.123108	NA	log10_fold_induction
1020	1210314470	108559	62037-80-3	Ammonium perfluoro-2-methyl-3-oxahexanoate	DTXSID40108559	C62037803	282	BSK_LPS_IL1a_up	41569160	41101174	0.041036	0.0368253	-0.0248416	0.0368253	1.30103	0.0368253	1.30103	1.77815	0.30103	4	4	1	0	4	0.123108	NA	log10_fold_induction
1021	1210314470	108559	62037-80-3	Ammonium perfluoro-2-methyl-3-oxahexanoate	DTXSID40108559	C62037803	283	BSK_LPS_IL8_down	41572396	41103711	0.029234	-0.0311276	-0.142575	-0.0311276	0.30103	-0.0311276	1.77815	1.77815	0.30103	4	4	1	0	7	0.087702	NA	log10_fold_induction
1022	1210314470	108559	62037-80-3	Ammonium perfluoro-2-methyl-3-oxahexanoate	DTXSID40108559	C62037803	284	BSK_LPS_IL8_up	41573148	41104960	0.029234	0.142575	0.0311276	0.142575	1.77815	0.142575	1.77815	1.77815	0.30103	4	4	1	1	100	0.087702	1.30103	log10_fold_induction
1023	1210314470	108559	62037-80-3	Ammonium perfluoro-2-methyl-3-oxahexanoate	DTXSID40108559	C62037803	285	BSK_LPS_MCP1_down	41575852	41108079	0.0298741	0.000508845	-0.0555074	0.000508845	1.30103	0.000508845	0.845098	1.77815	0.30103	4	4	1	0	4	0.0896222	NA	log10_fold_induction
1024	1210314470	108559	62037-80-3	Ammonium perfluoro-2-methyl-3-oxahexanoate	DTXSID40108559	C62037803	286	BSK_LPS_MCP1_up	41576983	41108930	0.0298741	0.0555074	-0.000508845	0.0555074	0.845098	0.0555074	0.845098	1.77815	0.30103	4	4	1	0	4	0.0896222	NA	log10_fold_induction
1025	1210314470	108559	62037-80-3	Ammonium perfluoro-2-methyl-3-oxahexanoate	DTXSID40108559	C62037803	287	BSK_LPS_MCSF_down	41580542	41111940	0.0348982	0.0371872	-0.00245681	0.0371872	0.845098	0.0371872	0.845098	1.77815	0.30103	4	4	1	0	4	0.104695	NA	log10_fold_induction
1026	1210314470	108559	62037-80-3	Ammonium perfluoro-2-methyl-3-oxahexanoate	DTXSID40108559	C62037803	288	BSK_LPS_MCSF_up	41580894	41113064	0.0348982	0.00245681	-0.0371872	0.00245681	1.30103	0.00245681	0.845098	1.77815	0.30103	4	4	1	0	4	0.104695	NA	log10_fold_induction
1027	1210314470	108559	62037-80-3	Ammonium perfluoro-2-methyl-3-oxahexanoate	DTXSID40108559	C62037803	289	BSK_LPS_PGE2_down	41583523	41114976	0.047229	-0.0296104	-0.140511	-0.0296104	1.30103	-0.0296104	0.30103	1.77815	0.30103	4	4	1	0	4	0.141687	NA	log10_fold_induction
1028	1210314470	108559	62037-80-3	Ammonium perfluoro-2-methyl-3-oxahexanoate	DTXSID40108559	C62037803	290	BSK_LPS_PGE2_up	41586256	41116211	0.047229	0.140511	0.0296104	0.140511	0.30103	0.140511	0.30103	1.77815	0.30103	4	4	1	0	4	0.141687	NA	log10_fold_induction
1029	1210314470	108559	62037-80-3	Ammonium perfluoro-2-methyl-3-oxahexanoate	DTXSID40108559	C62037803	291	BSK_LPS_SRB_down	41587085	41118868	0.0182919	0.0145642	0.00719057	0.0145642	0.30103	0.0145642	0.30103	1.77815	0.30103	4	4	1	0	4	0.0791812	NA	log10_fold_induction
1030	1210314470	108559	62037-80-3	Ammonium perfluoro-2-methyl-3-oxahexanoate	DTXSID40108559	C62037803	292	BSK_LPS_SRB_up	41589152	41120642	0.0182919	-0.00719057	-0.0145642	-0.00719057	1.30103	-0.00719057	0.30103	1.77815	0.30103	4	4	1	0	4	0.0791812	NA	log10_fold_induction
1031	1210314470	108559	62037-80-3	Ammonium perfluoro-2-methyl-3-oxahexanoate	DTXSID40108559	C62037803	293	BSK_LPS_TissueFactor_down	41590819	41124047	0.0404556	-0.0431769	-0.134003	-0.0431769	1.77815	-0.0431769	0.845098	1.77815	0.30103	4	4	1	0	7	0.121367	NA	log10_fold_induction
1032	1210314470	108559	62037-80-3	Ammonium perfluoro-2-methyl-3-oxahexanoate	DTXSID40108559	C62037803	294	BSK_LPS_TissueFactor_up	41593842	41125034	0.0404556	0.134003	0.0431769	0.134003	0.845098	0.134003	0.845098	1.77815	0.30103	4	4	1	1	100	0.121367	0.845098	log10_fold_induction
1033	1210314470	108559	62037-80-3	Ammonium perfluoro-2-methyl-3-oxahexanoate	DTXSID40108559	C62037803	295	BSK_LPS_TNFa_down	41596422	41127769	0.0456563	0.0805382	-0.00112116	0.0805382	0.30103	0.0805382	0.30103	1.77815	0.30103	4	4	1	0	4	0.136969	NA	log10_fold_induction
1034	1210314470	108559	62037-80-3	Ammonium perfluoro-2-methyl-3-oxahexanoate	DTXSID40108559	C62037803	296	BSK_LPS_TNFa_up	41598496	41129727	0.0456563	0.00112116	-0.0805382	0.00112116	1.77815	0.00112116	0.30103	1.77815	0.30103	4	4	1	0	4	0.136969	NA	log10_fold_induction
1035	1210314470	108559	62037-80-3	Ammonium perfluoro-2-methyl-3-oxahexanoate	DTXSID40108559	C62037803	297	BSK_LPS_VCAM1_down	41600273	41131835	0.0224864	0.0268662	0.00932179	0.0268662	1.77815	0.0268662	1.77815	1.77815	0.30103	4	4	1	0	4	0.0791812	NA	log10_fold_induction
1036	1210314470	108559	62037-80-3	Ammonium perfluoro-2-methyl-3-oxahexanoate	DTXSID40108559	C62037803	298	BSK_LPS_VCAM1_up	41602618	41133858	0.0224864	-0.00932179	-0.0268662	-0.00932179	0.30103	-0.00932179	1.77815	1.77815	0.30103	4	4	1	0	4	0.0791812	NA	log10_fold_induction
1037	1210314470	108559	62037-80-3	Ammonium perfluoro-2-methyl-3-oxahexanoate	DTXSID40108559	C62037803	299	BSK_SAg_CD38_down	41603873	41134870	0.0240847	-0.00836499	-0.0142514	-0.00836499	1.77815	-0.00836499	1.30103	1.77815	0.30103	4	4	1	0	4	0.0791812	NA	log10_fold_induction
1038	1210314470	108559	62037-80-3	Ammonium perfluoro-2-methyl-3-oxahexanoate	DTXSID40108559	C62037803	300	BSK_SAg_CD38_up	41606440	41137559	0.0240847	0.0142514	0.00836499	0.0142514	1.30103	0.0142514	1.30103	1.77815	0.30103	4	4	1	0	4	0.0791812	NA	log10_fold_induction
1039	1210314470	108559	62037-80-3	Ammonium perfluoro-2-methyl-3-oxahexanoate	DTXSID40108559	C62037803	301	BSK_SAg_CD40_down	41608150	41139643	0.032992	0.109531	-0.026562	0.109531	1.77815	0.109531	1.77815	1.77815	0.30103	4	4	1	1	100	0.0989761	1.77815	log10_fold_induction
1040	1210314470	108559	62037-80-3	Ammonium perfluoro-2-methyl-3-oxahexanoate	DTXSID40108559	C62037803	302	BSK_SAg_CD40_up	41610275	41141612	0.032992	0.026562	-0.109531	0.026562	0.30103	0.026562	1.77815	1.77815	0.30103	4	4	1	0	7	0.0989761	NA	log10_fold_induction
1041	1210314470	108559	62037-80-3	Ammonium perfluoro-2-methyl-3-oxahexanoate	DTXSID40108559	C62037803	303	BSK_SAg_CD69_down	41612610	41143273	0.035293	0.0505545	0.00996555	0.0505545	0.845098	0.0505545	0.845098	1.77815	0.30103	4	4	1	0	4	0.105879	NA	log10_fold_induction
1042	1210314470	108559	62037-80-3	Ammonium perfluoro-2-methyl-3-oxahexanoate	DTXSID40108559	C62037803	304	BSK_SAg_CD69_up	41612780	41145268	0.035293	-0.00996555	-0.0505545	-0.00996555	0.30103	-0.00996555	0.845098	1.77815	0.30103	4	4	1	0	4	0.105879	NA	log10_fold_induction
1043	1210314470	108559	62037-80-3	Ammonium perfluoro-2-methyl-3-oxahexanoate	DTXSID40108559	C62037803	305	BSK_SAg_Eselectin_down	41615021	41146868	0.0385532	-0.031277	-0.0652632	-0.031277	1.30103	-0.031277	0.30103	1.77815	0.30103	4	4	1	0	4	0.11566	NA	log10_fold_induction
1044	1210314470	108559	62037-80-3	Ammonium perfluoro-2-methyl-3-oxahexanoate	DTXSID40108559	C62037803	306	BSK_SAg_Eselectin_up	41617988	41149768	0.0385532	0.0652632	0.031277	0.0652632	0.30103	0.0652632	0.30103	1.77815	0.30103	4	4	1	0	4	0.11566	NA	log10_fold_induction
1045	1210314470	108559	62037-80-3	Ammonium perfluoro-2-methyl-3-oxahexanoate	DTXSID40108559	C62037803	307	BSK_SAg_IL8_down	41619541	41149963	0.0503036	-0.0576473	-0.199527	-0.0576473	0.30103	-0.0576473	1.77815	1.77815	0.30103	4	4	1	0	7	0.150911	NA	log10_fold_induction
1046	1210314470	108559	62037-80-3	Ammonium perfluoro-2-methyl-3-oxahexanoate	DTXSID40108559	C62037803	308	BSK_SAg_IL8_up	41621969	41153384	0.0503036	0.199527	0.0576473	0.199527	1.77815	0.199527	1.77815	1.77815	0.30103	4	4	1	1	100	0.150911	1.77815	log10_fold_induction
1047	1210314470	108559	62037-80-3	Ammonium perfluoro-2-methyl-3-oxahexanoate	DTXSID40108559	C62037803	309	BSK_SAg_MCP1_down	41624402	41154864	0.0317933	0.0530555	-0.0716208	0.0530555	0.845098	0.0530555	1.77815	1.77815	0.30103	4	4	1	0	4	0.0953798	NA	log10_fold_induction
1048	1210314470	108559	62037-80-3	Ammonium perfluoro-2-methyl-3-oxahexanoate	DTXSID40108559	C62037803	310	BSK_SAg_MCP1_up	41626409	41156793	0.0317933	0.0716208	-0.0530555	0.0716208	1.77815	0.0716208	1.77815	1.77815	0.30103	4	4	1	0	4	0.0953798	NA	log10_fold_induction
1049	1210314470	108559	62037-80-3	Ammonium perfluoro-2-methyl-3-oxahexanoate	DTXSID40108559	C62037803	311	BSK_SAg_MIG_down	41626854	41158277	0.00915097	0.0187516	-0.00480091	0.0187516	1.77815	0.0187516	1.77815	1.77815	0.30103	4	4	1	0	4	0.0791812	NA	log10_fold_induction
1050	1210314470	108559	62037-80-3	Ammonium perfluoro-2-methyl-3-oxahexanoate	DTXSID40108559	C62037803	312	BSK_SAg_MIG_up	41628652	41160511	0.00915097	0.00480091	-0.0187516	0.00480091	0.30103	0.00480091	1.77815	1.77815	0.30103	4	4	1	0	4	0.0791812	NA	log10_fold_induction
1051	1210314470	108559	62037-80-3	Ammonium perfluoro-2-methyl-3-oxahexanoate	DTXSID40108559	C62037803	313	BSK_SAg_PBMCCytotoxicity_down	41631336	41163639	0.0216496	0.0331817	-0.0104545	0.0331817	1.30103	0.0331817	1.30103	1.77815	0.30103	4	4	1	0	4	0.0791812	NA	log10_fold_induction
1052	1210314470	108559	62037-80-3	Ammonium perfluoro-2-methyl-3-oxahexanoate	DTXSID40108559	C62037803	314	BSK_SAg_PBMCCytotoxicity_up	41634438	41164434	0.0216496	0.0104545	-0.0331817	0.0104545	0.30103	0.0104545	1.30103	1.77815	0.30103	4	4	1	0	4	0.0791812	NA	log10_fold_induction
1053	1210314470	108559	62037-80-3	Ammonium perfluoro-2-methyl-3-oxahexanoate	DTXSID40108559	C62037803	315	BSK_SAg_Proliferation_down	41636565	41167822	0.0398651	0.0632378	-0.00848232	0.0632378	1.30103	0.0632378	1.30103	1.77815	0.30103	4	4	1	0	4	0.119595	NA	log10_fold_induction
1054	1210314470	108559	62037-80-3	Ammonium perfluoro-2-methyl-3-oxahexanoate	DTXSID40108559	C62037803	316	BSK_SAg_Proliferation_up	41638063	41168487	0.0398651	0.00848232	-0.0632378	0.00848232	1.77815	0.00848232	1.30103	1.77815	0.30103	4	4	1	0	4	0.119595	NA	log10_fold_induction
1055	1210314470	108559	62037-80-3	Ammonium perfluoro-2-methyl-3-oxahexanoate	DTXSID40108559	C62037803	317	BSK_SAg_SRB_down	41743848	41275446	0.017511	0.0301513	0.0114226	0.0301513	1.77815	0.0301513	1.77815	1.77815	0.30103	4	4	1	0	4	0.0791812	NA	log10_fold_induction
1056	1210314470	108559	62037-80-3	Ammonium perfluoro-2-methyl-3-oxahexanoate	DTXSID40108559	C62037803	318	BSK_SAg_SRB_up	41745869	41276193	0.017511	-0.0114226	-0.0301513	-0.0114226	0.30103	-0.0114226	1.77815	1.77815	0.30103	4	4	1	0	4	0.0791812	NA	log10_fold_induction
1057	1210314470	108559	62037-80-3	Ammonium perfluoro-2-methyl-3-oxahexanoate	DTXSID40108559	C62037803	2809	BSK_BT_Bcell_Proliferation_up	41747247	41277834	0.0255571	-0.205208	-0.263364	-0.205208	0.30103	-0.205208	1.30103	1.77815	0.30103	4	4	1	0	7	0.0791812	NA	log10_fold_induction
1058	1210314470	108559	62037-80-3	Ammonium perfluoro-2-methyl-3-oxahexanoate	DTXSID40108559	C62037803	2810	BSK_BT_Bcell_Proliferation_down	41747566	41279157	0.0255571	0.263364	0.205208	0.263364	1.30103	0.263364	1.30103	1.77815	0.30103	4	4	1	1	100	0.0791812	0.30103	log10_fold_induction
1059	1210314470	108559	62037-80-3	Ammonium perfluoro-2-methyl-3-oxahexanoate	DTXSID40108559	C62037803	2811	BSK_BT_PBMCCytotoxicity_up	41748026	41279949	0.0196792	-0.0937169	-0.113449	-0.0937169	0.845098	-0.0937169	0.30103	1.77815	0.30103	4	4	1	0	7	0.0791812	NA	log10_fold_induction
1060	1210314470	108559	62037-80-3	Ammonium perfluoro-2-methyl-3-oxahexanoate	DTXSID40108559	C62037803	2812	BSK_BT_PBMCCytotoxicity_down	41749310	41280098	0.0196792	0.113449	0.0937169	0.113449	0.30103	0.113449	0.30103	1.77815	0.30103	4	4	1	0	7	0.0791812	NA	log10_fold_induction
1061	1210314470	108559	62037-80-3	Ammonium perfluoro-2-methyl-3-oxahexanoate	DTXSID40108559	C62037803	2813	BSK_BT_sIgG_up	41750143	41280752	0.0627711	-0.0708484	-0.155773	-0.0708484	1.30103	-0.0708484	1.77815	1.77815	0.30103	4	4	1	0	4	0.188313	NA	log10_fold_induction
1062	1210314470	108559	62037-80-3	Ammonium perfluoro-2-methyl-3-oxahexanoate	DTXSID40108559	C62037803	2814	BSK_BT_sIgG_down	41750207	41282089	0.0627711	0.155773	0.0708484	0.155773	1.77815	0.155773	1.77815	1.77815	0.30103	4	4	1	0	4	0.188313	NA	log10_fold_induction
1063	1210314470	108559	62037-80-3	Ammonium perfluoro-2-methyl-3-oxahexanoate	DTXSID40108559	C62037803	2815	BSK_BT_xIL17A_up	41751323	41282763	0.14554	0.0152917	-0.339444	0.0152917	0.845098	0.0152917	0.30103	1.77815	0.30103	4	4	1	0	4	0.436621	NA	log10_fold_induction
1064	1210314470	108559	62037-80-3	Ammonium perfluoro-2-methyl-3-oxahexanoate	DTXSID40108559	C62037803	2816	BSK_BT_xIL17A_down	41752245	41282942	0.14554	0.339444	-0.0152917	0.339444	0.30103	0.339444	0.30103	1.77815	0.30103	4	4	1	0	4	0.436621	NA	log10_fold_induction
1065	1210314470	108559	62037-80-3	Ammonium perfluoro-2-methyl-3-oxahexanoate	DTXSID40108559	C62037803	2817	BSK_BT_xIL17F_up	41752417	41284213	0.07396	0.121771	0.00495587	0.121771	0.845098	0.121771	0.845098	1.77815	0.30103	4	4	1	0	4	0.22188	NA	log10_fold_induction
1066	1210314470	108559	62037-80-3	Ammonium perfluoro-2-methyl-3-oxahexanoate	DTXSID40108559	C62037803	2818	BSK_BT_xIL17F_down	41753194	41284373	0.07396	-0.00495587	-0.121771	-0.00495587	0.30103	-0.00495587	0.845098	1.77815	0.30103	4	4	1	0	4	0.22188	NA	log10_fold_induction
1067	1210314470	108559	62037-80-3	Ammonium perfluoro-2-methyl-3-oxahexanoate	DTXSID40108559	C62037803	2819	BSK_BT_xIL2_up	41753860	41285657	0.0734978	-0.0625599	-0.163397	-0.0625599	1.30103	-0.0625599	0.30103	1.77815	0.30103	4	4	1	0	4	0.220493	NA	log10_fold_induction
1068	1210314470	108559	62037-80-3	Ammonium perfluoro-2-methyl-3-oxahexanoate	DTXSID40108559	C62037803	2820	BSK_BT_xIL2_down	41754952	41285862	0.0734978	0.163397	0.0625599	0.163397	0.30103	0.163397	0.30103	1.77815	0.30103	4	4	1	0	4	0.220493	NA	log10_fold_induction
1069	1210314470	108559	62037-80-3	Ammonium perfluoro-2-methyl-3-oxahexanoate	DTXSID40108559	C62037803	2821	BSK_BT_xIL6_up	41755685	41286723	0.0926589	-0.0887284	-0.158483	-0.0887284	0.845098	-0.0887284	0.30103	1.77815	0.30103	4	4	1	0	4	0.277977	NA	log10_fold_induction
1070	1210314470	108559	62037-80-3	Ammonium perfluoro-2-methyl-3-oxahexanoate	DTXSID40108559	C62037803	2822	BSK_BT_xIL6_down	41755982	41287868	0.0926589	0.158483	0.0887284	0.158483	0.30103	0.158483	0.30103	1.77815	0.30103	4	4	1	0	4	0.277977	NA	log10_fold_induction
1071	1210314470	108559	62037-80-3	Ammonium perfluoro-2-methyl-3-oxahexanoate	DTXSID40108559	C62037803	2823	BSK_BT_xTNFa_up	41756922	41288551	0.056133	0.0698335	-0.144306	0.0698335	1.77815	0.0698335	0.30103	1.77815	0.30103	4	4	1	0	4	0.168399	NA	log10_fold_induction
1072	1210314470	108559	62037-80-3	Ammonium perfluoro-2-methyl-3-oxahexanoate	DTXSID40108559	C62037803	2824	BSK_BT_xTNFa_down	41758014	41288722	0.056133	0.144306	-0.0698335	0.144306	0.30103	0.144306	0.30103	1.77815	0.30103	4	4	1	0	4	0.168399	NA	log10_fold_induction
1073	1210314470	108559	62037-80-3	Ammonium perfluoro-2-methyl-3-oxahexanoate	DTXSID40108559	C62037803	2825	BSK_MyoF_ACTA1_up	41758166	41289944	0.0327451	0.0157464	-0.0064647	0.0157464	1.30103	0.0157464	1.30103	1.77815	0.30103	4	4	1	0	4	0.0982354	NA	log10_fold_induction
1074	1210314470	108559	62037-80-3	Ammonium perfluoro-2-methyl-3-oxahexanoate	DTXSID40108559	C62037803	2826	BSK_MyoF_ACTA1_down	41759301	41290551	0.0327451	0.0064647	-0.0157464	0.0064647	1.77815	0.0064647	1.30103	1.77815	0.30103	4	4	1	0	4	0.0982354	NA	log10_fold_induction
1075	1210314470	108559	62037-80-3	Ammonium perfluoro-2-methyl-3-oxahexanoate	DTXSID40108559	C62037803	2827	BSK_MyoF_bFGF_up	41759724	41291347	0.0206774	0.00964734	-0.00752209	0.00964734	0.845098	0.00964734	0.845098	1.77815	0.30103	4	4	1	0	4	0.0791812	NA	log10_fold_induction
1076	1210314470	108559	62037-80-3	Ammonium perfluoro-2-methyl-3-oxahexanoate	DTXSID40108559	C62037803	2828	BSK_MyoF_bFGF_down	41760938	41291575	0.0206774	0.00752209	-0.00964734	0.00752209	0.30103	0.00752209	0.845098	1.77815	0.30103	4	4	1	0	4	0.0791812	NA	log10_fold_induction
1077	1210314470	108559	62037-80-3	Ammonium perfluoro-2-methyl-3-oxahexanoate	DTXSID40108559	C62037803	2829	BSK_MyoF_VCAM1_up	41761110	41292304	0.0312034	0.0336612	-0.00364375	0.0336612	0.845098	0.0336612	0.845098	1.77815	0.30103	4	4	1	0	4	0.0936101	NA	log10_fold_induction
1078	1210314470	108559	62037-80-3	Ammonium perfluoro-2-methyl-3-oxahexanoate	DTXSID40108559	C62037803	2830	BSK_MyoF_VCAM1_down	41761828	41293574	0.0312034	0.00364375	-0.0336612	0.00364375	1.77815	0.00364375	0.845098	1.77815	0.30103	4	4	1	0	4	0.0936101	NA	log10_fold_induction
1079	1210314470	108559	62037-80-3	Ammonium perfluoro-2-methyl-3-oxahexanoate	DTXSID40108559	C62037803	2831	BSK_MyoF_CollagenI_up	41762517	41294329	0.0303038	0.0134501	-0.0571981	0.0134501	0.30103	0.0134501	0.845098	1.77815	0.30103	4	4	1	0	4	0.0909113	NA	log10_fold_induction
1080	1210314470	108559	62037-80-3	Ammonium perfluoro-2-methyl-3-oxahexanoate	DTXSID40108559	C62037803	2832	BSK_MyoF_CollagenI_down	41763838	41294476	0.0303038	0.0571981	-0.0134501	0.0571981	0.845098	0.0571981	0.845098	1.77815	0.30103	4	4	1	0	4	0.0909113	NA	log10_fold_induction
1081	1210314470	108559	62037-80-3	Ammonium perfluoro-2-methyl-3-oxahexanoate	DTXSID40108559	C62037803	2833	BSK_MyoF_CollagenIII_up	41764532	41295201	0.0308146	0.0158506	-0.0589231	0.0158506	0.845098	0.0158506	1.77815	1.77815	0.30103	4	4	1	0	4	0.0924439	NA	log10_fold_induction
1082	1210314470	108559	62037-80-3	Ammonium perfluoro-2-methyl-3-oxahexanoate	DTXSID40108559	C62037803	2834	BSK_MyoF_CollagenIII_down	41765122	41296567	0.0308146	0.0589231	-0.0158506	0.0589231	1.77815	0.0589231	1.77815	1.77815	0.30103	4	4	1	0	4	0.0924439	NA	log10_fold_induction
1083	1210314470	108559	62037-80-3	Ammonium perfluoro-2-methyl-3-oxahexanoate	DTXSID40108559	C62037803	2835	BSK_MyoF_CollagenIV_up	41765405	41297218	0.0474825	0.0282493	-0.0165117	0.0282493	0.30103	0.0282493	0.30103	1.77815	0.30103	4	4	1	0	4	0.142448	NA	log10_fold_induction
1084	1210314470	108559	62037-80-3	Ammonium perfluoro-2-methyl-3-oxahexanoate	DTXSID40108559	C62037803	2836	BSK_MyoF_CollagenIV_down	41766652	41297415	0.0474825	0.0165117	-0.0282493	0.0165117	0.845098	0.0165117	0.30103	1.77815	0.30103	4	4	1	0	4	0.142448	NA	log10_fold_induction
1085	1210314470	108559	62037-80-3	Ammonium perfluoro-2-methyl-3-oxahexanoate	DTXSID40108559	C62037803	2837	BSK_MyoF_IL8_up	41766965	41298078	0.0538899	-0.00111712	-0.037457	-0.00111712	0.30103	-0.00111712	1.77815	1.77815	0.30103	4	4	1	0	4	0.16167	NA	log10_fold_induction
1086	1210314470	108559	62037-80-3	Ammonium perfluoro-2-methyl-3-oxahexanoate	DTXSID40108559	C62037803	2838	BSK_MyoF_IL8_down	41767575	41299378	0.0538899	0.037457	0.00111712	0.037457	1.77815	0.037457	1.77815	1.77815	0.30103	4	4	1	0	4	0.16167	NA	log10_fold_induction
1087	1210314470	108559	62037-80-3	Ammonium perfluoro-2-methyl-3-oxahexanoate	DTXSID40108559	C62037803	2839	BSK_MyoF_Decorin_up	41768459	41299937	0.0316381	0.0244589	-0.0320602	0.0244589	0.30103	0.0244589	0.845098	1.77815	0.30103	4	4	1	0	4	0.0949143	NA	log10_fold_induction
1088	1210314470	108559	62037-80-3	Ammonium perfluoro-2-methyl-3-oxahexanoate	DTXSID40108559	C62037803	2840	BSK_MyoF_Decorin_down	41769629	41300357	0.0316381	0.0320602	-0.0244589	0.0320602	0.845098	0.0320602	0.845098	1.77815	0.30103	4	4	1	0	4	0.0949143	NA	log10_fold_induction
1089	1210314470	108559	62037-80-3	Ammonium perfluoro-2-methyl-3-oxahexanoate	DTXSID40108559	C62037803	2841	BSK_MyoF_MMP1_up	41770238	41301047	0.0558901	0.050667	-0.0136964	0.050667	0.30103	0.050667	0.30103	1.77815	0.30103	4	4	1	0	4	0.16767	NA	log10_fold_induction
1090	1210314470	108559	62037-80-3	Ammonium perfluoro-2-methyl-3-oxahexanoate	DTXSID40108559	C62037803	2842	BSK_MyoF_MMP1_down	41771013	41302262	0.0558901	0.0136964	-0.050667	0.0136964	1.77815	0.0136964	0.30103	1.77815	0.30103	4	4	1	0	4	0.16767	NA	log10_fold_induction
1091	1210314470	108559	62037-80-3	Ammonium perfluoro-2-methyl-3-oxahexanoate	DTXSID40108559	C62037803	2843	BSK_MyoF_PAI1_up	41771161	41303013	0.0256726	-0.00336172	-0.0270721	-0.00336172	0.30103	-0.00336172	1.77815	1.77815	0.30103	4	4	1	0	4	0.0791812	NA	log10_fold_induction
1092	1210314470	108559	62037-80-3	Ammonium perfluoro-2-methyl-3-oxahexanoate	DTXSID40108559	C62037803	2844	BSK_MyoF_PAI1_down	41772331	41303287	0.0256726	0.0270721	0.00336172	0.0270721	1.77815	0.0270721	1.77815	1.77815	0.30103	4	4	1	0	4	0.0791812	NA	log10_fold_induction
1093	1210314470	108559	62037-80-3	Ammonium perfluoro-2-methyl-3-oxahexanoate	DTXSID40108559	C62037803	2845	BSK_MyoF_SRB_up	41772841	41303874	0.00927541	0.00715189	-0.00163137	0.00715189	0.845098	0.00715189	0.845098	1.77815	0.30103	4	4	1	0	4	0.0791812	NA	log10_fold_induction
1094	1210314470	108559	62037-80-3	Ammonium perfluoro-2-methyl-3-oxahexanoate	DTXSID40108559	C62037803	2846	BSK_MyoF_SRB_down	41773296	41305207	0.00927541	0.00163137	-0.00715189	0.00163137	0.30103	0.00163137	0.845098	1.77815	0.30103	4	4	1	0	4	0.0791812	NA	log10_fold_induction
1095	1210314470	108559	62037-80-3	Ammonium perfluoro-2-methyl-3-oxahexanoate	DTXSID40108559	C62037803	2847	BSK_MyoF_TIMP1_up	41774101	41305847	0.048646	-0.0279256	-0.065838	-0.0279256	0.30103	-0.0279256	1.77815	1.77815	0.30103	4	4	1	0	4	0.145938	NA	log10_fold_induction
1096	1210314470	108559	62037-80-3	Ammonium perfluoro-2-methyl-3-oxahexanoate	DTXSID40108559	C62037803	2848	BSK_MyoF_TIMP1_down	41775339	41306078	0.048646	0.065838	0.0279256	0.065838	1.77815	0.065838	1.77815	1.77815	0.30103	4	4	1	0	4	0.145938	NA	log10_fold_induction
1097	1210314470	108559	62037-80-3	Ammonium perfluoro-2-methyl-3-oxahexanoate	DTXSID40108559	C62037803	2849	BSK_BF4T_MCP1_up	41778009	41309240	0.0316156	0.0431486	-0.0287507	0.0431486	1.77815	0.0431486	1.77815	1.77815	0.30103	4	4	1	0	4	0.0948467	NA	log10_fold_induction
1098	1210314470	108559	62037-80-3	Ammonium perfluoro-2-methyl-3-oxahexanoate	DTXSID40108559	C62037803	2850	BSK_BF4T_MCP1_down	41778421	41309431	0.0316156	0.0287507	-0.0431486	0.0287507	1.30103	0.0287507	1.77815	1.77815	0.30103	4	4	1	0	4	0.0948467	NA	log10_fold_induction
1099	1210314470	108559	62037-80-3	Ammonium perfluoro-2-methyl-3-oxahexanoate	DTXSID40108559	C62037803	2851	BSK_BF4T_Eotaxin3_up	41778483	41309894	0.0514451	-0.0596599	-0.149419	-0.0596599	0.30103	-0.0596599	0.845098	1.77815	0.30103	4	4	1	0	4	0.154335	NA	log10_fold_induction
1100	1210314470	108559	62037-80-3	Ammonium perfluoro-2-methyl-3-oxahexanoate	DTXSID40108559	C62037803	2852	BSK_BF4T_Eotaxin3_down	41778865	41310198	0.0514451	0.149419	0.0596599	0.149419	0.845098	0.149419	0.845098	1.77815	0.30103	4	4	1	0	4	0.154335	NA	log10_fold_induction
1101	1210314470	108559	62037-80-3	Ammonium perfluoro-2-methyl-3-oxahexanoate	DTXSID40108559	C62037803	2853	BSK_BF4T_VCAM1_up	41779252	41310410	0.0344748	-0.0090775	-0.0464564	-0.0090775	1.77815	-0.0090775	0.845098	1.77815	0.30103	4	4	1	0	4	0.103424	NA	log10_fold_induction
1102	1210314470	108559	62037-80-3	Ammonium perfluoro-2-methyl-3-oxahexanoate	DTXSID40108559	C62037803	2854	BSK_BF4T_VCAM1_down	41779609	41310659	0.0344748	0.0464564	0.0090775	0.0464564	0.845098	0.0464564	0.845098	1.77815	0.30103	4	4	1	0	4	0.103424	NA	log10_fold_induction
1103	1210314470	108559	62037-80-3	Ammonium perfluoro-2-methyl-3-oxahexanoate	DTXSID40108559	C62037803	2855	BSK_BF4T_ICAM1_up	41779770	41311103	0.0174772	0.00472509	-0.015259	0.00472509	0.30103	0.00472509	1.30103	1.77815	0.30103	4	4	1	0	4	0.0791812	NA	log10_fold_induction
1104	1210314470	108559	62037-80-3	Ammonium perfluoro-2-methyl-3-oxahexanoate	DTXSID40108559	C62037803	2856	BSK_BF4T_ICAM1_down	41780070	41311407	0.0174772	0.015259	-0.00472509	0.015259	1.30103	0.015259	1.30103	1.77815	0.30103	4	4	1	0	4	0.0791812	NA	log10_fold_induction
1105	1210314470	108559	62037-80-3	Ammonium perfluoro-2-methyl-3-oxahexanoate	DTXSID40108559	C62037803	2857	BSK_BF4T_CD90_up	41780463	41311618	0.0122231	0.00216701	-0.0242161	0.00216701	0.30103	0.00216701	1.77815	1.77815	0.30103	4	4	1	0	4	0.0791812	NA	log10_fold_induction
1106	1210314470	108559	62037-80-3	Ammonium perfluoro-2-methyl-3-oxahexanoate	DTXSID40108559	C62037803	2858	BSK_BF4T_CD90_down	41780620	41311867	0.0122231	0.0242161	-0.00216701	0.0242161	1.77815	0.0242161	1.77815	1.77815	0.30103	4	4	1	0	4	0.0791812	NA	log10_fold_induction
1107	1210314470	108559	62037-80-3	Ammonium perfluoro-2-methyl-3-oxahexanoate	DTXSID40108559	C62037803	2859	BSK_BF4T_IL8_up	41781010	41312279	0.0355071	0.0469468	-0.0450256	0.0469468	1.77815	0.0469468	1.77815	1.77815	0.30103	4	4	1	0	4	0.106521	NA	log10_fold_induction
1108	1210314470	108559	62037-80-3	Ammonium perfluoro-2-methyl-3-oxahexanoate	DTXSID40108559	C62037803	2860	BSK_BF4T_IL8_down	41781281	41312612	0.0355071	0.0450256	-0.0469468	0.0450256	0.30103	0.0450256	1.77815	1.77815	0.30103	4	4	1	0	4	0.106521	NA	log10_fold_induction
1109	1210314470	108559	62037-80-3	Ammonium perfluoro-2-methyl-3-oxahexanoate	DTXSID40108559	C62037803	2861	BSK_BF4T_IL1a_up	41781672	41312824	0.017892	0.0244871	-0.0233536	0.0244871	0.30103	0.0244871	0.30103	1.77815	0.30103	4	4	1	0	4	0.0791812	NA	log10_fold_induction
1110	1210314470	108559	62037-80-3	Ammonium perfluoro-2-methyl-3-oxahexanoate	DTXSID40108559	C62037803	2862	BSK_BF4T_IL1a_down	41782025	41313074	0.017892	0.0233536	-0.0244871	0.0233536	1.77815	0.0233536	0.30103	1.77815	0.30103	4	4	1	0	4	0.0791812	NA	log10_fold_induction
1111	1210314470	108559	62037-80-3	Ammonium perfluoro-2-methyl-3-oxahexanoate	DTXSID40108559	C62037803	2863	BSK_BF4T_Keratin818_up	41782186	41313520	0.0243772	0.0202396	-0.0330453	0.0202396	0.30103	0.0202396	1.30103	1.77815	0.30103	4	4	1	0	4	0.0791812	NA	log10_fold_induction
1112	1210314470	108559	62037-80-3	Ammonium perfluoro-2-methyl-3-oxahexanoate	DTXSID40108559	C62037803	2864	BSK_BF4T_Keratin818_down	41782481	41313829	0.0243772	0.0330453	-0.0202396	0.0330453	1.30103	0.0330453	1.30103	1.77815	0.30103	4	4	1	0	4	0.0791812	NA	log10_fold_induction
1113	1210314470	108559	62037-80-3	Ammonium perfluoro-2-methyl-3-oxahexanoate	DTXSID40108559	C62037803	2865	BSK_BF4T_MMP1_up	41782698	41314221	0.0171924	0.020899	-0.00592893	0.020899	1.77815	0.020899	1.77815	1.77815	0.30103	4	4	1	0	4	0.0791812	NA	log10_fold_induction
1114	1210314470	108559	62037-80-3	Ammonium perfluoro-2-methyl-3-oxahexanoate	DTXSID40108559	C62037803	2866	BSK_BF4T_MMP1_down	41783248	41314269	0.0171924	0.00592893	-0.020899	0.00592893	1.30103	0.00592893	1.77815	1.77815	0.30103	4	4	1	0	4	0.0791812	NA	log10_fold_induction
1115	1210314470	108559	62037-80-3	Ammonium perfluoro-2-methyl-3-oxahexanoate	DTXSID40108559	C62037803	2867	BSK_BF4T_MMP3_up	41783398	41314725	0.029105	0.0667517	0.00726259	0.0667517	0.845098	0.0667517	0.845098	1.77815	0.30103	4	4	1	0	4	0.087315	NA	log10_fold_induction
1116	1210314470	108559	62037-80-3	Ammonium perfluoro-2-methyl-3-oxahexanoate	DTXSID40108559	C62037803	2868	BSK_BF4T_MMP3_down	41783695	41315029	0.029105	-0.00726259	-0.0667517	-0.00726259	0.30103	-0.00726259	0.845098	1.77815	0.30103	4	4	1	0	4	0.087315	NA	log10_fold_induction
1117	1210314470	108559	62037-80-3	Ammonium perfluoro-2-methyl-3-oxahexanoate	DTXSID40108559	C62037803	2869	BSK_BF4T_MMP9_up	41784174	41315156	0.030667	0.0844972	0.012383	0.0844972	1.77815	0.0844972	1.77815	1.77815	0.30103	4	4	1	0	4	0.0920009	NA	log10_fold_induction
1118	1210314470	108559	62037-80-3	Ammonium perfluoro-2-methyl-3-oxahexanoate	DTXSID40108559	C62037803	2870	BSK_BF4T_MMP9_down	41784272	41315659	0.030667	-0.012383	-0.0844972	-0.012383	0.30103	-0.012383	1.77815	1.77815	0.30103	4	4	1	0	4	0.0920009	NA	log10_fold_induction
1119	1210314470	108559	62037-80-3	Ammonium perfluoro-2-methyl-3-oxahexanoate	DTXSID40108559	C62037803	2871	BSK_BF4T_PAI1_up	41784738	41315799	0.0165437	0.002715	-0.00233147	0.002715	1.77815	0.002715	1.77815	1.77815	0.30103	4	4	1	0	4	0.0791812	NA	log10_fold_induction
1120	1210314470	108559	62037-80-3	Ammonium perfluoro-2-methyl-3-oxahexanoate	DTXSID40108559	C62037803	2872	BSK_BF4T_PAI1_down	41785081	41316319	0.0165437	0.00233147	-0.002715	0.00233147	1.30103	0.00233147	1.77815	1.77815	0.30103	4	4	1	0	4	0.0791812	NA	log10_fold_induction
1121	1210314470	108559	62037-80-3	Ammonium perfluoro-2-methyl-3-oxahexanoate	DTXSID40108559	C62037803	2873	BSK_BF4T_SRB_up	41785381	41316364	0.00762483	0.0285013	-0.0115474	0.0285013	1.77815	0.0285013	1.77815	1.77815	0.30103	4	4	1	0	100	0.0791812	NA	log10_fold_induction
1122	1210314470	108559	62037-80-3	Ammonium perfluoro-2-methyl-3-oxahexanoate	DTXSID40108559	C62037803	2874	BSK_BF4T_SRB_down	41785434	41316915	0.00762483	0.0115474	-0.0285013	0.0115474	0.845098	0.0115474	1.77815	1.77815	0.30103	4	4	1	0	7	0.0791812	NA	log10_fold_induction
1123	1210314470	108559	62037-80-3	Ammonium perfluoro-2-methyl-3-oxahexanoate	DTXSID40108559	C62037803	2875	BSK_BF4T_tPA_up	41785817	41317007	0.028652	0.0808962	0.00513732	0.0808962	1.30103	0.0808962	1.30103	1.77815	0.30103	4	4	1	0	4	0.085956	NA	log10_fold_induction
1124	1210314470	108559	62037-80-3	Ammonium perfluoro-2-methyl-3-oxahexanoate	DTXSID40108559	C62037803	2876	BSK_BF4T_tPA_down	41786030	41317527	0.028652	-0.00513732	-0.0808962	-0.00513732	1.77815	-0.00513732	1.30103	1.77815	0.30103	4	4	1	0	4	0.085956	NA	log10_fold_induction
1125	1210314470	108559	62037-80-3	Ammonium perfluoro-2-methyl-3-oxahexanoate	DTXSID40108559	C62037803	2877	BSK_BF4T_uPA_up	41786589	41317572	0.019653	0.0277026	-0.0121771	0.0277026	0.30103	0.0277026	0.30103	1.77815	0.30103	4	4	1	0	4	0.0791812	NA	log10_fold_induction
1126	1210314470	108559	62037-80-3	Ammonium perfluoro-2-methyl-3-oxahexanoate	DTXSID40108559	C62037803	2878	BSK_BF4T_uPA_down	41786642	41318123	0.019653	0.0121771	-0.0277026	0.0121771	1.77815	0.0121771	0.30103	1.77815	0.30103	4	4	1	0	4	0.0791812	NA	log10_fold_induction
1127	1210314470	108559	62037-80-3	Ammonium perfluoro-2-methyl-3-oxahexanoate	DTXSID40108559	C62037803	2879	BSK_BE3C_ICAM1_up	41468770	41000075	0.0167871	9.42173e-05	-0.0161504	9.42173e-05	1.30103	9.42173e-05	1.77815	1.77815	0.30103	4	4	1	0	4	0.0791812	NA	log10_fold_induction
1128	1210314470	108559	62037-80-3	Ammonium perfluoro-2-methyl-3-oxahexanoate	DTXSID40108559	C62037803	2880	BSK_BE3C_ICAM1_down	41469228	41000517	0.0167871	0.0161504	-9.42173e-05	0.0161504	1.77815	0.0161504	1.77815	1.77815	0.30103	4	4	1	0	4	0.0791812	NA	log10_fold_induction
1129	1210314470	108559	62037-80-3	Ammonium perfluoro-2-methyl-3-oxahexanoate	DTXSID40108559	C62037803	2881	BSK_BE3C_ITAC_up	41469802	41000846	0.016505	0.0129648	-0.00693702	0.0129648	1.30103	0.0129648	1.30103	1.77815	0.30103	4	4	1	0	4	0.0791812	NA	log10_fold_induction
1130	1210314470	108559	62037-80-3	Ammonium perfluoro-2-methyl-3-oxahexanoate	DTXSID40108559	C62037803	2882	BSK_BE3C_ITAC_down	41470053	41001489	0.016505	0.00693702	-0.0129648	0.00693702	0.845098	0.00693702	1.30103	1.77815	0.30103	4	4	1	0	4	0.0791812	NA	log10_fold_induction
1131	1210314470	108559	62037-80-3	Ammonium perfluoro-2-methyl-3-oxahexanoate	DTXSID40108559	C62037803	2883	BSK_BE3C_IL8_up	41470586	41001864	0.0387279	0.0269741	-0.062548	0.0269741	1.77815	0.0269741	0.845098	1.77815	0.30103	4	4	1	0	4	0.116184	NA	log10_fold_induction
1132	1210314470	108559	62037-80-3	Ammonium perfluoro-2-methyl-3-oxahexanoate	DTXSID40108559	C62037803	2884	BSK_BE3C_IL8_down	41471027	41002318	0.0387279	0.062548	-0.0269741	0.062548	0.845098	0.062548	0.845098	1.77815	0.30103	4	4	1	0	4	0.116184	NA	log10_fold_induction
1133	1210314470	108559	62037-80-3	Ammonium perfluoro-2-methyl-3-oxahexanoate	DTXSID40108559	C62037803	2885	BSK_BE3C_EGFR_up	41471660	41002644	0.0185798	0.000540952	-0.041068	0.000540952	1.77815	0.000540952	0.30103	1.77815	0.30103	4	4	1	0	4	0.0791812	NA	log10_fold_induction
1134	1210314470	108559	62037-80-3	Ammonium perfluoro-2-methyl-3-oxahexanoate	DTXSID40108559	C62037803	2886	BSK_BE3C_EGFR_down	41471860	41003286	0.0185798	0.041068	-0.000540952	0.041068	0.30103	0.041068	0.30103	1.77815	0.30103	4	4	1	0	4	0.0791812	NA	log10_fold_induction
1135	1210314470	108559	62037-80-3	Ammonium perfluoro-2-methyl-3-oxahexanoate	DTXSID40108559	C62037803	2887	BSK_BE3C_Keratin818_up	41472217	41003829	0.0191597	-0.0102185	-0.0386195	-0.0102185	1.77815	-0.0102185	0.845098	1.77815	0.30103	4	4	1	0	4	0.0791812	NA	log10_fold_induction
1136	1210314470	108559	62037-80-3	Ammonium perfluoro-2-methyl-3-oxahexanoate	DTXSID40108559	C62037803	2888	BSK_BE3C_Keratin818_down	41472669	41004275	0.0191597	0.0386195	0.0102185	0.0386195	0.845098	0.0386195	0.845098	1.77815	0.30103	4	4	1	0	4	0.0791812	NA	log10_fold_induction
1137	1210314470	108559	62037-80-3	Ammonium perfluoro-2-methyl-3-oxahexanoate	DTXSID40108559	C62037803	2889	BSK_BE3C_MMP9_up	41473398	41004447	0.0241019	-0.0378483	-0.0734585	-0.0378483	1.77815	-0.0378483	0.845098	1.77815	0.30103	4	4	1	0	7	0.0791812	NA	log10_fold_induction
1138	1210314470	108559	62037-80-3	Ammonium perfluoro-2-methyl-3-oxahexanoate	DTXSID40108559	C62037803	2890	BSK_BE3C_MMP9_down	41473768	41005085	0.0241019	0.0734585	0.0378483	0.0734585	0.845098	0.0734585	0.845098	1.77815	0.30103	4	4	1	0	100	0.0791812	NA	log10_fold_induction
1139	1210314470	108559	62037-80-3	Ammonium perfluoro-2-methyl-3-oxahexanoate	DTXSID40108559	C62037803	2891	BSK_CASM3C_PAI1_up	41474334	41005312	0.00991623	0.00635073	-0.0116139	0.00635073	1.30103	0.00635073	1.77815	1.77815	0.30103	4	4	1	0	4	0.0791812	NA	log10_fold_induction
1140	1210314470	108559	62037-80-3	Ammonium perfluoro-2-methyl-3-oxahexanoate	DTXSID40108559	C62037803	2892	BSK_CASM3C_PAI1_down	41474610	41005942	0.00991623	0.0116139	-0.00635073	0.0116139	1.77815	0.0116139	1.77815	1.77815	0.30103	4	4	1	0	4	0.0791812	NA	log10_fold_induction
1141	1210314470	108559	62037-80-3	Ammonium perfluoro-2-methyl-3-oxahexanoate	DTXSID40108559	C62037803	2893	BSK_hDFCGF_MCP1_up	41554799	41085845	0.0256449	0.0269885	-0.00651531	0.0269885	1.30103	0.0269885	1.30103	1.77815	0.30103	4	4	1	0	4	0.0791812	NA	log10_fold_induction
1142	1210314470	108559	62037-80-3	Ammonium perfluoro-2-methyl-3-oxahexanoate	DTXSID40108559	C62037803	2894	BSK_hDFCGF_MCP1_down	41555059	41086486	0.0256449	0.00651531	-0.0269885	0.00651531	0.845098	0.00651531	1.30103	1.77815	0.30103	4	4	1	0	4	0.0791812	NA	log10_fold_induction
1143	1210314470	108559	62037-80-3	Ammonium perfluoro-2-methyl-3-oxahexanoate	DTXSID40108559	C62037803	2895	BSK_hDFCGF_ICAM1_up	41555544	41086870	0.0162679	0.00310066	-0.0643568	0.00310066	0.845098	0.00310066	1.77815	1.77815	0.30103	4	4	1	0	7	0.0791812	NA	log10_fold_induction
1144	1210314470	108559	62037-80-3	Ammonium perfluoro-2-methyl-3-oxahexanoate	DTXSID40108559	C62037803	2896	BSK_hDFCGF_ICAM1_down	41556054	41087319	0.0162679	0.0643568	-0.00310066	0.0643568	1.77815	0.0643568	1.77815	1.77815	0.30103	4	4	1	0	100	0.0791812	NA	log10_fold_induction
1145	1210314470	108559	62037-80-3	Ammonium perfluoro-2-methyl-3-oxahexanoate	DTXSID40108559	C62037803	2897	BSK_hDFCGF_CollagenI_up	41556498	41087745	0.0500423	-0.0015722	-0.0510479	-0.0015722	1.30103	-0.0015722	0.30103	1.77815	0.30103	4	4	1	0	4	0.150127	NA	log10_fold_induction
1146	1210314470	108559	62037-80-3	Ammonium perfluoro-2-methyl-3-oxahexanoate	DTXSID40108559	C62037803	2898	BSK_hDFCGF_CollagenI_down	41556952	41088194	0.0500423	0.0510479	0.0015722	0.0510479	0.30103	0.0510479	0.30103	1.77815	0.30103	4	4	1	0	4	0.150127	NA	log10_fold_induction
1147	1210314470	108559	62037-80-3	Ammonium perfluoro-2-methyl-3-oxahexanoate	DTXSID40108559	C62037803	2899	BSK_hDFCGF_ITAC_up	41557494	41088550	0.0271017	0.00893761	-0.0180063	0.00893761	1.77815	0.00893761	1.30103	1.77815	0.30103	4	4	1	0	4	0.0813051	NA	log10_fold_induction
1148	1210314470	108559	62037-80-3	Ammonium perfluoro-2-methyl-3-oxahexanoate	DTXSID40108559	C62037803	2900	BSK_hDFCGF_ITAC_down	41558008	41088868	0.0271017	0.0180063	-0.00893761	0.0180063	1.30103	0.0180063	1.30103	1.77815	0.30103	4	4	1	0	4	0.0813051	NA	log10_fold_induction
1149	1210314470	108559	62037-80-3	Ammonium perfluoro-2-methyl-3-oxahexanoate	DTXSID40108559	C62037803	2901	BSK_hDFCGF_TIMP2_up	41558362	41089483	0.0355987	0.0897206	-0.0740264	0.0897206	0.845098	0.0897206	0.845098	1.77815	0.30103	4	4	1	0	4	0.106796	NA	log10_fold_induction
1150	1210314470	108559	62037-80-3	Ammonium perfluoro-2-methyl-3-oxahexanoate	DTXSID40108559	C62037803	2902	BSK_hDFCGF_TIMP2_down	41558704	41090040	0.0355987	0.0740264	-0.0897206	0.0740264	1.77815	0.0740264	0.845098	1.77815	0.30103	4	4	1	0	4	0.106796	NA	log10_fold_induction
1151	1210314470	108559	62037-80-3	Ammonium perfluoro-2-methyl-3-oxahexanoate	DTXSID40108559	C62037803	2903	BSK_KF3CT_IL8_up	41638595	41170040	0.019012	0.0228961	-0.00760743	0.0228961	1.77815	0.0228961	1.77815	1.77815	0.30103	4	4	1	0	4	0.0791812	NA	log10_fold_induction
1152	1210314470	108559	62037-80-3	Ammonium perfluoro-2-methyl-3-oxahexanoate	DTXSID40108559	C62037803	2904	BSK_KF3CT_IL8_down	41639333	41170413	0.019012	0.00760743	-0.0228961	0.00760743	0.845098	0.00760743	1.77815	1.77815	0.30103	4	4	1	0	4	0.0791812	NA	log10_fold_induction
1153	1210314470	108559	62037-80-3	Ammonium perfluoro-2-methyl-3-oxahexanoate	DTXSID40108559	C62037803	2905	BSK_KF3CT_MIG_up	41639509	41171136	0.0116848	0.00172779	-0.00599118	0.00172779	1.30103	0.00172779	0.30103	1.77815	0.30103	4	4	1	0	4	0.0791812	NA	log10_fold_induction
1154	1210314470	108559	62037-80-3	Ammonium perfluoro-2-methyl-3-oxahexanoate	DTXSID40108559	C62037803	2906	BSK_KF3CT_MIG_down	41640269	41171276	0.0116848	0.00599118	-0.00172779	0.00599118	0.30103	0.00599118	0.30103	1.77815	0.30103	4	4	1	0	4	0.0791812	NA	log10_fold_induction
1155	1210314470	108559	62037-80-3	Ammonium perfluoro-2-methyl-3-oxahexanoate	DTXSID40108559	C62037803	2907	BSK_KF3CT_PAI1_up	41640776	41171868	0.0191067	-0.00994228	-0.0745787	-0.00994228	0.30103	-0.00994228	1.30103	1.77815	0.30103	4	4	1	0	7	0.0791812	NA	log10_fold_induction
1156	1210314470	108559	62037-80-3	Ammonium perfluoro-2-methyl-3-oxahexanoate	DTXSID40108559	C62037803	2908	BSK_KF3CT_PAI1_down	41641225	41172128	0.0191067	0.0745787	0.00994228	0.0745787	1.30103	0.0745787	1.30103	1.77815	0.30103	4	4	1	0	100	0.0791812	NA	log10_fold_induction
1157	1210314470	108559	62037-80-3	Ammonium perfluoro-2-methyl-3-oxahexanoate	DTXSID40108559	C62037803	2909	BSK_IMphg_MCP1_up	41775633	41306785	0.0231724	0.0572515	0.00425135	0.0572515	1.77815	0.0572515	1.77815	1.77815	0.30103	4	4	1	0	4	0.0791812	NA	log10_fold_induction
1158	1210314470	108559	62037-80-3	Ammonium perfluoro-2-methyl-3-oxahexanoate	DTXSID40108559	C62037803	2910	BSK_IMphg_MCP1_down	41775970	41307049	0.0231724	-0.00425135	-0.0572515	-0.00425135	0.30103	-0.00425135	1.77815	1.77815	0.30103	4	4	1	0	4	0.0791812	NA	log10_fold_induction
1159	1210314470	108559	62037-80-3	Ammonium perfluoro-2-methyl-3-oxahexanoate	DTXSID40108559	C62037803	2911	BSK_IMphg_MIP1a_up	41776337	41307288	0.0295408	0.0200133	-0.0660133	0.0200133	1.77815	0.0200133	1.30103	1.77815	0.30103	4	4	1	0	4	0.0886223	NA	log10_fold_induction
1160	1210314470	108559	62037-80-3	Ammonium perfluoro-2-methyl-3-oxahexanoate	DTXSID40108559	C62037803	2912	BSK_IMphg_MIP1a_down	41776352	41307874	0.0295408	0.0660133	-0.0200133	0.0660133	1.30103	0.0660133	1.30103	1.77815	0.30103	4	4	1	0	4	0.0886223	NA	log10_fold_induction
1161	1210314470	108559	62037-80-3	Ammonium perfluoro-2-methyl-3-oxahexanoate	DTXSID40108559	C62037803	2913	BSK_IMphg_VCAM1_up	41776882	41308141	0.0171772	-0.0105753	-0.0333828	-0.0105753	1.30103	-0.0105753	0.30103	1.77815	0.30103	4	4	1	0	4	0.0791812	NA	log10_fold_induction
1162	1210314470	108559	62037-80-3	Ammonium perfluoro-2-methyl-3-oxahexanoate	DTXSID40108559	C62037803	2914	BSK_IMphg_VCAM1_down	41776993	41308443	0.0171772	0.0333828	0.0105753	0.0333828	0.30103	0.0333828	0.30103	1.77815	0.30103	4	4	1	0	4	0.0791812	NA	log10_fold_induction
1163	1210314470	108559	62037-80-3	Ammonium perfluoro-2-methyl-3-oxahexanoate	DTXSID40108559	C62037803	2915	BSK_IMphg_CD40_up	41777354	41308686	0.0233889	-0.00206185	-0.0519511	-0.00206185	0.30103	-0.00206185	1.30103	1.77815	0.30103	4	4	1	0	4	0.0791812	NA	log10_fold_induction
1164	1210314470	108559	62037-80-3	Ammonium perfluoro-2-methyl-3-oxahexanoate	DTXSID40108559	C62037803	2916	BSK_IMphg_CD40_down	41777656	41308991	0.0233889	0.0519511	0.00206185	0.0519511	1.30103	0.0519511	1.30103	1.77815	0.30103	4	4	1	0	4	0.0791812	NA	log10_fold_induction
1165	1210314470	108559	62037-80-3	Ammonium perfluoro-2-methyl-3-oxahexanoate	DTXSID40108559	C62037803	2917	BSK_IMphg_ESelectin_up	41786990	41318261	0.0287511	0.0339756	-0.00289818	0.0339756	1.77815	0.0339756	1.77815	1.77815	0.30103	4	4	1	0	4	0.0862532	NA	log10_fold_induction
1166	1210314470	108559	62037-80-3	Ammonium perfluoro-2-methyl-3-oxahexanoate	DTXSID40108559	C62037803	2918	BSK_IMphg_ESelectin_down	41787463	41318510	0.0287511	0.00289818	-0.0339756	0.00289818	1.30103	0.00289818	1.77815	1.77815	0.30103	4	4	1	0	4	0.0862532	NA	log10_fold_induction
1167	1210314470	108559	62037-80-3	Ammonium perfluoro-2-methyl-3-oxahexanoate	DTXSID40108559	C62037803	2919	BSK_IMphg_CD69_up	41787621	41318955	0.0377357	0.0267198	-0.0362328	0.0267198	0.30103	0.0267198	0.845098	1.77815	0.30103	4	4	1	0	4	0.113207	NA	log10_fold_induction
1168	1210314470	108559	62037-80-3	Ammonium perfluoro-2-methyl-3-oxahexanoate	DTXSID40108559	C62037803	2920	BSK_IMphg_CD69_down	41787920	41319261	0.0377357	0.0362328	-0.0267198	0.0362328	0.845098	0.0362328	0.845098	1.77815	0.30103	4	4	1	0	4	0.113207	NA	log10_fold_induction
1169	1210314470	108559	62037-80-3	Ammonium perfluoro-2-methyl-3-oxahexanoate	DTXSID40108559	C62037803	2921	BSK_IMphg_IL8_up	41788293	41319492	0.0367282	0.277915	0.109247	0.277915	1.77815	0.277915	1.77815	1.77815	0.30103	4	4	1	1	100	0.110185	0.845098	log10_fold_induction
1170	1210314470	108559	62037-80-3	Ammonium perfluoro-2-methyl-3-oxahexanoate	DTXSID40108559	C62037803	2922	BSK_IMphg_IL8_down	41788671	41319719	0.0367282	-0.109247	-0.277915	-0.109247	0.30103	-0.109247	1.77815	1.77815	0.30103	4	4	1	0	7	0.110185	NA	log10_fold_induction
1171	1210314470	108559	62037-80-3	Ammonium perfluoro-2-methyl-3-oxahexanoate	DTXSID40108559	C62037803	2923	BSK_IMphg_IL1a_up	41788874	41320119	0.0378335	0.0952533	0.0129364	0.0952533	1.77815	0.0952533	1.77815	1.77815	0.30103	4	4	1	0	4	0.113501	NA	log10_fold_induction
1172	1210314470	108559	62037-80-3	Ammonium perfluoro-2-methyl-3-oxahexanoate	DTXSID40108559	C62037803	2924	BSK_IMphg_IL1a_down	41789227	41320467	0.0378335	-0.0129364	-0.0952533	-0.0129364	0.30103	-0.0129364	1.77815	1.77815	0.30103	4	4	1	0	4	0.113501	NA	log10_fold_induction
1173	1210314470	108559	62037-80-3	Ammonium perfluoro-2-methyl-3-oxahexanoate	DTXSID40108559	C62037803	2925	BSK_IMphg_MCSF_up	41789437	41320677	0.0238042	-0.0729032	-0.0985431	-0.0729032	1.30103	-0.0729032	0.845098	1.77815	0.30103	4	4	1	0	7	0.0791812	NA	log10_fold_induction
1174	1210314470	108559	62037-80-3	Ammonium perfluoro-2-methyl-3-oxahexanoate	DTXSID40108559	C62037803	2926	BSK_IMphg_MCSF_down	41789687	41320927	0.0238042	0.0985431	0.0729032	0.0985431	0.845098	0.0985431	0.845098	1.77815	0.30103	4	4	1	1	100	0.0791812	0.30103	log10_fold_induction
1175	1210314470	108559	62037-80-3	Ammonium perfluoro-2-methyl-3-oxahexanoate	DTXSID40108559	C62037803	2927	BSK_IMphg_IL10_up	41790132	41321372	0.055187	-0.305708	-0.374696	-0.305708	0.30103	-0.305708	1.77815	1.77815	0.30103	4	4	1	0	7	0.165561	NA	log10_fold_induction
1176	1210314470	108559	62037-80-3	Ammonium perfluoro-2-methyl-3-oxahexanoate	DTXSID40108559	C62037803	2928	BSK_IMphg_IL10_down	41790438	41321678	0.055187	0.374696	0.305708	0.374696	1.77815	0.374696	1.77815	1.77815	0.30103	4	4	1	1	100	0.165561	0.30103	log10_fold_induction
1177	1210314470	108559	62037-80-3	Ammonium perfluoro-2-methyl-3-oxahexanoate	DTXSID40108559	C62037803	2929	BSK_IMphg_SRB_up	41790652	41321892	0.01016	-0.0384528	-0.0440567	-0.0384528	0.30103	-0.0384528	1.30103	1.77815	0.30103	4	4	1	0	7	0.0791812	NA	log10_fold_induction
1178	1210314470	108559	62037-80-3	Ammonium perfluoro-2-methyl-3-oxahexanoate	DTXSID40108559	C62037803	2930	BSK_IMphg_SRB_down	41790895	41322135	0.01016	0.0440567	0.0384528	0.0440567	1.30103	0.0440567	1.30103	1.77815	0.30103	4	4	1	0	100	0.0791812	NA	log10_fold_induction
1179	1210314470	108559	62037-80-3	Ammonium perfluoro-2-methyl-3-oxahexanoate	DTXSID40108559	C62037803	2931	BSK_IMphg_SRB.Mphg_up	41791329	41322569	0.0205634	-0.00699362	-0.0750385	-0.00699362	0.30103	-0.00699362	1.30103	1.77815	0.30103	4	4	1	0	7	0.0791812	NA	log10_fold_induction
1180	1210314470	108559	62037-80-3	Ammonium perfluoro-2-methyl-3-oxahexanoate	DTXSID40108559	C62037803	2932	BSK_IMphg_SRB.Mphg_down	41791624	41322864	0.0205634	0.0750385	0.00699362	0.0750385	1.30103	0.0750385	1.30103	1.77815	0.30103	4	4	1	0	100	0.0791812	NA	log10_fold_induction
1181	1210314470	108559	62037-80-3	Ammonium perfluoro-2-methyl-3-oxahexanoate	DTXSID40108559	C62037803	2933	BSK_LPS_Thrombomodulin_up	41641473	41172772	0.0335444	0.00352136	-0.034873	0.00352136	1.30103	0.00352136	0.845098	1.77815	0.30103	4	4	1	0	4	0.100633	NA	log10_fold_induction
1182	1210314470	108559	62037-80-3	Ammonium perfluoro-2-methyl-3-oxahexanoate	DTXSID40108559	C62037803	2934	BSK_LPS_Thrombomodulin_down	41642113	41173031	0.0335444	0.034873	-0.00352136	0.034873	0.845098	0.034873	0.845098	1.77815	0.30103	4	4	1	0	4	0.100633	NA	log10_fold_induction
1183	1210314470	108559	62037-80-3	Ammonium perfluoro-2-methyl-3-oxahexanoate	DTXSID40108559	C62037803	2935	BSK_LPS_CD69_up	41642246	41173653	0.0343628	0.0323611	-0.00277771	0.0323611	0.845098	0.0323611	0.845098	1.77815	0.30103	4	4	1	0	4	0.103088	NA	log10_fold_induction
1184	1210314470	108559	62037-80-3	Ammonium perfluoro-2-methyl-3-oxahexanoate	DTXSID40108559	C62037803	2936	BSK_LPS_CD69_down	41642889	41174057	0.0343628	0.00277771	-0.0323611	0.00277771	1.77815	0.00277771	0.845098	1.77815	0.30103	4	4	1	0	4	0.103088	NA	log10_fold_induction
1185	1210314471	108559	62037-80-3	Ammonium perfluoro-2-methyl-3-oxahexanoate	DTXSID40108559	C62037803	145	BSK_3C_Eselectin_down	41643494	41175244	0.0227449	0.00924308	-0.00636741	0.00924308	0.30103	0.00924308	0.30103	1.77815	0.30103	4	4	1	0	4	0.0791812	NA	log10_fold_induction
1186	1210314471	108559	62037-80-3	Ammonium perfluoro-2-methyl-3-oxahexanoate	DTXSID40108559	C62037803	146	BSK_3C_Eselectin_up	41645188	41177402	0.0227449	0.00636741	-0.00924308	0.00636741	0.845098	0.00636741	0.30103	1.77815	0.30103	4	4	1	0	4	0.0791812	NA	log10_fold_induction
1187	1210314471	108559	62037-80-3	Ammonium perfluoro-2-methyl-3-oxahexanoate	DTXSID40108559	C62037803	147	BSK_3C_HLADR_down	41648231	41180106	0.0258321	0.00219363	-0.0154019	0.00219363	1.30103	0.00219363	1.77815	1.77815	0.30103	4	4	1	0	4	0.0791812	NA	log10_fold_induction
1188	1210314471	108559	62037-80-3	Ammonium perfluoro-2-methyl-3-oxahexanoate	DTXSID40108559	C62037803	148	BSK_3C_HLADR_up	41650019	41182119	0.0258321	0.0154019	-0.00219363	0.0154019	1.77815	0.0154019	1.77815	1.77815	0.30103	4	4	1	0	4	0.0791812	NA	log10_fold_induction
1189	1210314471	108559	62037-80-3	Ammonium perfluoro-2-methyl-3-oxahexanoate	DTXSID40108559	C62037803	149	BSK_3C_ICAM1_down	41651912	41182557	0.0170603	0.0323364	-0.0126704	0.0323364	0.845098	0.0323364	0.845098	1.77815	0.30103	4	4	1	0	4	0.0791812	NA	log10_fold_induction
1190	1210314471	108559	62037-80-3	Ammonium perfluoro-2-methyl-3-oxahexanoate	DTXSID40108559	C62037803	150	BSK_3C_ICAM1_up	41654312	41186074	0.0170603	0.0126704	-0.0323364	0.0126704	1.77815	0.0126704	0.845098	1.77815	0.30103	4	4	1	0	4	0.0791812	NA	log10_fold_induction
1191	1210314471	108559	62037-80-3	Ammonium perfluoro-2-methyl-3-oxahexanoate	DTXSID40108559	C62037803	151	BSK_3C_IL8_down	41655050	41187353	0.0328497	-0.0640432	-0.140974	-0.0640432	0.845098	-0.0640432	1.77815	1.77815	0.30103	4	4	1	0	7	0.0985491	NA	log10_fold_induction
1192	1210314471	108559	62037-80-3	Ammonium perfluoro-2-methyl-3-oxahexanoate	DTXSID40108559	C62037803	152	BSK_3C_IL8_up	41658700	41189585	0.0328497	0.140974	0.0640432	0.140974	1.77815	0.140974	1.77815	1.77815	0.30103	4	4	1	1	100	0.0985491	1.77815	log10_fold_induction
1193	1210314471	108559	62037-80-3	Ammonium perfluoro-2-methyl-3-oxahexanoate	DTXSID40108559	C62037803	153	BSK_3C_MCP1_down	41659499	41190720	0.0281608	-0.00283708	-0.0629806	-0.00283708	0.845098	-0.00283708	0.30103	1.77815	0.30103	4	4	1	0	4	0.0844823	NA	log10_fold_induction
1194	1210314471	108559	62037-80-3	Ammonium perfluoro-2-methyl-3-oxahexanoate	DTXSID40108559	C62037803	154	BSK_3C_MCP1_up	41661703	41192282	0.0281608	0.0629806	0.00283708	0.0629806	0.30103	0.0629806	0.30103	1.77815	0.30103	4	4	1	0	4	0.0844823	NA	log10_fold_induction
1195	1210314471	108559	62037-80-3	Ammonium perfluoro-2-methyl-3-oxahexanoate	DTXSID40108559	C62037803	155	BSK_3C_MIG_down	41663340	41194641	0.00714657	0.0164991	-0.00459164	0.0164991	0.845098	0.0164991	0.845098	1.77815	0.30103	4	4	1	0	4	0.0791812	NA	log10_fold_induction
1196	1210314471	108559	62037-80-3	Ammonium perfluoro-2-methyl-3-oxahexanoate	DTXSID40108559	C62037803	156	BSK_3C_MIG_up	41666556	41197373	0.00714657	0.00459164	-0.0164991	0.00459164	0.30103	0.00459164	0.845098	1.77815	0.30103	4	4	1	0	4	0.0791812	NA	log10_fold_induction
1197	1210314471	108559	62037-80-3	Ammonium perfluoro-2-methyl-3-oxahexanoate	DTXSID40108559	C62037803	157	BSK_3C_Proliferation_down	41667722	41200122	0.0394562	0.167949	0.0870268	0.167949	0.30103	0.167949	0.30103	1.77815	0.30103	4	4	1	0	7	0.118369	NA	log10_fold_induction
1198	1210314471	108559	62037-80-3	Ammonium perfluoro-2-methyl-3-oxahexanoate	DTXSID40108559	C62037803	158	BSK_3C_Proliferation_up	41669237	41200244	0.0394562	-0.0870268	-0.167949	-0.0870268	0.845098	-0.0870268	0.30103	1.77815	0.30103	4	4	1	0	7	0.118369	NA	log10_fold_induction
1199	1210314471	108559	62037-80-3	Ammonium perfluoro-2-methyl-3-oxahexanoate	DTXSID40108559	C62037803	159	BSK_3C_SRB_down	41671828	41203780	0.0219299	0.0453855	0.00986134	0.0453855	1.77815	0.0453855	1.77815	1.77815	0.30103	4	4	1	0	4	0.0791812	NA	log10_fold_induction
1200	1210314471	108559	62037-80-3	Ammonium perfluoro-2-methyl-3-oxahexanoate	DTXSID40108559	C62037803	160	BSK_3C_SRB_up	41674163	41205068	0.0219299	-0.00986134	-0.0453855	-0.00986134	0.30103	-0.00986134	1.77815	1.77815	0.30103	4	4	1	0	4	0.0791812	NA	log10_fold_induction
1201	1210314471	108559	62037-80-3	Ammonium perfluoro-2-methyl-3-oxahexanoate	DTXSID40108559	C62037803	161	BSK_3C_Thrombomodulin_down	41676628	41207049	0.0299332	0.0614836	0.0388575	0.0614836	0.845098	0.0614836	0.845098	1.77815	0.30103	4	4	1	0	4	0.0897997	NA	log10_fold_induction
1202	1210314471	108559	62037-80-3	Ammonium perfluoro-2-methyl-3-oxahexanoate	DTXSID40108559	C62037803	162	BSK_3C_Thrombomodulin_up	41677556	41209809	0.0299332	-0.0388575	-0.0614836	-0.0388575	1.30103	-0.0388575	0.845098	1.77815	0.30103	4	4	1	0	4	0.0897997	NA	log10_fold_induction
1203	1210314471	108559	62037-80-3	Ammonium perfluoro-2-methyl-3-oxahexanoate	DTXSID40108559	C62037803	163	BSK_3C_TissueFactor_down	41679169	41211838	0.0437765	-0.0591318	-0.0804775	-0.0591318	0.30103	-0.0591318	1.77815	1.77815	0.30103	4	4	1	0	4	0.13133	NA	log10_fold_induction
1204	1210314471	108559	62037-80-3	Ammonium perfluoro-2-methyl-3-oxahexanoate	DTXSID40108559	C62037803	164	BSK_3C_TissueFactor_up	41682717	41212288	0.0437765	0.0804775	0.0591318	0.0804775	1.77815	0.0804775	1.77815	1.77815	0.30103	4	4	1	0	4	0.13133	NA	log10_fold_induction
1205	1210314471	108559	62037-80-3	Ammonium perfluoro-2-methyl-3-oxahexanoate	DTXSID40108559	C62037803	165	BSK_3C_uPAR_down	41683664	41214930	0.0389409	0.0566237	0.0193663	0.0566237	1.77815	0.0566237	1.77815	1.77815	0.30103	4	4	1	0	4	0.116823	NA	log10_fold_induction
1206	1210314471	108559	62037-80-3	Ammonium perfluoro-2-methyl-3-oxahexanoate	DTXSID40108559	C62037803	166	BSK_3C_uPAR_up	41686673	41217874	0.0389409	-0.0193663	-0.0566237	-0.0193663	0.30103	-0.0193663	1.77815	1.77815	0.30103	4	4	1	0	4	0.116823	NA	log10_fold_induction
1207	1210314471	108559	62037-80-3	Ammonium perfluoro-2-methyl-3-oxahexanoate	DTXSID40108559	C62037803	167	BSK_3C_VCAM1_down	41687323	41218918	0.0189024	0.022091	0.00412509	0.022091	1.30103	0.022091	1.30103	1.77815	0.30103	4	4	1	0	4	0.0791812	NA	log10_fold_induction
1208	1210314471	108559	62037-80-3	Ammonium perfluoro-2-methyl-3-oxahexanoate	DTXSID40108559	C62037803	168	BSK_3C_VCAM1_up	41690573	41221798	0.0189024	-0.00412509	-0.022091	-0.00412509	0.845098	-0.00412509	1.30103	1.77815	0.30103	4	4	1	0	4	0.0791812	NA	log10_fold_induction
1209	1210314471	108559	62037-80-3	Ammonium perfluoro-2-methyl-3-oxahexanoate	DTXSID40108559	C62037803	171	BSK_4H_Eotaxin3_down	41691261	41222963	0.0274167	0.11042	0.0629623	0.11042	1.77815	0.11042	1.77815	1.77815	0.30103	4	4	1	1	100	0.08225	0.30103	log10_fold_induction
1210	1210314471	108559	62037-80-3	Ammonium perfluoro-2-methyl-3-oxahexanoate	DTXSID40108559	C62037803	172	BSK_4H_Eotaxin3_up	41694022	41225980	0.0274167	-0.0629623	-0.11042	-0.0629623	0.845098	-0.0629623	1.77815	1.77815	0.30103	4	4	1	0	7	0.08225	NA	log10_fold_induction
1211	1210314471	108559	62037-80-3	Ammonium perfluoro-2-methyl-3-oxahexanoate	DTXSID40108559	C62037803	173	BSK_4H_MCP1_down	41695184	41227681	0.0540419	0.031211	0.0186623	0.031211	0.30103	0.031211	0.30103	1.77815	0.30103	4	4	1	0	4	0.162126	NA	log10_fold_induction
1212	1210314471	108559	62037-80-3	Ammonium perfluoro-2-methyl-3-oxahexanoate	DTXSID40108559	C62037803	174	BSK_4H_MCP1_up	41697169	41229676	0.0540419	-0.0186623	-0.031211	-0.0186623	1.30103	-0.0186623	0.30103	1.77815	0.30103	4	4	1	0	4	0.162126	NA	log10_fold_induction
1213	1210314471	108559	62037-80-3	Ammonium perfluoro-2-methyl-3-oxahexanoate	DTXSID40108559	C62037803	175	BSK_4H_Pselectin_down	41699754	41231072	0.0408462	0.0606308	0.0204347	0.0606308	0.30103	0.0606308	0.30103	1.77815	0.30103	4	4	1	0	4	0.122539	NA	log10_fold_induction
1214	1210314471	108559	62037-80-3	Ammonium perfluoro-2-methyl-3-oxahexanoate	DTXSID40108559	C62037803	176	BSK_4H_Pselectin_up	41702272	41232534	0.0408462	-0.0204347	-0.0606308	-0.0204347	1.77815	-0.0204347	0.30103	1.77815	0.30103	4	4	1	0	4	0.122539	NA	log10_fold_induction
1215	1210314471	108559	62037-80-3	Ammonium perfluoro-2-methyl-3-oxahexanoate	DTXSID40108559	C62037803	177	BSK_4H_SRB_down	41704464	41234321	0.0207291	0.00750807	-0.00256144	0.00750807	1.30103	0.00750807	1.30103	1.77815	0.30103	4	4	1	0	4	0.0791812	NA	log10_fold_induction
1216	1210314471	108559	62037-80-3	Ammonium perfluoro-2-methyl-3-oxahexanoate	DTXSID40108559	C62037803	178	BSK_4H_SRB_up	41706154	41236611	0.0207291	0.00256144	-0.00750807	0.00256144	0.30103	0.00256144	1.30103	1.77815	0.30103	4	4	1	0	4	0.0791812	NA	log10_fold_induction
1217	1210314471	108559	62037-80-3	Ammonium perfluoro-2-methyl-3-oxahexanoate	DTXSID40108559	C62037803	179	BSK_4H_uPAR_down	41708083	41238663	0.0367085	0.0606327	-0.00107001	0.0606327	1.77815	0.0606327	1.77815	1.77815	0.30103	4	4	1	0	4	0.110126	NA	log10_fold_induction
1218	1210314471	108559	62037-80-3	Ammonium perfluoro-2-methyl-3-oxahexanoate	DTXSID40108559	C62037803	180	BSK_4H_uPAR_up	41710613	41240112	0.0367085	0.00107001	-0.0606327	0.00107001	0.30103	0.00107001	1.77815	1.77815	0.30103	4	4	1	0	4	0.110126	NA	log10_fold_induction
1219	1210314471	108559	62037-80-3	Ammonium perfluoro-2-methyl-3-oxahexanoate	DTXSID40108559	C62037803	181	BSK_4H_VCAM1_down	41712055	41242650	0.0229968	0.0493576	0.0215262	0.0493576	0.845098	0.0493576	0.845098	1.77815	0.30103	4	4	1	0	4	0.0791812	NA	log10_fold_induction
1220	1210314471	108559	62037-80-3	Ammonium perfluoro-2-methyl-3-oxahexanoate	DTXSID40108559	C62037803	182	BSK_4H_VCAM1_up	41713601	41245084	0.0229968	-0.0215262	-0.0493576	-0.0215262	1.77815	-0.0215262	0.845098	1.77815	0.30103	4	4	1	0	4	0.0791812	NA	log10_fold_induction
1221	1210314471	108559	62037-80-3	Ammonium perfluoro-2-methyl-3-oxahexanoate	DTXSID40108559	C62037803	183	BSK_4H_VEGFRII_down	41715096	41247569	0.034928	0.0245411	-0.0426264	0.0245411	0.845098	0.0245411	0.30103	1.77815	0.30103	4	4	1	0	4	0.104784	NA	log10_fold_induction
1222	1210314471	108559	62037-80-3	Ammonium perfluoro-2-methyl-3-oxahexanoate	DTXSID40108559	C62037803	184	BSK_4H_VEGFRII_up	41717065	41249581	0.034928	0.0426264	-0.0245411	0.0426264	0.30103	0.0426264	0.30103	1.77815	0.30103	4	4	1	0	4	0.104784	NA	log10_fold_induction
1223	1210314471	108559	62037-80-3	Ammonium perfluoro-2-methyl-3-oxahexanoate	DTXSID40108559	C62037803	185	BSK_BE3C_HLADR_down	41719737	41250888	0.02518	0.0311526	-0.0120851	0.0311526	0.845098	0.0311526	0.845098	1.77815	0.30103	4	4	1	0	4	0.0791812	NA	log10_fold_induction
1224	1210314471	108559	62037-80-3	Ammonium perfluoro-2-methyl-3-oxahexanoate	DTXSID40108559	C62037803	186	BSK_BE3C_HLADR_up	41720960	41253645	0.02518	0.0120851	-0.0311526	0.0120851	0.30103	0.0120851	0.845098	1.77815	0.30103	4	4	1	0	4	0.0791812	NA	log10_fold_induction
1225	1210314471	108559	62037-80-3	Ammonium perfluoro-2-methyl-3-oxahexanoate	DTXSID40108559	C62037803	187	BSK_BE3C_IL1a_down	41723212	41255373	0.0268	0.031122	0.0031653	0.031122	0.845098	0.031122	0.845098	1.77815	0.30103	4	4	1	0	4	0.0803999	NA	log10_fold_induction
1226	1210314471	108559	62037-80-3	Ammonium perfluoro-2-methyl-3-oxahexanoate	DTXSID40108559	C62037803	188	BSK_BE3C_IL1a_up	41725252	41257313	0.0268	-0.0031653	-0.031122	-0.0031653	1.30103	-0.0031653	0.845098	1.77815	0.30103	4	4	1	0	4	0.0803999	NA	log10_fold_induction
1227	1210314471	108559	62037-80-3	Ammonium perfluoro-2-methyl-3-oxahexanoate	DTXSID40108559	C62037803	189	BSK_BE3C_IP10_down	41726728	41259818	0.0280139	0.0192378	-0.0180898	0.0192378	0.845098	0.0192378	0.845098	1.77815	0.30103	4	4	1	0	4	0.0840417	NA	log10_fold_induction
1228	1210314471	108559	62037-80-3	Ammonium perfluoro-2-methyl-3-oxahexanoate	DTXSID40108559	C62037803	190	BSK_BE3C_IP10_up	41728727	41261798	0.0280139	0.0180898	-0.0192378	0.0180898	1.77815	0.0180898	0.845098	1.77815	0.30103	4	4	1	0	4	0.0840417	NA	log10_fold_induction
1229	1210314471	108559	62037-80-3	Ammonium perfluoro-2-methyl-3-oxahexanoate	DTXSID40108559	C62037803	191	BSK_BE3C_MIG_down	41731468	41263037	0.00766868	0.00299988	-0.00838578	0.00299988	0.845098	0.00299988	1.30103	1.77815	0.30103	4	4	1	0	4	0.0791812	NA	log10_fold_induction
1230	1210314471	108559	62037-80-3	Ammonium perfluoro-2-methyl-3-oxahexanoate	DTXSID40108559	C62037803	192	BSK_BE3C_MIG_up	41734113	41264371	0.00766868	0.00838578	-0.00299988	0.00838578	1.30103	0.00838578	1.30103	1.77815	0.30103	4	4	1	0	4	0.0791812	NA	log10_fold_induction
1231	1210314471	108559	62037-80-3	Ammonium perfluoro-2-methyl-3-oxahexanoate	DTXSID40108559	C62037803	193	BSK_BE3C_MMP1_down	41735535	41267795	0.0304762	-0.00988465	-0.1263	-0.00988465	0.845098	-0.00988465	1.77815	1.77815	0.30103	4	4	1	0	7	0.0914286	NA	log10_fold_induction
1232	1210314471	108559	62037-80-3	Ammonium perfluoro-2-methyl-3-oxahexanoate	DTXSID40108559	C62037803	194	BSK_BE3C_MMP1_up	41736673	41269772	0.0304762	0.1263	0.00988465	0.1263	1.77815	0.1263	1.77815	1.77815	0.30103	4	4	1	1	100	0.0914286	1.77815	log10_fold_induction
1233	1210314471	108559	62037-80-3	Ammonium perfluoro-2-methyl-3-oxahexanoate	DTXSID40108559	C62037803	195	BSK_BE3C_PAI1_down	41740523	41270776	0.0375198	0.185697	0.122768	0.185697	0.30103	0.185697	0.30103	1.77815	0.30103	4	4	1	0	7	0.112559	NA	log10_fold_induction
1234	1210314471	108559	62037-80-3	Ammonium perfluoro-2-methyl-3-oxahexanoate	DTXSID40108559	C62037803	196	BSK_BE3C_PAI1_up	41740924	41273694	0.0375198	-0.122768	-0.185697	-0.122768	1.30103	-0.122768	0.30103	1.77815	0.30103	4	4	1	0	7	0.112559	NA	log10_fold_induction
1235	1210314471	108559	62037-80-3	Ammonium perfluoro-2-methyl-3-oxahexanoate	DTXSID40108559	C62037803	197	BSK_BE3C_SRB_down	41398561	40928990	0.00577475	0.00356793	-0.00937363	0.00356793	1.77815	0.00356793	0.30103	1.77815	0.30103	4	4	1	0	4	0.0791812	NA	log10_fold_induction
1236	1210314471	108559	62037-80-3	Ammonium perfluoro-2-methyl-3-oxahexanoate	DTXSID40108559	C62037803	198	BSK_BE3C_SRB_up	41400586	40931829	0.00577475	0.00937363	-0.00356793	0.00937363	0.30103	0.00937363	0.30103	1.77815	0.30103	4	4	1	0	4	0.0791812	NA	log10_fold_induction
1237	1210314471	108559	62037-80-3	Ammonium perfluoro-2-methyl-3-oxahexanoate	DTXSID40108559	C62037803	201	BSK_BE3C_tPA_down	41401230	40932366	0.0443282	0.134406	0.077005	0.134406	0.845098	0.134406	0.845098	1.77815	0.30103	4	4	1	1	100	0.132985	0.845098	log10_fold_induction
1238	1210314471	108559	62037-80-3	Ammonium perfluoro-2-methyl-3-oxahexanoate	DTXSID40108559	C62037803	202	BSK_BE3C_tPA_up	41404483	40934233	0.0443282	-0.077005	-0.134406	-0.077005	0.30103	-0.077005	0.845098	1.77815	0.30103	4	4	1	0	7	0.132985	NA	log10_fold_induction
1239	1210314471	108559	62037-80-3	Ammonium perfluoro-2-methyl-3-oxahexanoate	DTXSID40108559	C62037803	203	BSK_BE3C_uPA_down	41405863	40937802	0.0274234	-0.0139917	-0.0464674	-0.0139917	0.845098	-0.0139917	0.30103	1.77815	0.30103	4	4	1	0	4	0.0822703	NA	log10_fold_induction
1240	1210314471	108559	62037-80-3	Ammonium perfluoro-2-methyl-3-oxahexanoate	DTXSID40108559	C62037803	204	BSK_BE3C_uPA_up	41407492	40938620	0.0274234	0.0464674	0.0139917	0.0464674	0.30103	0.0464674	0.30103	1.77815	0.30103	4	4	1	0	4	0.0822703	NA	log10_fold_induction
1241	1210314471	108559	62037-80-3	Ammonium perfluoro-2-methyl-3-oxahexanoate	DTXSID40108559	C62037803	205	BSK_BE3C_uPAR_down	41409468	40940734	0.0382521	0.0129534	-0.0333991	0.0129534	0.845098	0.0129534	1.77815	1.77815	0.30103	4	4	1	0	4	0.114756	NA	log10_fold_induction
1242	1210314471	108559	62037-80-3	Ammonium perfluoro-2-methyl-3-oxahexanoate	DTXSID40108559	C62037803	206	BSK_BE3C_uPAR_up	41412072	40943753	0.0382521	0.0333991	-0.0129534	0.0333991	1.77815	0.0333991	1.77815	1.77815	0.30103	4	4	1	0	4	0.114756	NA	log10_fold_induction
1243	1210314471	108559	62037-80-3	Ammonium perfluoro-2-methyl-3-oxahexanoate	DTXSID40108559	C62037803	207	BSK_CASM3C_HLADR_down	41414571	40945144	0.0348091	0.0319406	-0.0139277	0.0319406	1.30103	0.0319406	1.30103	1.77815	0.30103	4	4	1	0	4	0.104427	NA	log10_fold_induction
1244	1210314471	108559	62037-80-3	Ammonium perfluoro-2-methyl-3-oxahexanoate	DTXSID40108559	C62037803	208	BSK_CASM3C_HLADR_up	41415937	40947093	0.0348091	0.0139277	-0.0319406	0.0139277	0.30103	0.0139277	1.30103	1.77815	0.30103	4	4	1	0	4	0.104427	NA	log10_fold_induction
1245	1210314471	108559	62037-80-3	Ammonium perfluoro-2-methyl-3-oxahexanoate	DTXSID40108559	C62037803	209	BSK_CASM3C_IL6_down	41418270	40948348	0.0399408	0.0218839	-0.0152204	0.0218839	1.30103	0.0218839	1.30103	1.77815	0.30103	4	4	1	0	4	0.119822	NA	log10_fold_induction
1246	1210314471	108559	62037-80-3	Ammonium perfluoro-2-methyl-3-oxahexanoate	DTXSID40108559	C62037803	210	BSK_CASM3C_IL6_up	41420630	40952021	0.0399408	0.0152204	-0.0218839	0.0152204	0.30103	0.0152204	1.30103	1.77815	0.30103	4	4	1	0	4	0.119822	NA	log10_fold_induction
1247	1210314471	108559	62037-80-3	Ammonium perfluoro-2-methyl-3-oxahexanoate	DTXSID40108559	C62037803	211	BSK_CASM3C_IL8_down	41421771	40952887	0.0169704	-0.00783367	-0.072792	-0.00783367	0.845098	-0.00783367	1.77815	1.77815	0.30103	4	4	1	0	7	0.0791812	NA	log10_fold_induction
1248	1210314471	108559	62037-80-3	Ammonium perfluoro-2-methyl-3-oxahexanoate	DTXSID40108559	C62037803	212	BSK_CASM3C_IL8_up	41423330	40955793	0.0169704	0.072792	0.00783367	0.072792	1.77815	0.072792	1.77815	1.77815	0.30103	4	4	1	0	100	0.0791812	NA	log10_fold_induction
1249	1210314471	108559	62037-80-3	Ammonium perfluoro-2-methyl-3-oxahexanoate	DTXSID40108559	C62037803	213	BSK_CASM3C_LDLR_down	41426157	40957155	0.0247389	0.0403253	0.00350473	0.0403253	1.77815	0.0403253	1.77815	1.77815	0.30103	4	4	1	0	4	0.0791812	NA	log10_fold_induction
1250	1210314471	108559	62037-80-3	Ammonium perfluoro-2-methyl-3-oxahexanoate	DTXSID40108559	C62037803	214	BSK_CASM3C_LDLR_up	41428432	40959349	0.0247389	-0.00350473	-0.0403253	-0.00350473	1.30103	-0.00350473	1.77815	1.77815	0.30103	4	4	1	0	4	0.0791812	NA	log10_fold_induction
1251	1210314471	108559	62037-80-3	Ammonium perfluoro-2-methyl-3-oxahexanoate	DTXSID40108559	C62037803	215	BSK_CASM3C_MCP1_down	41430162	40960787	0.0289973	0.0589331	0.0224218	0.0589331	1.30103	0.0589331	1.30103	1.77815	0.30103	4	4	1	0	4	0.0869918	NA	log10_fold_induction
1252	1210314471	108559	62037-80-3	Ammonium perfluoro-2-methyl-3-oxahexanoate	DTXSID40108559	C62037803	216	BSK_CASM3C_MCP1_up	41431607	40963617	0.0289973	-0.0224218	-0.0589331	-0.0224218	1.77815	-0.0224218	1.30103	1.77815	0.30103	4	4	1	0	4	0.0869918	NA	log10_fold_induction
1253	1210314471	108559	62037-80-3	Ammonium perfluoro-2-methyl-3-oxahexanoate	DTXSID40108559	C62037803	217	BSK_CASM3C_MCSF_down	41433212	40964552	0.032285	0.0563948	0.0103937	0.0563948	1.77815	0.0563948	1.77815	1.77815	0.30103	4	4	1	0	4	0.0968551	NA	log10_fold_induction
1254	1210314471	108559	62037-80-3	Ammonium perfluoro-2-methyl-3-oxahexanoate	DTXSID40108559	C62037803	218	BSK_CASM3C_MCSF_up	41434757	40967829	0.032285	-0.0103937	-0.0563948	-0.0103937	0.30103	-0.0103937	1.77815	1.77815	0.30103	4	4	1	0	4	0.0968551	NA	log10_fold_induction
1255	1210314471	108559	62037-80-3	Ammonium perfluoro-2-methyl-3-oxahexanoate	DTXSID40108559	C62037803	219	BSK_CASM3C_MIG_down	41438457	40969638	0.0160081	-0.0554513	-0.0945895	-0.0554513	1.30103	-0.0554513	0.30103	1.77815	0.30103	4	4	1	0	7	0.0791812	NA	log10_fold_induction
1256	1210314471	108559	62037-80-3	Ammonium perfluoro-2-methyl-3-oxahexanoate	DTXSID40108559	C62037803	220	BSK_CASM3C_MIG_up	41439816	40971648	0.0160081	0.0945895	0.0554513	0.0945895	0.30103	0.0945895	0.30103	1.77815	0.30103	4	4	1	0	7	0.0791812	NA	log10_fold_induction
1257	1210314471	108559	62037-80-3	Ammonium perfluoro-2-methyl-3-oxahexanoate	DTXSID40108559	C62037803	221	BSK_CASM3C_Proliferation_down	41442537	40973785	0.0324287	0.149723	-0.0280287	0.149723	1.77815	0.149723	1.77815	1.77815	0.30103	4	4	1	1	100	0.0972861	0.845098	log10_fold_induction
1258	1210314471	108559	62037-80-3	Ammonium perfluoro-2-methyl-3-oxahexanoate	DTXSID40108559	C62037803	222	BSK_CASM3C_Proliferation_up	41442747	40974343	0.0324287	0.0280287	-0.149723	0.0280287	0.30103	0.0280287	1.77815	1.77815	0.30103	4	4	1	0	7	0.0972861	NA	log10_fold_induction
1259	1210314471	108559	62037-80-3	Ammonium perfluoro-2-methyl-3-oxahexanoate	DTXSID40108559	C62037803	223	BSK_CASM3C_SAA_down	41446581	40977763	0.0341966	0.0592452	0.035406	0.0592452	0.845098	0.0592452	0.845098	1.77815	0.30103	4	4	1	0	4	0.10259	NA	log10_fold_induction
1260	1210314471	108559	62037-80-3	Ammonium perfluoro-2-methyl-3-oxahexanoate	DTXSID40108559	C62037803	224	BSK_CASM3C_SAA_up	41448310	40979550	0.0341966	-0.035406	-0.0592452	-0.035406	1.77815	-0.035406	0.845098	1.77815	0.30103	4	4	1	0	4	0.10259	NA	log10_fold_induction
1261	1210314471	108559	62037-80-3	Ammonium perfluoro-2-methyl-3-oxahexanoate	DTXSID40108559	C62037803	225	BSK_CASM3C_SRB_down	41450596	40981507	0.0152775	0.0216478	0.00680306	0.0216478	0.30103	0.0216478	0.30103	1.77815	0.30103	4	4	1	0	4	0.0791812	NA	log10_fold_induction
1262	1210314471	108559	62037-80-3	Ammonium perfluoro-2-methyl-3-oxahexanoate	DTXSID40108559	C62037803	226	BSK_CASM3C_SRB_up	41452159	40983522	0.0152775	-0.00680306	-0.0216478	-0.00680306	1.30103	-0.00680306	0.30103	1.77815	0.30103	4	4	1	0	4	0.0791812	NA	log10_fold_induction
1263	1210314471	108559	62037-80-3	Ammonium perfluoro-2-methyl-3-oxahexanoate	DTXSID40108559	C62037803	227	BSK_CASM3C_Thrombomodulin_down	41453552	40984799	0.0331403	-0.0297078	-0.119909	-0.0297078	0.30103	-0.0297078	1.30103	1.77815	0.30103	4	4	1	0	7	0.0994208	NA	log10_fold_induction
1264	1210314471	108559	62037-80-3	Ammonium perfluoro-2-methyl-3-oxahexanoate	DTXSID40108559	C62037803	228	BSK_CASM3C_Thrombomodulin_up	41455348	40987577	0.0331403	0.119909	0.0297078	0.119909	1.30103	0.119909	1.30103	1.77815	0.30103	4	4	1	1	100	0.0994208	0.845098	log10_fold_induction
1265	1210314471	108559	62037-80-3	Ammonium perfluoro-2-methyl-3-oxahexanoate	DTXSID40108559	C62037803	229	BSK_CASM3C_TissueFactor_down	41457502	40988739	0.0383449	-0.0148002	-0.0535877	-0.0148002	1.30103	-0.0148002	1.77815	1.77815	0.30103	4	4	1	0	4	0.115035	NA	log10_fold_induction
1266	1210314471	108559	62037-80-3	Ammonium perfluoro-2-methyl-3-oxahexanoate	DTXSID40108559	C62037803	230	BSK_CASM3C_TissueFactor_up	41459382	40990267	0.0383449	0.0535877	0.0148002	0.0535877	1.77815	0.0535877	1.77815	1.77815	0.30103	4	4	1	0	4	0.115035	NA	log10_fold_induction
1267	1210314471	108559	62037-80-3	Ammonium perfluoro-2-methyl-3-oxahexanoate	DTXSID40108559	C62037803	231	BSK_CASM3C_uPAR_down	41461658	40993271	0.0356572	0.0854752	-0.0287094	0.0854752	0.845098	0.0854752	0.845098	1.77815	0.30103	4	4	1	0	4	0.106972	NA	log10_fold_induction
1268	1210314471	108559	62037-80-3	Ammonium perfluoro-2-methyl-3-oxahexanoate	DTXSID40108559	C62037803	232	BSK_CASM3C_uPAR_up	41463825	40995234	0.0356572	0.0287094	-0.0854752	0.0287094	0.30103	0.0287094	0.845098	1.77815	0.30103	4	4	1	0	4	0.106972	NA	log10_fold_induction
1269	1210314471	108559	62037-80-3	Ammonium perfluoro-2-methyl-3-oxahexanoate	DTXSID40108559	C62037803	233	BSK_CASM3C_VCAM1_down	41465775	40997051	0.0288806	0.139139	0.0550046	0.139139	0.845098	0.139139	0.845098	1.77815	0.30103	4	4	1	1	100	0.0866418	0.845098	log10_fold_induction
1270	1210314471	108559	62037-80-3	Ammonium perfluoro-2-methyl-3-oxahexanoate	DTXSID40108559	C62037803	234	BSK_CASM3C_VCAM1_up	41467859	40999041	0.0288806	-0.0550046	-0.139139	-0.0550046	0.30103	-0.0550046	0.845098	1.77815	0.30103	4	4	1	0	7	0.0866418	NA	log10_fold_induction
1271	1210314471	108559	62037-80-3	Ammonium perfluoro-2-methyl-3-oxahexanoate	DTXSID40108559	C62037803	235	BSK_hDFCGF_CollagenIII_down	41476789	41006790	0.0468254	0.0896912	-0.0144308	0.0896912	1.77815	0.0896912	1.77815	1.77815	0.30103	4	4	1	0	4	0.140476	NA	log10_fold_induction
1272	1210314471	108559	62037-80-3	Ammonium perfluoro-2-methyl-3-oxahexanoate	DTXSID40108559	C62037803	236	BSK_hDFCGF_CollagenIII_up	41477619	41009856	0.0468254	0.0144308	-0.0896912	0.0144308	0.30103	0.0144308	1.77815	1.77815	0.30103	4	4	1	0	4	0.140476	NA	log10_fold_induction
1273	1210314471	108559	62037-80-3	Ammonium perfluoro-2-methyl-3-oxahexanoate	DTXSID40108559	C62037803	237	BSK_hDFCGF_EGFR_down	41480358	41011134	0.0408959	0.00706546	-0.049743	0.00706546	0.845098	0.00706546	1.77815	1.77815	0.30103	4	4	1	0	4	0.122688	NA	log10_fold_induction
1274	1210314471	108559	62037-80-3	Ammonium perfluoro-2-methyl-3-oxahexanoate	DTXSID40108559	C62037803	238	BSK_hDFCGF_EGFR_up	41481775	41013015	0.0408959	0.049743	-0.00706546	0.049743	1.77815	0.049743	1.77815	1.77815	0.30103	4	4	1	0	4	0.122688	NA	log10_fold_induction
1275	1210314471	108559	62037-80-3	Ammonium perfluoro-2-methyl-3-oxahexanoate	DTXSID40108559	C62037803	239	BSK_hDFCGF_IL8_down	41484578	41014324	0.0085052	0.0244791	-0.00858984	0.0244791	0.845098	0.0244791	0.845098	1.77815	0.30103	4	4	1	0	4	0.0791812	NA	log10_fold_induction
1276	1210314471	108559	62037-80-3	Ammonium perfluoro-2-methyl-3-oxahexanoate	DTXSID40108559	C62037803	240	BSK_hDFCGF_IL8_up	41486407	41017818	0.0085052	0.00858984	-0.0244791	0.00858984	1.30103	0.00858984	0.845098	1.77815	0.30103	4	4	1	0	4	0.0791812	NA	log10_fold_induction
1277	1210314471	108559	62037-80-3	Ammonium perfluoro-2-methyl-3-oxahexanoate	DTXSID40108559	C62037803	241	BSK_hDFCGF_IP10_down	41488716	41019201	0.0268477	0.00933831	-0.0167071	0.00933831	1.30103	0.00933831	0.30103	1.77815	0.30103	4	4	1	0	4	0.0805431	NA	log10_fold_induction
1278	1210314471	108559	62037-80-3	Ammonium perfluoro-2-methyl-3-oxahexanoate	DTXSID40108559	C62037803	242	BSK_hDFCGF_IP10_up	41490684	41021179	0.0268477	0.0167071	-0.00933831	0.0167071	0.30103	0.0167071	0.30103	1.77815	0.30103	4	4	1	0	4	0.0805431	NA	log10_fold_induction
1279	1210314471	108559	62037-80-3	Ammonium perfluoro-2-methyl-3-oxahexanoate	DTXSID40108559	C62037803	243	BSK_hDFCGF_MCSF_down	41491781	41023901	0.0358353	0.0607012	0.0154113	0.0607012	0.30103	0.0607012	0.30103	1.77815	0.30103	4	4	1	0	4	0.107506	NA	log10_fold_induction
1280	1210314471	108559	62037-80-3	Ammonium perfluoro-2-methyl-3-oxahexanoate	DTXSID40108559	C62037803	244	BSK_hDFCGF_MCSF_up	41494659	41025899	0.0358353	-0.0154113	-0.0607012	-0.0154113	1.30103	-0.0154113	0.30103	1.77815	0.30103	4	4	1	0	4	0.107506	NA	log10_fold_induction
1281	1210314471	108559	62037-80-3	Ammonium perfluoro-2-methyl-3-oxahexanoate	DTXSID40108559	C62037803	245	BSK_hDFCGF_MIG_down	41496525	41026373	0.015833	0.0104284	-0.0292683	0.0104284	1.30103	0.0104284	1.77815	1.77815	0.30103	4	4	1	0	4	0.0791812	NA	log10_fold_induction
1282	1210314471	108559	62037-80-3	Ammonium perfluoro-2-methyl-3-oxahexanoate	DTXSID40108559	C62037803	246	BSK_hDFCGF_MIG_up	41497409	41029182	0.015833	0.0292683	-0.0104284	0.0292683	1.77815	0.0292683	1.77815	1.77815	0.30103	4	4	1	0	4	0.0791812	NA	log10_fold_induction
1283	1210314471	108559	62037-80-3	Ammonium perfluoro-2-methyl-3-oxahexanoate	DTXSID40108559	C62037803	247	BSK_hDFCGF_MMP1_down	41500260	41031920	0.0261274	-0.00105296	-0.0153845	-0.00105296	0.30103	-0.00105296	0.845098	1.77815	0.30103	4	4	1	0	4	0.0791812	NA	log10_fold_induction
1284	1210314471	108559	62037-80-3	Ammonium perfluoro-2-methyl-3-oxahexanoate	DTXSID40108559	C62037803	248	BSK_hDFCGF_MMP1_up	41502316	41033907	0.0261274	0.0153845	0.00105296	0.0153845	0.845098	0.0153845	0.845098	1.77815	0.30103	4	4	1	0	4	0.0791812	NA	log10_fold_induction
1285	1210314471	108559	62037-80-3	Ammonium perfluoro-2-methyl-3-oxahexanoate	DTXSID40108559	C62037803	249	BSK_hDFCGF_PAI1_down	41504127	41035875	0.0552355	0.108815	0.0129466	0.108815	1.30103	0.108815	1.30103	1.77815	0.30103	4	4	1	0	4	0.165706	NA	log10_fold_induction
1286	1210314471	108559	62037-80-3	Ammonium perfluoro-2-methyl-3-oxahexanoate	DTXSID40108559	C62037803	250	BSK_hDFCGF_PAI1_up	41505439	41036846	0.0552355	-0.0129466	-0.108815	-0.0129466	1.77815	-0.0129466	1.30103	1.77815	0.30103	4	4	1	0	4	0.165706	NA	log10_fold_induction
1287	1210314471	108559	62037-80-3	Ammonium perfluoro-2-methyl-3-oxahexanoate	DTXSID40108559	C62037803	251	BSK_hDFCGF_Proliferation_down	41508037	41039560	0.0451494	0.0651735	-0.0169127	0.0651735	1.77815	0.0651735	1.77815	1.77815	0.30103	4	4	1	0	4	0.135448	NA	log10_fold_induction
1288	1210314471	108559	62037-80-3	Ammonium perfluoro-2-methyl-3-oxahexanoate	DTXSID40108559	C62037803	252	BSK_hDFCGF_Proliferation_up	41510441	41041546	0.0451494	0.0169127	-0.0651735	0.0169127	0.845098	0.0169127	1.77815	1.77815	0.30103	4	4	1	0	4	0.135448	NA	log10_fold_induction
1289	1210314471	108559	62037-80-3	Ammonium perfluoro-2-methyl-3-oxahexanoate	DTXSID40108559	C62037803	253	BSK_hDFCGF_SRB_down	41511707	41042156	0.0244562	0.0337697	-0.0103093	0.0337697	1.30103	0.0337697	1.30103	1.77815	0.30103	4	4	1	0	4	0.0791812	NA	log10_fold_induction
1290	1210314471	108559	62037-80-3	Ammonium perfluoro-2-methyl-3-oxahexanoate	DTXSID40108559	C62037803	254	BSK_hDFCGF_SRB_up	41514043	41045637	0.0244562	0.0103093	-0.0337697	0.0103093	0.30103	0.0103093	1.30103	1.77815	0.30103	4	4	1	0	4	0.0791812	NA	log10_fold_induction
1291	1210314471	108559	62037-80-3	Ammonium perfluoro-2-methyl-3-oxahexanoate	DTXSID40108559	C62037803	255	BSK_hDFCGF_TIMP1_down	41516156	41047432	0.0444832	0.125286	-0.0225486	0.125286	0.30103	0.125286	0.30103	1.77815	0.30103	4	4	1	0	4	0.13345	NA	log10_fold_induction
1292	1210314471	108559	62037-80-3	Ammonium perfluoro-2-methyl-3-oxahexanoate	DTXSID40108559	C62037803	256	BSK_hDFCGF_TIMP1_up	41516813	41049015	0.0444832	0.0225486	-0.125286	0.0225486	0.845098	0.0225486	0.30103	1.77815	0.30103	4	4	1	0	4	0.13345	NA	log10_fold_induction
1293	1210314471	108559	62037-80-3	Ammonium perfluoro-2-methyl-3-oxahexanoate	DTXSID40108559	C62037803	257	BSK_hDFCGF_VCAM1_down	41519490	41050259	0.0476293	0.141808	0.0233285	0.141808	1.77815	0.141808	1.77815	1.77815	0.30103	4	4	1	0	4	0.142888	NA	log10_fold_induction
1294	1210314471	108559	62037-80-3	Ammonium perfluoro-2-methyl-3-oxahexanoate	DTXSID40108559	C62037803	258	BSK_hDFCGF_VCAM1_up	41522379	41053619	0.0476293	-0.0233285	-0.141808	-0.0233285	0.30103	-0.0233285	1.77815	1.77815	0.30103	4	4	1	0	4	0.142888	NA	log10_fold_induction
1295	1210314471	108559	62037-80-3	Ammonium perfluoro-2-methyl-3-oxahexanoate	DTXSID40108559	C62037803	259	BSK_KF3CT_ICAM1_down	41523369	41055137	0.0208251	-0.0107704	-0.0335796	-0.0107704	0.30103	-0.0107704	1.30103	1.77815	0.30103	4	4	1	0	4	0.0791812	NA	log10_fold_induction
1296	1210314471	108559	62037-80-3	Ammonium perfluoro-2-methyl-3-oxahexanoate	DTXSID40108559	C62037803	260	BSK_KF3CT_ICAM1_up	41525452	41055909	0.0208251	0.0335796	0.0107704	0.0335796	1.30103	0.0335796	1.30103	1.77815	0.30103	4	4	1	0	4	0.0791812	NA	log10_fold_induction
1297	1210314471	108559	62037-80-3	Ammonium perfluoro-2-methyl-3-oxahexanoate	DTXSID40108559	C62037803	261	BSK_KF3CT_IL1a_down	41527711	41058163	0.0285372	0.0297019	-0.00976265	0.0297019	0.30103	0.0297019	0.30103	1.77815	0.30103	4	4	1	0	4	0.0856115	NA	log10_fold_induction
1298	1210314471	108559	62037-80-3	Ammonium perfluoro-2-methyl-3-oxahexanoate	DTXSID40108559	C62037803	262	BSK_KF3CT_IL1a_up	41530009	41060105	0.0285372	0.00976265	-0.0297019	0.00976265	1.30103	0.00976265	0.30103	1.77815	0.30103	4	4	1	0	4	0.0856115	NA	log10_fold_induction
1299	1210314471	108559	62037-80-3	Ammonium perfluoro-2-methyl-3-oxahexanoate	DTXSID40108559	C62037803	263	BSK_KF3CT_IP10_down	41532065	41061839	0.0136712	0.0228501	-0.00814065	0.0228501	0.845098	0.0228501	0.845098	1.77815	0.30103	4	4	1	0	4	0.0791812	NA	log10_fold_induction
1300	1210314471	108559	62037-80-3	Ammonium perfluoro-2-methyl-3-oxahexanoate	DTXSID40108559	C62037803	264	BSK_KF3CT_IP10_up	41534032	41065779	0.0136712	0.00814065	-0.0228501	0.00814065	1.30103	0.00814065	0.845098	1.77815	0.30103	4	4	1	0	4	0.0791812	NA	log10_fold_induction
1301	1210314471	108559	62037-80-3	Ammonium perfluoro-2-methyl-3-oxahexanoate	DTXSID40108559	C62037803	265	BSK_KF3CT_MCP1_down	41534663	41067050	0.0387793	-0.0645619	-0.103506	-0.0645619	1.77815	-0.0645619	1.30103	1.77815	0.30103	4	4	1	0	4	0.116338	NA	log10_fold_induction
1302	1210314471	108559	62037-80-3	Ammonium perfluoro-2-methyl-3-oxahexanoate	DTXSID40108559	C62037803	266	BSK_KF3CT_MCP1_up	41537313	41068528	0.0387793	0.103506	0.0645619	0.103506	1.30103	0.103506	1.30103	1.77815	0.30103	4	4	1	0	4	0.116338	NA	log10_fold_induction
1303	1210314471	108559	62037-80-3	Ammonium perfluoro-2-methyl-3-oxahexanoate	DTXSID40108559	C62037803	267	BSK_KF3CT_MMP9_down	41540059	41071741	0.0279658	-0.000361011	-0.0672477	-0.000361011	0.845098	-0.000361011	1.77815	1.77815	0.30103	4	4	1	0	4	0.0838974	NA	log10_fold_induction
1304	1210314471	108559	62037-80-3	Ammonium perfluoro-2-methyl-3-oxahexanoate	DTXSID40108559	C62037803	268	BSK_KF3CT_MMP9_up	41542070	41073729	0.0279658	0.0672477	0.000361011	0.0672477	1.77815	0.0672477	1.77815	1.77815	0.30103	4	4	1	0	4	0.0838974	NA	log10_fold_induction
1305	1210314471	108559	62037-80-3	Ammonium perfluoro-2-methyl-3-oxahexanoate	DTXSID40108559	C62037803	269	BSK_KF3CT_SRB_down	41543881	41075676	0.00495542	0.00578743	-0.00539304	0.00578743	1.30103	0.00578743	1.30103	1.77815	0.30103	4	4	1	0	4	0.0791812	NA	log10_fold_induction
1306	1210314471	108559	62037-80-3	Ammonium perfluoro-2-methyl-3-oxahexanoate	DTXSID40108559	C62037803	270	BSK_KF3CT_SRB_up	41545715	41077653	0.00495542	0.00539304	-0.00578743	0.00539304	0.30103	0.00539304	1.30103	1.77815	0.30103	4	4	1	0	4	0.0791812	NA	log10_fold_induction
1307	1210314471	108559	62037-80-3	Ammonium perfluoro-2-methyl-3-oxahexanoate	DTXSID40108559	C62037803	273	BSK_KF3CT_TIMP2_down	41548295	41079111	0.030389	0.0265041	-0.00251346	0.0265041	0.845098	0.0265041	0.845098	1.77815	0.30103	4	4	1	0	4	0.091167	NA	log10_fold_induction
1308	1210314471	108559	62037-80-3	Ammonium perfluoro-2-methyl-3-oxahexanoate	DTXSID40108559	C62037803	274	BSK_KF3CT_TIMP2_up	41548992	41080768	0.030389	0.00251346	-0.0265041	0.00251346	1.77815	0.00251346	0.845098	1.77815	0.30103	4	4	1	0	4	0.091167	NA	log10_fold_induction
1309	1210314471	108559	62037-80-3	Ammonium perfluoro-2-methyl-3-oxahexanoate	DTXSID40108559	C62037803	275	BSK_KF3CT_uPA_down	41550922	41082726	0.0201658	0.0581763	0.0162337	0.0581763	0.845098	0.0581763	0.845098	1.77815	0.30103	4	4	1	0	4	0.0791812	NA	log10_fold_induction
1310	1210314471	108559	62037-80-3	Ammonium perfluoro-2-methyl-3-oxahexanoate	DTXSID40108559	C62037803	276	BSK_KF3CT_uPA_up	41552845	41085008	0.0201658	-0.0162337	-0.0581763	-0.0162337	1.30103	-0.0162337	0.845098	1.77815	0.30103	4	4	1	0	4	0.0791812	NA	log10_fold_induction
1311	1210314471	108559	62037-80-3	Ammonium perfluoro-2-methyl-3-oxahexanoate	DTXSID40108559	C62037803	277	BSK_LPS_CD40_down	41558984	41092202	0.0459677	0.0368762	0.0243479	0.0368762	0.30103	0.0368762	0.30103	1.77815	0.30103	4	4	1	0	4	0.137903	NA	log10_fold_induction
1312	1210314471	108559	62037-80-3	Ammonium perfluoro-2-methyl-3-oxahexanoate	DTXSID40108559	C62037803	278	BSK_LPS_CD40_up	41562599	41092565	0.0459677	-0.0243479	-0.0368762	-0.0243479	1.77815	-0.0243479	0.30103	1.77815	0.30103	4	4	1	0	4	0.137903	NA	log10_fold_induction
1313	1210314471	108559	62037-80-3	Ammonium perfluoro-2-methyl-3-oxahexanoate	DTXSID40108559	C62037803	279	BSK_LPS_Eselectin_down	41563542	41095601	0.0245419	0.0160717	-0.0388171	0.0160717	1.30103	0.0160717	0.30103	1.77815	0.30103	4	4	1	0	4	0.0791812	NA	log10_fold_induction
1314	1210314471	108559	62037-80-3	Ammonium perfluoro-2-methyl-3-oxahexanoate	DTXSID40108559	C62037803	280	BSK_LPS_Eselectin_up	41566522	41096603	0.0245419	0.0388171	-0.0160717	0.0388171	0.30103	0.0388171	0.30103	1.77815	0.30103	4	4	1	0	4	0.0791812	NA	log10_fold_induction
1315	1210314471	108559	62037-80-3	Ammonium perfluoro-2-methyl-3-oxahexanoate	DTXSID40108559	C62037803	281	BSK_LPS_IL1a_down	41568634	41099971	0.041036	-0.0577258	-0.156625	-0.0577258	1.30103	-0.0577258	0.30103	1.77815	0.30103	4	4	1	0	7	0.123108	NA	log10_fold_induction
1316	1210314471	108559	62037-80-3	Ammonium perfluoro-2-methyl-3-oxahexanoate	DTXSID40108559	C62037803	282	BSK_LPS_IL1a_up	41569103	41101231	0.041036	0.156625	0.0577258	0.156625	0.30103	0.156625	0.30103	1.77815	0.30103	4	4	1	0	7	0.123108	NA	log10_fold_induction
1317	1210314471	108559	62037-80-3	Ammonium perfluoro-2-methyl-3-oxahexanoate	DTXSID40108559	C62037803	283	BSK_LPS_IL8_down	41572654	41103453	0.029234	-0.00134126	-0.118792	-0.00134126	0.845098	-0.00134126	1.77815	1.77815	0.30103	4	4	1	0	7	0.087702	NA	log10_fold_induction
1318	1210314471	108559	62037-80-3	Ammonium perfluoro-2-methyl-3-oxahexanoate	DTXSID40108559	C62037803	284	BSK_LPS_IL8_up	41574655	41105467	0.029234	0.118792	0.00134126	0.118792	1.77815	0.118792	1.77815	1.77815	0.30103	4	4	1	1	100	0.087702	1.77815	log10_fold_induction
1319	1210314471	108559	62037-80-3	Ammonium perfluoro-2-methyl-3-oxahexanoate	DTXSID40108559	C62037803	285	BSK_LPS_MCP1_down	41576187	41107746	0.0298741	0.0328085	-0.0142593	0.0328085	1.30103	0.0328085	1.30103	1.77815	0.30103	4	4	1	0	4	0.0896222	NA	log10_fold_induction
1320	1210314471	108559	62037-80-3	Ammonium perfluoro-2-methyl-3-oxahexanoate	DTXSID40108559	C62037803	286	BSK_LPS_MCP1_up	41578435	41109458	0.0298741	0.0142593	-0.0328085	0.0142593	0.30103	0.0142593	1.30103	1.77815	0.30103	4	4	1	0	4	0.0896222	NA	log10_fold_induction
1321	1210314471	108559	62037-80-3	Ammonium perfluoro-2-methyl-3-oxahexanoate	DTXSID40108559	C62037803	287	BSK_LPS_MCSF_down	41579686	41110799	0.0348982	0.0196366	-0.00385449	0.0196366	1.30103	0.0196366	1.30103	1.77815	0.30103	4	4	1	0	4	0.104695	NA	log10_fold_induction
1322	1210314471	108559	62037-80-3	Ammonium perfluoro-2-methyl-3-oxahexanoate	DTXSID40108559	C62037803	288	BSK_LPS_MCSF_up	41581323	41112639	0.0348982	0.00385449	-0.0196366	0.00385449	0.30103	0.00385449	1.30103	1.77815	0.30103	4	4	1	0	4	0.104695	NA	log10_fold_induction
1323	1210314471	108559	62037-80-3	Ammonium perfluoro-2-methyl-3-oxahexanoate	DTXSID40108559	C62037803	289	BSK_LPS_PGE2_down	41584323	41114174	0.047229	-0.0639567	-0.13595	-0.0639567	1.77815	-0.0639567	0.845098	1.77815	0.30103	4	4	1	0	4	0.141687	NA	log10_fold_induction
1324	1210314471	108559	62037-80-3	Ammonium perfluoro-2-methyl-3-oxahexanoate	DTXSID40108559	C62037803	290	BSK_LPS_PGE2_up	41586415	41118040	0.047229	0.13595	0.0639567	0.13595	0.845098	0.13595	0.845098	1.77815	0.30103	4	4	1	0	4	0.141687	NA	log10_fold_induction
1325	1210314471	108559	62037-80-3	Ammonium perfluoro-2-methyl-3-oxahexanoate	DTXSID40108559	C62037803	291	BSK_LPS_SRB_down	41587994	41119690	0.0182919	0.010616	0.00719057	0.010616	0.30103	0.010616	0.30103	1.77815	0.30103	4	4	1	0	4	0.0791812	NA	log10_fold_induction
1326	1210314471	108559	62037-80-3	Ammonium perfluoro-2-methyl-3-oxahexanoate	DTXSID40108559	C62037803	292	BSK_LPS_SRB_up	41588862	41120929	0.0182919	-0.00719057	-0.010616	-0.00719057	0.845098	-0.00719057	0.30103	1.77815	0.30103	4	4	1	0	4	0.0791812	NA	log10_fold_induction
1327	1210314471	108559	62037-80-3	Ammonium perfluoro-2-methyl-3-oxahexanoate	DTXSID40108559	C62037803	293	BSK_LPS_TissueFactor_down	41591117	41123749	0.0404556	-0.0425572	-0.106699	-0.0425572	0.845098	-0.0425572	1.77815	1.77815	0.30103	4	4	1	0	4	0.121367	NA	log10_fold_induction
1328	1210314471	108559	62037-80-3	Ammonium perfluoro-2-methyl-3-oxahexanoate	DTXSID40108559	C62037803	294	BSK_LPS_TissueFactor_up	41594436	41124434	0.0404556	0.106699	0.0425572	0.106699	1.77815	0.106699	1.77815	1.77815	0.30103	4	4	1	0	4	0.121367	NA	log10_fold_induction
1329	1210314471	108559	62037-80-3	Ammonium perfluoro-2-methyl-3-oxahexanoate	DTXSID40108559	C62037803	295	BSK_LPS_TNFa_down	41594921	41127279	0.0456563	0.0827807	0.00698508	0.0827807	0.845098	0.0827807	0.845098	1.77815	0.30103	4	4	1	0	4	0.136969	NA	log10_fold_induction
1330	1210314471	108559	62037-80-3	Ammonium perfluoro-2-methyl-3-oxahexanoate	DTXSID40108559	C62037803	296	BSK_LPS_TNFa_up	41597415	41128818	0.0456563	-0.00698508	-0.0827807	-0.00698508	1.30103	-0.00698508	0.845098	1.77815	0.30103	4	4	1	0	4	0.136969	NA	log10_fold_induction
1331	1210314471	108559	62037-80-3	Ammonium perfluoro-2-methyl-3-oxahexanoate	DTXSID40108559	C62037803	297	BSK_LPS_VCAM1_down	41599326	41130785	0.0224864	0.0403683	0.0115793	0.0403683	0.845098	0.0403683	0.845098	1.77815	0.30103	4	4	1	0	4	0.0791812	NA	log10_fold_induction
1332	1210314471	108559	62037-80-3	Ammonium perfluoro-2-methyl-3-oxahexanoate	DTXSID40108559	C62037803	298	BSK_LPS_VCAM1_up	41600797	41133258	0.0224864	-0.0115793	-0.0403683	-0.0115793	1.77815	-0.0115793	0.845098	1.77815	0.30103	4	4	1	0	4	0.0791812	NA	log10_fold_induction
1333	1210314471	108559	62037-80-3	Ammonium perfluoro-2-methyl-3-oxahexanoate	DTXSID40108559	C62037803	299	BSK_SAg_CD38_down	41602765	41135973	0.0240847	0.0190936	-0.0121283	0.0190936	1.77815	0.0190936	1.77815	1.77815	0.30103	4	4	1	0	4	0.0791812	NA	log10_fold_induction
1334	1210314471	108559	62037-80-3	Ammonium perfluoro-2-methyl-3-oxahexanoate	DTXSID40108559	C62037803	300	BSK_SAg_CD38_up	41606050	41137956	0.0240847	0.0121283	-0.0190936	0.0121283	0.30103	0.0121283	1.77815	1.77815	0.30103	4	4	1	0	4	0.0791812	NA	log10_fold_induction
1335	1210314471	108559	62037-80-3	Ammonium perfluoro-2-methyl-3-oxahexanoate	DTXSID40108559	C62037803	301	BSK_SAg_CD40_down	41607963	41139829	0.032992	0.0288573	0.00139061	0.0288573	0.30103	0.0288573	0.30103	1.77815	0.30103	4	4	1	0	4	0.0989761	NA	log10_fold_induction
1336	1210314471	108559	62037-80-3	Ammonium perfluoro-2-methyl-3-oxahexanoate	DTXSID40108559	C62037803	302	BSK_SAg_CD40_up	41609558	41140341	0.032992	-0.00139061	-0.0288573	-0.00139061	1.77815	-0.00139061	0.30103	1.77815	0.30103	4	4	1	0	4	0.0989761	NA	log10_fold_induction
1337	1210314471	108559	62037-80-3	Ammonium perfluoro-2-methyl-3-oxahexanoate	DTXSID40108559	C62037803	303	BSK_SAg_CD69_down	41611195	41142700	0.035293	0.0405266	-0.00398574	0.0405266	0.845098	0.0405266	0.845098	1.77815	0.30103	4	4	1	0	4	0.105879	NA	log10_fold_induction
1338	1210314471	108559	62037-80-3	Ammonium perfluoro-2-methyl-3-oxahexanoate	DTXSID40108559	C62037803	304	BSK_SAg_CD69_up	41614604	41145350	0.035293	0.00398574	-0.0405266	0.00398574	0.30103	0.00398574	0.845098	1.77815	0.30103	4	4	1	0	4	0.105879	NA	log10_fold_induction
1339	1210314471	108559	62037-80-3	Ammonium perfluoro-2-methyl-3-oxahexanoate	DTXSID40108559	C62037803	305	BSK_SAg_Eselectin_down	41616591	41147279	0.0385532	-0.0134404	-0.0554923	-0.0134404	1.30103	-0.0134404	1.77815	1.77815	0.30103	4	4	1	0	4	0.11566	NA	log10_fold_induction
1340	1210314471	108559	62037-80-3	Ammonium perfluoro-2-methyl-3-oxahexanoate	DTXSID40108559	C62037803	306	BSK_SAg_Eselectin_up	41618471	41149287	0.0385532	0.0554923	0.0134404	0.0554923	1.77815	0.0554923	1.77815	1.77815	0.30103	4	4	1	0	4	0.11566	NA	log10_fold_induction
1341	1210314471	108559	62037-80-3	Ammonium perfluoro-2-methyl-3-oxahexanoate	DTXSID40108559	C62037803	307	BSK_SAg_IL8_down	41619045	41150459	0.0503036	-0.105352	-0.174844	-0.105352	1.30103	-0.105352	0.30103	1.77815	0.30103	4	4	1	0	7	0.150911	NA	log10_fold_induction
1342	1210314471	108559	62037-80-3	Ammonium perfluoro-2-methyl-3-oxahexanoate	DTXSID40108559	C62037803	308	BSK_SAg_IL8_up	41621695	41153659	0.0503036	0.174844	0.105352	0.174844	0.30103	0.174844	0.30103	1.77815	0.30103	4	4	1	0	7	0.150911	NA	log10_fold_induction
1343	1210314471	108559	62037-80-3	Ammonium perfluoro-2-methyl-3-oxahexanoate	DTXSID40108559	C62037803	309	BSK_SAg_MCP1_down	41623447	41155839	0.0317933	0.0110122	-0.0746681	0.0110122	1.77815	0.0110122	0.30103	1.77815	0.30103	4	4	1	0	4	0.0953798	NA	log10_fold_induction
1344	1210314471	108559	62037-80-3	Ammonium perfluoro-2-methyl-3-oxahexanoate	DTXSID40108559	C62037803	310	BSK_SAg_MCP1_up	41625046	41156167	0.0317933	0.0746681	-0.0110122	0.0746681	0.30103	0.0746681	0.30103	1.77815	0.30103	4	4	1	0	4	0.0953798	NA	log10_fold_induction
1345	1210314471	108559	62037-80-3	Ammonium perfluoro-2-methyl-3-oxahexanoate	DTXSID40108559	C62037803	311	BSK_SAg_MIG_down	41628204	41158923	0.00915097	0.000371888	-0.0207864	0.000371888	0.845098	0.000371888	1.77815	1.77815	0.30103	4	4	1	0	4	0.0791812	NA	log10_fold_induction
1346	1210314471	108559	62037-80-3	Ammonium perfluoro-2-methyl-3-oxahexanoate	DTXSID40108559	C62037803	312	BSK_SAg_MIG_up	41629306	41161847	0.00915097	0.0207864	-0.000371888	0.0207864	1.77815	0.0207864	1.77815	1.77815	0.30103	4	4	1	0	4	0.0791812	NA	log10_fold_induction
1347	1210314471	108559	62037-80-3	Ammonium perfluoro-2-methyl-3-oxahexanoate	DTXSID40108559	C62037803	313	BSK_SAg_PBMCCytotoxicity_down	41631846	41163129	0.0216496	0.0221395	0.00161094	0.0221395	0.30103	0.0221395	0.30103	1.77815	0.30103	4	4	1	0	4	0.0791812	NA	log10_fold_induction
1348	1210314471	108559	62037-80-3	Ammonium perfluoro-2-methyl-3-oxahexanoate	DTXSID40108559	C62037803	314	BSK_SAg_PBMCCytotoxicity_up	41634416	41164457	0.0216496	-0.00161094	-0.0221395	-0.00161094	0.845098	-0.00161094	0.30103	1.77815	0.30103	4	4	1	0	4	0.0791812	NA	log10_fold_induction
1349	1210314471	108559	62037-80-3	Ammonium perfluoro-2-methyl-3-oxahexanoate	DTXSID40108559	C62037803	315	BSK_SAg_Proliferation_down	41635838	41166813	0.0398651	0.0607121	-0.043539	0.0607121	1.77815	0.0607121	1.77815	1.77815	0.30103	4	4	1	0	4	0.119595	NA	log10_fold_induction
1350	1210314471	108559	62037-80-3	Ammonium perfluoro-2-methyl-3-oxahexanoate	DTXSID40108559	C62037803	316	BSK_SAg_Proliferation_up	41637074	41169474	0.0398651	0.043539	-0.0607121	0.043539	0.30103	0.043539	1.77815	1.77815	0.30103	4	4	1	0	4	0.119595	NA	log10_fold_induction
1351	1210314471	108559	62037-80-3	Ammonium perfluoro-2-methyl-3-oxahexanoate	DTXSID40108559	C62037803	317	BSK_SAg_SRB_down	41743389	41273915	0.017511	0.0272169	0.00861162	0.0272169	1.77815	0.0272169	1.77815	1.77815	0.30103	4	4	1	0	4	0.0791812	NA	log10_fold_induction
1352	1210314471	108559	62037-80-3	Ammonium perfluoro-2-methyl-3-oxahexanoate	DTXSID40108559	C62037803	318	BSK_SAg_SRB_up	41745089	41277345	0.017511	-0.00861162	-0.0272169	-0.00861162	1.30103	-0.00861162	1.77815	1.77815	0.30103	4	4	1	0	4	0.0791812	NA	log10_fold_induction
1353	1210314471	108559	62037-80-3	Ammonium perfluoro-2-methyl-3-oxahexanoate	DTXSID40108559	C62037803	2809	BSK_BT_Bcell_Proliferation_up	41746903	41278201	0.0255571	-0.245084	-0.268614	-0.245084	0.845098	-0.245084	0.30103	1.77815	0.30103	4	4	1	0	7	0.0791812	NA	log10_fold_induction
1354	1210314471	108559	62037-80-3	Ammonium perfluoro-2-methyl-3-oxahexanoate	DTXSID40108559	C62037803	2810	BSK_BT_Bcell_Proliferation_down	41747643	41279079	0.0255571	0.268614	0.245084	0.268614	0.30103	0.268614	0.30103	1.77815	0.30103	4	4	1	0	7	0.0791812	NA	log10_fold_induction
1355	1210314471	108559	62037-80-3	Ammonium perfluoro-2-methyl-3-oxahexanoate	DTXSID40108559	C62037803	2811	BSK_BT_PBMCCytotoxicity_up	41748437	41279529	0.0196792	-0.0717925	-0.0882303	-0.0717925	0.845098	-0.0717925	1.30103	1.77815	0.30103	4	4	1	0	7	0.0791812	NA	log10_fold_induction
1356	1210314471	108559	62037-80-3	Ammonium perfluoro-2-methyl-3-oxahexanoate	DTXSID40108559	C62037803	2812	BSK_BT_PBMCCytotoxicity_down	41748739	41280670	0.0196792	0.0882303	0.0717925	0.0882303	1.30103	0.0882303	1.30103	1.77815	0.30103	4	4	1	1	100	0.0791812	1.30103	log10_fold_induction
1357	1210314471	108559	62037-80-3	Ammonium perfluoro-2-methyl-3-oxahexanoate	DTXSID40108559	C62037803	2813	BSK_BT_sIgG_up	41749902	41280994	0.0627711	-0.129673	-0.169801	-0.129673	0.30103	-0.129673	0.845098	1.77815	0.30103	4	4	1	0	4	0.188313	NA	log10_fold_induction
1358	1210314471	108559	62037-80-3	Ammonium perfluoro-2-methyl-3-oxahexanoate	DTXSID40108559	C62037803	2814	BSK_BT_sIgG_down	41750380	41281916	0.0627711	0.169801	0.129673	0.169801	0.845098	0.169801	0.845098	1.77815	0.30103	4	4	1	0	4	0.188313	NA	log10_fold_induction
1359	1210314471	108559	62037-80-3	Ammonium perfluoro-2-methyl-3-oxahexanoate	DTXSID40108559	C62037803	2815	BSK_BT_xIL17A_up	41751023	41282343	0.14554	0.0619169	-0.241541	0.0619169	1.30103	0.0619169	1.77815	1.77815	0.30103	4	4	1	0	4	0.436621	NA	log10_fold_induction
1360	1210314471	108559	62037-80-3	Ammonium perfluoro-2-methyl-3-oxahexanoate	DTXSID40108559	C62037803	2816	BSK_BT_xIL17A_down	41752300	41282887	0.14554	0.241541	-0.0619169	0.241541	1.77815	0.241541	1.77815	1.77815	0.30103	4	4	1	0	4	0.436621	NA	log10_fold_induction
1361	1210314471	108559	62037-80-3	Ammonium perfluoro-2-methyl-3-oxahexanoate	DTXSID40108559	C62037803	2817	BSK_BT_xIL17F_up	41752440	41284191	0.07396	0.123774	0.0372344	0.123774	1.30103	0.123774	1.30103	1.77815	0.30103	4	4	1	0	4	0.22188	NA	log10_fold_induction
1362	1210314471	108559	62037-80-3	Ammonium perfluoro-2-methyl-3-oxahexanoate	DTXSID40108559	C62037803	2818	BSK_BT_xIL17F_down	41753403	41284887	0.07396	-0.0372344	-0.123774	-0.0372344	1.77815	-0.0372344	1.30103	1.77815	0.30103	4	4	1	0	4	0.22188	NA	log10_fold_induction
1363	1210314471	108559	62037-80-3	Ammonium perfluoro-2-methyl-3-oxahexanoate	DTXSID40108559	C62037803	2819	BSK_BT_xIL2_up	41754426	41285089	0.0734978	-0.0423198	-0.14376	-0.0423198	1.30103	-0.0423198	1.77815	1.77815	0.30103	4	4	1	0	4	0.220493	NA	log10_fold_induction
1364	1210314471	108559	62037-80-3	Ammonium perfluoro-2-methyl-3-oxahexanoate	DTXSID40108559	C62037803	2820	BSK_BT_xIL2_down	41755000	41285812	0.0734978	0.14376	0.0423198	0.14376	1.77815	0.14376	1.77815	1.77815	0.30103	4	4	1	0	4	0.220493	NA	log10_fold_induction
1365	1210314471	108559	62037-80-3	Ammonium perfluoro-2-methyl-3-oxahexanoate	DTXSID40108559	C62037803	2821	BSK_BT_xIL6_up	41755620	41286785	0.0926589	-0.0405002	-0.16137	-0.0405002	0.30103	-0.0405002	1.77815	1.77815	0.30103	4	4	1	0	4	0.277977	NA	log10_fold_induction
1366	1210314471	108559	62037-80-3	Ammonium perfluoro-2-methyl-3-oxahexanoate	DTXSID40108559	C62037803	2822	BSK_BT_xIL6_down	41756047	41287802	0.0926589	0.16137	0.0405002	0.16137	1.77815	0.16137	1.77815	1.77815	0.30103	4	4	1	0	4	0.277977	NA	log10_fold_induction
1367	1210314471	108559	62037-80-3	Ammonium perfluoro-2-methyl-3-oxahexanoate	DTXSID40108559	C62037803	2823	BSK_BT_xTNFa_up	41757361	41288115	0.056133	0.0427341	-0.0613549	0.0427341	0.30103	0.0427341	1.77815	1.77815	0.30103	4	4	1	0	4	0.168399	NA	log10_fold_induction
1368	1210314471	108559	62037-80-3	Ammonium perfluoro-2-methyl-3-oxahexanoate	DTXSID40108559	C62037803	2824	BSK_BT_xTNFa_down	41758068	41288670	0.056133	0.0613549	-0.0427341	0.0613549	1.77815	0.0613549	1.77815	1.77815	0.30103	4	4	1	0	4	0.168399	NA	log10_fold_induction
1369	1210314471	108559	62037-80-3	Ammonium perfluoro-2-methyl-3-oxahexanoate	DTXSID40108559	C62037803	2825	BSK_MyoF_ACTA1_up	41758507	41289674	0.0327451	0.00700308	-0.0152553	0.00700308	0.30103	0.00700308	1.30103	1.77815	0.30103	4	4	1	0	4	0.0982354	NA	log10_fold_induction
1370	1210314471	108559	62037-80-3	Ammonium perfluoro-2-methyl-3-oxahexanoate	DTXSID40108559	C62037803	2826	BSK_MyoF_ACTA1_down	41759224	41290629	0.0327451	0.0152553	-0.00700308	0.0152553	1.30103	0.0152553	1.30103	1.77815	0.30103	4	4	1	0	4	0.0982354	NA	log10_fold_induction
1371	1210314471	108559	62037-80-3	Ammonium perfluoro-2-methyl-3-oxahexanoate	DTXSID40108559	C62037803	2827	BSK_MyoF_bFGF_up	41760151	41290918	0.0206774	0.0244898	-0.00615207	0.0244898	0.845098	0.0244898	0.845098	1.77815	0.30103	4	4	1	0	4	0.0791812	NA	log10_fold_induction
1372	1210314471	108559	62037-80-3	Ammonium perfluoro-2-methyl-3-oxahexanoate	DTXSID40108559	C62037803	2828	BSK_MyoF_bFGF_down	41760427	41292200	0.0206774	0.00615207	-0.0244898	0.00615207	1.77815	0.00615207	0.845098	1.77815	0.30103	4	4	1	0	4	0.0791812	NA	log10_fold_induction
1373	1210314471	108559	62037-80-3	Ammonium perfluoro-2-methyl-3-oxahexanoate	DTXSID40108559	C62037803	2829	BSK_MyoF_VCAM1_up	41761579	41292558	0.0312034	0.00400622	-0.0181309	0.00400622	1.30103	0.00400622	1.77815	1.77815	0.30103	4	4	1	0	4	0.0936101	NA	log10_fold_induction
1374	1210314471	108559	62037-80-3	Ammonium perfluoro-2-methyl-3-oxahexanoate	DTXSID40108559	C62037803	2830	BSK_MyoF_VCAM1_down	41761905	41293496	0.0312034	0.0181309	-0.00400622	0.0181309	1.77815	0.0181309	1.77815	1.77815	0.30103	4	4	1	0	4	0.0936101	NA	log10_fold_induction
1375	1210314471	108559	62037-80-3	Ammonium perfluoro-2-methyl-3-oxahexanoate	DTXSID40108559	C62037803	2831	BSK_MyoF_CollagenI_up	41762953	41293892	0.0303038	0.0302368	-0.00673513	0.0302368	0.845098	0.0302368	0.845098	1.77815	0.30103	4	4	1	0	4	0.0909113	NA	log10_fold_induction
1376	1210314471	108559	62037-80-3	Ammonium perfluoro-2-methyl-3-oxahexanoate	DTXSID40108559	C62037803	2832	BSK_MyoF_CollagenI_down	41763168	41294421	0.0303038	0.00673513	-0.0302368	0.00673513	1.30103	0.00673513	0.845098	1.77815	0.30103	4	4	1	0	4	0.0909113	NA	log10_fold_induction
1377	1210314471	108559	62037-80-3	Ammonium perfluoro-2-methyl-3-oxahexanoate	DTXSID40108559	C62037803	2833	BSK_MyoF_CollagenIII_up	41764553	41295180	0.0308146	0.0223138	-0.0114067	0.0223138	1.30103	0.0223138	1.30103	1.77815	0.30103	4	4	1	0	4	0.0924439	NA	log10_fold_induction
1378	1210314471	108559	62037-80-3	Ammonium perfluoro-2-methyl-3-oxahexanoate	DTXSID40108559	C62037803	2834	BSK_MyoF_CollagenIII_down	41765135	41296555	0.0308146	0.0114067	-0.0223138	0.0114067	1.77815	0.0114067	1.30103	1.77815	0.30103	4	4	1	0	4	0.0924439	NA	log10_fold_induction
1379	1210314471	108559	62037-80-3	Ammonium perfluoro-2-methyl-3-oxahexanoate	DTXSID40108559	C62037803	2835	BSK_MyoF_CollagenIV_up	41765880	41296741	0.0474825	0.0188142	-0.00898111	0.0188142	1.77815	0.0188142	1.77815	1.77815	0.30103	4	4	1	0	4	0.142448	NA	log10_fold_induction
1380	1210314471	108559	62037-80-3	Ammonium perfluoro-2-methyl-3-oxahexanoate	DTXSID40108559	C62037803	2836	BSK_MyoF_CollagenIV_down	41766694	41297373	0.0474825	0.00898111	-0.0188142	0.00898111	0.845098	0.00898111	1.77815	1.77815	0.30103	4	4	1	0	4	0.142448	NA	log10_fold_induction
1381	1210314471	108559	62037-80-3	Ammonium perfluoro-2-methyl-3-oxahexanoate	DTXSID40108559	C62037803	2837	BSK_MyoF_IL8_up	41767337	41298428	0.0538899	-0.0460692	-0.0803398	-0.0460692	1.30103	-0.0460692	0.30103	1.77815	0.30103	4	4	1	0	4	0.16167	NA	log10_fold_induction
1382	1210314471	108559	62037-80-3	Ammonium perfluoro-2-methyl-3-oxahexanoate	DTXSID40108559	C62037803	2838	BSK_MyoF_IL8_down	41767644	41299308	0.0538899	0.0803398	0.0460692	0.0803398	0.30103	0.0803398	0.30103	1.77815	0.30103	4	4	1	0	4	0.16167	NA	log10_fold_induction
1383	1210314471	108559	62037-80-3	Ammonium perfluoro-2-methyl-3-oxahexanoate	DTXSID40108559	C62037803	2839	BSK_MyoF_Decorin_up	41768386	41300011	0.0316381	-0.0144235	-0.0637911	-0.0144235	1.30103	-0.0144235	0.845098	1.77815	0.30103	4	4	1	0	4	0.0949143	NA	log10_fold_induction
1384	1210314471	108559	62037-80-3	Ammonium perfluoro-2-methyl-3-oxahexanoate	DTXSID40108559	C62037803	2840	BSK_MyoF_Decorin_down	41769418	41300567	0.0316381	0.0637911	0.0144235	0.0637911	0.845098	0.0637911	0.845098	1.77815	0.30103	4	4	1	0	4	0.0949143	NA	log10_fold_induction
1385	1210314471	108559	62037-80-3	Ammonium perfluoro-2-methyl-3-oxahexanoate	DTXSID40108559	C62037803	2841	BSK_MyoF_MMP1_up	41770122	41301163	0.0558901	0.0252665	-0.00689067	0.0252665	1.30103	0.0252665	1.30103	1.77815	0.30103	4	4	1	0	4	0.16767	NA	log10_fold_induction
1386	1210314471	108559	62037-80-3	Ammonium perfluoro-2-methyl-3-oxahexanoate	DTXSID40108559	C62037803	2842	BSK_MyoF_MMP1_down	41771090	41302183	0.0558901	0.00689067	-0.0252665	0.00689067	0.845098	0.00689067	1.30103	1.77815	0.30103	4	4	1	0	4	0.16767	NA	log10_fold_induction
1387	1210314471	108559	62037-80-3	Ammonium perfluoro-2-methyl-3-oxahexanoate	DTXSID40108559	C62037803	2843	BSK_MyoF_PAI1_up	41771113	41303060	0.0256726	0.00304248	-0.0309257	0.00304248	0.845098	0.00304248	0.30103	1.77815	0.30103	4	4	1	0	4	0.0791812	NA	log10_fold_induction
1388	1210314471	108559	62037-80-3	Ammonium perfluoro-2-methyl-3-oxahexanoate	DTXSID40108559	C62037803	2844	BSK_MyoF_PAI1_down	41772347	41303270	0.0256726	0.0309257	-0.00304248	0.0309257	0.30103	0.0309257	0.30103	1.77815	0.30103	4	4	1	0	4	0.0791812	NA	log10_fold_induction
1389	1210314471	108559	62037-80-3	Ammonium perfluoro-2-methyl-3-oxahexanoate	DTXSID40108559	C62037803	2845	BSK_MyoF_SRB_up	41772577	41304139	0.00927541	0.0219972	0.0107976	0.0219972	1.30103	0.0219972	1.30103	1.77815	0.30103	4	4	1	0	4	0.0791812	NA	log10_fold_induction
1390	1210314471	108559	62037-80-3	Ammonium perfluoro-2-methyl-3-oxahexanoate	DTXSID40108559	C62037803	2846	BSK_MyoF_SRB_down	41773308	41305198	0.00927541	-0.0107976	-0.0219972	-0.0107976	1.77815	-0.0107976	1.30103	1.77815	0.30103	4	4	1	0	4	0.0791812	NA	log10_fold_induction
1391	1210314471	108559	62037-80-3	Ammonium perfluoro-2-methyl-3-oxahexanoate	DTXSID40108559	C62037803	2847	BSK_MyoF_TIMP1_up	41774342	41305608	0.048646	-0.0455135	-0.106872	-0.0455135	0.845098	-0.0455135	0.30103	1.77815	0.30103	4	4	1	0	4	0.145938	NA	log10_fold_induction
1392	1210314471	108559	62037-80-3	Ammonium perfluoro-2-methyl-3-oxahexanoate	DTXSID40108559	C62037803	2848	BSK_MyoF_TIMP1_down	41775380	41306037	0.048646	0.106872	0.0455135	0.106872	0.30103	0.106872	0.30103	1.77815	0.30103	4	4	1	0	4	0.145938	NA	log10_fold_induction
1393	1210314471	108559	62037-80-3	Ammonium perfluoro-2-methyl-3-oxahexanoate	DTXSID40108559	C62037803	2849	BSK_BF4T_MCP1_up	41778148	41309100	0.0316156	0.0394239	0.000534446	0.0394239	1.30103	0.0394239	1.30103	1.77815	0.30103	4	4	1	0	4	0.0948467	NA	log10_fold_induction
1394	1210314471	108559	62037-80-3	Ammonium perfluoro-2-methyl-3-oxahexanoate	DTXSID40108559	C62037803	2850	BSK_BF4T_MCP1_down	41778263	41309590	0.0316156	-0.000534446	-0.0394239	-0.000534446	0.30103	-0.000534446	1.30103	1.77815	0.30103	4	4	1	0	4	0.0948467	NA	log10_fold_induction
1395	1210314471	108559	62037-80-3	Ammonium perfluoro-2-methyl-3-oxahexanoate	DTXSID40108559	C62037803	2851	BSK_BF4T_Eotaxin3_up	41778592	41309786	0.0514451	-0.0566024	-0.157689	-0.0566024	1.30103	-0.0566024	1.77815	1.77815	0.30103	4	4	1	0	7	0.154335	NA	log10_fold_induction
1396	1210314471	108559	62037-80-3	Ammonium perfluoro-2-methyl-3-oxahexanoate	DTXSID40108559	C62037803	2852	BSK_BF4T_Eotaxin3_down	41778969	41310089	0.0514451	0.157689	0.0566024	0.157689	1.77815	0.157689	1.77815	1.77815	0.30103	4	4	1	1	100	0.154335	1.77815	log10_fold_induction
1397	1210314471	108559	62037-80-3	Ammonium perfluoro-2-methyl-3-oxahexanoate	DTXSID40108559	C62037803	2853	BSK_BF4T_VCAM1_up	41779358	41310307	0.0344748	-0.00745256	-0.100914	-0.00745256	1.77815	-0.00745256	0.845098	1.77815	0.30103	4	4	1	0	4	0.103424	NA	log10_fold_induction
1398	1210314471	108559	62037-80-3	Ammonium perfluoro-2-methyl-3-oxahexanoate	DTXSID40108559	C62037803	2854	BSK_BF4T_VCAM1_down	41779473	41310796	0.0344748	0.100914	0.00745256	0.100914	0.845098	0.100914	0.845098	1.77815	0.30103	4	4	1	0	4	0.103424	NA	log10_fold_induction
1399	1210314471	108559	62037-80-3	Ammonium perfluoro-2-methyl-3-oxahexanoate	DTXSID40108559	C62037803	2855	BSK_BF4T_ICAM1_up	41779879	41310994	0.0174772	-0.00550756	-0.0380775	-0.00550756	1.77815	-0.00550756	1.30103	1.77815	0.30103	4	4	1	0	4	0.0791812	NA	log10_fold_induction
1400	1210314471	108559	62037-80-3	Ammonium perfluoro-2-methyl-3-oxahexanoate	DTXSID40108559	C62037803	2856	BSK_BF4T_ICAM1_down	41780185	41311290	0.0174772	0.0380775	0.00550756	0.0380775	1.30103	0.0380775	1.30103	1.77815	0.30103	4	4	1	0	4	0.0791812	NA	log10_fold_induction
1401	1210314471	108559	62037-80-3	Ammonium perfluoro-2-methyl-3-oxahexanoate	DTXSID40108559	C62037803	2857	BSK_BF4T_CD90_up	41780567	41311515	0.0122231	0.0131696	-0.0225994	0.0131696	0.30103	0.0131696	1.30103	1.77815	0.30103	4	4	1	0	4	0.0791812	NA	log10_fold_induction
1402	1210314471	108559	62037-80-3	Ammonium perfluoro-2-methyl-3-oxahexanoate	DTXSID40108559	C62037803	2858	BSK_BF4T_CD90_down	41780785	41312003	0.0122231	0.0225994	-0.0131696	0.0225994	1.30103	0.0225994	1.30103	1.77815	0.30103	4	4	1	0	4	0.0791812	NA	log10_fold_induction
1403	1210314471	108559	62037-80-3	Ammonium perfluoro-2-methyl-3-oxahexanoate	DTXSID40108559	C62037803	2859	BSK_BF4T_IL8_up	41781090	41312201	0.0355071	0.04883	0.00422793	0.04883	1.30103	0.04883	1.30103	1.77815	0.30103	4	4	1	0	4	0.106521	NA	log10_fold_induction
1404	1210314471	108559	62037-80-3	Ammonium perfluoro-2-methyl-3-oxahexanoate	DTXSID40108559	C62037803	2860	BSK_BF4T_IL8_down	41781386	41312505	0.0355071	-0.00422793	-0.04883	-0.00422793	1.77815	-0.00422793	1.30103	1.77815	0.30103	4	4	1	0	4	0.106521	NA	log10_fold_induction
1405	1210314471	108559	62037-80-3	Ammonium perfluoro-2-methyl-3-oxahexanoate	DTXSID40108559	C62037803	2861	BSK_BF4T_IL1a_up	41781777	41312721	0.017892	0.0390893	0.00638405	0.0390893	0.845098	0.0390893	0.845098	1.77815	0.30103	4	4	1	0	4	0.0791812	NA	log10_fold_induction
1406	1210314471	108559	62037-80-3	Ammonium perfluoro-2-methyl-3-oxahexanoate	DTXSID40108559	C62037803	2862	BSK_BF4T_IL1a_down	41782008	41313092	0.017892	-0.00638405	-0.0390893	-0.00638405	1.77815	-0.00638405	0.845098	1.77815	0.30103	4	4	1	0	4	0.0791812	NA	log10_fold_induction
1407	1210314471	108559	62037-80-3	Ammonium perfluoro-2-methyl-3-oxahexanoate	DTXSID40108559	C62037803	2863	BSK_BF4T_Keratin818_up	41782147	41313558	0.0243772	0.0167314	-0.0323874	0.0167314	1.30103	0.0167314	0.30103	1.77815	0.30103	4	4	1	0	4	0.0791812	NA	log10_fold_induction
1408	1210314471	108559	62037-80-3	Ammonium perfluoro-2-methyl-3-oxahexanoate	DTXSID40108559	C62037803	2864	BSK_BF4T_Keratin818_down	41782596	41313711	0.0243772	0.0323874	-0.0167314	0.0323874	0.30103	0.0323874	0.30103	1.77815	0.30103	4	4	1	0	4	0.0791812	NA	log10_fold_induction
1409	1210314471	108559	62037-80-3	Ammonium perfluoro-2-methyl-3-oxahexanoate	DTXSID40108559	C62037803	2865	BSK_BF4T_MMP1_up	41782834	41314086	0.0171924	0.0682577	0.0267009	0.0682577	0.30103	0.0682577	0.30103	1.77815	0.30103	4	4	1	0	7	0.0791812	NA	log10_fold_induction
1410	1210314471	108559	62037-80-3	Ammonium perfluoro-2-methyl-3-oxahexanoate	DTXSID40108559	C62037803	2866	BSK_BF4T_MMP1_down	41783175	41314341	0.0171924	-0.0267009	-0.0682577	-0.0267009	1.30103	-0.0267009	0.30103	1.77815	0.30103	4	4	1	0	7	0.0791812	NA	log10_fold_induction
1411	1210314471	108559	62037-80-3	Ammonium perfluoro-2-methyl-3-oxahexanoate	DTXSID40108559	C62037803	2867	BSK_BF4T_MMP3_up	41783347	41314773	0.029105	0.0375698	8.86551e-05	0.0375698	1.77815	0.0375698	1.77815	1.77815	0.30103	4	4	1	0	4	0.087315	NA	log10_fold_induction
1412	1210314471	108559	62037-80-3	Ammonium perfluoro-2-methyl-3-oxahexanoate	DTXSID40108559	C62037803	2868	BSK_BF4T_MMP3_down	41783660	41315065	0.029105	-8.86551e-05	-0.0375698	-8.86551e-05	0.845098	-8.86551e-05	1.77815	1.77815	0.30103	4	4	1	0	4	0.087315	NA	log10_fold_induction
1413	1210314471	108559	62037-80-3	Ammonium perfluoro-2-methyl-3-oxahexanoate	DTXSID40108559	C62037803	2869	BSK_BF4T_MMP9_up	41783964	41315365	0.030667	0.0692906	0.0311376	0.0692906	0.30103	0.0692906	0.30103	1.77815	0.30103	4	4	1	0	4	0.0920009	NA	log10_fold_induction
1414	1210314471	108559	62037-80-3	Ammonium perfluoro-2-methyl-3-oxahexanoate	DTXSID40108559	C62037803	2870	BSK_BF4T_MMP9_down	41784398	41315534	0.030667	-0.0311376	-0.0692906	-0.0311376	0.845098	-0.0311376	0.30103	1.77815	0.30103	4	4	1	0	4	0.0920009	NA	log10_fold_induction
1415	1210314471	108559	62037-80-3	Ammonium perfluoro-2-methyl-3-oxahexanoate	DTXSID40108559	C62037803	2871	BSK_BF4T_PAI1_up	41784502	41316035	0.0165437	0.00682084	-0.00563772	0.00682084	1.77815	0.00682084	1.77815	1.77815	0.30103	4	4	1	0	4	0.0791812	NA	log10_fold_induction
1416	1210314471	108559	62037-80-3	Ammonium perfluoro-2-methyl-3-oxahexanoate	DTXSID40108559	C62037803	2872	BSK_BF4T_PAI1_down	41785041	41316058	0.0165437	0.00563772	-0.00682084	0.00563772	0.845098	0.00563772	1.77815	1.77815	0.30103	4	4	1	0	4	0.0791812	NA	log10_fold_induction
1417	1210314471	108559	62037-80-3	Ammonium perfluoro-2-methyl-3-oxahexanoate	DTXSID40108559	C62037803	2873	BSK_BF4T_SRB_up	41785156	41316589	0.00762483	0.0133625	-0.00232307	0.0133625	0.30103	0.0133625	0.30103	1.77815	0.30103	4	4	1	0	4	0.0791812	NA	log10_fold_induction
1418	1210314471	108559	62037-80-3	Ammonium perfluoro-2-methyl-3-oxahexanoate	DTXSID40108559	C62037803	2874	BSK_BF4T_SRB_down	41785606	41316743	0.00762483	0.00232307	-0.0133625	0.00232307	1.77815	0.00232307	0.30103	1.77815	0.30103	4	4	1	0	4	0.0791812	NA	log10_fold_induction
1419	1210314471	108559	62037-80-3	Ammonium perfluoro-2-methyl-3-oxahexanoate	DTXSID40108559	C62037803	2875	BSK_BF4T_tPA_up	41785708	41317243	0.028652	0.0614299	0.0315549	0.0614299	0.30103	0.0614299	0.30103	1.77815	0.30103	4	4	1	0	4	0.085956	NA	log10_fold_induction
1420	1210314471	108559	62037-80-3	Ammonium perfluoro-2-methyl-3-oxahexanoate	DTXSID40108559	C62037803	2876	BSK_BF4T_tPA_down	41786290	41317266	0.028652	-0.0315549	-0.0614299	-0.0315549	1.77815	-0.0315549	0.30103	1.77815	0.30103	4	4	1	0	4	0.085956	NA	log10_fold_induction
1421	1210314471	108559	62037-80-3	Ammonium perfluoro-2-methyl-3-oxahexanoate	DTXSID40108559	C62037803	2877	BSK_BF4T_uPA_up	41786365	41317797	0.019653	0.0191623	-0.00244391	0.0191623	1.77815	0.0191623	1.77815	1.77815	0.30103	4	4	1	0	4	0.0791812	NA	log10_fold_induction
1422	1210314471	108559	62037-80-3	Ammonium perfluoro-2-methyl-3-oxahexanoate	DTXSID40108559	C62037803	2878	BSK_BF4T_uPA_down	41786814	41317951	0.019653	0.00244391	-0.0191623	0.00244391	0.30103	0.00244391	1.77815	1.77815	0.30103	4	4	1	0	4	0.0791812	NA	log10_fold_induction
1423	1210314471	108559	62037-80-3	Ammonium perfluoro-2-methyl-3-oxahexanoate	DTXSID40108559	C62037803	2879	BSK_BE3C_ICAM1_up	41468678	41000248	0.0167871	0.00384624	-0.0159304	0.00384624	0.30103	0.00384624	1.77815	1.77815	0.30103	4	4	1	0	4	0.0791812	NA	log10_fold_induction
1424	1210314471	108559	62037-80-3	Ammonium perfluoro-2-methyl-3-oxahexanoate	DTXSID40108559	C62037803	2880	BSK_BE3C_ICAM1_down	41469415	41000329	0.0167871	0.0159304	-0.00384624	0.0159304	1.77815	0.0159304	1.77815	1.77815	0.30103	4	4	1	0	4	0.0791812	NA	log10_fold_induction
1425	1210314471	108559	62037-80-3	Ammonium perfluoro-2-methyl-3-oxahexanoate	DTXSID40108559	C62037803	2881	BSK_BE3C_ITAC_up	41469649	41000994	0.016505	0.0104376	-0.0148991	0.0104376	1.30103	0.0104376	0.845098	1.77815	0.30103	4	4	1	0	4	0.0791812	NA	log10_fold_induction
1426	1210314471	108559	62037-80-3	Ammonium perfluoro-2-methyl-3-oxahexanoate	DTXSID40108559	C62037803	2882	BSK_BE3C_ITAC_down	41470114	41001432	0.016505	0.0148991	-0.0104376	0.0148991	0.845098	0.0148991	0.845098	1.77815	0.30103	4	4	1	0	4	0.0791812	NA	log10_fold_induction
1427	1210314471	108559	62037-80-3	Ammonium perfluoro-2-methyl-3-oxahexanoate	DTXSID40108559	C62037803	2883	BSK_BE3C_IL8_up	41470394	41002050	0.0387279	0.0444166	0.00835736	0.0444166	0.30103	0.0444166	0.30103	1.77815	0.30103	4	4	1	0	4	0.116184	NA	log10_fold_induction
1428	1210314471	108559	62037-80-3	Ammonium perfluoro-2-methyl-3-oxahexanoate	DTXSID40108559	C62037803	2884	BSK_BE3C_IL8_down	41471217	41002128	0.0387279	-0.00835736	-0.0444166	-0.00835736	1.30103	-0.00835736	0.30103	1.77815	0.30103	4	4	1	0	4	0.116184	NA	log10_fold_induction
1429	1210314471	108559	62037-80-3	Ammonium perfluoro-2-methyl-3-oxahexanoate	DTXSID40108559	C62037803	2885	BSK_BE3C_EGFR_up	41471513	41002790	0.0185798	0.0393495	-0.0026489	0.0393495	0.30103	0.0393495	0.30103	1.77815	0.30103	4	4	1	0	4	0.0791812	NA	log10_fold_induction
1430	1210314471	108559	62037-80-3	Ammonium perfluoro-2-methyl-3-oxahexanoate	DTXSID40108559	C62037803	2886	BSK_BE3C_EGFR_down	41471913	41003234	0.0185798	0.0026489	-0.0393495	0.0026489	1.30103	0.0026489	0.30103	1.77815	0.30103	4	4	1	0	4	0.0791812	NA	log10_fold_induction
1431	1210314471	108559	62037-80-3	Ammonium perfluoro-2-methyl-3-oxahexanoate	DTXSID40108559	C62037803	2887	BSK_BE3C_Keratin818_up	41472452	41003591	0.0191597	-0.00171835	-0.0450756	-0.00171835	1.30103	-0.00171835	0.845098	1.77815	0.30103	4	4	1	0	4	0.0791812	NA	log10_fold_induction
1432	1210314471	108559	62037-80-3	Ammonium perfluoro-2-methyl-3-oxahexanoate	DTXSID40108559	C62037803	2888	BSK_BE3C_Keratin818_down	41472708	41004238	0.0191597	0.0450756	0.00171835	0.0450756	0.845098	0.0450756	0.845098	1.77815	0.30103	4	4	1	0	4	0.0791812	NA	log10_fold_induction
1433	1210314471	108559	62037-80-3	Ammonium perfluoro-2-methyl-3-oxahexanoate	DTXSID40108559	C62037803	2889	BSK_BE3C_MMP9_up	41473394	41004453	0.0241019	-0.0882252	-0.145222	-0.0882252	1.77815	-0.0882252	0.845098	1.77815	0.30103	4	4	1	0	7	0.0791812	NA	log10_fold_induction
1434	1210314471	108559	62037-80-3	Ammonium perfluoro-2-methyl-3-oxahexanoate	DTXSID40108559	C62037803	2890	BSK_BE3C_MMP9_down	41473819	41005035	0.0241019	0.145222	0.0882252	0.145222	0.845098	0.145222	0.845098	1.77815	0.30103	4	4	1	1	100	0.0791812	0.30103	log10_fold_induction
1435	1210314471	108559	62037-80-3	Ammonium perfluoro-2-methyl-3-oxahexanoate	DTXSID40108559	C62037803	2891	BSK_CASM3C_PAI1_up	41474003	41005643	0.00991623	0.00724436	-0.0134656	0.00724436	1.77815	0.00724436	0.845098	1.77815	0.30103	4	4	1	0	4	0.0791812	NA	log10_fold_induction
1436	1210314471	108559	62037-80-3	Ammonium perfluoro-2-methyl-3-oxahexanoate	DTXSID40108559	C62037803	2892	BSK_CASM3C_PAI1_down	41474818	41005728	0.00991623	0.0134656	-0.00724436	0.0134656	0.845098	0.0134656	0.845098	1.77815	0.30103	4	4	1	0	4	0.0791812	NA	log10_fold_induction
1437	1210314471	108559	62037-80-3	Ammonium perfluoro-2-methyl-3-oxahexanoate	DTXSID40108559	C62037803	2893	BSK_hDFCGF_MCP1_up	41554655	41085990	0.0256449	0.0302294	-0.00566662	0.0302294	1.30103	0.0302294	1.30103	1.77815	0.30103	4	4	1	0	4	0.0791812	NA	log10_fold_induction
1438	1210314471	108559	62037-80-3	Ammonium perfluoro-2-methyl-3-oxahexanoate	DTXSID40108559	C62037803	2894	BSK_hDFCGF_MCP1_down	41555117	41086429	0.0256449	0.00566662	-0.0302294	0.00566662	0.30103	0.00566662	1.30103	1.77815	0.30103	4	4	1	0	4	0.0791812	NA	log10_fold_induction
1439	1210314471	108559	62037-80-3	Ammonium perfluoro-2-methyl-3-oxahexanoate	DTXSID40108559	C62037803	2895	BSK_hDFCGF_ICAM1_up	41555813	41087050	0.0162679	-0.0028234	-0.0466675	-0.0028234	0.30103	-0.0028234	1.77815	1.77815	0.30103	4	4	1	0	4	0.0791812	NA	log10_fold_induction
1440	1210314471	108559	62037-80-3	Ammonium perfluoro-2-methyl-3-oxahexanoate	DTXSID40108559	C62037803	2896	BSK_hDFCGF_ICAM1_down	41556217	41087128	0.0162679	0.0466675	0.0028234	0.0466675	1.77815	0.0466675	1.77815	1.77815	0.30103	4	4	1	0	4	0.0791812	NA	log10_fold_induction
1441	1210314471	108559	62037-80-3	Ammonium perfluoro-2-methyl-3-oxahexanoate	DTXSID40108559	C62037803	2897	BSK_hDFCGF_CollagenI_up	41556487	41087758	0.0500423	0.00482073	-0.00664185	0.00482073	1.30103	0.00482073	0.845098	1.77815	0.30103	4	4	1	0	4	0.150127	NA	log10_fold_induction
1442	1210314471	108559	62037-80-3	Ammonium perfluoro-2-methyl-3-oxahexanoate	DTXSID40108559	C62037803	2898	BSK_hDFCGF_CollagenI_down	41556940	41088204	0.0500423	0.00664185	-0.00482073	0.00664185	0.845098	0.00664185	0.845098	1.77815	0.30103	4	4	1	0	4	0.150127	NA	log10_fold_induction
1443	1210314471	108559	62037-80-3	Ammonium perfluoro-2-methyl-3-oxahexanoate	DTXSID40108559	C62037803	2899	BSK_hDFCGF_ITAC_up	41557560	41088486	0.0271017	0.00931929	-0.0048671	0.00931929	1.30103	0.00931929	1.30103	1.77815	0.30103	4	4	1	0	4	0.0813051	NA	log10_fold_induction
1444	1210314471	108559	62037-80-3	Ammonium perfluoro-2-methyl-3-oxahexanoate	DTXSID40108559	C62037803	2900	BSK_hDFCGF_ITAC_down	41557638	41089241	0.0271017	0.0048671	-0.00931929	0.0048671	0.30103	0.0048671	1.30103	1.77815	0.30103	4	4	1	0	4	0.0813051	NA	log10_fold_induction
1445	1210314471	108559	62037-80-3	Ammonium perfluoro-2-methyl-3-oxahexanoate	DTXSID40108559	C62037803	2901	BSK_hDFCGF_TIMP2_up	41558259	41089586	0.0355987	0.0533078	-0.0827611	0.0533078	1.30103	0.0533078	0.30103	1.77815	0.30103	4	4	1	0	4	0.106796	NA	log10_fold_induction
1446	1210314471	108559	62037-80-3	Ammonium perfluoro-2-methyl-3-oxahexanoate	DTXSID40108559	C62037803	2902	BSK_hDFCGF_TIMP2_down	41558717	41090029	0.0355987	0.0827611	-0.0533078	0.0827611	0.30103	0.0827611	0.30103	1.77815	0.30103	4	4	1	0	4	0.106796	NA	log10_fold_induction
1447	1210314471	108559	62037-80-3	Ammonium perfluoro-2-methyl-3-oxahexanoate	DTXSID40108559	C62037803	2903	BSK_KF3CT_IL8_up	41638751	41169889	0.019012	0.0430041	-0.00414212	0.0430041	0.845098	0.0430041	0.845098	1.77815	0.30103	4	4	1	0	4	0.0791812	NA	log10_fold_induction
1448	1210314471	108559	62037-80-3	Ammonium perfluoro-2-methyl-3-oxahexanoate	DTXSID40108559	C62037803	2904	BSK_KF3CT_IL8_down	41639131	41170617	0.019012	0.00414212	-0.0430041	0.00414212	0.30103	0.00414212	0.845098	1.77815	0.30103	4	4	1	0	4	0.0791812	NA	log10_fold_induction
1449	1210314471	108559	62037-80-3	Ammonium perfluoro-2-methyl-3-oxahexanoate	DTXSID40108559	C62037803	2905	BSK_KF3CT_MIG_up	41639608	41171017	0.0116848	0.00323186	-0.0147228	0.00323186	0.30103	0.00323186	0.845098	1.77815	0.30103	4	4	1	0	4	0.0791812	NA	log10_fold_induction
1450	1210314471	108559	62037-80-3	Ammonium perfluoro-2-methyl-3-oxahexanoate	DTXSID40108559	C62037803	2906	BSK_KF3CT_MIG_down	41640220	41171323	0.0116848	0.0147228	-0.00323186	0.0147228	0.845098	0.0147228	0.845098	1.77815	0.30103	4	4	1	0	4	0.0791812	NA	log10_fold_induction
1451	1210314471	108559	62037-80-3	Ammonium perfluoro-2-methyl-3-oxahexanoate	DTXSID40108559	C62037803	2907	BSK_KF3CT_PAI1_up	41640708	41171937	0.0191067	-0.0404838	-0.0769121	-0.0404838	1.77815	-0.0404838	0.30103	1.77815	0.30103	4	4	1	0	7	0.0791812	NA	log10_fold_induction
1452	1210314471	108559	62037-80-3	Ammonium perfluoro-2-methyl-3-oxahexanoate	DTXSID40108559	C62037803	2908	BSK_KF3CT_PAI1_down	41640972	41172379	0.0191067	0.0769121	0.0404838	0.0769121	0.30103	0.0769121	0.30103	1.77815	0.30103	4	4	1	0	7	0.0791812	NA	log10_fold_induction
1453	1210314471	108559	62037-80-3	Ammonium perfluoro-2-methyl-3-oxahexanoate	DTXSID40108559	C62037803	2909	BSK_IMphg_MCP1_up	41775734	41306683	0.0231724	0.0644642	0.00396395	0.0644642	0.30103	0.0644642	0.30103	1.77815	0.30103	4	4	1	0	4	0.0791812	NA	log10_fold_induction
1454	1210314471	108559	62037-80-3	Ammonium perfluoro-2-methyl-3-oxahexanoate	DTXSID40108559	C62037803	2910	BSK_IMphg_MCP1_down	41775848	41307172	0.0231724	-0.00396395	-0.0644642	-0.00396395	1.30103	-0.00396395	0.30103	1.77815	0.30103	4	4	1	0	4	0.0791812	NA	log10_fold_induction
1455	1210314471	108559	62037-80-3	Ammonium perfluoro-2-methyl-3-oxahexanoate	DTXSID40108559	C62037803	2911	BSK_IMphg_MIP1a_up	41776330	41307293	0.0295408	-0.0572716	-0.0925381	-0.0572716	1.77815	-0.0572716	0.845098	1.77815	0.30103	4	4	1	0	7	0.0886223	NA	log10_fold_induction
1456	1210314471	108559	62037-80-3	Ammonium perfluoro-2-methyl-3-oxahexanoate	DTXSID40108559	C62037803	2912	BSK_IMphg_MIP1a_down	41776371	41307859	0.0295408	0.0925381	0.0572716	0.0925381	0.845098	0.0925381	0.845098	1.77815	0.30103	4	4	1	1	100	0.0886223	0.845098	log10_fold_induction
1457	1210314471	108559	62037-80-3	Ammonium perfluoro-2-methyl-3-oxahexanoate	DTXSID40108559	C62037803	2913	BSK_IMphg_VCAM1_up	41776830	41307892	0.0171772	-0.0059239	-0.0222835	-0.0059239	0.30103	-0.0059239	0.845098	1.77815	0.30103	4	4	1	0	4	0.0791812	NA	log10_fold_induction
1458	1210314471	108559	62037-80-3	Ammonium perfluoro-2-methyl-3-oxahexanoate	DTXSID40108559	C62037803	2914	BSK_IMphg_VCAM1_down	41777100	41308337	0.0171772	0.0222835	0.0059239	0.0222835	0.845098	0.0222835	0.845098	1.77815	0.30103	4	4	1	0	4	0.0791812	NA	log10_fold_induction
1459	1210314471	108559	62037-80-3	Ammonium perfluoro-2-methyl-3-oxahexanoate	DTXSID40108559	C62037803	2915	BSK_IMphg_CD40_up	41777462	41308579	0.0233889	-0.0247217	-0.0574183	-0.0247217	0.30103	-0.0247217	1.77815	1.77815	0.30103	4	4	1	0	4	0.0791812	NA	log10_fold_induction
1460	1210314471	108559	62037-80-3	Ammonium perfluoro-2-methyl-3-oxahexanoate	DTXSID40108559	C62037803	2916	BSK_IMphg_CD40_down	41777763	41308881	0.0233889	0.0574183	0.0247217	0.0574183	1.77815	0.0574183	1.77815	1.77815	0.30103	4	4	1	0	4	0.0791812	NA	log10_fold_induction
1461	1210314471	108559	62037-80-3	Ammonium perfluoro-2-methyl-3-oxahexanoate	DTXSID40108559	C62037803	2917	BSK_IMphg_ESelectin_up	41787095	41318159	0.0287511	0.0244708	0.00701364	0.0244708	0.30103	0.0244708	0.30103	1.77815	0.30103	4	4	1	0	4	0.0862532	NA	log10_fold_induction
1462	1210314471	108559	62037-80-3	Ammonium perfluoro-2-methyl-3-oxahexanoate	DTXSID40108559	C62037803	2918	BSK_IMphg_ESelectin_down	41787324	41318648	0.0287511	-0.00701364	-0.0244708	-0.00701364	1.30103	-0.00701364	0.30103	1.77815	0.30103	4	4	1	0	4	0.0862532	NA	log10_fold_induction
1463	1210314471	108559	62037-80-3	Ammonium perfluoro-2-methyl-3-oxahexanoate	DTXSID40108559	C62037803	2919	BSK_IMphg_CD69_up	41787732	41318846	0.0377357	0.0317228	-0.050515	0.0317228	0.30103	0.0317228	0.845098	1.77815	0.30103	4	4	1	0	4	0.113207	NA	log10_fold_induction
1464	1210314471	108559	62037-80-3	Ammonium perfluoro-2-methyl-3-oxahexanoate	DTXSID40108559	C62037803	2920	BSK_IMphg_CD69_down	41788033	41319149	0.0377357	0.050515	-0.0317228	0.050515	0.845098	0.050515	0.845098	1.77815	0.30103	4	4	1	0	4	0.113207	NA	log10_fold_induction
1465	1210314471	108559	62037-80-3	Ammonium perfluoro-2-methyl-3-oxahexanoate	DTXSID40108559	C62037803	2921	BSK_IMphg_IL8_up	41788419	41319367	0.0367282	0.243192	0.134514	0.243192	1.77815	0.243192	1.77815	1.77815	0.30103	4	4	1	1	100	0.110185	0.30103	log10_fold_induction
1466	1210314471	108559	62037-80-3	Ammonium perfluoro-2-methyl-3-oxahexanoate	DTXSID40108559	C62037803	2922	BSK_IMphg_IL8_down	41788525	41319865	0.0367282	-0.134514	-0.243192	-0.134514	0.845098	-0.134514	1.77815	1.77815	0.30103	4	4	1	0	7	0.110185	NA	log10_fold_induction
[truncated: 87,334 more rows]

## Sheet: Key
column name	explanation
spid	EPA sample id
chid	chemical id
casn	CAS registry number
chnm	chemical name
dsstox_substance_id	DTXSID
[truncated: 22 more rows]

## Sheet: Info
Houck et al.:
[truncated: 3 more rows]
