# Supplementary material for: Evaluation of 147 Perfluoroalkyl Substances for Immunotoxic and Other (Patho)physiological Activities through Phenotypic Screening of Human Primary Cells
Source: ALTEX. Author manuscript; Available in PMC 2024 Jan 1. (PMC10331698; doi:10.14573/altex.2203041)
Supplement: Supplement5 [file NIHMS1895629-supplement-Supplement5.xlsx]

## Sheet: Sheet1
Cluster ID	Row	Column	Name_Conc_Solvent	PREFERRED_NAME	Class	BioMAP Viewer Screening Profile: US034-0008284-O	SPID	Conc (nM)	Solvent	Cytotoxicity	Cytotox # Systems	3C:SRB	4H:SRB	LPS:SRB	SAg:PBMC Cytotoxicity	SAg:SRB	BT:PBMC Cytotoxicity	BF4T:SRB	BE3C:SRB	CASM3C:SRB	HDF3CGF:SRB	KF3CT:SRB	MyoF:SRB	lMphg:SRB	lMphg:SRB-Mphg	3C:CCL2/MCP-1	3C:CD106/VCAM-1	3C:CD141/Thrombomodulin	3C:CD142/Tissue Factor	3C:CD54/ICAM-1	3C:CD62E/E-Selectin	3C:CD87/uPAR	3C:CXCL8/IL-8	3C:CXCL9/MIG	3C:HLA-DR	3C:Proliferation	3C:SRB	4H:CCL2/MCP-1	4H:CCL26/Eotaxin-3	4H:CD106/VCAM-1	4H:CD62P/P-selectin	4H:CD87/uPAR	4H:SRB	4H:VEGFR2	LPS:CCL2/MCP-1	LPS:CD106/VCAM-1	LPS:CD141/Thrombomodulin	LPS:CD142/Tissue Factor	LPS:CD40
1	1	1	2,2,3,3-Tetrafluoropropyl acrylate_60_d	2,2,3,3-Tetrafluoropropyl acrylate	PFAS	EPA_EPAPLT0235A05, 60000 nM	EPAPLT0235A05	60000	DMSO	1	1	0	0	0	0	0	1	0	0	0	0	0	0	0	0	-0.024	-0.356	-0.095	-0.111	-0.008	-0.225	0.069	0.037	-0.027	-0.401	-0.516	-0.034	0.137	-0.497	-0.354	-0.095	0.064	-0.013	0.098	-0.077	-0.277	0.186	-0.118	-0.342
1	1	1	2,2,3,3-Tetrafluoropropyl acrylate_60_d	2,2,3,3-Tetrafluoropropyl acrylate	PFAS	EPA_EPAPLT0235E10, 60000 nM	EPAPLT0235E10	60000	DMSO	1	1	0	0	0	0	0	1	0	0	0	0	0	0	0	0	-0.07	-0.571	0.006	-0.182	-0.038	-0.284	0	-0.068	-0.078	-0.839	-0.78	-0.055	-0.018	-0.556	-0.4	-0.133	-0.123	-0.03	-0.063	-0.108	-0.545	0.26	-0.118	-0.292
1	1	1	Cyclosporin A_6_d	Cyclosporin A	CYC	EPA_EPAPLT0247E10, 6000 nM	EPAPLT0247E10	6000	DMSO	1	1	0	0	0	0	0	0	0	0	0	1	0	0	0	0	-0.07	0.012	-0.017	-0.101	-0.008	0.015	-0.005	-0.115	0.013	-0.087	-0.39	-0.115	-0.142	-0.122	-0.238	-0.126	0.052	-0.077	0.034	-0.051	-0.032	0.04	0.164	-0.013
1	1	1	Cyclosporin A_6_d	Cyclosporin A	CYC	EPA_EPAPLT0247A05, 6000 nM	EPAPLT0247A05	6000	DMSO	0	0	0	0	0	0	0	0	0	0	0	0	0	0	0	0	-0.039	-0.032	0.015	-0.052	-0.014	0.024	-0.002	-0.096	0.025	-0.055	-0.23	-0.121	-0.097	-0.17	-0.196	-0.137	0.023	-0.049	0.012	-0.064	-0.022	-0.037	0.099	-0.08
1	1	1	Cyclosporin A_2_d	Cyclosporin A	CYC	EPA_EPAPLT0247A05, 2000 nM	EPAPLT0247A05	2000	DMSO	0	0	0	0	0	0	0	0	0	0	0	0	0	0	0	0	-0.042	-0.022	0.02	-0.057	-0.007	0	0.026	-0.06	0.006	-0.045	-0.075	-0.063	-0.097	-0.115	-0.182	-0.064	0.066	-0.023	0.026	-0.055	-0.028	-0.014	-0.045	-0.095
1	1	1	Cyclosporin A_2_d	Cyclosporin A	CYC	EPA_EPAPLT0247E10, 2000 nM	EPAPLT0247E10	2000	DMSO	0	0	0	0	0	0	0	0	0	0	0	0	0	0	0	0	-0.013	0.034	-0.005	-0.067	0.003	0.011	0.005	-0.071	0.023	-0.028	-0.167	-0.067	-0.099	-0.072	-0.217	-0.043	0.076	-0.042	0.036	-0.018	-0.031	0.063	0.068	0.011
1	1	1	Cyclosporin A_0.67_d	Cyclosporin A	CYC	EPA_EPAPLT0247A05, 670 nM	EPAPLT0247A05	670	DMSO	0	0	0	0	0	0	0	0	0	0	0	0	0	0	0	0	-0.037	-0.019	0.003	-0.047	-0.001	0.016	0.042	-0.064	0.001	-0.016	-0.018	-0.027	-0.088	-0.088	-0.159	-0.043	0.089	-0.018	0.002	-0.007	-0.02	-0.046	-0.091	-0.009
1	1	1	Cyclosporin A_0.67_d	Cyclosporin A	CYC	EPA_EPAPLT0247E10, 670 nM	EPAPLT0247E10	670	DMSO	0	0	0	0	0	0	0	0	0	0	0	0	0	0	0	0	0.027	0.013	0.024	-0.039	-0.002	0.013	0.036	0.027	-0.002	-0.013	-0.077	-0.024	-0.073	-0.132	-0.244	-0.041	0.124	0	0.101	0.027	0.005	0.057	0.115	-0.005
2	1	2	2-(Perfluorobutyl)ethyl acrylate_60_d	2-(Perfluorobutyl)ethyl acrylate	PFAS	EPA_EPAPLT0236A04, 60000 nM	EPAPLT0236A04	60000	DMSO	0	0	0	0	0	0	0	0	0	0	0	0	0	0	0	0	-0.004	-0.111	-0.161	-0.369	-0.002	-0.127	0.016	0.02	0	-0.005	-0.255	-0.04	0.087	0.019	-0.063	-0.077	0.031	-0.032	0.023	-0.005	-0.134	-0.053	-0.092	-0.213
2	1	2	3,3-Bis(trifluoromethyl)-2-propenoic acid_60_d	3,3-Bis(trifluoromethyl)-2-propenoic acid	PFAS	EPA_EPAPLT0242A04, 60000 nM	EPAPLT0242A04	60000	DMSO	0	0	0	0	0	0	0	0	0	0	0	0	0	0	0	0	0.028	-0.169	0.048	-0.101	-0.022	-0.105	-0.013	0.111	0.031	-0.167	-0.118	-0.041	-0.044	-0.117	-0.23	-0.184	-0.069	-0.051	-0.044	0.001	-0.195	0.062	0.047	-0.184
2	1	2	3,3-Bis(trifluoromethyl)-2-propenoic acid_60_d	3,3-Bis(trifluoromethyl)-2-propenoic acid	PFAS	EPA_EPAPLT0242E09, 60000 nM	EPAPLT0242E09	60000	DMSO	0	0	0	0	0	0	0	0	0	0	0	0	0	0	0	0	-0.025	-0.145	-0.005	-0.174	0.003	-0.142	0.006	0.011	-0.005	-0.211	-0.259	-0.083	-0.118	-0.126	-0.27	-0.144	0.019	-0.072	-0.036	-0.041	-0.293	-0.114	-0.119	-0.184
2	1	2	3H-Perfluoro-2,2,4,4-tetrahydroxypentane_60_d	3H-Perfluoro-2,2,4,4-tetrahydroxypentane	PFAS	EPA_EPAPLT0238A07, 60000 nM	EPAPLT0238A07	60000	DMSO	0	0	0	0	0	0	0	0	0	0	0	0	0	0	0	0	0.026	-0.01	-0.026	-0.141	0.025	0.021	-0.114	0.029	-0.008	-0.091	-0.098	-0.039	-0.006	-0.182	-0.06	-0.104	-0.154	-0.039	0.091	-0.008	-0.06	0.052	-0.055	0.019
2	1	2	Azathioprine_38_d	Azathioprine	AZA	EPA_EPAPLT0232A05, 38000 nM	EPAPLT0232A05	38000	DMSO	0	0	0	0	0	0	0	0	0	0	0	0	0	0	0	0	-0.006	-0.034	-0.051	0.056	-0.007	-0.007	0.049	-0.033	0.015	0.035	-0.157	-0.082	-0.024	-0.001	-0.163	-0.1	0.031	-0.035	0.058	-0.011	-0.173	-0.053	-0.04	-0.127
2	1	2	Azathioprine_38_d	Azathioprine	AZA	EPA_EPAPLT0232E10, 38000 nM	EPAPLT0232E10	38000	DMSO	0	0	0	0	0	0	0	0	0	0	0	0	0	0	0	0	-0.027	-0.085	-0.12	0.028	-0.025	0.004	0.039	-0.058	0.01	-0.025	-0.201	-0.109	0.035	-0.05	-0.1	-0.116	0.032	-0.062	-0.027	-0.009	-0.137	0.042	0.023	-0.17
2	1	2	N-Ethyl-N-(2-hydroxyethyl)perfluorooctanesulfonamide_20_d	N-Ethyl-N-(2-hydroxyethyl)perfluorooctanesulfonamide	PFAS	EPA_EPAPLT0233E08, 20000 nM	EPAPLT0233E08	20000	DMSO	0	0	0	0	0	0	0	0	0	0	0	0	0	0	0	0	-0.123	0.011	0.357	0.277	0.029	0.064	-0.157	-0.171	0	-0.051	-1.066	-0.21	-0.127	-0.239	0.078	-0.111	-0.071	-0.081	0.005	-0.062	-0.048	0.201	0.339	0.119
3	1	3	3H-Perfluoro-2,2,4,4-tetrahydroxypentane_60_d	3H-Perfluoro-2,2,4,4-tetrahydroxypentane	PFAS	EPA_EPAPLT0238E11, 60000 nM	EPAPLT0238E11	60000	DMSO	0	0	0	0	0	0	0	0	0	0	0	0	0	0	0	0	-0.047	-0.026	0.021	-0.112	-0.003	0.044	-0.219	-0.001	-0.008	-0.079	-0.177	-0.08	-0.118	-0.142	-0.038	0.028	0.043	-0.048	0.112	-0.015	0.021	0.1	0.015	0.051
3	1	3	Azathioprine_13_d	Azathioprine	AZA	EPA_EPAPLT0232A05, 13000 nM	EPAPLT0232A05	13000	DMSO	0	0	0	0	0	0	0	0	0	0	0	0	0	0	0	0	0.008	-0.009	0.005	0.078	-0.002	-0.026	0.069	-0.02	-0.001	0.039	-0.035	-0.024	-0.108	0.005	-0.076	-0.033	-0.002	-0.009	-0.025	0.046	-0.04	0.021	0.033	-0.047
3	1	3	Azathioprine_13_d	Azathioprine	AZA	EPA_EPAPLT0232E10, 13000 nM	EPAPLT0232E10	13000	DMSO	0	0	0	0	0	0	0	0	0	0	0	0	0	0	0	0	0.01	-0.04	-0.087	0.006	-0.015	-0.04	0.044	-0.032	0.006	-0.029	-0.061	-0.031	0.038	-0.011	-0.055	0.018	-0.001	-0.021	-0.014	0.014	-0.079	0.07	0.042	-0.113
3	1	3	Azathioprine_4.2_d	Azathioprine	AZA	EPA_EPAPLT0232A05, 4200 nM	EPAPLT0232A05	4200	DMSO	0	0	0	0	0	0	0	0	0	0	0	0	0	0	0	0	-0.006	-0.011	0.02	0.058	0.008	0.008	-0.007	-0.018	0.004	0.014	0.019	-0.011	-0.003	-0.024	-0.038	-0.029	-0.055	-0.004	-0.032	0.008	-0.002	0.014	0.011	-0.029
3	1	3	Azathioprine_4.2_d	Azathioprine	AZA	EPA_EPAPLT0232E10, 4200 nM	EPAPLT0232E10	4200	DMSO	0	0	0	0	0	0	0	0	0	0	0	0	0	0	0	0	-0.006	-0.022	-0.031	-0.007	-0.036	-0.034	0.039	-0.002	0.002	-0.016	-0.095	-0.021	0.054	0.006	-0.003	0.015	-0.005	-0.011	0.035	0.014	-0.041	0.066	0.017	-0.051
3	1	3	Azathioprine_1.4_d	Azathioprine	AZA	EPA_EPAPLT0232A05, 1400 nM	EPAPLT0232A05	1400	DMSO	0	0	0	0	0	0	0	0	0	0	0	0	0	0	0	0	0.005	-0.006	-0.009	0.037	0.007	-0.009	-0.001	-0.022	0.003	0.015	0	-0.005	-0.05	0.009	-0.036	-0.063	-0.008	-0.02	-0.013	-0.02	0.009	0.003	0.022	-0.02
3	1	3	Azathioprine_1.4_d	Azathioprine	AZA	EPA_EPAPLT0232E10, 1400 nM	EPAPLT0232E10	1400	DMSO	0	0	0	0	0	0	0	0	0	0	0	0	0	0	0	0	0.014	0.018	-0.046	0.003	0	0.008	0.052	0.054	0.003	-0.003	-0.08	-0.007	0.086	0.023	-0.012	0.025	0.017	-0.007	0.004	0.058	-0.034	0.089	0.062	-0.062
3	1	3	Methotrexate_40_d	Methotrexate	MTX	EPA_EPAPLT0248A02, 40000 nM	EPAPLT0248A02	40000	DMSO	0	0	0	0	0	0	0	0	0	0	0	0	0	0	0	0	0.048	-0.032	-0.04	-0.048	0.004	0.002	-0.019	0.108	0.019	-0.032	-0.114	-0.017	0.012	-0.012	-0.008	-0.057	0.04	0.006	0.026	-0.102	-0.011	-0.019	-0.005	-0.037
3	1	3	Methotrexate_40_d	Methotrexate	MTX	EPA_EPAPLT0248E07, 40000 nM	EPAPLT0248E07	40000	DMSO	0	0	0	0	0	0	0	0	0	0	0	0	0	0	0	0	0.008	0.005	-0.013	0.038	-0.008	0.018	0	-0.024	0.01	0.01	-0.058	-0.014	0.009	0.008	0.007	0.046	-0.003	0.008	0.018	-0.011	-0.018	0.014	-0.002	0.006
3	1	3	Methotrexate_13_d	Methotrexate	MTX	EPA_EPAPLT0248A02, 13000 nM	EPAPLT0248A02	13000	DMSO	0	0	0	0	0	0	0	0	0	0	0	0	0	0	0	0	0.001	-0.019	-0.071	-0.075	-0.005	-0.018	-0.04	0.022	-0.005	-0.031	0.015	-0.009	-0.038	-0.001	-0.015	-0.065	0.013	0.004	-0.026	-0.101	0.009	-0.002	-0.032	-0.029
3	1	3	Methotrexate_13_d	Methotrexate	MTX	EPA_EPAPLT0248E07, 13000 nM	EPAPLT0248E07	13000	DMSO	0	0	0	0	0	0	0	0	0	0	0	0	0	0	0	0	0.012	0.03	0.024	0.04	0.014	0.01	0.06	-0.011	0.002	0.005	0.042	0.031	-0.005	0.029	0.025	0.056	-0.034	0.003	-0.002	0.042	0.008	0.019	0.076	0.011
3	1	3	Methotrexate_4.4_d	Methotrexate	MTX	EPA_EPAPLT0248A02, 4400 nM	EPAPLT0248A02	4400	DMSO	0	0	0	0	0	0	0	0	0	0	0	0	0	0	0	0	-0.032	-0.02	-0.02	-0.037	-0.012	-0.012	-0.032	0.04	0.012	-0.039	0.059	-0.012	-0.021	0	-0.011	-0.042	-0.036	0	-0.003	-0.069	0.001	0.01	-0.043	-0.055
3	1	3	Methotrexate_4.4_d	Methotrexate	MTX	EPA_EPAPLT0248E07, 4400 nM	EPAPLT0248E07	4400	DMSO	0	0	0	0	0	0	0	0	0	0	0	0	0	0	0	0	0.006	0.01	-0.012	0.01	-0.005	-0.017	0.034	-0.043	-0.01	0.015	0.04	0.012	-0.049	-0.016	-0.008	0.003	0.008	-0.015	-0.053	0.009	-0.014	-0.041	0.012	-0.04
3	1	3	Methotrexate_1.5_d	Methotrexate	MTX	EPA_EPAPLT0248A02, 1500 nM	EPAPLT0248A02	1500	DMSO	0	0	0	0	0	0	0	0	0	0	0	0	0	0	0	0	0.055	-0.043	-0.018	-0.062	0.002	0.003	-0.006	0.024	0.014	-0.036	0.058	0.008	-0.028	-0.012	-0.017	-0.017	0.004	0.005	-0.032	-0.086	-0.014	-0.005	0.002	-0.02
3	1	3	Methotrexate_1.5_d	Methotrexate	MTX	EPA_EPAPLT0248E07, 1500 nM	EPAPLT0248E07	1500	DMSO	0	0	0	0	0	0	0	0	0	0	0	0	0	0	0	0	0.046	0.02	-0.03	-0.003	0.011	0.011	0.007	0.046	0.001	0.008	-0.021	0.003	-0.012	-0.024	0.008	-0.021	0.045	0.016	0.025	0.019	0.029	0.037	-0.023	-0.046
3	1	3	N-Methylperfluorooctanesulfonamide_60_d	N-Methylperfluorooctanesulfonamide	PFAS	EPA_EPAPLT0240E04, 60000 nM	EPAPLT0240E04	60000	DMSO	0	0	0	0	0	0	0	0	0	0	0	0	0	0	0	0	0.007	-0.038	-0.044	-0.098	0.044	-0.08	-0.028	0.062	0.026	-0.092	-0.45	-0.087	-0.122	-0.085	-0.021	-0.062	-0.077	-0.102	-0.1	-0.009	0.049	0.055	-0.087	-0.043
3	1	3	Perfluoropinacol_20_d	Perfluoropinacol	PFAS	EPA_EPAPLT0234A07, 20000 nM	EPAPLT0234A07	20000	DMSO	0	0	0	0	0	0	0	0	0	0	0	0	0	0	0	0	0.053	-0.026	-0.009	-0.16	0.014	-0.039	-0.275	-0.007	-0.008	-0.112	-0.38	-0.186	-0.185	-0.206	-0.206	-0.26	-0.205	-0.124	-0.183	-0.109	-0.072	-0.122	-0.052	-0.139
3	1	3	Perfluoropinacol_20_d	Perfluoropinacol	PFAS	EPA_EPAPLT0234E11, 20000 nM	EPAPLT0234E11	20000	DMSO	0	0	0	0	0	0	0	0	0	0	0	0	0	0	0	0	0.036	-0.051	-0.057	-0.155	-0.015	-0.082	-0.306	-0.044	-0.02	-0.151	-0.502	-0.19	-0.15	-0.153	-0.234	-0.175	-0.246	-0.135	-0.093	-0.098	-0.093	-0.115	-0.024	-0.181
4	1	4	1H,1H,2H,2H-Perfluorohexyl iodide_60_d	1H,1H,2H,2H-Perfluorohexyl iodide	PFAS	EPA_EPAPLT0241A11, 60000 nM	EPAPLT0241A11	60000	DMSO	0	0	0	0	0	0	0	0	0	0	0	0	0	0	0	0	0.024	-0.029	-0.025	0.046	-0.047	-0.005	-0.009	0.049	0.011	-0.059	-0.063	-0.008	0.049	-0.097	-0.06	0.022	-0.03	0.006	-0.03	0.004	-0.015	0.014	0.019	-0.027
4	1	4	1H,1H,7H-Perfluoroheptyl 4-methylbenzenesulfonate_60_d	1H,1H,7H-Perfluoroheptyl 4-methylbenzenesulfonate	PFAS	EPA_EPAPLT0236A09, 60000 nM	EPAPLT0236A09	60000	DMSO	0	0	0	0	0	0	0	0	0	0	0	0	0	0	0	0	-0.055	-0.019	0.04	-0.019	0.004	-0.07	-0.01	-0.049	-0.013	0.024	-0.059	-0.128	-0.143	-0.02	-0.022	0.141	-0.095	-0.066	0.01	0.005	0.017	0.009	0.188	0.085
4	1	4	1H,1H,8H,8H-Perfluorooctane-1,8-diol_60_d	1H,1H,8H,8H-Perfluorooctane-1,8-diol	PFAS	EPA_EPAPLT0237A02, 60000 nM	EPAPLT0237A02	60000	DMSO	0	0	0	0	0	0	0	0	0	0	0	0	0	0	0	0	0.021	-0.011	0.008	0.034	-0.014	0.024	-0.017	0.041	0.02	-0.036	-0.136	-0.033	0.002	0.011	-0.013	0.037	-0.042	-0.028	0.095	0.012	-0.04	0.004	-0.048	-0.09
4	1	4	2H,2H,3H,3H-Perfluorooctanoic acid_60_d	2H,2H,3H,3H-Perfluorooctanoic acid	PFAS	EPA_EPAPLT0233A11, 60000 nM	EPAPLT0233A11	60000	DMSO	0	0	0	0	0	0	0	0	0	0	0	0	0	0	0	0	0.021	-0.041	-0.061	0.028	-0.033	-0.017	-0.037	0.033	-0.022	0.004	-0.008	-0.003	0.007	0.002	-0.061	-0.022	-0.088	0.009	0.037	0.056	-0.074	0.071	0.053	-0.045
4	1	4	3-(Perfluoro-2-butyl)propane-1,2-diol_60_d	3-(Perfluoro-2-butyl)propane-1,2-diol	PFAS	EPA_EPAPLT0238A08, 60000 nM	EPAPLT0238A08	60000	DMSO	0	0	0	0	0	0	0	0	0	0	0	0	0	0	0	0	0.041	-0.005	-0.105	-0.086	-0.01	-0.001	-0.056	0.014	0.002	0.026	-0.01	0.004	0.08	0	-0.014	-0.05	-0.029	0.009	0.021	0.043	0.002	-0.043	-0.066	-0.101
4	1	4	Perfluoro-1-iodohexane_20_d	Perfluoro-1-iodohexane	PFAS	EPA_EPAPLT0243E08, 20000 nM	EPAPLT0243E08	20000	DMSO	1	1	0	0	0	0	0	0	0	0	0	0	0	1	0	0	-0.02	-0.005	-0.013	0.01	0.008	-0.019	0.009	-0.056	-0.003	-0.015	-0.011	-0.015	-0.006	0.004	-0.014	-0.087	-0.027	-0.005	-0.008	-0.008	-0.002	-0.027	0.006	0.034
4	1	4	Perfluoropinacol_6.7_d	Perfluoropinacol	PFAS	EPA_EPAPLT0234A07, 6700 nM	EPAPLT0234A07	6700	DMSO	0	0	0	0	0	0	0	0	0	0	0	0	0	0	0	0	0.083	0.008	-0.018	-0.099	0.007	-0.016	-0.131	0.03	-0.014	-0.043	-0.149	-0.076	-0.074	-0.064	-0.056	-0.032	-0.102	-0.045	-0.036	0.021	-0.005	-0.126	-0.077	0.023
5	1	5	(Perfluorobutyryl)-2-thenoylmethane_2.2_d	(Perfluorobutyryl)-2-thenoylmethane	PFAS	EPA_EPAPLT0247E09, 2200 nM	EPAPLT0247E09	2200	DMSO	0	0	0	0	0	0	0	0	0	0	0	0	0	0	0	0	0.059	0.019	-0.009	0.014	-0.002	0.025	-0.03	0.02	-0.022	-0.007	-0.028	-0.006	0.003	-0.017	-0.033	0.042	0.058	0.004	0.078	0.025	0.001	0.034	0.051	0.02
5	1	5	1,8-Divinylperfluorooctane_20_d	1,8-Divinylperfluorooctane	PFAS	EPA_EPAPLT0237A05, 20000 nM	EPAPLT0237A05	20000	DMSO	0	0	0	0	0	0	0	0	0	0	0	0	0	0	0	0	0.049	-0.011	0.011	0.023	0.008	0.003	0.028	0.035	0.009	0.002	0.009	0.03	0.038	0.025	0.003	-0.08	0.017	0.012	0.047	0.035	-0.034	-0.004	-0.083	0.018
5	1	5	1,8-Divinylperfluorooctane_0.74_d	1,8-Divinylperfluorooctane	PFAS	EPA_EPAPLT0237E10, 740 nM	EPAPLT0237E10	740	DMSO	0	0	0	0	0	0	0	0	0	0	0	0	0	0	0	0	0.03	-0.003	0.01	-0.077	0.036	0.014	-0.023	0.031	0.008	0.005	-0.102	0.017	0.052	-0.012	0.019	-0.068	-0.006	0.014	0.104	0.022	-0.01	-0.005	-0.077	-0.011
5	1	5	1-(Perfluorohexyl)octane_20_d	1-(Perfluorohexyl)octane	PFAS	EPA_EPAPLT0236A08, 20000 nM	EPAPLT0236A08	20000	DMSO	0	0	0	0	0	0	0	0	0	0	0	0	0	0	0	0	0.037	-0.002	-0.023	0.005	0.02	-0.015	0.006	0.014	0.028	0.007	-0.012	-0.018	-0.035	0.019	-0.005	-0.018	0.026	-0.005	0.026	0.026	0.023	0.019	-0.056	-0.055
5	1	5	1H,1H,10H,10H-Perfluorodecane-1,10-diol_2.2_d	1H,1H,10H,10H-Perfluorodecane-1,10-diol	PFAS	EPA_EPAPLT0237E03, 2200 nM	EPAPLT0237E03	2200	DMSO	0	0	0	0	0	0	0	0	0	0	0	0	0	0	0	0	0.031	-0.012	-0.009	-0.022	-0.004	-0.008	0.003	0.068	0	-0.001	-0.134	0.022	0.064	0.036	-0.007	-0.032	-0.042	0.017	0.031	0.018	-0.009	0.027	0.001	-0.009
5	1	5	1H,1H,2H-Perfluorocyclopentane_60_d	1H,1H,2H-Perfluorocyclopentane	PFAS	EPA_EPAPLT0237A10, 60000 nM	EPAPLT0237A10	60000	DMSO	0	0	0	0	0	0	0	0	0	0	0	0	0	0	0	0	0.038	0.001	0.003	-0.052	0.008	-0.016	-0.055	0.04	-0.007	-0.022	-0.028	-0.035	0.004	0.015	0.018	-0.052	0.008	-0.008	0.104	0.023	-0.021	-0.036	-0.006	-0.063
5	1	5	1H,1H,2H-Perfluorocyclopentane_2.2_d	1H,1H,2H-Perfluorocyclopentane	PFAS	EPA_EPAPLT0237E04, 2200 nM	EPAPLT0237E04	2200	DMSO	0	0	0	0	0	0	0	0	0	0	0	0	0	0	0	0	0.009	0.021	0.008	0.004	0.039	-0.004	-0.011	0.055	-0.013	-0.011	-0.092	0.032	0.031	-0.017	-0.001	-0.015	-0.044	0.022	0.003	-0.009	-0.014	-0.043	0.017	0.036
5	1	5	1H,1H,8H,8H-Perfluoro-3,6-dioxaoctane-1,8-diol_60_d	1H,1H,8H,8H-Perfluoro-3,6-dioxaoctane-1,8-diol	PFAS	EPA_EPAPLT0239A02, 60000 nM	EPAPLT0239A02	60000	DMSO	0	0	0	0	0	0	0	0	0	0	0	0	0	0	0	0	0.05	-0.033	0.004	-0.002	-0.011	-0.009	-0.004	0.078	-0.006	-0.025	-0.002	-0.027	0.047	-0.003	0.008	0.094	-0.025	-0.042	0.094	0.012	-0.036	-0.012	-0.016	-0.021
5	1	5	1H,1H,8H,8H-Perfluorooctane-1,8-diol_2.2_d	1H,1H,8H,8H-Perfluorooctane-1,8-diol	PFAS	EPA_EPAPLT0237E07, 2200 nM	EPAPLT0237E07	2200	DMSO	0	0	0	0	0	0	0	0	0	0	0	0	0	0	0	0	0.015	-0.012	0.019	-0.02	0.037	0.025	0.015	0.047	0.012	0.008	-0.102	0.035	0.059	-0.021	0.013	0.004	-0.019	0.026	0.019	0.022	0	0.008	-0.031	-0.045
5	1	5	1H,1H-Heptafluorobutyl epoxide_60_d	1H,1H-Heptafluorobutyl epoxide	PFAS	EPA_EPAPLT0235A11, 60000 nM	EPAPLT0235A11	60000	DMSO	0	0	0	0	0	0	0	0	0	0	0	0	0	0	0	0	0.014	-0.004	-0.114	-0.008	-0.007	0.005	-0.005	0.013	0.012	0.014	-0.021	-0.023	0.055	0.076	0.062	0.078	0.009	-0.015	0.109	-0.008	-0.003	0.042	0.009	0.009
5	1	5	1H,1H-Heptafluorobutyl epoxide_2.2_d	1H,1H-Heptafluorobutyl epoxide	PFAS	EPA_EPAPLT0235E05, 2200 nM	EPAPLT0235E05	2200	DMSO	0	0	0	0	0	0	0	0	0	0	0	0	0	0	0	0	0.019	-0.007	0.003	0.035	0.023	-0.007	0.02	0.023	-0.002	0.023	-0.062	0.023	0.035	0.014	0.026	0.043	0.025	0.015	0.047	0.014	0.04	0.106	0.051	0.025
5	1	5	1H,1H-Perfluoropentylamine_60_d	1H,1H-Perfluoropentylamine	PFAS	EPA_EPAPLT0238A11, 60000 nM	EPAPLT0238A11	60000	DMSO	0	0	0	0	0	0	0	0	0	0	0	0	0	0	0	0	0.041	-0.025	-0.112	-0.054	-0.038	-0.039	-0.045	0.028	-0.004	-0.013	0.019	0.01	0.055	0.057	0.013	0.088	0.034	0.007	0.057	0.075	-0.014	-0.063	-0.036	-0.075
5	1	5	2,2,3,3,4,4,5,5,6,6,7,7,8,8,8-Pentadecafluorooctyl methacrylate_20_d	2,2,3,3,4,4,5,5,6,6,7,7,8,8,8-Pentadecafluorooctyl methacrylate	PFAS	EPA_EPAPLT0237A08, 20000 nM	EPAPLT0237A08	20000	DMSO	0	0	0	0	0	0	0	0	0	0	0	0	0	0	0	0	0.036	0.01	-0.024	-0.041	0.001	0.001	-0.049	0.02	0.008	-0.014	-0.033	-0.026	0.038	-0.002	-0.014	-0.076	-0.021	-0.016	0.072	0.023	-0.041	-0.033	-0.086	-0.029
5	1	5	2,2,3,3-Tetrafluoropropyl acrylate_2.2_d	2,2,3,3-Tetrafluoropropyl acrylate	PFAS	EPA_EPAPLT0235E10, 2200 nM	EPAPLT0235E10	2200	DMSO	0	0	0	0	0	0	0	0	0	0	0	0	0	0	0	0	0.014	-0.009	-0.025	0.033	0.004	-0.02	0.005	-0.002	-0.005	0.037	-0.094	0.001	0.058	0.015	0.046	0.02	0.029	0.006	0.034	-0.012	0.002	0.083	0.059	-0.039
5	1	5	3-(Perfluoro-3-methylbutyl)-1,2-propenoxide_20_d	3-(Perfluoro-3-methylbutyl)-1,2-propenoxide	PFAS	EPA_EPAPLT0236A10, 20000 nM	EPAPLT0236A10	20000	DMSO	0	0	0	0	0	0	0	0	0	0	0	0	0	0	0	0	0.005	-0.01	-0.012	0.021	0.002	-0.002	-0.005	0.018	0.001	0.031	0.028	-0.014	0.031	0.022	0.051	0.022	0.036	-0.024	0.043	0.022	0.024	0.043	-0.037	-0.031
5	1	5	3-(Perfluoroisopropyl)-2-propenoic acid_60_d	3-(Perfluoroisopropyl)-2-propenoic acid	PFAS	EPA_EPAPLT0240A05, 60000 nM	EPAPLT0240A05	60000	DMSO	0	0	0	0	0	0	0	0	0	0	0	0	0	0	0	0	0.033	-0.021	0.016	0.046	0.006	-0.006	0.017	0.051	-0.007	0.017	0.02	0.026	0.005	0.022	0.015	0.029	0.086	0.019	0.042	0	-0.033	-0.05	0.021	-0.073
5	1	5	3-(Perfluorooctyl)propanol_2.2_d	3-(Perfluorooctyl)propanol	PFAS	EPA_EPAPLT0237E09, 2200 nM	EPAPLT0237E09	2200	DMSO	0	0	0	0	0	0	0	0	0	0	0	0	0	0	0	0	0.011	-0.018	0.006	-0.07	0.046	0.016	-0.034	0.047	0.012	0.027	-0.06	0.011	0.089	0.012	0.022	-0.018	-0.023	0.012	0.051	0.016	0.008	0.013	-0.025	-0.056
5	1	5	3:3 Fluorotelomer carboxylic acid_2.2_d	3:3 Fluorotelomer carboxylic acid	PFAS	EPA_EPAPLT0239E10, 2200 nM	EPAPLT0239E10	2200	DMSO	0	0	0	0	0	0	0	0	0	0	0	0	0	0	0	0	-0.002	-0.027	-0.033	0.037	-0.02	0.004	0.002	0.002	0	-0.003	-0.036	-0.01	0.047	-0.002	0.038	0.09	-0.033	-0.002	-0.005	0.017	-0.004	-0.031	-0.011	-0.013
5	1	5	3H,3H-Perfluoro-2,4-hexanedione_60_d	3H,3H-Perfluoro-2,4-hexanedione	PFAS	EPA_EPAPLT0241A07, 60000 nM	EPAPLT0241A07	60000	DMSO	0	0	0	0	0	0	0	0	0	0	0	0	0	0	0	0	0.124	-0.011	-0.001	-0.016	-0.017	0.023	-0.051	0.081	0.004	-0.034	0.007	0.032	0.009	0.008	-0.028	0.043	-0.042	-0.019	0.065	0.034	-0.002	0.008	-0.018	-0.072
5	1	5	3H,3H-Perfluoro-2,4-hexanedione_2.2_d	3H,3H-Perfluoro-2,4-hexanedione	PFAS	EPA_EPAPLT0241E11, 2200 nM	EPAPLT0241E11	2200	DMSO	0	0	0	0	0	0	0	0	0	0	0	0	0	0	0	0	0.026	-0.009	-0.045	0.026	-0.024	0.002	-0.022	0	0.006	0.006	-0.013	-0.014	0.088	-0.013	0.01	0	-0.022	-0.007	-0.023	0.012	0.009	0.067	0.024	-0.058
5	1	5	4H-Perfluorobutanoic acid_60_d	4H-Perfluorobutanoic acid	PFAS	EPA_EPAPLT0245A04, 60000 nM	EPAPLT0245A04	60000	DMSO	0	0	0	0	0	0	0	0	0	0	0	0	0	0	0	0	0.043	0.008	0.001	0.007	0.009	0.038	0.005	0.069	0.013	0.021	-0.033	0.002	0.019	0.002	0.014	-0.039	0.027	0.008	0.047	0.055	0.016	0.001	0.012	-0.007
5	1	5	8:2 Fluorotelomer acrylate_60_d	8:2 Fluorotelomer acrylate	PFAS	EPA_EPAPLT0242A11, 60000 nM	EPAPLT0242A11	60000	DMSO	0	0	0	0	0	0	0	0	0	0	0	0	0	0	0	0	0.03	0.011	0.074	0.001	0.008	0.026	-0.028	0.09	0.023	0.038	-0.012	0.004	0.048	0.044	-0.007	-0.002	-0.113	0.01	0.044	0.044	-0.06	-0.114	0.03	-0.042
5	1	5	9-H-Perfluorononanoic acid_2.2_d	9-H-Perfluorononanoic acid	PFAS	EPA_EPAPLT0236E11, 2200 nM	EPAPLT0236E11	2200	DMSO	0	0	0	0	0	0	0	0	0	0	0	0	0	0	0	0	0.033	-0.037	0.017	0.04	0.013	-0.015	-0.005	0	-0.001	0.014	-0.048	0.004	0.058	0.035	0.097	0.103	0.017	0.021	0.068	-0.003	0.008	0.038	-0.03	-0.042
5	1	5	Bis(1H,1H-perfluoropropyl)amine_60_d	Bis(1H,1H-perfluoropropyl)amine	PFAS	EPA_EPAPLT0242A03, 60000 nM	EPAPLT0242A03	60000	DMSO	0	0	0	0	0	0	0	0	0	0	0	0	0	0	0	0	0.017	-0.024	0.087	0.096	0.005	0.025	-0.003	0.11	0.034	0.036	0.01	0.012	0.008	0.086	0.043	0.014	-0.092	0.011	-0.009	0.023	0.011	0.058	0.104	0.002
5	1	5	Dichloromethyl((perfluorohexyl)ethyl)silane_0.74_d	Dichloromethyl((perfluorohexyl)ethyl)silane	PFAS	EPA_EPAPLT0235E04, 740 nM	EPAPLT0235E04	740	DMSO	0	0	0	0	0	0	0	0	0	0	0	0	0	0	0	0	0.032	-0.021	0.04	0.042	0.007	0.024	0.01	0.011	0.008	0.038	-0.084	0.018	0.024	0.016	0.038	0.045	0.033	0.025	0.063	0.036	0.01	0.081	0.017	-0.002
5	1	5	Ethyl pentafluoropropionyl acetate_60_d	Ethyl pentafluoropropionyl acetate	PFAS	EPA_EPAPLT0235A04, 60000 nM	EPAPLT0235A04	60000	DMSO	0	0	0	0	0	0	0	0	0	0	0	0	0	0	0	0	0.008	-0.01	-0.046	-0.033	-0.013	0.016	0.005	0.044	0.008	0.043	-0.032	-0.014	0.066	-0.006	0.012	0.018	0.037	-0.018	0.083	0	0.005	0.116	0.021	-0.038
5	1	5	Heptafluorobutyramide_60_d	Heptafluorobutyramide	PFAS	EPA_EPAPLT0238A10, 60000 nM	EPAPLT0238A10	60000	DMSO	0	0	0	0	0	0	0	0	0	0	0	0	0	0	0	0	0.028	-0.025	-0.126	-0.095	-0.03	-0.043	-0.084	0.018	-0.012	-0.005	0.026	0.01	0.071	0.032	-0.026	0.029	0.025	0.007	0.028	0.068	0.006	-0.042	-0.058	-0.041
5	1	5	Heptafluorobutyramide_2.2_d	Heptafluorobutyramide	PFAS	EPA_EPAPLT0238E04, 2200 nM	EPAPLT0238E04	2200	DMSO	0	0	0	0	0	0	0	0	0	0	0	0	0	0	0	0	0.035	-0.017	0.073	0.035	-0.043	0.035	0.004	0.037	-0.006	-0.002	-0.05	-0.018	0.048	0.022	0.014	0.02	0.041	-0.02	0.034	0.023	0.003	-0.002	0.019	-0.013
5	1	5	Methyl 2H,2H,3H,3H-perfluoroheptanoate_60_d	Methyl 2H,2H,3H,3H-perfluoroheptanoate	PFAS	EPA_EPAPLT0237A11, 60000 nM	EPAPLT0237A11	60000	DMSO	0	0	0	0	0	0	0	0	0	0	0	0	0	0	0	0	0.048	0.01	-0.013	-0.019	0.014	-0.015	-0.053	0.033	-0.016	-0.014	-0.003	-0.015	0.029	0.006	0.002	-0.024	-0.017	-0.01	0.098	-0.007	-0.023	-0.031	-0.013	-0.07
5	1	5	Pentafluoropropionamide_60_d	Pentafluoropropionamide	PFAS	EPA_EPAPLT0237A07, 60000 nM	EPAPLT0237A07	60000	DMSO	0	0	0	0	0	0	0	0	0	0	0	0	0	0	0	0	0.028	-0.007	-0.014	-0.01	0.018	0.018	-0.059	0.033	0.017	-0.012	0.009	-0.033	0.053	-0.012	0.008	-0.069	-0.002	-0.025	0.094	0.036	-0.026	-0.009	-0.075	-0.011
5	1	5	Pentafluoropropionamide_2.2_d	Pentafluoropropionamide	PFAS	EPA_EPAPLT0237E11, 2200 nM	EPAPLT0237E11	2200	DMSO	0	0	0	0	0	0	0	0	0	0	0	0	0	0	0	0	0.037	0.002	-0.034	-0.08	0.029	0.015	-0.055	0.038	0.007	-0.008	-0.05	0.005	0.059	0.023	0.018	-0.078	-0.007	0.016	0.071	0.012	-0.021	-0.008	-0.065	-0.04
5	1	5	Perfluamine_60_d	Perfluamine	PFAS	EPA_EPAPLT0239A11, 60000 nM	EPAPLT0239A11	60000	DMSO	0	0	0	0	0	0	0	0	0	0	0	0	0	0	0	0	0.053	-0.039	0.018	-0.041	-0.035	0.005	-0.02	0.039	-0.006	-0.03	-0.004	-0.006	0	0	-0.014	0.063	-0.029	0.016	0.024	0.033	-0.064	-0.02	-0.025	-0.041
5	1	5	Perfluoro(4-methoxybutanoic) acid_60_d	Perfluoro(4-methoxybutanoic) acid	PFAS	EPA_EPAPLT0238A09, 60000 nM	EPAPLT0238A09	60000	DMSO	0	0	0	0	0	0	0	0	0	0	0	0	0	0	0	0	0.06	-0.021	-0.107	-0.104	-0.028	-0.02	-0.055	0.04	-0.01	0.013	-0.015	-0.015	0.044	0.041	-0.015	-0.047	0.018	-0.017	0	0.066	-0.002	-0.057	-0.02	-0.113
5	1	5	Perfluoro-1-iodohexane_60_d	Perfluoro-1-iodohexane	PFAS	EPA_EPAPLT0243A03, 60000 nM	EPAPLT0243A03	60000	DMSO	1	1	0	0	0	0	0	0	0	0	0	0	0	1	0	0	0.036	0.033	0.002	0.003	0.013	0.018	0.031	0.092	0.028	0.011	-0.012	-0.017	0.035	0.031	0.062	0.161	0.118	-0.008	0.02	0.024	-0.027	-0.004	0.012	0.03
5	1	5	Perfluoro-1-octanesulfonyl chloride_2.2_d	Perfluoro-1-octanesulfonyl chloride	PFAS	EPA_EPAPLT0242E11, 2200 nM	EPAPLT0242E11	2200	DMSO	0	0	0	0	0	0	0	0	0	0	0	0	0	0	0	0	0.018	0.003	0.038	-0.01	-0.02	0.001	-0.023	0.09	-0.006	0.001	-0.089	-0.021	0.031	0.077	0.025	0.016	-0.061	0.001	0.04	0.055	-0.009	0.009	-0.005	0.04
5	1	5	Perfluoro-2-methyl-3-oxahexanoic acid_60_d	Perfluoro-2-methyl-3-oxahexanoic acid	PFAS	EPA_EPAPLT0239A03, 60000 nM	EPAPLT0239A03	60000	DMSO	0	0	0	0	0	0	0	0	0	0	0	0	0	0	0	0	0.05	-0.025	0.019	0.019	-0.01	-0.007	-0.001	0.054	-0.001	-0.019	0.016	-0.013	0.047	-0.002	-0.007	0.123	0.011	-0.027	0.065	0.026	0.024	0.003	0.004	0.001
5	1	5	Perfluoro-2-methyl-3-oxahexanoic acid_2.2_d	Perfluoro-2-methyl-3-oxahexanoic acid	PFAS	EPA_EPAPLT0239E08, 2200 nM	EPAPLT0239E08	2200	DMSO	0	0	0	0	0	0	0	0	0	0	0	0	0	0	0	0	-0.012	0.005	-0.049	0.024	0.001	0.022	0.015	-0.028	0.026	0.026	-0.017	0.006	0.046	-0.02	-0.006	-0.016	-0.007	-0.019	-0.03	-0.001	0.015	-0.004	0.015	-0.003
5	1	5	Perfluoro-3,6,9-trioxatridecanoic acid_2.2_d	Perfluoro-3,6,9-trioxatridecanoic acid	PFAS	EPA_EPAPLT0246E09, 2200 nM	EPAPLT0246E09	2200	DMSO	0	0	0	0	0	0	0	0	0	0	0	0	0	0	0	0	0.063	-0.022	0.009	-0.025	0.021	0.003	0.013	-0.02	0.004	0.019	-0.052	-0.022	0.013	0.01	-0.015	0.002	0.055	-0.003	0.01	-0.019	0.028	0.002	-0.021	-0.075
5	1	5	Perfluoro-4-isopropoxybutanoic acid_60_d	Perfluoro-4-isopropoxybutanoic acid	PFAS	EPA_EPAPLT0241A09, 60000 nM	EPAPLT0241A09	60000	DMSO	0	0	0	0	0	0	0	0	0	0	0	0	0	0	0	0	0.05	0.001	-0.017	0.002	0.023	0.03	0	0.067	0.013	-0.009	0	0	0.057	-0.014	-0.029	0.025	-0.01	-0.014	0.041	0.07	0.01	0.02	-0.088	-0.057
5	1	5	Perfluorobutanoic acid_60_d	Perfluorobutanoic acid	PFAS	EPA_EPAPLT0239A10, 60000 nM	EPAPLT0239A10	60000	DMSO	0	0	0	0	0	0	0	0	0	0	0	0	0	0	0	0	0.046	-0.03	-0.039	-0.027	-0.047	-0.016	-0.014	0.042	0.003	-0.026	0.054	-0.006	0.056	0.028	-0.01	0.052	-0.036	0.01	0.013	0.026	-0.05	-0.03	-0.018	-0.025
5	1	5	Perfluoroheptanoic acid_60_d	Perfluoroheptanoic acid	PFAS	EPA_EPAPLT0240A02, 60000 nM	EPAPLT0240A02	60000	DMSO	0	0	0	0	0	0	0	0	0	0	0	0	0	0	0	0	0.064	-0.013	0.022	0.056	0.024	0.019	0.014	0.158	0.019	0.067	-0.069	-0.023	0.042	-0.009	0.019	0.096	0.162	-0.009	0.05	0.04	-0.031	-0.042	0.028	-0.107
5	1	5	Perfluorohexanesulfonamide_2.2_d	Perfluorohexanesulfonamide	PFAS	EPA_EPAPLT0243E11, 2200 nM	EPAPLT0243E11	2200	DMSO	0	0	0	0	0	0	0	0	0	0	0	0	0	0	0	0	0.023	0.014	-0.05	0.012	0.031	0.02	-0.029	0.064	-0.008	0.007	-0.053	-0.006	0.089	0	0.001	0.065	0.032	0.005	0.064	0.03	-0.063	-0.01	-0.043	0.044
5	1	5	Perfluorooctanesulfonamide_2.2_d	Perfluorooctanesulfonamide	PFAS	EPA_EPAPLT0235E07, 2200 nM	EPAPLT0235E07	2200	DMSO	0	0	0	0	0	0	0	0	0	0	0	0	0	0	0	0	0.042	-0.002	0.032	-0.035	0.007	0.026	0.014	0.021	0.026	-0.002	-0.063	0.039	0.041	0.002	0.021	0.01	0.042	0.027	0.038	0.042	0.044	0.064	0.04	-0.055
5	1	5	Perfluorooctanoic acid_60_d	Perfluorooctanoic acid	PFAS	EPA_EPAPLT0242A02, 60000 nM	EPAPLT0242A02	60000	DMSO	0	0	0	0	0	0	0	0	0	0	0	0	0	0	0	0	0.064	-0.06	0.016	0.057	0.013	0.067	-0.041	0.158	0.042	0.046	-0.066	-0.07	-0.017	0.072	0.011	0.064	-0.117	-0.016	0.044	0.068	-0.014	0.021	0.054	-0.066
5	1	5	Perfluoropentanamide_2.2_d	Perfluoropentanamide	PFAS	EPA_EPAPLT0238E09, 2200 nM	EPAPLT0238E09	2200	DMSO	0	0	0	0	0	0	0	0	0	0	0	0	0	0	0	0	0	0.009	-0.035	-0.052	-0.011	0.001	-0.038	0.041	0.003	0.022	-0.059	-0.051	0.058	0.035	0.003	-0.01	0.037	-0.032	0.015	0.077	0.005	-0.05	0.002	-0.075
5	1	5	Perfluoropinacol_2.2_d	Perfluoropinacol	PFAS	EPA_EPAPLT0234E11, 2200 nM	EPAPLT0234E11	2200	DMSO	0	0	0	0	0	0	0	0	0	0	0	0	0	0	0	0	0.056	0	-0.033	-0.024	0.012	0.004	-0.06	0.028	0.004	0.005	-0.02	0.003	0.049	0.024	-0.012	0.043	-0.053	-0.002	0.093	0.021	0.023	0.004	-0.045	-0.044
5	1	5	Perfluoropropanoic acid_60_d	Perfluoropropanoic acid	PFAS	EPA_EPAPLT0245A03, 60000 nM	EPAPLT0245A03	60000	DMSO	0	0	0	0	0	0	0	0	0	0	0	0	0	0	0	0	0.095	0.005	0.018	0.004	0.031	0.02	0.003	0.059	0.021	0.019	-0.11	-0.008	0.056	-0.027	0.01	0.029	0.02	0.016	0.019	0.067	0.01	0.017	0.029	-0.005
5	1	5	Tetrafluorosuccinic acid_60_d	Tetrafluorosuccinic acid	PFAS	EPA_EPAPLT0235A07, 60000 nM	EPAPLT0235A07	60000	DMSO	0	0	0	0	0	0	0	0	0	0	0	0	0	0	0	0	0.005	0.002	-0.044	-0.01	0.003	-0.003	0.004	0.034	0.023	0.018	-0.041	-0.033	0.055	0.044	0.061	0.01	0.027	-0.026	0.083	0.021	-0.011	0.007	-0.012	-0.017
5	1	5	Tetrafluorosuccinic acid_2.2_d	Tetrafluorosuccinic acid	PFAS	EPA_EPAPLT0235E11, 2200 nM	EPAPLT0235E11	2200	DMSO	0	0	0	0	0	0	0	0	0	0	0	0	0	0	0	0	0.03	-0.013	0.01	0.027	-0.001	0.013	-0.013	-0.017	-0.021	0.024	-0.049	-0.01	-0.009	-0.016	0.054	0.064	0.017	0.003	0.047	-0.015	-0.006	0.078	0.069	-0.04
5	1	5	tris(Trifluoroethoxy)methane_2.2_d	tris(Trifluoroethoxy)methane	PFAS	EPA_EPAPLT0238E10, 2200 nM	EPAPLT0238E10	2200	DMSO	0	0	0	0	0	0	0	0	0	0	0	0	0	0	0	0	0.034	-0.002	-0.036	-0.034	-0.011	0.006	-0.058	0.037	-0.012	0.013	-0.028	-0.006	0.072	0.037	-0.015	0.074	0.069	0.001	0.01	0.087	0.011	-0.056	-0.037	-0.063
6	1	6	((2,2,3,3-Tetrafluoropropoxy)methyl)oxirane_2.2_d	((2,2,3,3-Tetrafluoropropoxy)methyl)oxirane	PFAS	EPA_EPAPLT0234E07, 2200 nM	EPAPLT0234E07	2200	DMSO	0	0	0	0	0	0	0	0	0	0	0	0	0	0	0	0	0.027	-0.015	0.01	0.038	0.015	0.019	0.011	0.028	0.017	0.025	-0.053	0.002	0.063	0.052	0	0.031	0.006	0.012	0.058	0.008	0.022	0.008	0.006	-0.027
6	1	6	((Perfluorooctyl)ethyl)phosphonic acid_2.2_d	((Perfluorooctyl)ethyl)phosphonic acid	PFAS	EPA_EPAPLT0240E03, 2200 nM	EPAPLT0240E03	2200	DMSO	0	0	0	0	0	0	0	0	0	0	0	0	0	0	0	0	0.047	-0.002	0.012	0.038	0.02	0.007	0.003	0.062	0.012	0.04	-0.132	-0.011	0.034	0.03	-0.009	-0.03	0.003	-0.019	-0.004	0.029	0.014	0.008	0.009	-0.118
6	1	6	1,6-Diiodoperfluorohexane_2.2_d	1,6-Diiodoperfluorohexane	PFAS	EPA_EPAPLT0237E08, 2200 nM	EPAPLT0237E08	2200	DMSO	0	0	0	0	0	0	0	0	0	0	0	0	0	0	0	0	0.009	-0.018	-0.021	-0.04	0.038	0.018	-0.021	0.046	0.006	-0.011	-0.004	0.038	0.043	-0.001	0.029	-0.012	-0.011	0.02	0.09	0.012	-0.005	-0.011	-0.049	-0.032
6	1	6	1-(Perfluorohexyl)octane_0.74_d	1-(Perfluorohexyl)octane	PFAS	EPA_EPAPLT0236E02, 740 nM	EPAPLT0236E02	740	DMSO	0	0	0	0	0	0	0	0	0	0	0	0	0	0	0	0	0.032	-0.007	0.02	-0.001	0.013	-0.01	-0.017	0.025	0.013	0.022	-0.085	0.011	0.109	0.035	0.025	0.011	0.015	0.043	0.098	0.045	0.021	0.027	0.065	-0.006
6	1	6	1-Iodo-1H,1H,2H,2H-perfluorononane_0.74_d	1-Iodo-1H,1H,2H,2H-perfluorononane	PFAS	EPA_EPAPLT0236E07, 740 nM	EPAPLT0236E07	740	DMSO	0	0	0	0	0	0	0	0	0	0	0	0	0	0	0	0	0.042	-0.011	0.002	0.016	0	0.016	0.007	0.03	0.001	0.013	-0.052	0.031	0.085	0.043	0.047	0.019	0.031	0.035	0.053	0.027	-0.014	0.022	-0.01	-0.001
6	1	6	1H,1H,11H,11H-Perfluorotetraethylene glycol_2.2_d	1H,1H,11H,11H-Perfluorotetraethylene glycol	PFAS	EPA_EPAPLT0235E02, 2200 nM	EPAPLT0235E02	2200	DMSO	0	0	0	0	0	0	0	0	0	0	0	0	0	0	0	0	0.047	0.005	0.002	0.053	0.015	0.016	0.04	0.051	0.009	0.029	-0.109	0.014	0.063	0.016	0.087	0.064	0.061	0.017	0.109	0.051	0.025	0.105	0.009	-0.05
6	1	6	1H,1H,2H,2H-Perfluorohexyl iodide_2.2_d	1H,1H,2H,2H-Perfluorohexyl iodide	PFAS	EPA_EPAPLT0241E05, 2200 nM	EPAPLT0241E05	2200	DMSO	0	0	0	0	0	0	0	0	0	0	0	0	0	0	0	0	0.029	0.006	0.025	0.012	0.01	-0.03	-0.003	0.023	0.01	0.008	-0.038	0.002	0.049	0.03	0	-0.026	0.034	-0.005	0.06	-0.007	-0.008	0.005	0.022	0.035
6	1	6	1H,1H,5H-Perfluoropentanol_60_d	1H,1H,5H-Perfluoropentanol	PFAS	EPA_EPAPLT0245A02, 60000 nM	EPAPLT0245A02	60000	DMSO	0	0	0	0	0	0	0	0	0	0	0	0	0	0	0	0	0.074	0.01	0.027	0.027	0.029	0.007	-0.019	0.099	0.011	0.055	-0.099	-0.023	0.078	-0.01	0.033	0.054	0.031	0.01	0.091	0.035	0.012	0.03	0.038	0.025
6	1	6	1H,1H,7H-Dodecafluoro-1-heptanol_2.2_d	1H,1H,7H-Dodecafluoro-1-heptanol	PFAS	EPA_EPAPLT0239E02, 2200 nM	EPAPLT0239E02	2200	DMSO	0	0	0	0	0	0	0	0	0	0	0	0	0	0	0	0	0.029	0.002	0.002	0.036	0.002	-0.003	0.014	0.058	0.004	0.003	-0.074	0.009	0.039	0.033	0.027	0.106	-0.041	-0.008	0.072	0.02	-0.01	0.063	-0.007	0.005
6	1	6	1H,1H,7H-Perfluoroheptyl 4-methylbenzenesulfonate_2.2_d	1H,1H,7H-Perfluoroheptyl 4-methylbenzenesulfonate	PFAS	EPA_EPAPLT0236E03, 2200 nM	EPAPLT0236E03	2200	DMSO	0	0	0	0	0	0	0	0	0	0	0	0	0	0	0	0	0.035	-0.044	0.025	-0.005	0.005	-0.009	-0.012	0.041	0.013	0.025	-0.086	0.035	0.071	0.03	0.104	0.039	0.017	0.039	0.096	0.041	0.001	0.017	0.036	0.043
6	1	6	1H,1H,8H,8H-Perfluoro-3,6-dioxaoctane-1,8-diol_2.2_d	1H,1H,8H,8H-Perfluoro-3,6-dioxaoctane-1,8-diol	PFAS	EPA_EPAPLT0239E07, 2200 nM	EPAPLT0239E07	2200	DMSO	0	0	0	0	0	0	0	0	0	0	0	0	0	0	0	0	0.024	0.012	-0.032	0.013	-0.011	-0.001	-0.006	0.02	0.005	0.023	-0.085	-0.003	0.082	-0.023	0.038	-0.009	0.004	0.017	-0.026	0.015	0.01	0.033	0.002	0.036
6	1	6	1H,1H-Perfluoro-3,6,9-trioxadecan-1-ol_2.2_d	1H,1H-Perfluoro-3,6,9-trioxadecan-1-ol	PFAS	EPA_EPAPLT0239E03, 2200 nM	EPAPLT0239E03	2200	DMSO	0	0	0	0	0	0	0	0	0	0	0	0	0	0	0	0	0.044	-0.028	0.038	0.039	-0.017	-0.021	-0.014	0.047	-0.013	-0.011	-0.071	-0.01	0.035	-0.004	0.038	0.032	0.04	-0.019	0.023	0.02	-0.009	0.046	0.013	0.02
6	1	6	1H,1H-Perfluoropentylamine_2.2_d	1H,1H-Perfluoropentylamine	PFAS	EPA_EPAPLT0238E05, 2200 nM	EPAPLT0238E05	2200	DMSO	0	0	0	0	0	0	0	0	0	0	0	0	0	0	0	0	0.002	-0.006	0.057	0.028	-0.015	0.03	-0.014	0.033	0.005	0.003	-0.095	-0.001	0.054	-0.013	0.014	0.002	0.027	-0.013	0.013	0.023	-0.028	0.035	-0.018	0.011
6	1	6	2,2,3,3,4,4,5,5,6,6,7,7,8,8,8-Pentadecafluorooctyl methacrylate_0.74_d	2,2,3,3,4,4,5,5,6,6,7,7,8,8,8-Pentadecafluorooctyl methacrylate	PFAS	EPA_EPAPLT0237E02, 740 nM	EPAPLT0237E02	740	DMSO	0	0	0	0	0	0	0	0	0	0	0	0	0	0	0	0	0.028	-0.007	-0.027	-0.004	0.037	0.016	-0.003	0.073	0.001	-0.016	-0.093	0.036	0.076	0.025	0.034	0.037	0.008	0.01	0.084	0.021	-0.018	0.037	0.031	0.007
6	1	6	2,2-Difluoroethyl triflate_60_d	2,2-Difluoroethyl triflate	PFAS	EPA_EPAPLT0245A08, 60000 nM	EPAPLT0245A08	60000	DMSO	0	0	0	0	0	0	0	0	0	0	0	0	0	0	0	0	0.021	0.007	0.012	-0.059	-0.009	0.023	-0.017	0.058	0.009	-0.005	-0.008	0.001	0.033	-0.026	0.016	-0.028	0.004	0.002	0.042	-0.008	0.015	0.015	-0.004	-0.046
6	1	6	2-(Perfluorobutyl)ethyl acrylate_2.2_d	2-(Perfluorobutyl)ethyl acrylate	PFAS	EPA_EPAPLT0236E09, 2200 nM	EPAPLT0236E09	2200	DMSO	0	0	0	0	0	0	0	0	0	0	0	0	0	0	0	0	0.013	-0.019	0.011	0.033	0.02	0.004	0.029	0.022	-0.002	0.032	-0.058	0.014	0.058	0.026	0.007	0.002	0.041	0.034	0.032	0.019	0.002	0.05	-0.037	-0.04
6	1	6	2-(Perfluorohexyl)ethylphosphonic acid_60_d	2-(Perfluorohexyl)ethylphosphonic acid	PFAS	EPA_EPAPLT0242A10, 60000 nM	EPAPLT0242A10	60000	DMSO	0	0	0	0	0	0	0	0	0	0	0	0	0	0	0	0	0.057	0.049	0.121	0.118	-0.013	0.016	-0.045	0.076	0.028	0.023	-0.044	0.014	0.017	0.013	-0.008	-0.044	-0.042	0.022	0.017	0.003	-0.027	0.009	0.083	0.001
6	1	6	2-(Perfluorohexyl)ethylphosphonic acid_2.2_d	2-(Perfluorohexyl)ethylphosphonic acid	PFAS	EPA_EPAPLT0242E04, 2200 nM	EPAPLT0242E04	2200	DMSO	0	0	0	0	0	0	0	0	0	0	0	0	0	0	0	0	0.021	-0.011	0.02	0.096	0.031	0.019	0.02	0.077	0.004	0.018	-0.084	-0.022	0.042	0.076	0.024	-0.008	-0.041	-0.014	0.032	0.033	0.016	0.119	0.097	0
6	1	6	2-Aminohexafluoropropan-2-ol_60_d	2-Aminohexafluoropropan-2-ol	PFAS	EPA_EPAPLT0238A02, 60000 nM	EPAPLT0238A02	60000	DMSO	0	0	0	0	0	0	0	0	0	0	0	0	0	0	0	0	0.046	-0.009	0.021	0.1	-0.025	-0.004	0.004	0.036	0.013	-0.028	-0.061	-0.045	0.035	0.071	0.009	0.082	0.073	-0.021	0.061	0.006	-0.055	0.067	-0.023	-0.068
6	1	6	2-Aminohexafluoropropan-2-ol_2.2_d	2-Aminohexafluoropropan-2-ol	PFAS	EPA_EPAPLT0238E07, 2200 nM	EPAPLT0238E07	2200	DMSO	0	0	0	0	0	0	0	0	0	0	0	0	0	0	0	0	0.04	-0.018	0.039	0.019	-0.021	0.038	0.037	0.039	0.001	0.018	-0.077	0.001	0.069	-0.001	0.014	-0.025	0.014	0.005	0.006	0.042	0.003	-0.006	0.02	-0.004
6	1	6	2H,2H,3H,3H-Perfluorooctanoic acid_2.2_d	2H,2H,3H,3H-Perfluorooctanoic acid	PFAS	EPA_EPAPLT0233E05, 2200 nM	EPAPLT0233E05	2200	DMSO	0	0	0	0	0	0	0	0	0	0	0	0	0	0	0	0	0.018	0.017	0.036	0.047	-0.008	0.012	0.022	0.071	0.007	0.011	-0.046	0.007	0.024	0.041	0.04	0.044	0.024	0.006	0.038	0.006	0.028	0.12	0.071	0.064
6	1	6	3-(Perfluoro-2-butyl)propane-1,2-diol_2.2_d	3-(Perfluoro-2-butyl)propane-1,2-diol	PFAS	EPA_EPAPLT0238E02, 2200 nM	EPAPLT0238E02	2200	DMSO	0	0	0	0	0	0	0	0	0	0	0	0	0	0	0	0	0.045	-0.019	0.021	0.054	-0.023	0.015	0.008	0.049	-0.002	0.007	-0.101	-0.023	0.054	0.043	-0.002	0.038	0.062	0.002	0.077	0.028	-0.039	-0.023	-0.005	-0.059
6	1	6	3-(Perfluoro-3-methylbutyl)-1,2-propenoxide_0.74_d	3-(Perfluoro-3-methylbutyl)-1,2-propenoxide	PFAS	EPA_EPAPLT0236E04, 740 nM	EPAPLT0236E04	740	DMSO	0	0	0	0	0	0	0	0	0	0	0	0	0	0	0	0	0.046	-0.011	0.01	0.001	0.007	-0.005	-0.003	0.014	0.005	0.03	-0.076	0.033	0.105	0.032	0.06	0.018	0.013	0.029	0.04	0.041	-0.007	0.04	0.038	-0.001
6	1	6	3-(Perfluorohexyl)-1,2-epoxypropane_60_d	3-(Perfluorohexyl)-1,2-epoxypropane	PFAS	EPA_EPAPLT0240A07, 60000 nM	EPAPLT0240A07	60000	DMSO	0	0	0	0	0	0	0	0	0	0	0	0	0	0	0	0	0.043	-0.032	-0.01	0.001	-0.007	-0.036	0.04	0.065	0.006	0.014	-0.013	0.025	0.026	0.001	-0.01	0.025	0.092	0.031	0.027	0.008	-0.034	-0.059	0.029	-0.015
6	1	6	3-(Perfluorohexyl)-1,2-epoxypropane_2.2_d	3-(Perfluorohexyl)-1,2-epoxypropane	PFAS	EPA_EPAPLT0240E11, 2200 nM	EPAPLT0240E11	2200	DMSO	0	0	0	0	0	0	0	0	0	0	0	0	0	0	0	0	0.047	-0.03	-0.035	-0.028	0.002	-0.008	0.044	0.026	0.014	0.021	-0.032	0.01	0.05	-0.004	0.01	-0.021	0.121	0.003	-0.006	0.02	-0.008	-0.033	-0.017	-0.14
6	1	6	3-(Perfluoroisopropyl)-2-propenoic acid_2.2_d	3-(Perfluoroisopropyl)-2-propenoic acid	PFAS	EPA_EPAPLT0240E10, 2200 nM	EPAPLT0240E10	2200	DMSO	0	0	0	0	0	0	0	0	0	0	0	0	0	0	0	0	0.043	-0.015	-0.011	-0.048	0.006	0.007	0.069	0	0.023	0.017	-0.1	-0.013	0.042	0.014	0.01	-0.021	0.11	0.001	-0.015	0.01	0	-0.04	0.029	-0.02
6	1	6	3-(Perfluoropropyl)propanol_60_d	3-(Perfluoropropyl)propanol	PFAS	EPA_EPAPLT0240A03, 60000 nM	EPAPLT0240A03	60000	DMSO	0	0	0	0	0	0	0	0	0	0	0	0	0	0	0	0	0.034	-0.029	0.018	0.012	-0.002	0.006	-0.022	0.069	-0.002	0.019	0.004	0.022	0.031	0.039	0.03	0.047	0.048	0.014	0.053	-0.011	-0.031	-0.025	-0.026	-0.099
6	1	6	3-(Perfluoropropyl)propanol_2.2_d	3-(Perfluoropropyl)propanol	PFAS	EPA_EPAPLT0240E08, 2200 nM	EPAPLT0240E08	2200	DMSO	0	0	0	0	0	0	0	0	0	0	0	0	0	0	0	0	0.031	0.001	0.006	-0.035	0.009	0.015	0.03	-0.003	0.014	0.006	-0.047	0.016	0.037	0.018	0.035	-0.006	0.083	0.009	-0.026	0.002	-0.001	-0.037	0.02	0.028
6	1	6	3H-Perfluoro-2,2,4,4-tetrahydroxypentane_2.2_d	3H-Perfluoro-2,2,4,4-tetrahydroxypentane	PFAS	EPA_EPAPLT0238E11, 2200 nM	EPAPLT0238E11	2200	DMSO	0	0	0	0	0	0	0	0	0	0	0	0	0	0	0	0	0.028	-0.024	-0.04	-0.045	-0.021	0.003	-0.057	0.044	-0.001	0	-0.022	-0.032	0.04	0.041	-0.016	0.047	0.082	0	0.022	0.075	-0.005	-0.05	-0.145	-0.128
6	1	6	4,4-bis(Trifluoromethyl)-4-fluoropropanoic acid_2.2_d	4,4-bis(Trifluoromethyl)-4-fluoropropanoic acid	PFAS	EPA_EPAPLT0232E05, 2200 nM	EPAPLT0232E05	2200	DMSO	0	0	0	0	0	0	0	0	0	0	0	0	0	0	0	0	0.007	0.011	0.049	-0.004	0.013	0.012	0.073	0.011	0.016	0.015	0.022	-0.003	0.066	0.006	0.015	0.013	0.024	0.007	-0.005	0.047	0.014	0.04	0.039	0.06
6	1	6	4:4 Fluorotelomer alcohol_60_d	4:4 Fluorotelomer alcohol	PFAS	EPA_EPAPLT0241A10, 60000 nM	EPAPLT0241A10	60000	DMSO	0	0	0	0	0	0	0	0	0	0	0	0	0	0	0	0	0.016	0.001	-0.061	0.022	-0.035	0.019	0.013	0.006	0.009	-0.017	0.029	0.032	0.062	-0.017	0.007	0.008	-0.01	0.015	0.013	0.002	0.017	0.013	-0.026	-0.061
6	1	6	4:4 Fluorotelomer alcohol_2.2_d	4:4 Fluorotelomer alcohol	PFAS	EPA_EPAPLT0241E04, 2200 nM	EPAPLT0241E04	2200	DMSO	0	0	0	0	0	0	0	0	0	0	0	0	0	0	0	0	0.049	-0.03	0.042	0.052	0.005	-0.032	-0.038	0.051	0.014	0.051	-0.069	-0.02	0.038	0.07	0.034	-0.021	-0.028	-0.002	0.077	0.002	0.016	0.009	0.015	-0.011
6	1	6	6:2 Fluorotelomer alcohol_2.2_d	6:2 Fluorotelomer alcohol	PFAS	EPA_EPAPLT0241E02, 2200 nM	EPAPLT0241E02	2200	DMSO	0	0	0	0	0	0	0	0	0	0	0	0	0	0	0	0	0.058	0.007	-0.047	0.054	0.001	-0.065	-0.066	0.057	0.014	0.04	-0.058	-0.023	0.075	0.098	0.005	-0.008	-0.023	-0.009	0.001	0.031	0.002	-0.02	0	-0.068
6	1	6	8:2 Fluorotelomer acrylate_2.2_d	8:2 Fluorotelomer acrylate	PFAS	EPA_EPAPLT0242E05, 2200 nM	EPAPLT0242E05	2200	DMSO	0	0	0	0	0	0	0	0	0	0	0	0	0	0	0	0	0.009	-0.013	0.016	0.041	0.022	0.036	0.012	0.067	0	0.035	-0.055	-0.009	0.015	0.078	0.019	-0.037	-0.078	0	0.016	0.025	-0.005	0.097	0.054	0.054
6	1	6	8:2 Fluorotelomer alcohol_2.2_d	8:2 Fluorotelomer alcohol	PFAS	EPA_EPAPLT0242E03, 2200 nM	EPAPLT0242E03	2200	DMSO	0	0	0	0	0	0	0	0	0	0	0	0	0	0	0	0	0.014	-0.047	0.027	0.078	0.008	0.037	-0.001	0.085	0.003	0.029	-0.075	-0.036	0.044	0.104	0.021	-0.008	-0.076	-0.019	0.036	0.032	-0.013	0.054	0.034	-0.037
6	1	6	8:2 Fluorotelomer methacrylate_0.74_d	8:2 Fluorotelomer methacrylate	PFAS	EPA_EPAPLT0232E09, 740 nM	EPAPLT0232E09	740	DMSO	0	0	0	0	0	0	0	0	0	0	0	0	0	0	0	0	-0.016	-0.001	-0.021	0.033	-0.01	-0.013	0.034	0.044	0.005	0.003	-0.016	-0.005	0.034	0.014	0.008	0.022	0.021	0.004	0.037	0.035	-0.021	0.007	-0.004	-0.008
6	1	6	8:2 Fluorotelomer sulfonic acid_2.2_d	8:2 Fluorotelomer sulfonic acid	PFAS	EPA_EPAPLT0233E02, 2200 nM	EPAPLT0233E02	2200	DMSO	0	0	0	0	0	0	0	0	0	0	0	0	0	0	0	0	0.022	0.031	-0.005	-0.011	-0.009	0.011	0.026	0.071	0.008	0.004	-0.047	-0.016	0.041	0	0.014	-0.022	0.004	-0.004	-0.009	0.038	0.048	0.069	0.015	0.003
6	1	6	Bis(1H,1H-perfluoropropyl)amine_2.2_d	Bis(1H,1H-perfluoropropyl)amine	PFAS	EPA_EPAPLT0242E08, 2200 nM	EPAPLT0242E08	2200	DMSO	0	0	0	0	0	0	0	0	0	0	0	0	0	0	0	0	0.015	0.009	0.043	0.029	0.013	0.005	0.001	0.062	-0.001	0.018	-0.091	0.004	0.029	0.102	0.007	-0.041	-0.062	0.013	0.018	0.015	-0.025	-0.018	0	0.025
6	1	6	Dimethoxymethyl((perfluorohexyl)ethyl)silane_0.74_d	Dimethoxymethyl((perfluorohexyl)ethyl)silane	PFAS	EPA_EPAPLT0236E10, 740 nM	EPAPLT0236E10	740	DMSO	0	0	0	0	0	0	0	0	0	0	0	0	0	0	0	0	0.039	-0.026	0.015	0.039	0.001	0.01	-0.005	0.01	0.014	0.01	-0.075	0.031	0.055	0.063	0.032	0.044	0.046	0.014	0.055	0.013	0.003	0.055	0.007	-0.034
6	1	6	Ethyl pentafluoropropionyl acetate_2.2_d	Ethyl pentafluoropropionyl acetate	PFAS	EPA_EPAPLT0235E09, 2200 nM	EPAPLT0235E09	2200	DMSO	0	0	0	0	0	0	0	0	0	0	0	0	0	0	0	0	0.006	-0.009	0.032	0.021	0.006	0	0.017	0.011	0.002	0.028	-0.06	0.024	0.032	-0.01	0.024	0.026	0.032	0.025	0.025	-0.011	0.004	0.066	0.009	0.013
6	1	6	Methyl 2H,2H,3H,3H-perfluoroheptanoate_2.2_d	Methyl 2H,2H,3H,3H-perfluoroheptanoate	PFAS	EPA_EPAPLT0237E05, 2200 nM	EPAPLT0237E05	2200	DMSO	0	0	0	0	0	0	0	0	0	0	0	0	0	0	0	0	0.01	-0.022	-0.007	-0.046	0.013	-0.009	-0.018	0.041	-0.004	-0.004	-0.079	0.03	0.038	-0.03	0.011	0.002	-0.01	0.019	0.048	0.029	0.003	0.007	0.036	0.054
6	1	6	Methyl 3H-perfluoroisopropyl ether_2.2_d	Methyl 3H-perfluoroisopropyl ether	PFAS	EPA_EPAPLT0232E11, 2200 nM	EPAPLT0232E11	2200	DMSO	0	0	0	0	0	0	0	0	0	0	0	0	0	0	0	0	0.004	-0.015	-0.023	-0.026	-0.013	-0.013	0.055	0.069	0.007	-0.007	-0.039	-0.005	0.065	0	0.008	0.015	0.062	0.012	0.116	0.076	0.021	0.089	0.073	-0.004
6	1	6	N-Ethyl-N-(2-hydroxyethyl)perfluorooctanesulfonamide_2.2_d	N-Ethyl-N-(2-hydroxyethyl)perfluorooctanesulfonamide	PFAS	EPA_EPAPLT0233E08, 2200 nM	EPAPLT0233E08	2200	DMSO	0	0	0	0	0	0	0	0	0	0	0	0	0	0	0	0	0.031	-0.02	0.053	0.015	0.017	0.035	-0.012	0.051	0.009	0.014	-0.173	-0.042	0.029	0.04	0.066	-0.003	-0.024	-0.036	-0.007	0.011	-0.013	0.088	0.068	0.023
6	1	6	N-Methyl-N-trimethylsilylheptafluorobutyramide_60_d	N-Methyl-N-trimethylsilylheptafluorobutyramide	PFAS	EPA_EPAPLT0236A03, 60000 nM	EPAPLT0236A03	60000	DMSO	0	0	0	0	0	0	0	0	0	0	0	0	0	0	0	0	0.012	0.011	-0.005	0.003	0.023	0.028	-0.004	0.019	0.013	0.052	-0.001	0	0.097	0.014	0.023	0.035	0.019	-0.011	0.049	0.016	0.025	-0.028	0.064	-0.015
6	1	6	N-Methyl-N-trimethylsilylheptafluorobutyramide_2.2_d	N-Methyl-N-trimethylsilylheptafluorobutyramide	PFAS	EPA_EPAPLT0236E08, 2200 nM	EPAPLT0236E08	2200	DMSO	0	0	0	0	0	0	0	0	0	0	0	0	0	0	0	0	0.026	-0.028	0.014	0.033	-0.014	0.004	-0.013	0.011	-0.003	0.012	-0.006	0.02	0.071	0.041	0.074	0.007	0.035	0.035	0.034	0.014	0	0.03	-0.029	-0.044
6	1	6	N-Methylperfluorooctanesulfonamide_2.2_d	N-Methylperfluorooctanesulfonamide	PFAS	EPA_EPAPLT0240E04, 2200 nM	EPAPLT0240E04	2200	DMSO	0	0	0	0	0	0	0	0	0	0	0	0	0	0	0	0	0.038	0.003	0.018	0.002	0.005	0.022	0.032	0.066	0.013	0.017	-0.069	0.017	0.061	0.036	0.035	0.022	0.045	-0.004	0.032	0.024	0.018	-0.011	0.015	-0.068
6	1	6	Octafluoroadipamide_60_d	Octafluoroadipamide	PFAS	EPA_EPAPLT0242A08, 60000 nM	EPAPLT0242A08	60000	DMSO	0	0	0	0	0	0	0	0	0	0	0	0	0	0	0	0	0.039	0.056	0.057	0.047	-0.012	0.023	-0.021	0.038	0.032	0.034	0.036	0.016	0.013	-0.037	0.036	-0.029	-0.061	0.006	0.001	0.033	-0.007	-0.004	0.075	0.002
6	1	6	Octafluoroadipamide_2.2_d	Octafluoroadipamide	PFAS	EPA_EPAPLT0242E02, 2200 nM	EPAPLT0242E02	2200	DMSO	0	0	0	0	0	0	0	0	0	0	0	0	0	0	0	0	0.032	-0.074	0.107	0.067	0.002	0.011	-0.01	0.11	0.009	0.033	-0.027	-0.043	0.054	0.094	0.02	0.069	-0.05	0.001	0.044	0.04	-0.007	0.043	0.029	-0.022
6	1	6	Octafluoroadipic acid_60_d	Octafluoroadipic acid	PFAS	EPA_EPAPLT0238A03, 60000 nM	EPAPLT0238A03	60000	DMSO	0	0	0	0	0	0	0	0	0	0	0	0	0	0	0	0	0.039	0.005	0.055	0.052	-0.016	-0.015	0.001	0.039	0.012	-0.002	0.014	-0.018	0.047	0.035	0.005	0.035	0.039	-0.008	0.045	0.015	-0.051	0.016	0.027	-0.02
6	1	6	Octafluoroadipic acid_2.2_d	Octafluoroadipic acid	PFAS	EPA_EPAPLT0238E08, 2200 nM	EPAPLT0238E08	2200	DMSO	0	0	0	0	0	0	0	0	0	0	0	0	0	0	0	0	0.004	0.005	0.001	0.035	-0.004	0.009	-0.021	0.033	0.01	0.023	-0.015	-0.011	0.05	0.02	0.008	0	0.031	-0.023	-0.002	0.066	0.023	-0.031	-0.031	-0.072
6	1	6	Perfluamine_2.2_d	Perfluamine	PFAS	EPA_EPAPLT0239E05, 2200 nM	EPAPLT0239E05	2200	DMSO	0	0	0	0	0	0	0	0	0	0	0	0	0	0	0	0	0.02	0.001	0.014	0.037	-0.018	-0.02	-0.003	0.014	0.004	-0.011	-0.005	-0.006	0.038	-0.021	-0.009	0.054	-0.011	0.035	0.003	0.015	0.026	0.005	-0.002	0.003
6	1	6	Perfluoro(2-(2-propoxypropoxy)-1H,1H-propan-1-ol)_0.74_d	Perfluoro(2-(2-propoxypropoxy)-1H,1H-propan-1-ol)	PFAS	EPA_EPAPLT0236E05, 740 nM	EPAPLT0236E05	740	DMSO	0	0	0	0	0	0	0	0	0	0	0	0	0	0	0	0	0.028	-0.015	0.011	-0.009	0.003	0	-0.01	0.002	0.002	0.015	-0.044	0.018	0.046	0.027	0.039	0.054	0.01	0.025	0.035	0.019	-0.007	0.05	0.034	0
6	1	6	Perfluoro(4-methoxybutanoic) acid_2.2_d	Perfluoro(4-methoxybutanoic) acid	PFAS	EPA_EPAPLT0238E03, 2200 nM	EPAPLT0238E03	2200	DMSO	0	0	0	0	0	0	0	0	0	0	0	0	0	0	0	0	0.049	-0.036	0.05	0.061	-0.034	0.013	0.016	0.044	0.007	0.008	-0.093	-0.022	0.06	0.035	0.023	0.031	0.064	-0.007	0.044	0.027	-0.025	-0.013	0.006	-0.024
6	1	6	Perfluoro-3,6-dioxaoctane-1,8-dioic acid_60_d	Perfluoro-3,6-dioxaoctane-1,8-dioic acid	PFAS	EPA_EPAPLT0241A04, 60000 nM	EPAPLT0241A04	60000	DMSO	0	0	0	0	0	0	0	0	0	0	0	0	0	0	0	0	0.031	-0.003	0.029	0.039	-0.011	-0.019	0.027	0.035	0.013	-0.015	-0.043	-0.003	0.018	0.015	0.002	0.018	0.009	0.016	0.017	0.033	-0.024	-0.016	-0.028	-0.055
6	1	6	Perfluoro-3-methoxypropanoic acid_60_d	Perfluoro-3-methoxypropanoic acid	PFAS	EPA_EPAPLT0241A05, 60000 nM	EPAPLT0241A05	60000	DMSO	0	0	0	0	0	0	0	0	0	0	0	0	0	0	0	0	0.021	0.014	-0.005	0.031	0.015	-0.005	0.036	0.031	0.011	-0.016	0.013	0.008	0.003	0.028	0.011	0.027	0.016	0.025	0.057	0.027	-0.012	0.006	-0.039	-0.014
6	1	6	Perfluoro-3-methoxypropanoic acid_2.2_d	Perfluoro-3-methoxypropanoic acid	PFAS	EPA_EPAPLT0241E10, 2200 nM	EPAPLT0241E10	2200	DMSO	0	0	0	0	0	0	0	0	0	0	0	0	0	0	0	0	0.041	-0.003	-0.027	-0.025	-0.004	0.014	-0.002	0.018	0.012	-0.007	-0.079	-0.025	0.065	0.017	-0.009	-0.021	-0.014	-0.013	-0.034	0.036	0.009	0.074	0.044	0.021
6	1	6	Perfluoro-4-isopropoxybutanoic acid_2.2_d	Perfluoro-4-isopropoxybutanoic acid	PFAS	EPA_EPAPLT0241E03, 2200 nM	EPAPLT0241E03	2200	DMSO	0	0	0	0	0	0	0	0	0	0	0	0	0	0	0	0	0.04	-0.028	-0.04	0.023	0.007	-0.04	-0.05	0.044	0.006	0.032	-0.088	-0.033	0.051	0.075	0.001	0.033	-0.014	-0.024	0.033	0.012	0.013	-0.015	0.026	-0.014
6	1	6	Perfluorocyclohexanecarbonyl fluoride_60_d	Perfluorocyclohexanecarbonyl fluoride	PFAS	EPA_EPAPLT0241A02, 60000 nM	EPAPLT0241A02	60000	DMSO	0	0	0	0	0	0	0	0	0	0	0	0	0	0	0	0	0.043	-0.014	-0.013	0.042	-0.002	-0.061	-0.079	0.065	0.01	0.003	-0.106	0.005	0.051	0.016	0.003	-0.028	-0.001	-0.023	-0.023	0.024	-0.054	-0.044	-0.111	-0.097
6	1	6	Perfluorocyclohexanecarbonyl fluoride_2.2_d	Perfluorocyclohexanecarbonyl fluoride	PFAS	EPA_EPAPLT0241E07, 2200 nM	EPAPLT0241E07	2200	DMSO	0	0	0	0	0	0	0	0	0	0	0	0	0	0	0	0	0.047	0.027	0.007	0.015	0.009	0.001	0.011	-0.001	0.009	0.029	-0.059	-0.022	0.057	0.039	-0.019	-0.008	-0.001	-0.01	0.003	0	0.009	0.009	0.009	-0.014
6	1	6	Perfluoroheptanesulfonic acid_1.5_d	Perfluoroheptanesulfonic acid	PFAS	EPA_EPAPLT0232E08, 1500 nM	EPAPLT0232E08	1500	DMSO	0	0	0	0	0	0	0	0	0	0	0	0	0	0	0	0	0	-0.002	0.005	0.03	0.012	0.005	0.06	0.068	0.007	0.008	-0.171	-0.046	0.054	0.012	0.042	0.008	0.009	-0.027	0.052	0.031	-0.001	0.02	-0.02	-0.018
6	1	6	Perfluoroheptanoic acid_2.2_d	Perfluoroheptanoic acid	PFAS	EPA_EPAPLT0240E07, 2200 nM	EPAPLT0240E07	2200	DMSO	0	0	0	0	0	0	0	0	0	0	0	0	0	0	0	0	0.038	0.024	0.005	0.001	0.014	0.029	0.049	0.018	0.01	0.03	-0.085	-0.013	0.048	0.001	0.023	0.008	0.052	-0.016	-0.014	0.018	0.007	-0.009	0.007	0.014
6	1	6	Perfluorohexanesulfonic acid_2.2_d	Perfluorohexanesulfonic acid	PFAS	EPA_EPAPLT0239E09, 2200 nM	EPAPLT0239E09	2200	DMSO	0	0	0	0	0	0	0	0	0	0	0	0	0	0	0	0	-0.046	0.004	-0.012	0.002	0.003	0.008	-0.009	-0.019	0.013	0.027	-0.019	-0.04	0.007	-0.025	-0.007	0	-0.013	-0.022	-0.009	0.024	-0.004	-0.036	-0.021	0.022
6	1	6	Perfluorooct-1-ene_2.2_d	Perfluorooct-1-ene	PFAS	EPA_EPAPLT0239E11, 2200 nM	EPAPLT0239E11	2200	DMSO	0	0	0	0	0	0	0	0	0	0	0	0	0	0	0	0	-0.005	-0.047	0.023	0.027	-0.033	0.009	-0.021	-0.042	-0.005	0.01	-0.036	-0.011	0.009	-0.005	-0.004	0.067	-0.023	-0.014	0.035	0.008	-0.016	-0.011	-0.035	-0.001
6	1	6	Perfluorooctanamidine_2.2_d	Perfluorooctanamidine	PFAS	EPA_EPAPLT0240E05, 2200 nM	EPAPLT0240E05	2200	DMSO	0	0	0	0	0	0	0	0	0	0	0	0	0	0	0	0	0.031	-0.003	0.01	-0.03	0.013	0.011	0.03	0.047	0.011	0.032	-0.069	0.012	0.014	0.03	0.001	0.001	0.063	-0.018	0.048	0.026	-0.011	-0.002	0.03	-0.022
6	1	6	Perfluorooctane_60_d	Perfluorooctane	PFAS	EPA_EPAPLT0241A03, 60000 nM	EPAPLT0241A03	60000	DMSO	0	0	0	0	0	0	0	0	0	0	0	0	0	0	0	0	0.022	-0.01	0.018	0.046	0.012	-0.025	-0.009	0.062	0.012	0.003	-0.003	-0.004	0.029	0.039	0.011	0.037	-0.013	0.011	-0.001	0.035	-0.025	-0.016	-0.069	-0.065
6	1	6	Perfluorooctane_2.2_d	Perfluorooctane	PFAS	EPA_EPAPLT0241E08, 2200 nM	EPAPLT0241E08	2200	DMSO	0	0	0	0	0	0	0	0	0	0	0	0	0	0	0	0	0.034	0.007	0.001	-0.019	0.012	0.001	-0.033	0.01	0.005	0.017	0.013	0.002	0.054	-0.003	0.001	0.018	-0.023	0	-0.047	0.008	0.022	0.027	0.027	-0.011
6	1	6	Perfluorooctanesulfonic acid_2.2_d	Perfluorooctanesulfonic acid	PFAS	EPA_EPAPLT0240E09, 2200 nM	EPAPLT0240E09	2200	DMSO	0	0	0	0	0	0	0	0	0	0	0	0	0	0	0	0	0.039	-0.015	-0.009	-0.035	-0.007	0.008	0.061	0.019	0.011	0.008	-0.043	-0.007	0.058	0.04	0.022	0.015	0.128	-0.001	-0.012	0.027	-0.004	-0.019	0.031	0.016
6	1	6	Perfluorooctanoic acid_2.2_d	Perfluorooctanoic acid	PFAS	EPA_EPAPLT0242E07, 2200 nM	EPAPLT0242E07	2200	DMSO	0	0	0	0	0	0	0	0	0	0	0	0	0	0	0	0	0.012	-0.004	-0.002	0.033	0.012	0.023	-0.008	0.068	-0.005	0.003	0.214	-0.027	0.047	0.073	0.013	0.014	-0.035	-0.02	0.029	0.021	-0.012	0.013	0.029	0.003
6	1	6	Perfluoropentanoic acid_60_d	Perfluoropentanoic acid	PFAS	EPA_EPAPLT0242A05, 60000 nM	EPAPLT0242A05	60000	DMSO	0	0	0	0	0	0	0	0	0	0	0	0	0	0	0	0	0.035	0.013	0.098	0.079	0.008	0.036	-0.021	0.086	0.029	0.044	0.034	0.02	0.051	0.039	0.033	-0.059	-0.053	0.012	-0.01	0.05	0.02	0.07	0.101	-0.017
6	1	6	Perfluoropentanoic acid_2.2_d	Perfluoropentanoic acid	PFAS	EPA_EPAPLT0242E10, 2200 nM	EPAPLT0242E10	2200	DMSO	0	0	0	0	0	0	0	0	0	0	0	0	0	0	0	0	0.014	0.001	0.038	0.01	-0.024	0	-0.008	0.072	0	0.008	-0.034	-0.028	0.043	0.008	0.022	0.004	-0.041	-0.018	0.051	0.029	-0.014	-0.022	-0.005	0.008
6	1	6	Perfluorotetradecanoic acid_0.74_d	Perfluorotetradecanoic acid	PFAS	EPA_EPAPLT0232E07, 740 nM	EPAPLT0232E07	740	DMSO	0	0	0	0	0	0	0	0	0	0	0	0	0	0	0	0	0.01	0.003	-0.005	0.009	0.011	-0.001	0.032	0.034	0	0.02	-0.044	-0.023	0.039	0.009	0.033	0.01	0.03	0.009	0.012	0.023	0.018	0.015	0.039	-0.035
6	1	6	Perfluorotridecanoic acid_1.5_d	Perfluorotridecanoic acid	PFAS	EPA_EPAPLT0232E03, 1500 nM	EPAPLT0232E03	1500	DMSO	0	0	0	0	0	0	0	0	0	0	0	0	0	0	0	0	0.008	0.021	0.034	0.05	0.012	0.012	0.083	0.035	0.008	-0.009	-0.09	-0.011	0.03	-0.002	-0.023	-0.017	0.023	-0.007	0.043	0.055	-0.003	0.056	0.089	0.08
6	1	6	Potassium perfluorooctanesulfonate_2.2_d	Potassium perfluorooctanesulfonate	PFAS	EPA_EPAPLT0240E02, 2200 nM	EPAPLT0240E02	2200	DMSO	0	0	0	0	0	0	0	0	0	0	0	0	0	0	0	0	0.047	-0.005	0.032	0.02	0.009	0.01	0.003	0.079	0.009	0.046	-0.122	-0.01	0.076	0.048	0.028	0.02	0.101	-0.001	0.014	0.03	0.022	-0.004	0.035	-0.085
7	2	1	1H,1H,10H,10H-Perfluorodecane-1,10-diol_60_d	1H,1H,10H,10H-Perfluorodecane-1,10-diol	PFAS	EPA_EPAPLT0237A09, 60000 nM	EPAPLT0237A09	60000	DMSO	2	1	0	0	0	0	0	0	0	0	0	0	0	0	1	1	0.018	-0.052	0.055	-0.107	-0.006	-0.082	-0.165	0.03	-0.007	-0.131	-0.403	-0.106	-0.092	-0.179	-0.166	-0.169	-0.097	-0.153	0.055	0.01	-0.052	-0.047	-0.035	-0.095
7	2	1	1H,1H,5H,5H-Perfluoro-1,5-pentanediol diacrylate_6.7_d	1H,1H,5H,5H-Perfluoro-1,5-pentanediol diacrylate	PFAS	EPA_EPAPLT0235A09, 6700 nM	EPAPLT0235A09	6700	DMSO	1	1	0	0	0	0	0	0	0	0	0	1	0	0	0	0	-0.029	-0.197	-0.133	-0.361	-0.04	-0.169	-0.01	-0.017	-0.023	-0.147	-0.296	-0.038	-0.06	-0.24	-0.064	-0.095	-0.158	-0.024	-0.047	-0.052	-0.168	0.012	-0.086	-0.226
7	2	1	1H,1H,5H,5H-Perfluoro-1,5-pentanediol diacrylate_6.7_d	1H,1H,5H,5H-Perfluoro-1,5-pentanediol diacrylate	PFAS	EPA_EPAPLT0235E03, 6700 nM	EPAPLT0235E03	6700	DMSO	1	1	0	0	0	0	0	0	0	0	0	1	0	0	0	0	-0.023	-0.162	-0.115	-0.219	-0.02	-0.1	0.038	0.008	-0.011	-0.037	-0.462	-0.023	-0.056	-0.188	0	-0.07	0.025	0.003	0.002	-0.032	-0.068	0.089	-0.129	-0.192
7	2	1	1H,1H,6H,6H-Perfluorohexane-1,6-diol diacrylate_6.7_d	1H,1H,6H,6H-Perfluorohexane-1,6-diol diacrylate	PFAS	EPA_1210314462, 6700 nM	1210314462	6700	DMSO	1	1	0	0	0	0	0	0	0	0	0	1	0	0	0	0	0.056	-0.053	-0.064	-0.106	-0.022	-0.07	-0.01	0.034	-0.001	-0.017	-0.367	0.018	-0.037	-0.047	-0.061	-0.123	-0.021	-0.01	-0.06	-0.015	-0.041	-0.028	-0.041	-0.148
7	2	1	1H,1H,6H,6H-Perfluorohexane-1,6-diol diacrylate_6.7_d	1H,1H,6H,6H-Perfluorohexane-1,6-diol diacrylate	PFAS	EPA_1210314467, 6700 nM	1210314467	6700	DMSO	0	0	0	0	0	0	0	0	0	0	0	0	0	0	0	0	-0.006	-0.063	-0.094	-0.162	-0.034	-0.062	0.031	0	0.005	-0.033	-0.248	-0.021	-0.01	-0.04	-0.053	-0.086	-0.059	-0.005	-0.061	-0.042	-0.055	-0.047	-0.042	-0.147
7	2	1	1H,1H,9H-Perfluorononyl acrylate_60_d	1H,1H,9H-Perfluorononyl acrylate	PFAS	EPA_1210314473, 60000 nM	1210314473	60000	DMSO	1	1	0	0	0	0	0	1	0	0	0	0	0	0	0	0	-0.009	-0.056	-0.125	-0.047	-0.021	-0.027	0.024	0.006	-0.009	-0.009	-0.406	-0.03	0.011	-0.035	-0.064	-0.109	0.009	-0.025	-0.017	-0.061	-0.058	-0.094	-0.006	-0.226
7	2	1	2-(Perfluorobutyl)ethyl acrylate_60_d	2-(Perfluorobutyl)ethyl acrylate	PFAS	EPA_EPAPLT0236E09, 60000 nM	EPAPLT0236E09	60000	DMSO	0	0	0	0	0	0	0	0	0	0	0	0	0	0	0	0	-0.045	-0.168	-0.123	-0.392	-0.018	-0.198	-0.008	-0.014	-0.005	-0.087	-0.354	-0.029	-0.069	0.008	-0.183	-0.128	0.019	-0.009	-0.03	-0.046	-0.149	-0.023	-0.263	-0.262
7	2	1	Perfluorooctanesulfonamido ammonium iodide_60_d	Perfluorooctanesulfonamido ammonium iodide	PFAS	EPA_EPAPLT0245A05, 60000 nM	EPAPLT0245A05	60000	DMSO	2	1	0	0	0	0	0	0	0	0	0	0	0	0	1	1	-0.07	-0.049	0.08	0.221	-0.031	0.015	-0.091	-0.13	0.009	-0.017	-0.349	-0.138	-0.062	-0.223	-0.062	-0.201	-0.058	-0.059	0.166	-0.063	-0.36	0.12	-0.182	-0.261
7	2	1	Perfluorooctanesulfonamido ammonium iodide_60_d	Perfluorooctanesulfonamido ammonium iodide	PFAS	EPA_EPAPLT0245E10, 60000 nM	EPAPLT0245E10	60000	DMSO	2	1	0	0	0	0	0	0	0	0	0	0	0	0	1	1	-0.135	-0.044	0.076	0.174	-0.037	-0.009	-0.143	-0.255	0.011	-0.058	-0.519	-0.218	-0.02	-0.18	-0.043	-0.201	-0.074	-0.08	0.119	-0.339	-0.316	0.086	0.021	-0.28
8	2	2	1H,1H,11H,11H-Perfluorotetraethylene glycol_60_d	1H,1H,11H,11H-Perfluorotetraethylene glycol	PFAS	EPA_EPAPLT0235A08, 60000 nM	EPAPLT0235A08	60000	DMSO	0	0	0	0	0	0	0	0	0	0	0	0	0	0	0	0	-0.011	0.004	0.036	-0.048	0.007	-0.063	-0.008	-0.002	0.014	-0.067	-0.283	-0.102	-0.177	0.057	-0.089	-0.011	0.04	-0.106	0.106	-0.023	-0.078	0.117	-0.008	-0.15
8	2	2	1H,1H,11H,11H-Perfluorotetraethylene glycol_60_d	1H,1H,11H,11H-Perfluorotetraethylene glycol	PFAS	EPA_EPAPLT0235E02, 60000 nM	EPAPLT0235E02	60000	DMSO	0	0	0	0	0	0	0	0	0	0	0	0	0	0	0	0	-0.019	-0.012	0.066	0.022	0.007	-0.012	0.007	-0.007	0.01	-0.027	-0.214	-0.056	-0.215	0.018	-0.067	0	0.023	-0.053	0.034	-0.058	-0.004	0.196	-0.107	-0.101
8	2	2	1H,1H,5H,5H-Perfluoro-1,5-pentanediol diacrylate_2.2_d	1H,1H,5H,5H-Perfluoro-1,5-pentanediol diacrylate	PFAS	EPA_EPAPLT0235A09, 2200 nM	EPAPLT0235A09	2200	DMSO	0	0	0	0	0	0	0	0	0	0	0	0	0	0	0	0	-0.04	-0.035	-0.095	-0.104	-0.002	-0.089	-0.023	-0.003	-0.013	-0.018	-0.12	-0.018	-0.069	-0.078	-0.009	-0.008	-0.14	0.003	-0.074	-0.03	-0.026	0.04	-0.004	-0.073
8	2	2	1H,1H,5H,5H-Perfluoro-1,5-pentanediol diacrylate_2.2_d	1H,1H,5H,5H-Perfluoro-1,5-pentanediol diacrylate	PFAS	EPA_EPAPLT0235E03, 2200 nM	EPAPLT0235E03	2200	DMSO	0	0	0	0	0	0	0	0	0	0	0	0	0	0	0	0	0.021	-0.029	0.014	-0.015	0.003	-0.041	0.021	0.039	0.023	0.023	-0.19	0.011	0.042	-0.043	0.05	0.043	0.054	0.021	0.083	0.019	-0.017	0.086	-0.004	-0.101
8	2	2	1H,1H,9H-Perfluorononyl acrylate_60_d	1H,1H,9H-Perfluorononyl acrylate	PFAS	EPA_1210314463, 60000 nM	1210314463	60000	DMSO	0	0	0	0	0	0	0	0	0	0	0	0	0	0	0	0	0.025	-0.028	-0.103	-0.001	0	-0.001	0.01	0.052	-0.002	-0.002	-0.424	0.002	0.038	-0.069	-0.021	-0.109	-0.077	-0.022	0.026	-0.049	-0.055	-0.123	-0.024	-0.136
8	2	2	1H,1H,9H-Perfluorononyl acrylate_20_d	1H,1H,9H-Perfluorononyl acrylate	PFAS	EPA_1210314473, 20000 nM	1210314473	20000	DMSO	0	0	0	0	0	0	0	0	0	0	0	0	0	0	0	0	-0.028	-0.018	-0.096	-0.003	0	-0.026	0.025	0.036	0.008	0.017	-0.201	0.019	0.009	0.006	-0.025	-0.037	-0.023	-0.009	0.031	0.025	-0.023	-0.094	0.023	-0.099
8	2	2	2,2,3,3-Tetrafluoropropyl acrylate_20_d	2,2,3,3-Tetrafluoropropyl acrylate	PFAS	EPA_EPAPLT0235A05, 20000 nM	EPAPLT0235A05	20000	DMSO	0	0	0	0	0	0	0	0	0	0	0	0	0	0	0	0	-0.006	-0.086	-0.066	-0.099	-0.022	-0.114	0.045	0.01	-0.033	-0.045	-0.125	-0.038	0.025	-0.242	-0.119	-0.063	-0.003	-0.028	-0.007	-0.029	-0.121	0.037	-0.057	-0.174
8	2	2	2,2,3,3-Tetrafluoropropyl acrylate_20_d	2,2,3,3-Tetrafluoropropyl acrylate	PFAS	EPA_EPAPLT0235E10, 20000 nM	EPAPLT0235E10	20000	DMSO	0	0	0	0	0	0	0	0	0	0	0	0	0	0	0	0	-0.024	-0.138	-0.088	-0.088	-0.015	-0.158	0.022	-0.017	-0.015	-0.116	-0.129	-0.056	-0.028	-0.187	-0.071	-0.073	-0.115	-0.015	-0.058	-0.043	-0.118	0.045	-0.021	-0.132
8	2	2	6:1 Fluorotelomer alcohol_60_d	6:1 Fluorotelomer alcohol	PFAS	EPA_EPAPLT0243E03, 60000 nM	EPAPLT0243E03	60000	DMSO	1	1	1	0	0	0	0	0	0	0	0	0	0	0	0	0	-0.03	0.026	-0.019	-0.018	0.006	0.007	0.006	0.015	0.019	-0.004	-1.23	-0.425	-0.028	0.015	0.014	-0.238	-0.432	-0.012	-0.004	-0.016	-0.037	-0.002	0.004	0.039
8	2	2	6:1 Fluorotelomer alcohol_60_d	6:1 Fluorotelomer alcohol	PFAS	EPA_EPAPLT0243A09, 60000 nM	EPAPLT0243A09	60000	DMSO	0	0	0	0	0	0	0	0	0	0	0	0	0	0	0	0	0.016	-0.004	0.009	0.019	-0.169	0.018	-0.006	0.095	0.019	-0.015	-0.141	0.005	0.032	-0.021	0.025	-0.127	0.082	0.008	0.028	0.025	-0.009	0.006	0.027	0.043
8	2	2	N-Ethyl-N-(2-hydroxyethyl)perfluorooctanesulfonamide_20_d	N-Ethyl-N-(2-hydroxyethyl)perfluorooctanesulfonamide	PFAS	EPA_EPAPLT0233A03, 20000 nM	EPAPLT0233A03	20000	DMSO	0	0	0	0	0	0	0	0	0	0	0	0	0	0	0	0	-0.168	-0.001	0.165	0.194	0.121	0.072	-0.092	-0.026	-0.012	-0.074	-0.827	-0.225	-0.19	-0.047	0.075	-0.174	-0.105	-0.04	-0.001	-0.045	-0.031	0.201	0.286	0.125
9	2	3	(Heptafluorobutanoyl)pivaloylmethane_60_d	(Heptafluorobutanoyl)pivaloylmethane	PFAS	EPA_EPAPLT0243E10, 60000 nM	EPAPLT0243E10	60000	DMSO	0	0	0	0	0	0	0	0	0	0	0	0	0	0	0	0	-0.029	0.006	0.197	-0.063	0.038	-0.015	-0.049	-0.04	-0.001	-0.117	-0.548	-0.114	-0.061	0.003	-0.053	-0.187	-0.066	-0.021	-0.033	-0.026	-0.045	0.031	0.03	0.05
9	2	3	1H,1H,11H,11H-Perfluorotetraethylene glycol_20_d	1H,1H,11H,11H-Perfluorotetraethylene glycol	PFAS	EPA_EPAPLT0235A08, 20000 nM	EPAPLT0235A08	20000	DMSO	0	0	0	0	0	0	0	0	0	0	0	0	0	0	0	0	-0.024	-0.01	-0.015	-0.01	-0.004	-0.035	-0.023	-0.016	-0.012	-0.017	-0.072	-0.028	-0.121	-0.048	-0.024	-0.028	-0.044	-0.048	-0.032	-0.053	-0.026	0.043	-0.062	-0.096
9	2	3	1H,1H,11H,11H-Perfluorotetraethylene glycol_20_d	1H,1H,11H,11H-Perfluorotetraethylene glycol	PFAS	EPA_EPAPLT0235E02, 20000 nM	EPAPLT0235E02	20000	DMSO	0	0	0	0	0	0	0	0	0	0	0	0	0	0	0	0	0.014	-0.02	0.025	-0.008	-0.014	0.019	0.009	-0.002	0.025	0.015	-0.159	-0.009	-0.131	0.014	-0.008	-0.003	0.031	-0.016	0.038	-0.013	0.022	0.137	-0.071	-0.02
9	2	3	1H,1H,6H,6H-Perfluorohexane-1,6-diol diacrylate_2.2_d	1H,1H,6H,6H-Perfluorohexane-1,6-diol diacrylate	PFAS	EPA_1210314462, 2200 nM	1210314462	2200	DMSO	0	0	0	0	0	0	0	0	0	0	0	0	0	0	0	0	0.071	-0.018	-0.024	-0.072	0.028	0.006	0.031	0.043	0.001	-0.008	-0.181	0.018	-0.012	-0.031	-0.018	-0.017	-0.027	0.012	-0.005	0.036	-0.007	-0.017	0.033	-0.043
9	2	3	1H,1H,6H,6H-Perfluorohexane-1,6-diol diacrylate_2.2_d	1H,1H,6H,6H-Perfluorohexane-1,6-diol diacrylate	PFAS	EPA_1210314467, 2200 nM	1210314467	2200	DMSO	0	0	0	0	0	0	0	0	0	0	0	0	0	0	0	0	0.002	-0.013	-0.012	0.003	0.013	-0.007	0.022	-0.028	-0.004	0.003	-0.081	0.004	-0.005	-0.002	-0.003	-0.012	0.02	0.006	0.029	-0.004	-0.027	0.002	-0.002	-0.033
9	2	3	1H,1H,7H-Perfluoroheptyl 4-methylbenzenesulfonate_60_d	1H,1H,7H-Perfluoroheptyl 4-methylbenzenesulfonate	PFAS	EPA_EPAPLT0236E03, 60000 nM	EPAPLT0236E03	60000	DMSO	0	0	0	0	0	0	0	0	0	0	0	0	0	0	0	0	-0.04	-0.055	0.039	-0.07	-0.024	-0.092	-0.044	-0.073	-0.007	-0.007	-0.181	-0.122	-0.213	-0.094	-0.037	0.158	-0.14	-0.055	0.01	-0.013	0.033	-0.023	0.133	0.172
9	2	3	1H,1H,9H-Perfluorononyl acrylate_20_d	1H,1H,9H-Perfluorononyl acrylate	PFAS	EPA_1210314463, 20000 nM	1210314463	20000	DMSO	0	0	0	0	0	0	0	0	0	0	0	0	0	0	0	0	-0.006	-0.026	-0.056	-0.026	-0.017	-0.012	0.007	0.004	-0.007	0.014	-0.171	0.013	-0.03	-0.038	-0.021	-0.053	-0.063	-0.007	-0.049	-0.039	-0.05	-0.045	0.06	-0.058
9	2	3	1H,1H,9H-Perfluorononyl acrylate_6.7_d	1H,1H,9H-Perfluorononyl acrylate	PFAS	EPA_1210314463, 6700 nM	1210314463	6700	DMSO	0	0	0	0	0	0	0	0	0	0	0	0	0	0	0	0	-0.026	-0.03	-0.04	-0.009	-0.013	-0.005	-0.016	-0.02	0.011	-0.008	-0.114	0.007	-0.021	-0.007	-0.015	0.013	-0.049	-0.011	-0.028	-0.008	-0.01	-0.025	0.037	0.034
9	2	3	1H,1H-Perfluorooctyl acrylate_60_d	1H,1H-Perfluorooctyl acrylate	PFAS	EPA_EPAPLT0244A10, 60000 nM	EPAPLT0244A10	60000	DMSO	0	0	0	0	0	0	0	0	0	0	0	0	0	0	0	0	0.037	-0.014	-0.06	-0.022	0.013	0.013	0.004	0.037	0.015	0.034	-0.238	0.015	0.035	-0.002	0.064	-0.063	-0.016	0.009	0.037	0.012	-0.009	-0.06	0.041	0.056
9	2	3	1H,1H-Perfluorooctyl acrylate_60_d	1H,1H-Perfluorooctyl acrylate	PFAS	EPA_EPAPLT0244E04, 60000 nM	EPAPLT0244E04	60000	DMSO	0	0	0	0	0	0	0	0	0	0	0	0	0	0	0	0	-0.003	-0.01	-0.031	-0.011	-0.013	-0.006	0.004	-0.005	0.008	0.007	-0.191	0.015	-0.002	0.001	-0.019	-0.031	0.01	0	0.01	-0.002	-0.02	-0.044	0.064	-0.081
9	2	3	1H,1H-Perfluorooctyl acrylate_20_d	1H,1H-Perfluorooctyl acrylate	PFAS	EPA_EPAPLT0244E04, 20000 nM	EPAPLT0244E04	20000	DMSO	0	0	0	0	0	0	0	0	0	0	0	0	0	0	0	0	-0.025	-0.01	-0.01	0.001	-0.007	-0.013	-0.003	-0.005	0.008	0.018	-0.103	0.007	-0.017	0.002	0.016	-0.003	0.027	-0.008	0.009	-0.008	-0.015	-0.061	0.061	-0.011
9	2	3	2,2,3,3-Tetrafluoropropyl acrylate_6.7_d	2,2,3,3-Tetrafluoropropyl acrylate	PFAS	EPA_EPAPLT0235A05, 6700 nM	EPAPLT0235A05	6700	DMSO	0	0	0	0	0	0	0	0	0	0	0	0	0	0	0	0	-0.032	-0.031	-0.041	-0.04	-0.008	-0.038	0.017	-0.014	-0.021	0.038	-0.055	-0.008	0.027	-0.068	-0.069	-0.022	-0.026	-0.005	-0.027	-0.016	-0.042	0.021	-0.016	0.008
9	2	3	2,2,3,3-Tetrafluoropropyl acrylate_6.7_d	2,2,3,3-Tetrafluoropropyl acrylate	PFAS	EPA_EPAPLT0235E10, 6700 nM	EPAPLT0235E10	6700	DMSO	0	0	0	0	0	0	0	0	0	0	0	0	0	0	0	0	-0.012	-0.036	-0.047	-0.049	0.014	-0.032	0.003	-0.023	-0.015	-0.004	-0.127	0.01	-0.058	-0.125	-0.01	-0.003	-0.083	0.024	-0.069	-0.039	-0.046	0.04	0.009	-0.032
9	2	3	2-(Perfluorobutyl)ethyl acrylate_20_d	2-(Perfluorobutyl)ethyl acrylate	PFAS	EPA_EPAPLT0236A04, 20000 nM	EPAPLT0236A04	20000	DMSO	0	0	0	0	0	0	0	0	0	0	0	0	0	0	0	0	-0.033	-0.044	-0.078	-0.151	-0.013	-0.058	0.011	-0.026	-0.018	0.026	-0.068	-0.003	-0.017	-0.011	-0.01	-0.097	0.003	-0.004	0.006	-0.014	-0.044	-0.04	0.035	-0.019
9	2	3	2-(Perfluorobutyl)ethyl acrylate_20_d	2-(Perfluorobutyl)ethyl acrylate	PFAS	EPA_EPAPLT0236E09, 20000 nM	EPAPLT0236E09	20000	DMSO	0	0	0	0	0	0	0	0	0	0	0	0	0	0	0	0	-0.028	-0.099	-0.113	-0.103	-0.007	-0.06	0.018	-0.014	-0.004	0.031	-0.108	0.01	-0.069	-0.001	-0.089	-0.031	0.008	0.025	-0.018	-0.026	-0.049	-0.02	-0.089	-0.069
9	2	3	Dichloromethyl((perfluorohexyl)ethyl)silane_20_d	Dichloromethyl((perfluorohexyl)ethyl)silane	PFAS	EPA_EPAPLT0235E04, 20000 nM	EPAPLT0235E04	20000	DMSO	0	0	0	0	0	0	0	0	0	0	0	0	0	0	0	0	-0.014	-0.025	0.012	0.004	-0.025	0.007	-0.007	-0.026	0.026	0.011	-0.049	-0.005	-0.044	-0.055	-0.056	-0.014	0.005	-0.004	-0.017	-0.025	0.017	0.063	-0.008	0.02
9	2	3	Perfluoropinacol_6.7_d	Perfluoropinacol	PFAS	EPA_EPAPLT0234E11, 6700 nM	EPAPLT0234E11	6700	DMSO	0	0	0	0	0	0	0	0	0	0	0	0	0	0	0	0	0.101	-0.02	-0.015	-0.062	0.004	0.002	-0.187	0.013	0.004	-0.038	-0.153	-0.057	-0.042	0.004	-0.03	-0.001	-0.133	-0.024	-0.004	0.02	0.014	-0.086	-0.082	-0.08
10	2	4	(Perfluoro-5-methylhexyl)ethyl 2-methylprop-2-enoate_6.7_d	(Perfluoro-5-methylhexyl)ethyl 2-methylprop-2-enoate	PFAS	EPA_EPAPLT0247A11, 6700 nM	EPAPLT0247A11	6700	DMSO	0	0	0	0	0	0	0	0	0	0	0	0	0	0	0	0	0.003	-0.025	0.064	0.031	-0.01	-0.022	-0.009	0.032	0.007	0.007	-0.033	-0.005	-0.006	0.083	-0.023	-0.038	-0.015	0.011	0.008	0.024	0.016	-0.001	0.042	0.097
10	2	4	1-Iodo-1H,1H,2H,2H-perfluoroheptane_6.7_d	1-Iodo-1H,1H,2H,2H-perfluoroheptane	PFAS	EPA_EPAPLT0244A07, 6700 nM	EPAPLT0244A07	6700	DMSO	0	0	0	0	0	0	0	0	0	0	0	0	0	0	0	0	-0.012	-0.008	-0.021	0.014	-0.009	-0.01	-0.017	0.005	0	-0.012	0.02	-0.003	0.005	-0.005	-0.03	-0.025	0.014	-0.008	-0.031	-0.004	-0.004	-0.01	-0.008	0.004
10	2	4	1-Iodo-1H,1H,2H,2H-perfluoroheptane_6.7_d	1-Iodo-1H,1H,2H,2H-perfluoroheptane	PFAS	EPA_EPAPLT0244E11, 6700 nM	EPAPLT0244E11	6700	DMSO	0	0	0	0	0	0	0	0	0	0	0	0	0	0	0	0	-0.015	-0.012	-0.056	-0.008	0.02	0	-0.004	0.017	-0.007	0.01	-0.018	0.015	0.005	0.019	0.042	0.081	0.039	0	0.035	-0.022	-0.005	-0.022	0.017	0.091
10	2	4	1-Iodopentadecafluoroheptane_20_d	1-Iodopentadecafluoroheptane	PFAS	EPA_EPAPLT0247A07, 20000 nM	EPAPLT0247A07	20000	DMSO	0	0	0	0	0	0	0	0	0	0	0	0	0	0	0	0	0.042	0.003	-0.065	-0.106	0.025	-0.011	-0.023	0.08	0.001	0.003	-0.018	0.002	0.036	0.013	0.002	-0.012	-0.005	0.016	0.043	0.024	-0.01	-0.077	0.022	-0.115
10	2	4	1-Iodopentadecafluoroheptane_6.7_d	1-Iodopentadecafluoroheptane	PFAS	EPA_EPAPLT0247A07, 6700 nM	EPAPLT0247A07	6700	DMSO	0	0	0	0	0	0	0	0	0	0	0	0	0	0	0	0	-0.021	-0.005	-0.072	0.002	-0.011	-0.008	-0.004	0	0.008	-0.015	-0.006	-0.001	0.008	0.025	-0.015	-0.002	-0.029	-0.005	0.012	0.004	-0.007	0.005	-0.039	-0.013
10	2	4	1-Pentafluoroethylethanol_60_d	1-Pentafluoroethylethanol	PFAS	EPA_EPAPLT0247A09, 60000 nM	EPAPLT0247A09	60000	DMSO	0	0	0	0	0	0	0	0	0	0	0	0	0	0	0	0	0.012	0.004	-0.054	-0.082	-0.007	0.01	-0.023	0.095	0.017	0.007	0.027	-0.004	0.005	0.029	-0.003	-0.043	-0.006	0.03	0.028	0.016	0.012	-0.022	-0.029	-0.031
10	2	4	1H,1H,7H-Dodecafluoro-1-heptanol_60_d	1H,1H,7H-Dodecafluoro-1-heptanol	PFAS	EPA_EPAPLT0239A08, 60000 nM	EPAPLT0239A08	60000	DMSO	0	0	0	0	0	0	0	0	0	0	0	0	0	0	0	0	0.041	-0.008	-0.058	-0.034	-0.004	0.038	-0.013	0.031	-0.003	-0.001	-0.002	-0.003	0.079	-0.031	-0.019	0.021	-0.041	0.013	-0.007	0.012	-0.02	-0.029	0.024	-0.04
10	2	4	1H,1H,9H-Perfluorononyl acrylate_6.7_d	1H,1H,9H-Perfluorononyl acrylate	PFAS	EPA_1210314473, 6700 nM	1210314473	6700	DMSO	0	0	0	0	0	0	0	0	0	0	0	0	0	0	0	0	0.049	-0.03	-0.044	-0.005	-0.005	-0.005	0.04	0.022	0.007	0.004	-0.07	-0.004	-0.03	-0.002	-0.025	-0.04	0.001	-0.005	-0.008	-0.038	0.006	-0.031	0.001	-0.036
10	2	4	1H,1H-Perfluorooctyl acrylate_20_d	1H,1H-Perfluorooctyl acrylate	PFAS	EPA_EPAPLT0244A10, 20000 nM	EPAPLT0244A10	20000	DMSO	0	0	0	0	0	0	0	0	0	0	0	0	0	0	0	0	0.007	-0.039	-0.036	-0.001	0.007	0.001	-0.012	-0.011	-0.012	0.013	-0.058	0.022	-0.013	-0.006	0.048	-0.028	-0.026	0.011	0	-0.001	-0.018	-0.043	0.041	0.089
10	2	4	1H,1H-Perfluorooctyl acrylate_6.7_d	1H,1H-Perfluorooctyl acrylate	PFAS	EPA_EPAPLT0244E04, 6700 nM	EPAPLT0244E04	6700	DMSO	0	0	0	0	0	0	0	0	0	0	0	0	0	0	0	0	-0.008	-0.005	-0.015	0.005	0.003	0.004	0.003	0.017	0.004	0.015	-0.003	0.005	-0.015	0.018	0.042	0.073	0.035	0.014	-0.005	0.009	0.003	-0.035	0.055	0.03
10	2	4	1H,1H-Perfluorooctylamine_60_d	1H,1H-Perfluorooctylamine	PFAS	EPA_EPAPLT0234A10, 60000 nM	EPAPLT0234A10	60000	DMSO	0	0	0	0	0	0	0	0	0	0	0	0	0	0	0	0	0.047	-0.012	-0.066	-0.018	-0.033	0.026	-0.01	0.041	-0.024	-0.006	-0.004	0.037	0.041	0.044	-0.04	-0.086	-0.007	0.033	-0.011	-0.006	-0.02	-0.05	-0.099	-0.05
10	2	4	2-(Trifluoromethoxy)ethyl trifluoromethanesulfonate_2.2_d	2-(Trifluoromethoxy)ethyl trifluoromethanesulfonate	PFAS	EPA_EPAPLT0244E07, 2200 nM	EPAPLT0244E07	2200	DMSO	0	0	0	0	0	0	0	0	0	0	0	0	0	0	0	0	0.028	0.009	0.013	0.017	0.021	0.034	0.007	0.017	-0.005	0.027	0.017	0.008	0.026	0.007	0.059	-0.04	0.024	0.022	0.032	0.021	0.002	-0.011	0.006	0.048
10	2	4	6:2 Fluorotelomer methacrylate_60_d	6:2 Fluorotelomer methacrylate	PFAS	EPA_EPAPLT0246A08, 60000 nM	EPAPLT0246A08	60000	DMSO	0	0	0	0	0	0	0	0	0	0	0	0	0	0	0	0	0.042	0.012	-0.082	-0.017	0.013	0.011	-0.008	0.063	0.027	0.002	-0.019	0.013	-0.002	-0.044	0.006	-0.009	-0.012	0.018	-0.054	-0.043	0.018	-0.103	-0.053	-0.113
10	2	4	6:2 Fluorotelomer phosphate monoester_40_d	6:2 Fluorotelomer phosphate monoester	PFAS	EPA_EPAPLT0232A08, 40000 nM	EPAPLT0232A08	40000	DMSO	0	0	0	0	0	0	0	0	0	0	0	0	0	0	0	0	0.018	-0.037	-0.059	0.079	-0.002	-0.054	0.054	0.084	-0.002	-0.015	-0.027	0.014	0.087	-0.059	-0.052	-0.056	-0.069	0.023	0.06	0.053	-0.061	0.002	0.006	-0.066
10	2	4	6:2 Fluorotelomer sulfonic acid_60_d	6:2 Fluorotelomer sulfonic acid	PFAS	EPA_EPAPLT0233A10, 60000 nM	EPAPLT0233A10	60000	DMSO	0	0	0	0	0	0	0	0	0	0	0	0	0	0	0	0	0.017	-0.023	-0.065	-0.03	-0.012	-0.001	-0.012	0.066	-0.009	-0.004	0.058	0.015	-0.028	-0.082	-0.086	-0.051	-0.03	0.015	-0.041	0.082	-0.018	0.062	0.046	0.002
10	2	4	9-Chloro-perfluorononanoic acid_2.2_d	9-Chloro-perfluorononanoic acid	PFAS	EPA_EPAPLT0233E09, 2200 nM	EPAPLT0233E09	2200	DMSO	0	0	0	0	0	0	0	0	0	0	0	0	0	0	0	0	0.047	0.016	0.034	0.002	0.019	0.028	-0.028	0.02	0.007	0.017	-0.023	-0.005	0.036	0.012	-0.043	0.025	0.05	-0.003	-0.062	0.036	-0.039	0.048	-0.009	0.066
10	2	4	Ammonium perfluorooctanoate_6.7_d	Ammonium perfluorooctanoate	PFAS	EPA_EPAPLT0244A03, 6700 nM	EPAPLT0244A03	6700	DMSO	0	0	0	0	0	0	0	0	0	0	0	0	0	0	0	0	0.005	0.025	0.002	-0.012	-0.006	0.014	-0.004	0	0.008	-0.008	-0.025	0.007	-0.014	-0.003	0.024	0.028	-0.018	0.004	-0.008	-0.007	-0.002	0.031	0.037	0.006
10	2	4	Heptafluorobutyl iodide_2.2_d	Heptafluorobutyl iodide	PFAS	EPA_EPAPLT0233E11, 2200 nM	EPAPLT0233E11	2200	DMSO	0	0	0	0	0	0	0	0	0	0	0	0	0	0	0	0	0.032	-0.007	0.016	-0.015	0.016	-0.006	-0.054	0.004	-0.007	-0.013	-0.029	-0.003	0.004	-0.01	0.009	-0.036	0.014	0.002	0.012	0.04	-0.032	0.083	0.01	-0.044
10	2	4	Heptafluorobutyramide_20_d	Heptafluorobutyramide	PFAS	EPA_EPAPLT0238A10, 20000 nM	EPAPLT0238A10	20000	DMSO	0	0	0	0	0	0	0	0	0	0	0	0	0	0	0	0	-0.008	0	-0.092	-0.065	-0.009	-0.044	-0.093	0.008	-0.016	0.012	0.039	-0.004	-0.017	0.037	-0.032	0.073	0.032	-0.014	0.01	0.016	0.008	-0.063	-0.041	-0.054
10	2	4	Methyl perfluoro(3-(1-ethenyloxypropan-2-yloxy)propanoate)_2.2_d	Methyl perfluoro(3-(1-ethenyloxypropan-2-yloxy)propanoate)	PFAS	EPA_EPAPLT0243A10, 2200 nM	EPAPLT0243A10	2200	DMSO	0	0	0	0	0	0	0	0	0	0	0	0	0	0	0	0	0.004	-0.02	-0.051	-0.019	-0.002	-0.033	-0.009	-0.01	-0.015	-0.027	-0.041	-0.003	0.008	0.015	-0.009	0.048	-0.013	-0.004	-0.028	-0.002	-0.046	-0.053	-0.032	0.036
10	2	4	N-Methyl-N-(2-hydroxyethyl)perfluorooctanesulfonamide_20_d	N-Methyl-N-(2-hydroxyethyl)perfluorooctanesulfonamide	PFAS	EPA_EPAPLT0248A08, 20000 nM	EPAPLT0248A08	20000	DMSO	0	0	0	0	0	0	0	0	0	0	0	0	0	0	0	0	0.05	0.034	-0.014	0.031	0.02	0.049	-0.041	-0.002	0.001	0.003	-0.066	-0.02	0.024	-0.033	0.049	-0.096	-0.045	-0.018	0.007	-0.027	-0.021	0.057	-0.107	-0.046
10	2	4	N-Methyl-N-(2-hydroxyethyl)perfluorooctanesulfonamide_20_d	N-Methyl-N-(2-hydroxyethyl)perfluorooctanesulfonamide	PFAS	EPA_EPAPLT0248E02, 20000 nM	EPAPLT0248E02	20000	DMSO	0	0	0	0	0	0	0	0	0	0	0	0	0	0	0	0	-0.048	0.006	-0.031	-0.044	0.024	0.005	-0.03	0.037	0.005	-0.039	-0.168	-0.038	-0.044	0.003	0.02	-0.156	-0.037	0.002	-0.058	-0.057	-0.005	0.049	-0.14	-0.065
10	2	4	N-Methyl-N-(2-hydroxyethyl)perfluorooctanesulfonamide_6.7_d	N-Methyl-N-(2-hydroxyethyl)perfluorooctanesulfonamide	PFAS	EPA_EPAPLT0248A08, 6700 nM	EPAPLT0248A08	6700	DMSO	0	0	0	0	0	0	0	0	0	0	0	0	0	0	0	0	-0.002	0.011	-0.003	0.006	0.01	-0.006	0.01	-0.054	0	0.014	-0.038	-0.001	-0.017	-0.023	0.01	-0.068	-0.051	-0.016	-0.034	-0.022	-0.019	0.043	0.01	-0.007
10	2	4	N-Methyl-N-(2-hydroxyethyl)perfluorooctanesulfonamide_6.7_d	N-Methyl-N-(2-hydroxyethyl)perfluorooctanesulfonamide	PFAS	EPA_EPAPLT0248E02, 6700 nM	EPAPLT0248E02	6700	DMSO	0	0	0	0	0	0	0	0	0	0	0	0	0	0	0	0	-0.023	0.006	-0.042	-0.031	0.026	-0.007	-0.028	0.015	0.003	-0.031	-0.105	-0.023	-0.034	-0.018	0.027	-0.123	-0.018	-0.002	-0.057	-0.046	-0.013	0.028	-0.025	-0.031
10	2	4	Nonafluoropentanamide_60_d	Nonafluoropentanamide	PFAS	EPA_EPAPLT0247E08, 60000 nM	EPAPLT0247E08	60000	DMSO	0	0	0	0	0	0	0	0	0	0	0	0	0	0	0	0	-0.03	-0.021	-0.033	-0.036	-0.01	0.001	0.006	0.006	-0.002	0.002	-0.029	-0.011	-0.013	0.054	-0.001	0.043	-0.02	-0.009	-0.015	0.005	0.011	0.068	-0.025	0.026
10	2	4	Nonafluoropentanamide_6.7_d	Nonafluoropentanamide	PFAS	EPA_EPAPLT0247E08, 6700 nM	EPAPLT0247E08	6700	DMSO	0	0	0	0	0	0	0	0	0	0	0	0	0	0	0	0	0.007	-0.004	-0.116	-0.02	-0.012	0.004	-0.043	-0.012	0.001	0.029	0.041	-0.005	-0.012	-0.003	0.005	0.017	-0.027	-0.005	-0.038	-0.003	0.012	0.024	-0.005	0.029
10	2	4	Perfluoro-3,6-dioxaheptanoic acid_60_d	Perfluoro-3,6-dioxaheptanoic acid	PFAS	EPA_EPAPLT0245A11, 60000 nM	EPAPLT0245A11	60000	DMSO	0	0	0	0	0	0	0	0	0	0	0	0	0	0	0	0	-0.038	-0.014	-0.08	-0.054	0.007	0.015	-0.035	0.135	0.003	-0.026	-0.025	-0.005	0.037	-0.045	-0.036	-0.031	-0.032	0.003	-0.008	0.009	-0.007	-0.025	0.011	-0.051
10	2	4	Perfluoro-3,6-dioxaoctane-1,8-dioic acid_2.2_d	Perfluoro-3,6-dioxaoctane-1,8-dioic acid	PFAS	EPA_EPAPLT0241E09, 2200 nM	EPAPLT0241E09	2200	DMSO	0	0	0	0	0	0	0	0	0	0	0	0	0	0	0	0	0.028	0.007	-0.012	0.014	0.002	0.007	0	-0.003	0.011	0.005	-0.055	-0.018	0.057	-0.005	-0.002	0.016	0.009	-0.012	0.013	0.017	0.018	0.028	0.048	0.009
10	2	4	Perfluorobutanoic acid_2.2_d	Perfluorobutanoic acid	PFAS	EPA_EPAPLT0239E04, 2200 nM	EPAPLT0239E04	2200	DMSO	0	0	0	0	0	0	0	0	0	0	0	0	0	0	0	0	0.001	-0.007	0.021	0.033	-0.024	-0.015	-0.006	0.023	0.003	-0.011	-0.044	-0.008	-0.012	-0.014	-0.009	0.054	0.022	-0.028	0.012	0	-0.006	0.056	0.006	0.006
10	2	4	Perfluorohexanesulfonamide_6.7_d	Perfluorohexanesulfonamide	PFAS	EPA_EPAPLT0243E11, 6700 nM	EPAPLT0243E11	6700	DMSO	0	0	0	0	0	0	0	0	0	0	0	0	0	0	0	0	0.009	-0.009	-0.056	-0.005	0.021	0.005	-0.036	0.027	-0.02	-0.016	-0.068	-0.002	0.021	-0.005	-0.017	0.004	-0.018	-0.004	0.008	-0.013	-0.062	-0.022	-0.008	0.053
10	2	4	Perfluorohexanoic acid_2.2_d	Perfluorohexanoic acid	PFAS	EPA_EPAPLT0244E09, 2200 nM	EPAPLT0244E09	2200	DMSO	0	0	0	0	0	0	0	0	0	0	0	0	0	0	0	0	0.025	0.008	-0.014	0.018	0.021	0.028	-0.006	0.005	-0.019	0.024	-0.012	0.001	0.035	-0.003	0.084	-0.054	0.015	0.004	0.038	0.017	-0.007	0.008	0	0.124
10	2	4	Perfluorooct-1-ene_60_d	Perfluorooct-1-ene	PFAS	EPA_EPAPLT0239A07, 60000 nM	EPAPLT0239A07	60000	DMSO	0	0	0	0	0	0	0	0	0	0	0	0	0	0	0	0	0.038	-0.005	-0.052	0.011	0.008	0.005	-0.019	-0.011	0.011	-0.004	0.037	-0.005	0.059	-0.018	-0.014	0.03	-0.018	-0.001	0.009	0.024	-0.01	-0.029	-0.031	-0.05
10	2	4	Perfluorooctanamidine_20_d	Perfluorooctanamidine	PFAS	EPA_EPAPLT0240A11, 20000 nM	EPAPLT0240A11	20000	DMSO	0	0	0	0	0	0	0	0	0	0	0	0	0	0	0	0	0.016	-0.059	-0.038	-0.019	-0.047	-0.024	0.033	0.016	-0.014	-0.025	-0.074	0.033	-0.001	-0.03	-0.017	-0.001	0.075	-0.001	-0.041	-0.001	-0.018	-0.048	-0.018	-0.038
10	2	4	Perfluoropentanamide_60_d	Perfluoropentanamide	PFAS	EPA_EPAPLT0238A04, 60000 nM	EPAPLT0238A04	60000	DMSO	0	0	0	0	0	0	0	0	0	0	0	0	0	0	0	0	0.045	-0.004	0.011	0.037	-0.027	-0.003	-0.004	0.019	-0.003	-0.015	-0.008	-0.003	0.057	0.016	-0.003	-0.001	-0.021	-0.002	0.037	0.021	-0.033	-0.005	-0.006	-0.018
10	2	4	Perfluorotetradecanoic acid_6.7_d	Perfluorotetradecanoic acid	PFAS	EPA_EPAPLT0232A02, 6700 nM	EPAPLT0232A02	6700	DMSO	0	0	0	0	0	0	0	0	0	0	0	0	0	0	0	0	0.004	-0.025	0.009	0.022	-0.006	-0.045	0.089	0.018	-0.007	-0.007	-0.274	-0.013	-0.027	-0.046	-0.054	0.009	0.019	0.006	0.151	0.052	-0.013	0.083	0.051	0.086
11	2	5	((2,2,3,3-Tetrafluoropropoxy)methyl)oxirane_60_d	((2,2,3,3-Tetrafluoropropoxy)methyl)oxirane	PFAS	EPA_EPAPLT0234A02, 60000 nM	EPAPLT0234A02	60000	DMSO	0	0	0	0	0	0	0	0	0	0	0	0	0	0	0	0	0.051	-0.02	-0.042	-0.086	0.005	0.036	0.012	0.033	-0.009	0.054	-0.025	0.003	0.07	0.049	-0.035	-0.101	-0.009	0.007	-0.027	0.019	-0.062	-0.058	-0.035	-0.024
11	2	5	(Heptafluorobutanoyl)pivaloylmethane_2.2_d	(Heptafluorobutanoyl)pivaloylmethane	PFAS	EPA_EPAPLT0243E10, 2200 nM	EPAPLT0243E10	2200	DMSO	0	0	0	0	0	0	0	0	0	0	0	0	0	0	0	0	0.016	0.003	-0.048	0.023	0.035	0.016	-0.025	0.013	-0.006	0.019	-0.061	0.004	0.074	-0.012	0.023	-0.069	-0.009	0.011	0.046	0.011	-0.043	-0.02	0.019	0.054
11	2	5	(Perfluoro-5-methylhexyl)ethyl 2-methylprop-2-enoate_20_d	(Perfluoro-5-methylhexyl)ethyl 2-methylprop-2-enoate	PFAS	EPA_EPAPLT0247A11, 20000 nM	EPAPLT0247A11	20000	DMSO	0	0	0	0	0	0	0	0	0	0	0	0	0	0	0	0	0.037	-0.006	-0.018	-0.062	-0.005	-0.019	-0.039	0.115	0.007	-0.037	-0.029	-0.023	0.005	0.053	-0.004	-0.04	0.005	0.011	0.012	0.031	0.022	-0.02	-0.004	-0.013
11	2	5	1-(Perfluorofluorooctyl)propane-2,3-diol_10_d	1-(Perfluorofluorooctyl)propane-2,3-diol	PFAS	EPA_EPAPLT0245A07, 10000 nM	EPAPLT0245A07	10000	DMSO	0	0	0	0	0	0	0	0	0	0	0	0	0	0	0	0	0.054	-0.016	0.013	-0.074	0.005	0.016	-0.02	0.033	-0.006	0.005	-0.106	-0.022	0.03	-0.003	-0.003	-0.085	-0.026	-0.011	0.01	0.019	-0.007	0.007	-0.019	-0.101
11	2	5	1-Iodo-1H,1H,2H,2H-perfluoroheptane_2.2_d	1-Iodo-1H,1H,2H,2H-perfluoroheptane	PFAS	EPA_EPAPLT0244E11, 2200 nM	EPAPLT0244E11	2200	DMSO	0	0	0	0	0	0	0	0	0	0	0	0	0	0	0	0	0.021	0.01	-0.02	-0.001	0.04	0.029	-0.009	0.009	0.002	0.016	-0.034	-0.005	0.024	-0.01	0.074	-0.032	0.043	0.007	0.047	0.009	-0.007	-0.013	0.006	0.114
11	2	5	1-Iodopentadecafluoroheptane_0.74_d	1-Iodopentadecafluoroheptane	PFAS	EPA_EPAPLT0247E11, 740 nM	EPAPLT0247E11	740	DMSO	0	0	0	0	0	0	0	0	0	0	0	0	0	0	0	0	0.045	-0.007	0.029	-0.052	-0.016	0.018	-0.027	0.069	-0.004	-0.038	-0.019	-0.011	-0.001	0.006	-0.025	-0.031	0.066	0.014	0.015	0.003	0.031	0.056	0.073	0.088
11	2	5	1-Pentafluoroethylethanol_2.2_d	1-Pentafluoroethylethanol	PFAS	EPA_EPAPLT0247E03, 2200 nM	EPAPLT0247E03	2200	DMSO	0	0	0	0	0	0	0	0	0	0	0	0	0	0	0	0	0.078	-0.004	0.039	-0.08	0.015	-0.006	-0.019	0.052	-0.018	0.003	-0.082	0.004	0.022	-0.028	-0.012	-0.036	0.012	0.019	-0.003	0.042	0.009	0.014	0.112	-0.051
11	2	5	1H,1H,2H-Perfluoro-1-decene_60_d	1H,1H,2H-Perfluoro-1-decene	PFAS	EPA_EPAPLT0244A08, 60000 nM	EPAPLT0244A08	60000	DMSO	0	0	0	0	0	0	0	0	0	0	0	0	0	0	0	0	0.018	0.01	-0.029	0.001	0.004	0.017	-0.007	0.021	0.005	-0.002	-0.103	0.015	0.028	-0.016	0.071	-0.001	0.016	0.008	0.021	-0.006	-0.003	0.012	-0.009	0.061
11	2	5	1H,1H,2H-Perfluoro-1-decene_60_d	1H,1H,2H-Perfluoro-1-decene	PFAS	EPA_EPAPLT0244E02, 60000 nM	EPAPLT0244E02	60000	DMSO	0	0	0	0	0	0	0	0	0	0	0	0	0	0	0	0	-0.013	0.006	0.018	-0.013	0.013	0.018	-0.006	0.021	0.017	0.001	-0.023	-0.012	-0.006	0.008	0.059	0.042	0.006	0.012	0.001	0.007	-0.004	-0.014	0.006	-0.057
11	2	5	1H,1H,5H-Perfluoropentanol_2.2_d	1H,1H,5H-Perfluoropentanol	PFAS	EPA_EPAPLT0245A02, 2200 nM	EPAPLT0245A02	2200	DMSO	0	0	0	0	0	0	0	0	0	0	0	0	0	0	0	0	0.02	-0.02	0.004	0.017	-0.002	-0.023	-0.008	0.036	0.002	0.016	-0.055	-0.004	0.063	0.005	0.006	-0.005	0.008	-0.002	0.041	-0.016	0.002	-0.003	0.024	-0.034
11	2	5	1H,1H-Perfluorooctyl acrylate_2.2_d	1H,1H-Perfluorooctyl acrylate	PFAS	EPA_EPAPLT0244E04, 2200 nM	EPAPLT0244E04	2200	DMSO	0	0	0	0	0	0	0	0	0	0	0	0	0	0	0	0	0.033	0.02	0.023	0.034	0.029	0.032	0.017	0.022	0.009	0.027	-0.042	0.01	0.012	0.028	0.066	0.017	0.035	0.021	0.021	0.035	-0.004	-0.036	-0.001	-0.043
11	2	5	1H-Perfluoro-1,1-propanediol_2.2_d	1H-Perfluoro-1,1-propanediol	PFAS	EPA_EPAPLT0234E09, 2200 nM	EPAPLT0234E09	2200	DMSO	0	0	0	0	0	0	0	0	0	0	0	0	0	0	0	0	0.025	0.005	0.02	0.025	0.013	0.011	0	0.023	0.012	0.022	-0.007	0.005	0.089	0.047	0.032	0.023	-0.02	0.011	0.057	-0.001	0.029	-0.013	0.028	-0.04
11	2	5	2,2,3,3,4,4,4-Heptafluorobutyl methacrylate_6.7_d	2,2,3,3,4,4,4-Heptafluorobutyl methacrylate	PFAS	EPA_EPAPLT0243E02, 6700 nM	EPAPLT0243E02	6700	DMSO	0	0	0	0	0	0	0	0	0	0	0	0	0	0	0	0	0.001	0.035	-0.002	-0.027	0.004	0.003	0.008	0.069	-0.007	-0.001	-0.063	-0.014	0.004	0.019	0.04	0.035	0.056	-0.006	0.015	0.023	-0.027	0.036	-0.041	0.028
11	2	5	2-(Perfluorooctyl)ethanthiol_20_d	2-(Perfluorooctyl)ethanthiol	PFAS	EPA_EPAPLT0247A08, 20000 nM	EPAPLT0247A08	20000	DMSO	0	0	0	0	0	0	0	0	0	0	0	0	0	0	0	0	0.008	0.015	-0.077	-0.044	0.012	0.002	-0.024	0.064	0.015	-0.018	-0.007	-0.024	0.064	-0.01	-0.011	-0.017	-0.018	0.001	0.093	0.017	-0.019	-0.058	0.051	-0.109
11	2	5	2-(Trifluoromethoxy)ethyl trifluoromethanesulfonate_60_d	2-(Trifluoromethoxy)ethyl trifluoromethanesulfonate	PFAS	EPA_EPAPLT0244A02, 60000 nM	EPAPLT0244A02	60000	DMSO	0	0	0	0	0	0	0	0	0	0	0	0	0	0	0	0	0.02	0.045	0.018	-0.022	0.014	0.033	-0.01	0.075	0.027	0.012	-0.018	-0.014	0.042	0.008	0.064	-0.01	0.065	0.011	0.052	0.03	-0.005	0.023	0.001	-0.121
11	2	5	2H-Perfluoroisopropyl 2-fluoroacrylate_60_d	2H-Perfluoroisopropyl 2-fluoroacrylate	PFAS	EPA_EPAPLT0234A11, 60000 nM	EPAPLT0234A11	60000	DMSO	0	0	0	0	0	0	0	0	0	0	0	0	0	0	0	0	0.044	-0.019	-0.07	-0.036	-0.021	0.029	-0.026	0.049	-0.023	0.008	0.016	0.029	0.049	0.026	0.02	-0.076	-0.012	0.025	-0.007	-0.002	-0.016	-0.076	-0.094	-0.053
11	2	5	3-Perfluoroheptylpropanoic acid_0.74_d	3-Perfluoroheptylpropanoic acid	PFAS	EPA_EPAPLT0234E10, 740 nM	EPAPLT0234E10	740	DMSO	0	0	0	0	0	0	0	0	0	0	0	0	0	0	0	0	0.018	0.002	-0.003	0.015	0.012	-0.009	-0.002	0.03	0.012	0.022	-0.025	0.003	0.063	0.059	0.026	-0.018	0.004	-0.001	0.083	-0.001	0.016	-0.005	-0.04	-0.059
11	2	5	3:3 Fluorotelomer carboxylic acid_60_d	3:3 Fluorotelomer carboxylic acid	PFAS	EPA_EPAPLT0239A05, 60000 nM	EPAPLT0239A05	60000	DMSO	0	0	0	0	0	0	0	0	0	0	0	0	0	0	0	0	0.048	-0.025	0.003	0.035	0.015	0.011	-0.025	0.054	0.002	-0.004	0.054	-0.005	0.016	-0.053	-0.007	0.011	-0.053	-0.01	0.052	0.023	-0.035	-0.022	-0.015	-0.05
11	2	5	4,4-bis(Trifluoromethyl)-4-fluoropropanoic acid_60_d	4,4-bis(Trifluoromethyl)-4-fluoropropanoic acid	PFAS	EPA_EPAPLT0232A11, 60000 nM	EPAPLT0232A11	60000	DMSO	0	0	0	0	0	0	0	0	0	0	0	0	0	0	0	0	0.003	-0.025	-0.092	-0.018	-0.016	-0.017	0.061	0.067	-0.003	-0.004	0.013	0.018	0.056	0.033	-0.005	0.066	0.075	0.028	0.062	0.065	-0.038	-0.009	0.056	-0.036
11	2	5	4:2 Fluorotelomer alcohol_60_d	4:2 Fluorotelomer alcohol	PFAS	EPA_EPAPLT0245E03, 60000 nM	EPAPLT0245E03	60000	DMSO	0	0	0	0	0	0	0	0	0	0	0	0	0	0	0	0	0.04	-0.002	0.013	-0.038	0.003	-0.005	0.01	0.002	0.003	0.008	0.03	-0.011	-0.006	-0.004	0.014	0.041	-0.003	0.003	-0.025	0.015	0.007	0.009	0.035	-0.032
11	2	5	4:2 Fluorotelomer sulfonic acid_60_d	4:2 Fluorotelomer sulfonic acid	PFAS	EPA_EPAPLT0233A05, 60000 nM	EPAPLT0233A05	60000	DMSO	0	0	0	0	0	0	0	0	0	0	0	0	0	0	0	0	-0.011	0.02	0.018	0.042	0.013	0.017	0.043	0.108	0.011	0.015	0.009	-0.008	0.014	0.049	0.013	-0.047	-0.048	0.003	0.078	0.049	0.029	0.053	-0.013	-0.018
11	2	5	4:2 Fluorotelomer sulfonic acid_2.2_d	4:2 Fluorotelomer sulfonic acid	PFAS	EPA_EPAPLT0233E10, 2200 nM	EPAPLT0233E10	2200	DMSO	0	0	0	0	0	0	0	0	0	0	0	0	0	0	0	0	0.045	-0.006	0.038	-0.009	0.011	0.008	-0.019	0.027	-0.001	-0.025	-0.032	-0.02	0.026	0.031	0.005	-0.026	0.027	0.004	-0.068	0.019	0.011	0.054	-0.016	0.055
11	2	5	6:1 Fluorotelomer alcohol_2.2_d	6:1 Fluorotelomer alcohol	PFAS	EPA_EPAPLT0243E03, 2200 nM	EPAPLT0243E03	2200	DMSO	0	0	0	0	0	0	0	0	0	0	0	0	0	0	0	0	0.014	0.026	-0.006	-0.006	0.024	0.029	0.005	0.055	0.016	0.017	-0.002	0.005	0.055	0.021	0.049	0.077	0.03	0.041	0.049	0.019	-0.03	0.003	0.001	0.058
11	2	5	6:2 Fluorotelomer methacrylate_2.2_d	6:2 Fluorotelomer methacrylate	PFAS	EPA_EPAPLT0246E02, 2200 nM	EPAPLT0246E02	2200	DMSO	0	0	0	0	0	0	0	0	0	0	0	0	0	0	0	0	0.077	-0.034	-0.03	-0.072	-0.01	-0.036	-0.03	0.045	0.004	0.006	-0.053	-0.008	0.015	-0.008	-0.009	-0.03	0.049	0.012	0.029	-0.031	0.016	-0.004	0.053	-0.034
11	2	5	7:3 Fluorotelomer alcohol_2.2_d	7:3 Fluorotelomer alcohol	PFAS	EPA_EPAPLT0243E05, 2200 nM	EPAPLT0243E05	2200	DMSO	0	0	0	0	0	0	0	0	0	0	0	0	0	0	0	0	0.021	0.007	-0.013	-0.022	0.018	0.014	-0.012	0.038	0.006	0.004	0.011	0.011	0.035	0.01	0.034	0.018	0.04	0.014	0.04	0.003	-0.034	-0.008	-0.012	0.052
11	2	5	8:2 Fluorotelomer methacrylate_20_d	8:2 Fluorotelomer methacrylate	PFAS	EPA_EPAPLT0232A04, 20000 nM	EPAPLT0232A04	20000	DMSO	0	0	0	0	0	0	0	0	0	0	0	0	0	0	0	0	0.01	-0.034	-0.019	0.075	0.008	-0.019	0.058	0.039	0.008	0.031	-0.046	0.005	0.003	0.014	-0.044	-0.035	-0.005	0.019	0.05	0.036	-0.017	-0.057	0.09	0.048
11	2	5	Ammonium perfluorooctanoate_20_d	Ammonium perfluorooctanoate	PFAS	EPA_EPAPLT0244A03, 20000 nM	EPAPLT0244A03	20000	DMSO	0	0	0	0	0	0	0	0	0	0	0	0	0	0	0	0	0.022	0.019	-0.01	-0.006	0.011	0.005	0	0.042	0.009	-0.001	0.018	-0.017	-0.032	-0.009	0.042	-0.019	0.022	-0.015	-0.01	0.021	-0.007	0.02	0.016	-0.036
11	2	5	Dimethoxymethyl((perfluorohexyl)ethyl)silane_20_d	Dimethoxymethyl((perfluorohexyl)ethyl)silane	PFAS	EPA_EPAPLT0236A05, 20000 nM	EPAPLT0236A05	20000	DMSO	0	0	0	0	0	0	0	0	0	0	0	0	0	0	0	0	0.009	0.008	-0.045	-0.002	0.038	-0.02	-0.011	0.015	0.008	0.038	0.016	0.011	0.093	0.021	0.029	0.012	0.01	0.007	0.018	0.047	0.012	-0.005	0.058	0.009
11	2	5	Heptafluorobutyl iodide_60_d	Heptafluorobutyl iodide	PFAS	EPA_EPAPLT0233A07, 60000 nM	EPAPLT0233A07	60000	DMSO	0	0	0	0	0	0	0	0	0	0	0	0	0	0	0	0	-0.019	0.001	-0.015	-0.029	-0.009	0.005	-0.003	0.026	0	0.005	0.043	0.017	-0.012	0.071	0.007	-0.051	-0.042	0.018	0.019	0.01	-0.087	-0.024	-0.001	-0.003
11	2	5	Hexafluoroamylene glycol_60_d	Hexafluoroamylene glycol	PFAS	EPA_EPAPLT0233A09, 60000 nM	EPAPLT0233A09	60000	DMSO	0	0	0	0	0	0	0	0	0	0	0	0	0	0	0	0	-0.003	-0.013	-0.073	-0.063	0	-0.013	-0.028	-0.008	0.007	-0.018	0.04	0.015	0.016	0.063	0.045	-0.04	-0.043	0.019	-0.027	0.042	-0.047	0.015	-0.037	0
11	2	5	N-Ethylperfluorooctanesulfonamide_2.2_d	N-Ethylperfluorooctanesulfonamide	PFAS	EPA_EPAPLT0246E04, 2200 nM	EPAPLT0246E04	2200	DMSO	0	0	0	0	0	0	0	0	0	0	0	0	0	0	0	0	0.069	-0.05	-0.03	-0.021	-0.003	-0.029	-0.011	-0.007	-0.005	-0.016	-0.08	0.008	0.022	-0.026	-0.01	-0.092	0.06	0.006	0.069	-0.041	-0.014	0.002	-0.067	-0.002
11	2	5	Nonafluoropentanamide_2.2_d	Nonafluoropentanamide	PFAS	EPA_EPAPLT0247E08, 2200 nM	EPAPLT0247E08	2200	DMSO	0	0	0	0	0	0	0	0	0	0	0	0	0	0	0	0	0.036	0.003	-0.022	0.021	0.007	0.007	-0.006	0.032	-0.004	0.02	-0.036	0.008	-0.012	-0.037	-0.013	0.051	0.029	0.004	0.025	-0.003	-0.005	0.016	0.131	-0.034
11	2	5	Perfluoro-(2,5,8-trimethyl-3,6,9-trioxadodecanoic)acid_10_d	Perfluoro-(2,5,8-trimethyl-3,6,9-trioxadodecanoic)acid	PFAS	EPA_EPAPLT0244A09, 10000 nM	EPAPLT0244A09	10000	DMSO	0	0	0	0	0	0	0	0	0	0	0	0	0	0	0	0	0.025	-0.02	-0.035	0.004	0.023	0.024	-0.024	0.022	0.002	0.021	-0.02	0.008	0.035	-0.011	0.056	-0.063	0.014	0.013	0.006	-0.009	-0.002	-0.001	0.028	0.046
11	2	5	Perfluoro-(2,5,8-trimethyl-3,6,9-trioxadodecanoic)acid_0.37_d	Perfluoro-(2,5,8-trimethyl-3,6,9-trioxadodecanoic)acid	PFAS	EPA_EPAPLT0244E03, 370 nM	EPAPLT0244E03	370	DMSO	0	0	0	0	0	0	0	0	0	0	0	0	0	0	0	0	0.033	0.04	0.007	0.003	0.021	0.019	0.01	0.024	0.016	0.019	0.018	-0.001	0.009	0.001	0.08	0.026	0.057	0.024	0.03	0.036	0	-0.009	-0.001	-0.01
11	2	5	Perfluoro-2,5-dimethyl-3,6-dioxanonanoic acid_20_d	Perfluoro-2,5-dimethyl-3,6-dioxanonanoic acid	PFAS	EPA_EPAPLT0246A09, 20000 nM	EPAPLT0246A09	20000	DMSO	0	0	0	0	0	0	0	0	0	0	0	0	0	0	0	0	0.054	0.02	-0.05	-0.038	0.009	0	-0.048	0.028	0.006	0.004	-0.045	0.013	0.001	-0.053	-0.008	0.013	-0.003	0.021	-0.056	-0.073	0.03	-0.02	-0.007	-0.039
11	2	5	Perfluoro-2,5-dimethyl-3,6-dioxanonanoic acid_0.74_d	Perfluoro-2,5-dimethyl-3,6-dioxanonanoic acid	PFAS	EPA_EPAPLT0246E03, 740 nM	EPAPLT0246E03	740	DMSO	0	0	0	0	0	0	0	0	0	0	0	0	0	0	0	0	0.08	-0.028	-0.059	-0.025	-0.004	-0.009	-0.001	0.044	0.004	-0.004	-0.026	-0.005	0.016	0.004	-0.008	-0.021	0.037	0.018	0.027	-0.05	0.018	0.003	-0.02	-0.008
11	2	5	Perfluoro-3,6-dioxaheptanoic acid_2.2_d	Perfluoro-3,6-dioxaheptanoic acid	PFAS	EPA_EPAPLT0245E05, 2200 nM	EPAPLT0245E05	2200	DMSO	0	0	0	0	0	0	0	0	0	0	0	0	0	0	0	0	0.067	0.009	0.008	0.016	0.005	0.021	0.006	0.049	-0.011	-0.004	-0.097	0.005	0.039	0.012	0.004	-0.025	0.045	0.012	0.033	0.027	0.028	-0.007	-0.022	0.009
11	2	5	Perfluorobutanesulfonic acid_60_d	Perfluorobutanesulfonic acid	PFAS	EPA_EPAPLT0246A07, 60000 nM	EPAPLT0246A07	60000	DMSO	0	0	0	0	0	0	0	0	0	0	0	0	0	0	0	0	0.066	0.003	-0.06	-0.032	0	0.019	-0.039	0.099	0.016	-0.015	-0.069	-0.024	-0.004	-0.068	0.024	-0.019	0.01	0.007	-0.017	-0.034	0.029	-0.046	-0.029	-0.092
11	2	5	Perfluorodecanoic acid_2.2_d	Perfluorodecanoic acid	PFAS	EPA_EPAPLT0244E05, 2200 nM	EPAPLT0244E05	2200	DMSO	0	0	0	0	0	0	0	0	0	0	0	0	0	0	0	0	0.03	0.027	0	0.003	0.028	0.003	0.031	0.028	0.004	0.018	0.021	0.013	0.008	0.02	0.052	0.079	-0.019	0.008	0.006	0.031	0.001	-0.015	-0.005	-0.039
11	2	5	Perfluorohexanoic acid_60_d	Perfluorohexanoic acid	PFAS	EPA_EPAPLT0244A04, 60000 nM	EPAPLT0244A04	60000	DMSO	0	0	0	0	0	0	0	0	0	0	0	0	0	0	0	0	0.027	0.036	-0.006	-0.008	0.013	0.035	-0.003	0.09	0.011	0.004	-0.038	-0.003	0.027	-0.01	0.073	0.045	0.048	0.015	0.016	0.008	0.005	0.019	0.02	-0.077
11	2	5	Perfluorooctanamide_2.2_d	Perfluorooctanamide	PFAS	EPA_EPAPLT0246E10, 2200 nM	EPAPLT0246E10	2200	DMSO	0	0	0	0	0	0	0	0	0	0	0	0	0	0	0	0	0.084	-0.029	-0.024	-0.017	0.004	0.009	0.003	0.008	0.009	0.018	-0.034	-0.018	0.029	0.017	-0.002	0.001	0.081	0.01	0.022	-0.038	0.023	0.022	0.025	-0.048
11	2	5	Perfluorooctanesulfonyl fluoride_60_d	Perfluorooctanesulfonyl fluoride	PFAS	EPA_EPAPLT0244A05, 60000 nM	EPAPLT0244A05	60000	DMSO	0	0	0	0	0	0	0	0	0	0	0	0	0	0	0	0	0.016	0.006	-0.005	-0.009	0.003	0.011	-0.007	0.028	0.014	0.005	-0.027	0.006	0.016	-0.003	-0.004	-0.032	-0.002	0.001	0.019	0.034	0.013	0.014	-0.02	-0.041
11	2	5	Perfluorooctanesulfonyl fluoride_2.2_d	Perfluorooctanesulfonyl fluoride	PFAS	EPA_EPAPLT0244E10, 2200 nM	EPAPLT0244E10	2200	DMSO	0	0	0	0	0	0	0	0	0	0	0	0	0	0	0	0	0.024	0.013	-0.044	-0.01	0.018	0.029	0.006	0.014	-0.014	0.021	-0.015	-0.006	0.031	0.006	0.08	0.076	0.056	0.01	0.044	0.015	-0.004	0.004	0.017	0.137
11	2	5	Perfluoropropanoic acid_2.2_d	Perfluoropropanoic acid	PFAS	EPA_EPAPLT0245E08, 2200 nM	EPAPLT0245E08	2200	DMSO	0	0	0	0	0	0	0	0	0	0	0	0	0	0	0	0	-0.019	0	-0.016	-0.026	0	0.023	0.003	0.061	-0.001	0.015	-0.083	0.006	-0.012	-0.003	0.009	-0.057	-0.009	0.008	0.044	0.011	-0.01	-0.045	0.01	0.022
11	2	5	Trichloro((perfluorohexyl)ethyl)silane_10_d	Trichloro((perfluorohexyl)ethyl)silane	PFAS	EPA_EPAPLT0248A03, 10000 nM	EPAPLT0248A03	10000	DMSO	0	0	0	0	0	0	0	0	0	0	0	0	0	0	0	0	0.029	-0.004	-0.026	-0.051	0.038	0	0.011	0.081	0.011	-0.025	-0.036	-0.001	0.028	-0.017	0.011	-0.058	-0.001	-0.012	-0.045	-0.12	-0.001	-0.021	0.025	-0.033
11	2	5	Triethoxy((perfluorohexyl)ethyl)silane_10_d	Triethoxy((perfluorohexyl)ethyl)silane	PFAS	EPA_EPAPLT0246A02, 10000 nM	EPAPLT0246A02	10000	DMSO	0	0	0	0	0	0	0	0	0	0	0	0	0	0	0	0	0.087	-0.027	-0.123	-0.052	0.009	-0.015	0.02	0.069	0.02	-0.036	-0.057	-0.005	0.013	-0.016	0.006	-0.013	0.063	0.013	-0.002	-0.054	0.044	-0.05	-0.03	-0.153
12	2	6	(Heptafluorobutanoyl)pivaloylmethane_60_d	(Heptafluorobutanoyl)pivaloylmethane	PFAS	EPA_EPAPLT0243A05, 60000 nM	EPAPLT0243A05	60000	DMSO	0	0	0	0	0	0	0	0	0	0	0	0	0	0	0	0	0.032	0.032	0.177	-0.043	0.022	0.009	-0.002	0.072	0.009	-0.067	-0.21	-0.008	0.022	0.026	-0.011	0.035	0.098	0.002	0.012	0.028	0.003	0.034	0.038	0.053
12	2	6	(Heptafluoropropyl)trimethylsilane_60_d	(Heptafluoropropyl)trimethylsilane	PFAS	EPA_EPAPLT0234A08, 60000 nM	EPAPLT0234A08	60000	DMSO	0	0	0	0	0	0	0	0	0	0	0	0	0	0	0	0	0.027	-0.002	-0.049	-0.056	-0.019	0.021	-0.006	0.029	-0.008	0.016	-0.017	0.012	0.023	0.013	-0.015	-0.11	-0.017	0.023	-0.012	0.005	-0.015	-0.047	-0.085	-0.035
12	2	6	(Heptafluoropropyl)trimethylsilane_6.7_d	(Heptafluoropropyl)trimethylsilane	PFAS	EPA_EPAPLT0234E02, 6700 nM	EPAPLT0234E02	6700	DMSO	0	0	0	0	0	0	0	0	0	0	0	0	0	0	0	0	0.022	0.012	0.015	0.027	0.014	0.03	0.003	-0.014	-0.003	0.055	-0.102	-0.006	0.02	0.029	0.014	-0.013	-0.025	-0.033	-0.028	0.009	0.013	-0.002	0.046	0.004
12	2	6	(Heptafluoropropyl)trimethylsilane_2.2_d	(Heptafluoropropyl)trimethylsilane	PFAS	EPA_EPAPLT0234E02, 2200 nM	EPAPLT0234E02	2200	DMSO	0	0	0	0	0	0	0	0	0	0	0	0	0	0	0	0	0.042	0.005	-0.029	-0.014	0.012	0.05	0.011	0.006	-0.007	0.062	-0.098	0.005	0.066	0.036	0.016	0.016	0.009	-0.014	0.019	0.019	0	-0.006	0.054	-0.009
12	2	6	11:1 Fluorotelomer alcohol_0.37_d	11:1 Fluorotelomer alcohol	PFAS	EPA_EPAPLT0243E09, 370 nM	EPAPLT0243E09	370	DMSO	0	0	0	0	0	0	0	0	0	0	0	0	0	0	0	0	0.021	-0.006	-0.013	0.032	0.032	0.022	-0.011	0.006	-0.006	-0.002	-0.126	0.015	0.077	0.006	0.005	-0.028	-0.012	0.014	0.025	0.015	-0.032	-0.041	0.048	0.086
12	2	6	1H,1H,2H-Perfluoro-1-decene_2.2_d	1H,1H,2H-Perfluoro-1-decene	PFAS	EPA_EPAPLT0244E02, 2200 nM	EPAPLT0244E02	2200	DMSO	0	0	0	0	0	0	0	0	0	0	0	0	0	0	0	0	0.049	0.038	0.011	0.016	0.047	0.04	-0.002	0.066	0.02	0.012	0.026	0.004	0.023	0.011	0.077	0.013	0.061	0.014	0.07	0.029	0.012	-0.014	0.018	-0.075
12	2	6	1H,1H-Heptafluorobutanol_60_d	1H,1H-Heptafluorobutanol	PFAS	EPA_EPAPLT0243A02, 60000 nM	EPAPLT0243A02	60000	DMSO	0	0	0	0	0	0	0	0	0	0	0	0	0	0	0	0	0.027	0.027	0.016	0.008	0.012	0.026	0.011	0.084	0.012	0.015	-0.056	-0.006	0.031	0.04	0.061	0.152	0.096	0.003	0.028	0.011	0.002	-0.016	-0.018	0.039
12	2	6	1H,1H-Heptafluorobutanol_2.2_d	1H,1H-Heptafluorobutanol	PFAS	EPA_EPAPLT0243E07, 2200 nM	EPAPLT0243E07	2200	DMSO	0	0	0	0	0	0	0	0	0	0	0	0	0	0	0	0	0.011	0.009	-0.02	0.02	0.026	0.03	-0.015	0.04	-0.002	0.016	-0.019	-0.003	0.072	-0.003	0.023	0.023	0.018	0.022	0.054	0.021	-0.017	0.016	0.005	0.068
12	2	6	1H,1H-Perfluorooctylamine_2.2_d	1H,1H-Perfluorooctylamine	PFAS	EPA_EPAPLT0234E04, 2200 nM	EPAPLT0234E04	2200	DMSO	0	0	0	0	0	0	0	0	0	0	0	0	0	0	0	0	0.019	-0.008	-0.029	-0.042	0.022	0.046	0.006	0.031	-0.005	0.056	-0.03	0.009	0.063	0.07	0.025	-0.026	0.01	0.014	0.018	0.008	0.009	-0.006	0.064	-0.019
12	2	6	1H-Perfluoro-1,1-propanediol_60_d	1H-Perfluoro-1,1-propanediol	PFAS	EPA_EPAPLT0234A04, 60000 nM	EPAPLT0234A04	60000	DMSO	0	0	0	0	0	0	0	0	0	0	0	0	0	0	0	0	0.044	-0.003	-0.049	-0.068	-0.022	0.005	-0.003	-0.007	-0.026	0.042	0.006	0.025	0.033	0.041	-0.017	-0.081	-0.012	0.028	-0.034	-0.002	-0.03	-0.05	-0.088	-0.011
12	2	6	2,2,2-Trifluoroethyl perfluorobutanesulfonate_2.2_d	2,2,2-Trifluoroethyl perfluorobutanesulfonate	PFAS	EPA_EPAPLT0246E05, 2200 nM	EPAPLT0246E05	2200	DMSO	0	0	0	0	0	0	0	0	0	0	0	0	0	0	0	0	0.055	-0.016	-0.041	-0.003	0.01	-0.013	-0.013	0.004	0.012	-0.009	-0.063	-0.011	-0.004	0.009	-0.004	-0.055	0.044	0.008	0.06	-0.037	-0.024	0.047	-0.05	-0.043
12	2	6	2,2,3,3,4,4,4-Heptafluorobutyl methacrylate_60_d	2,2,3,3,4,4,4-Heptafluorobutyl methacrylate	PFAS	EPA_EPAPLT0243A08, 60000 nM	EPAPLT0243A08	60000	DMSO	0	0	0	0	0	0	0	0	0	0	0	0	0	0	0	0	0.029	0.009	-0.003	0.008	0.017	0.008	0.018	0.079	0.024	0.004	-0.063	0.004	0.067	-0.019	0.002	0.143	0.089	0	0.007	0.032	-0.014	-0.032	0.016	0.044
12	2	6	2,2,3,3,4,4,4-Heptafluorobutyl methacrylate_2.2_d	2,2,3,3,4,4,4-Heptafluorobutyl methacrylate	PFAS	EPA_EPAPLT0243E02, 2200 nM	EPAPLT0243E02	2200	DMSO	0	0	0	0	0	0	0	0	0	0	0	0	0	0	0	0	0.024	0.042	0.037	0.001	0.026	0.032	0.005	0.084	0.021	0.023	-0.037	-0.002	0.03	0.005	0.068	0.067	0.073	0.015	0.067	0.02	-0.033	0	0.009	0.022
12	2	6	2,2-Difluoroethyl triflate_2.2_d	2,2-Difluoroethyl triflate	PFAS	EPA_EPAPLT0245E02, 2200 nM	EPAPLT0245E02	2200	DMSO	0	0	0	0	0	0	0	0	0	0	0	0	0	0	0	0	0.023	0.015	0.048	0.017	-0.013	-0.02	-0.019	0.087	0	0.002	-0.079	0.005	0.004	-0.012	0.018	0.007	0.034	0.021	0.037	-0.009	0.006	0.009	-0.024	-0.057
12	2	6	2H-Perfluoroisopropyl 2-fluoroacrylate_2.2_d	2H-Perfluoroisopropyl 2-fluoroacrylate	PFAS	EPA_EPAPLT0234E05, 2200 nM	EPAPLT0234E05	2200	DMSO	0	0	0	0	0	0	0	0	0	0	0	0	0	0	0	0	0.011	-0.022	0.005	-0.014	0.024	0.018	0.003	0.042	0.011	0.042	-0.007	-0.001	0.068	0.061	0.037	0.009	0.007	0.012	0.031	0.009	0.009	-0.001	0.084	-0.009
12	2	6	3-(Perfluoro-2-butyl)propane-1,2-diol_6.7_d	3-(Perfluoro-2-butyl)propane-1,2-diol	PFAS	EPA_EPAPLT0238E02, 6700 nM	EPAPLT0238E02	6700	DMSO	0	0	0	0	0	0	0	0	0	0	0	0	0	0	0	0	0.007	-0.03	0.041	0.075	-0.02	0.021	-0.006	0.019	0.02	0.009	-0.092	-0.032	-0.016	0.047	0.011	0.063	0.091	-0.015	0.042	-0.004	-0.021	-0.03	0.002	0.004
12	2	6	4:2 Fluorotelomer alcohol_2.2_d	4:2 Fluorotelomer alcohol	PFAS	EPA_EPAPLT0245E03, 2200 nM	EPAPLT0245E03	2200	DMSO	0	0	0	0	0	0	0	0	0	0	0	0	0	0	0	0	0.034	0.022	-0.009	0.033	0.019	-0.006	-0.022	0.055	-0.008	0.018	-0.079	0.005	0.016	-0.013	0.019	-0.003	0.019	0.005	0.032	0.021	-0.009	-0.002	-0.012	-0.041
12	2	6	4H-Perfluorobutanoic acid_2.2_d	4H-Perfluorobutanoic acid	PFAS	EPA_EPAPLT0245E09, 2200 nM	EPAPLT0245E09	2200	DMSO	0	0	0	0	0	0	0	0	0	0	0	0	0	0	0	0	-0.014	0.007	-0.029	0	0.003	0.024	0.015	0.048	-0.004	-0.017	-0.087	0.001	-0.042	-0.008	0.001	-0.006	-0.002	0.014	0.051	0.028	0.015	-0.009	0.025	0.018
12	2	6	6:2 Fluorotelomer phosphate monoester_4.4_d	6:2 Fluorotelomer phosphate monoester	PFAS	EPA_EPAPLT0232E02, 4400 nM	EPAPLT0232E02	4400	DMSO	0	0	0	0	0	0	0	0	0	0	0	0	0	0	0	0	-0.003	0.021	0.022	0.056	-0.003	-0.013	0.083	0.026	0.011	0.007	-0.114	-0.018	0.05	-0.027	-0.023	-0.032	0.036	-0.014	0.045	0.067	0.011	0.076	0.08	0.178
12	2	6	6:2 Fluorotelomer phosphate monoester_1.5_d	6:2 Fluorotelomer phosphate monoester	PFAS	EPA_EPAPLT0232E02, 1500 nM	EPAPLT0232E02	1500	DMSO	0	0	0	0	0	0	0	0	0	0	0	0	0	0	0	0	0.013	0.024	0.051	0.08	0.006	-0.007	0.085	0.074	0.01	-0.001	-0.103	-0.015	0.035	0.015	-0.023	-0.01	0.059	0.003	0.012	0.09	0.003	0.084	0.144	0.114
12	2	6	6:2 Fluorotelomer sulfonic acid_2.2_d	6:2 Fluorotelomer sulfonic acid	PFAS	EPA_EPAPLT0233E04, 2200 nM	EPAPLT0233E04	2200	DMSO	0	0	0	0	0	0	0	0	0	0	0	0	0	0	0	0	0.043	-0.006	0.029	0.033	-0.013	0.002	0.02	0.081	0.008	0.003	-0.019	0.002	0.03	0.031	0.023	0.008	0.003	0.002	0.038	0.015	0.063	0.142	0.062	0.036
12	2	6	Ammonium perfluorooctanoate_2.2_d	Ammonium perfluorooctanoate	PFAS	EPA_EPAPLT0244E08, 2200 nM	EPAPLT0244E08	2200	DMSO	0	0	0	0	0	0	0	0	0	0	0	0	0	0	0	0	0.026	0.005	0.005	0.019	0.022	0.021	-0.008	0.003	-0.017	0.022	-0.06	-0.007	0.012	0.005	0.072	-0.032	0.046	0.008	0.04	0.015	-0.017	-0.002	0.01	0.102
12	2	6	Hexafluoroamylene glycol_6.7_d	Hexafluoroamylene glycol	PFAS	EPA_EPAPLT0233E03, 6700 nM	EPAPLT0233E03	6700	DMSO	0	0	0	0	0	0	0	0	0	0	0	0	0	0	0	0	-0.033	-0.011	0.054	0.087	-0.016	0.008	0.004	0.021	-0.001	-0.018	-0.023	-0.016	0.01	0.067	-0.004	0.038	0	-0.008	-0.077	0.014	0.017	0.14	0.064	0.052
12	2	6	Hexafluoroamylene glycol_2.2_d	Hexafluoroamylene glycol	PFAS	EPA_EPAPLT0233E03, 2200 nM	EPAPLT0233E03	2200	DMSO	0	0	0	0	0	0	0	0	0	0	0	0	0	0	0	0	0.015	0.005	0.011	0.023	-0.015	-0.004	0.012	0.066	0.001	-0.004	-0.073	-0.005	0.029	0.035	0.003	-0.005	-0.007	0.004	-0.011	0.026	0.045	0.125	0.075	0.038
12	2	6	Hexafluoroglutaric acid_60_d	Hexafluoroglutaric acid	PFAS	EPA_EPAPLT0234A09, 60000 nM	EPAPLT0234A09	60000	DMSO	0	0	0	0	0	0	0	0	0	0	0	0	0	0	0	0	0.041	-0.012	-0.027	-0.065	-0.03	0.021	-0.007	0.033	-0.01	0.008	0.023	0.027	0.058	0.018	-0.013	-0.095	-0.027	0.035	-0.004	0.005	-0.01	-0.058	-0.086	-0.024
12	2	6	Hexafluoroglutaric acid_2.2_d	Hexafluoroglutaric acid	PFAS	EPA_EPAPLT0234E03, 2200 nM	EPAPLT0234E03	2200	DMSO	0	0	0	0	0	0	0	0	0	0	0	0	0	0	0	0	0.028	0.004	0.003	-0.008	0.018	0.04	0.024	0.014	-0.001	0.083	-0.082	-0.002	0.072	0.048	0.019	-0.027	-0.007	0.002	0.004	0.011	0.017	-0.015	0.073	-0.031
12	2	6	Hexafluoroglutaryl chloride_2.2_d	Hexafluoroglutaryl chloride	PFAS	EPA_EPAPLT0247E07, 2200 nM	EPAPLT0247E07	2200	DMSO	0	0	0	0	0	0	0	0	0	0	0	0	0	0	0	0	0.059	0.009	-0.032	0.005	0.017	0.019	-0.018	0.052	-0.007	0.01	-0.007	0.018	-0.002	-0.041	-0.006	-0.013	0.023	0.008	0.046	0.007	0.01	0.043	0.107	-0.047
12	2	6	Methyl 3H-perfluoroisopropyl ether_60_d	Methyl 3H-perfluoroisopropyl ether	PFAS	EPA_EPAPLT0232A07, 60000 nM	EPAPLT0232A07	60000	DMSO	0	0	0	0	0	0	0	0	0	0	0	0	0	0	0	0	0.014	-0.01	0.005	0.037	-0.005	0.001	0.053	0.032	0.007	0.018	0.043	0.019	0.056	0.047	0.007	-0.028	0.049	0.03	0.06	0.019	-0.008	0.018	0.015	-0.004
12	2	6	Methyl perfluoro(3-(1-ethenyloxypropan-2-yloxy)propanoate)_0.74_d	Methyl perfluoro(3-(1-ethenyloxypropan-2-yloxy)propanoate)	PFAS	EPA_EPAPLT0243E04, 740 nM	EPAPLT0243E04	740	DMSO	0	0	0	0	0	0	0	0	0	0	0	0	0	0	0	0	0.012	0.021	-0.004	0.006	0.016	0.019	-0.001	0.058	0.015	0.024	-0.034	0.004	0.062	0.015	0.036	0.039	0.067	0.029	0.054	0.02	-0.053	-0.026	0.006	0.055
12	2	6	Octafluoroadipamide_6.7_d	Octafluoroadipamide	PFAS	EPA_EPAPLT0242E02, 6700 nM	EPAPLT0242E02	6700	DMSO	0	0	0	0	0	0	0	0	0	0	0	0	0	0	0	0	-0.018	-0.078	0.082	0.065	-0.011	-0.01	0.004	0.044	0	0.008	-0.052	-0.044	-0.014	0.067	0.03	-0.01	-0.068	-0.022	0.047	0.006	0.011	0.045	0.032	-0.033
12	2	6	Perfluoro(2-ethoxyethane)sulfonic acid_2.2_d	Perfluoro(2-ethoxyethane)sulfonic acid	PFAS	EPA_EPAPLT0233E07, 2200 nM	EPAPLT0233E07	2200	DMSO	0	0	0	0	0	0	0	0	0	0	0	0	0	0	0	0	0.039	0.023	0.027	-0.002	0.002	0.041	0.009	0.043	-0.008	0.014	-0.028	-0.01	0.026	0.033	0.023	0.064	0.034	0.001	-0.022	0.019	-0.001	0.078	0.043	0.013
12	2	6	Perfluoro-1-iodohexane_2.2_d	Perfluoro-1-iodohexane	PFAS	EPA_EPAPLT0243E08, 2200 nM	EPAPLT0243E08	2200	DMSO	0	0	0	0	0	0	0	0	0	0	0	0	0	0	0	0	0.005	0.004	-0.009	0.018	0.034	0.023	-0.034	0.014	0.006	0.015	-0.078	0.007	0.055	-0.007	0.017	-0.016	0.013	0.013	0.032	0.008	-0.034	-0.008	-0.009	0.067
12	2	6	Perfluoro-3,6-dioxadecanoic acid_2.2_d	Perfluoro-3,6-dioxadecanoic acid	PFAS	EPA_EPAPLT0234E08, 2200 nM	EPAPLT0234E08	2200	DMSO	0	0	0	0	0	0	0	0	0	0	0	0	0	0	0	0	0.025	0	0.011	0.034	0.023	0.008	0.011	0.028	0.012	0.028	-0.158	-0.038	0.057	0.042	0.032	0.06	-0.012	-0.025	0.043	0.017	0.001	-0.009	0.015	-0.056
12	2	6	Perfluorooctanesulfonyl fluoride_6.7_d	Perfluorooctanesulfonyl fluoride	PFAS	EPA_EPAPLT0244E10, 6700 nM	EPAPLT0244E10	6700	DMSO	0	0	0	0	0	0	0	0	0	0	0	0	0	0	0	0	-0.013	-0.016	-0.028	-0.012	0.005	-0.002	-0.021	-0.012	-0.015	-0.005	0.019	0.003	0	0.003	0.011	0.076	0.033	0.002	0.02	-0.01	-0.005	-0.007	0.003	0.119
12	2	6	Perfluorooctanoic acid_20_d	Perfluorooctanoic acid	PFAS	EPA_EPAPLT0242A02, 20000 nM	EPAPLT0242A02	20000	DMSO	0	0	0	0	0	0	0	0	0	0	0	0	0	0	0	0	0.013	-0.068	0.046	0.064	-0.004	0.017	0	0.077	0.026	0.012	-0.01	0.018	-0.03	0.061	0.023	0	-0.114	0.012	0.035	0.013	0.003	0.073	0.071	0.008
12	2	6	Perfluorotetradecanoic acid_20_d	Perfluorotetradecanoic acid	PFAS	EPA_EPAPLT0232A02, 20000 nM	EPAPLT0232A02	20000	DMSO	0	0	0	0	0	0	0	0	0	0	0	0	0	0	0	0	0.021	-0.01	0.006	0.079	0.005	-0.011	0.092	0.102	0.003	0.029	-0.223	-0.008	0.025	-0.024	-0.072	0.02	0.062	0.029	0.148	0.06	-0.029	0.049	0.072	0.077
12	2	6	Trichloro((perfluorohexyl)ethyl)silane_0.37_d	Trichloro((perfluorohexyl)ethyl)silane	PFAS	EPA_EPAPLT0248E08, 370 nM	EPAPLT0248E08	370	DMSO	0	0	0	0	0	0	0	0	0	0	0	0	0	0	0	0	0.025	0.02	-0.019	-0.025	0.015	0	0.006	0.006	0.011	0.025	-0.102	0.019	-0.037	-0.028	0	0.012	0.008	0.007	0.023	0.025	0.011	0.013	-0.05	-0.005
12	2	6	tris(Trifluoroethoxy)methane_60_d	tris(Trifluoroethoxy)methane	PFAS	EPA_EPAPLT0238A05, 60000 nM	EPAPLT0238A05	60000	DMSO	0	0	0	0	0	0	0	0	0	0	0	0	0	0	0	0	0.055	0.015	-0.008	-0.028	-0.015	-0.022	0.01	0.012	-0.009	0.018	0.025	0.008	0.069	0.036	-0.004	-0.051	-0.027	0.001	0.021	0.012	-0.024	-0.048	-0.051	-0.032
13	3	1	(Perfluorobutyryl)-2-thenoylmethane_20_d	(Perfluorobutyryl)-2-thenoylmethane	PFAS	EPA_EPAPLT0247A04, 20000 nM	EPAPLT0247A04	20000	DMSO	0	0	0	0	0	0	0	0	0	0	0	0	0	0	0	0	-0.16	-0.082	-0.036	-0.316	-0.036	-0.02	-0.091	-0.081	-0.024	-0.493	-0.847	-0.124	-0.246	-0.23	-0.262	-0.433	0.038	-0.134	-0.217	-0.127	-0.045	-0.121	0.321	-0.139
13	3	1	(Perfluorobutyryl)-2-thenoylmethane_20_d	(Perfluorobutyryl)-2-thenoylmethane	PFAS	EPA_EPAPLT0247E09, 20000 nM	EPAPLT0247E09	20000	DMSO	0	0	0	0	0	0	0	0	0	0	0	0	0	0	0	0	-0.172	-0.096	-0.106	-0.397	-0.037	-0.018	-0.049	-0.101	-0.027	-0.53	-0.936	-0.154	-0.252	-0.253	-0.205	-0.388	0.028	-0.137	-0.126	-0.135	-0.001	-0.012	0.325	-0.022
13	3	1	1,6-Diiodoperfluorohexane_6.7_d	1,6-Diiodoperfluorohexane	PFAS	EPA_EPAPLT0237E08, 6700 nM	EPAPLT0237E08	6700	DMSO	1	1	0	0	0	0	0	0	0	0	0	1	0	0	0	0	0.01	-0.043	-0.003	-0.001	0.03	0.005	-0.022	-0.008	-0.002	-0.005	-0.102	0.03	-0.03	-0.037	-0.052	-0.001	-0.009	0.009	-0.002	0.01	-0.041	0.007	0.019	-0.009
13	3	1	N-Ethylperfluorooctanesulfonamide_20_d	N-Ethylperfluorooctanesulfonamide	PFAS	EPA_EPAPLT0246A10, 20000 nM	EPAPLT0246A10	20000	DMSO	0	0	0	0	0	0	0	0	0	0	0	0	0	0	0	0	0.073	-0.021	-0.058	-0.101	-0.009	-0.061	-0.078	-0.017	0.015	-0.059	-0.093	-0.021	-0.049	-0.11	-0.033	-0.02	-0.018	-0.017	-0.036	-0.006	0.03	0.008	0.034	-0.034
13	3	1	N-Ethylperfluorooctanesulfonamide_20_d	N-Ethylperfluorooctanesulfonamide	PFAS	EPA_EPAPLT0246E04, 20000 nM	EPAPLT0246E04	20000	DMSO	0	0	0	0	0	0	0	0	0	0	0	0	0	0	0	0	0.051	-0.049	-0.079	-0.102	0.005	-0.057	-0.029	-0.045	-0.003	-0.103	-0.117	-0.056	-0.073	-0.078	-0.065	-0.163	-0.02	-0.051	-0.014	-0.028	-0.035	-0.004	0.051	-0.026
13	3	1	Perfluorooctanesulfonamide_20_d	Perfluorooctanesulfonamide	PFAS	EPA_EPAPLT0235A02, 20000 nM	EPAPLT0235A02	20000	DMSO	0	0	0	0	0	0	0	0	0	0	0	0	0	0	0	0	0.081	0.012	0.106	-0.011	-0.006	0.035	-0.031	0.068	0.026	-0.06	-0.194	-0.085	-0.126	0	-0.002	-0.011	-0.006	-0.083	0.025	0.015	0.023	0.125	-0.048	-0.112
13	3	1	Perfluorooctanesulfonamide_20_d	Perfluorooctanesulfonamide	PFAS	EPA_EPAPLT0235E07, 20000 nM	EPAPLT0235E07	20000	DMSO	0	0	0	0	0	0	0	0	0	0	0	0	0	0	0	0	0.089	-0.006	0.108	-0.055	0.01	0.051	-0.054	0.059	-0.014	-0.176	-0.222	-0.091	-0.123	-0.06	-0.065	-0.036	-0.046	-0.08	-0.037	0.018	0	0.032	-0.038	-0.118
14	3	2	((Perfluorooctyl)ethyl)phosphonic acid_60_d	((Perfluorooctyl)ethyl)phosphonic acid	PFAS	EPA_EPAPLT0240E03, 60000 nM	EPAPLT0240E03	60000	DMSO	0	0	0	0	0	0	0	0	0	0	0	0	0	0	0	0	-0.051	-0.051	0.024	0.117	-0.027	-0.048	0.047	0.062	0.023	-0.045	-0.61	-0.11	-0.026	-0.132	-0.004	-0.141	0.106	-0.092	0.003	-0.057	-0.048	0.026	0.009	-0.146
14	3	2	1-Iodo-1H,1H,2H,2H-perfluoroheptane_60_d	1-Iodo-1H,1H,2H,2H-perfluoroheptane	PFAS	EPA_EPAPLT0244A07, 60000 nM	EPAPLT0244A07	60000	DMSO	0	0	0	0	0	0	0	0	0	0	0	0	0	0	0	0	0.022	-0.005	-0.027	0.029	0.012	0.021	0.017	0.063	-0.003	0.001	-0.126	-0.008	0.057	-0.009	-0.002	-0.095	0.046	0.001	0.014	0.01	-0.012	-0.031	0.032	-0.041
14	3	2	1-Iodo-1H,1H,2H,2H-perfluoroheptane_60_d	1-Iodo-1H,1H,2H,2H-perfluoroheptane	PFAS	EPA_EPAPLT0244E11, 60000 nM	EPAPLT0244E11	60000	DMSO	0	0	0	0	0	0	0	0	0	0	0	0	0	0	0	0	-0.013	-0.036	-0.035	0.03	0.005	-0.005	-0.008	0.039	-0.012	-0.008	-0.2	-0.027	0.008	-0.009	-0.039	-0.032	0.004	-0.017	0.017	-0.019	-0.021	-0.033	0.044	0.069
14	3	2	1-Iodo-1H,1H,2H,2H-perfluorononane_20_d	1-Iodo-1H,1H,2H,2H-perfluorononane	PFAS	EPA_EPAPLT0236E07, 20000 nM	EPAPLT0236E07	20000	DMSO	0	0	0	0	0	0	0	0	0	0	0	0	0	0	0	0	0.011	-0.013	0.019	0.001	-0.009	-0.038	0.011	0.013	-0.002	-0.002	-0.023	0.051	-0.031	-0.024	-0.117	-0.061	-0.016	0.041	-0.02	-0.014	-0.043	-0.028	-0.085	0.016
14	3	2	1H,1H-Perfluoro-3,6,9-trioxadecan-1-ol_20_d	1H,1H-Perfluoro-3,6,9-trioxadecan-1-ol	PFAS	EPA_EPAPLT0239A09, 20000 nM	EPAPLT0239A09	20000	DMSO	1	1	0	0	0	0	0	0	0	0	0	0	0	0	0	1	-0.189	-0.004	-0.02	-0.025	-0.023	0.008	0.007	-0.014	0.014	-0.026	-0.277	-0.024	-0.019	-0.045	-0.029	-0.027	-0.022	-0.099	-0.038	-0.011	-0.009	-0.054	-0.007	-0.026
14	3	2	1H,1H-Perfluoro-3,6,9-trioxadecan-1-ol_20_d	1H,1H-Perfluoro-3,6,9-trioxadecan-1-ol	PFAS	EPA_EPAPLT0239E03, 20000 nM	EPAPLT0239E03	20000	DMSO	1	1	0	0	0	1	0	0	0	0	0	0	0	0	0	0	-0.015	-0.143	0.062	-0.063	-0.026	-0.036	-0.028	-0.04	-0.028	-0.108	-1.05	-0.244	-0.063	-0.065	-0.031	0.051	-0.017	-0.06	-0.015	-0.005	-0.031	0.006	0.001	0.008
14	3	2	3-(Perfluorooctyl)propanol_6.7_d	3-(Perfluorooctyl)propanol	PFAS	EPA_EPAPLT0237A04, 6700 nM	EPAPLT0237A04	6700	DMSO	1	1	0	0	0	0	0	0	0	0	0	1	0	0	0	0	-0.006	-0.021	-0.019	-0.043	0.005	-0.017	-0.002	-0.017	-0.014	-0.028	-0.366	-0.032	0.025	-0.006	0.021	-0.062	-0.079	-0.001	-0.019	-0.184	-0.279	0.114	-0.172	-0.026
14	3	2	3-(Perfluorooctyl)propanol_6.7_d	3-(Perfluorooctyl)propanol	PFAS	EPA_EPAPLT0237E09, 6700 nM	EPAPLT0237E09	6700	DMSO	0	0	0	0	0	0	0	0	0	0	0	0	0	0	0	0	0.012	-0.021	0.008	-0.065	0.014	-0.031	-0.058	0.001	-0.001	-0.032	-0.404	-0.007	0.014	-0.012	-0.008	-0.031	-0.044	-0.002	-0.007	-0.001	-0.036	0.07	-0.079	-0.052
14	3	2	Perfluoro(2-(2-propoxypropoxy)-1H,1H-propan-1-ol)_6.7_d	Perfluoro(2-(2-propoxypropoxy)-1H,1H-propan-1-ol)	PFAS	EPA_EPAPLT0236E05, 6700 nM	EPAPLT0236E05	6700	DMSO	1	1	0	0	0	1	0	0	0	0	0	0	0	0	0	0	-0.029	-0.038	0.02	-0.017	-0.012	-0.092	0.036	0.013	-0.032	-0.059	-0.286	-0.055	-0.066	-0.05	-0.094	-0.042	0.015	-0.008	-0.021	-0.031	-0.005	0.019	0.013	-0.028
14	3	2	Perfluoro-1-iodohexane_60_d	Perfluoro-1-iodohexane	PFAS	EPA_EPAPLT0243E08, 60000 nM	EPAPLT0243E08	60000	DMSO	1	1	0	0	0	0	0	0	0	0	0	0	0	1	0	0	-0.03	-0.033	-0.005	0.034	0.011	-0.023	0.026	-0.019	-0.013	-0.013	-0.07	-0.014	-0.006	0.001	-0.034	-0.036	-0.046	-0.013	-0.012	-0.021	-0.031	-0.017	-0.003	-0.057
14	3	2	Perfluorooctanamidine_60_d	Perfluorooctanamidine	PFAS	EPA_EPAPLT0240A11, 60000 nM	EPAPLT0240A11	60000	DMSO	0	0	0	0	0	0	0	0	0	0	0	0	0	0	0	0	0.062	-0.088	-0.013	-0.014	-0.049	-0.039	0.042	0.08	0.005	-0.035	-0.194	-0.054	0.061	-0.118	-0.132	-0.032	0.146	-0.029	0.064	-0.023	-0.091	-0.01	-0.071	-0.148
14	3	2	Perfluorooctanesulfonamido ammonium iodide_20_d	Perfluorooctanesulfonamido ammonium iodide	PFAS	EPA_EPAPLT0245E10, 20000 nM	EPAPLT0245E10	20000	DMSO	0	0	0	0	0	0	0	0	0	0	0	0	0	0	0	0	-0.063	-0.017	0.001	0.018	0.007	-0.025	-0.068	-0.018	-0.004	-0.013	-0.053	-0.064	-0.102	-0.036	-0.013	-0.042	-0.039	-0.015	0.017	-0.073	-0.037	0.022	-0.138	-0.033
14	3	2	Perfluorotridecanoic acid_40_d	Perfluorotridecanoic acid	PFAS	EPA_EPAPLT0232A09, 40000 nM	EPAPLT0232A09	40000	DMSO	1	1	0	1	0	0	0	0	0	0	0	0	0	0	0	0	0.001	-0.029	-0.101	0.061	-0.016	-0.023	0.048	-0.612	0.004	-0.002	-0.738	0.007	-0.023	-0.042	-0.076	0.013	0.001	-0.469	-0.185	0.036	-0.084	0.01	0.019	-0.095
14	3	2	Perfluorotridecanoic acid_40_d	Perfluorotridecanoic acid	PFAS	EPA_EPAPLT0232E03, 40000 nM	EPAPLT0232E03	40000	DMSO	1	1	0	1	0	0	0	0	0	0	0	0	0	0	0	0	0.006	-0.004	0	0.062	-0.005	0.003	0.07	-0.817	0.003	-0.017	-0.884	-0.032	-0.043	-0.089	-0.102	0.029	-0.104	-0.416	-0.329	-0.005	-0.076	-0.012	0.046	0.035
14	3	2	Perfluorotridecanoic acid_4.4_d	Perfluorotridecanoic acid	PFAS	EPA_EPAPLT0232A09, 4400 nM	EPAPLT0232A09	4400	DMSO	0	0	0	0	0	0	0	0	0	0	0	0	0	0	0	0	-0.022	-0.017	-0.091	-0.006	-0.026	0	0.008	0.002	0	-0.021	-0.019	-0.01	-0.021	-0.063	-0.093	-0.023	-0.018	-0.021	-0.047	0.009	-0.07	0.006	-0.067	-0.14
15	3	3	((Perfluorooctyl)ethyl)phosphonic acid_60_d	((Perfluorooctyl)ethyl)phosphonic acid	PFAS	EPA_EPAPLT0240A09, 60000 nM	EPAPLT0240A09	60000	DMSO	0	0	0	0	0	0	0	0	0	0	0	0	0	0	0	0	0.034	-0.057	0.002	0.085	-0.015	-0.064	0.13	0.075	0.014	-0.012	-0.353	-0.046	0.034	-0.085	0	-0.11	0.097	-0.018	0.011	-0.035	-0.052	-0.013	0.055	-0.151
15	3	3	(Perfluorobutyryl)-2-thenoylmethane_6.7_d	(Perfluorobutyryl)-2-thenoylmethane	PFAS	EPA_EPAPLT0247A04, 6700 nM	EPAPLT0247A04	6700	DMSO	0	0	0	0	0	0	0	0	0	0	0	0	0	0	0	0	-0.024	-0.022	-0.056	-0.062	-0.042	-0.062	-0.171	-0.114	-0.012	-0.125	-0.247	-0.023	-0.077	-0.037	-0.014	-0.047	-0.023	-0.025	-0.097	-0.05	-0.012	-0.039	-0.07	-0.06
15	3	3	(Perfluorobutyryl)-2-thenoylmethane_6.7_d	(Perfluorobutyryl)-2-thenoylmethane	PFAS	EPA_EPAPLT0247E09, 6700 nM	EPAPLT0247E09	6700	DMSO	0	0	0	0	0	0	0	0	0	0	0	0	0	0	0	0	-0.005	-0.032	-0.17	-0.093	-0.012	-0.011	-0.125	-0.109	-0.029	-0.061	-0.304	0.016	-0.088	-0.045	-0.004	0.006	0.011	-0.026	-0.086	-0.045	0.003	0.021	0.062	0.041
15	3	3	1,6-Diiodoperfluorohexane_2.2_d	1,6-Diiodoperfluorohexane	PFAS	EPA_EPAPLT0237A03, 2200 nM	EPAPLT0237A03	2200	DMSO	0	0	0	0	0	0	0	0	0	0	0	0	0	0	0	0	0.031	-0.029	-0.022	0.03	-0.01	0.003	0.016	0	0.003	-0.001	-0.018	-0.001	-0.025	0.022	-0.014	-0.046	0.001	0.004	-0.001	0.004	-0.038	-0.042	-0.046	0.024
15	3	3	1-Iodo-1H,1H,2H,2H-perfluorononane_20_d	1-Iodo-1H,1H,2H,2H-perfluorononane	PFAS	EPA_EPAPLT0236A02, 20000 nM	EPAPLT0236A02	20000	DMSO	0	0	0	0	0	0	0	0	0	0	0	0	0	0	0	0	0.027	-0.01	-0.039	0.012	0.014	-0.018	0.034	0.02	0.016	0.033	-0.031	0.008	0.11	0.016	0	0.024	0.021	0.007	0.065	0.043	0.012	-0.02	0.042	0.052
15	3	3	1-Iodo-1H,1H,2H,2H-perfluorononane_6.7_d	1-Iodo-1H,1H,2H,2H-perfluorononane	PFAS	EPA_EPAPLT0236A02, 6700 nM	EPAPLT0236A02	6700	DMSO	0	0	0	0	0	0	0	0	0	0	0	0	0	0	0	0	-0.005	-0.005	-0.027	0.005	-0.011	-0.016	-0.003	0.001	0.005	0.011	-0.013	0.002	-0.004	0.022	0.016	0.027	0.014	0.01	0.017	0.003	0.01	-0.025	0.098	0.003
15	3	3	1-Iodo-1H,1H,2H,2H-perfluorononane_6.7_d	1-Iodo-1H,1H,2H,2H-perfluorononane	PFAS	EPA_EPAPLT0236E07, 6700 nM	EPAPLT0236E07	6700	DMSO	0	0	0	0	0	0	0	0	0	0	0	0	0	0	0	0	-0.005	-0.025	-0.029	0.015	-0.012	-0.011	0.024	0.016	-0.001	-0.013	-0.025	0.023	-0.031	0.014	-0.022	-0.026	0.013	0.023	-0.02	-0.019	-0.006	-0.028	-0.006	-0.024
15	3	3	7:3 Fluorotelomer alcohol_6.7_d	7:3 Fluorotelomer alcohol	PFAS	EPA_EPAPLT0243A11, 6700 nM	EPAPLT0243A11	6700	DMSO	0	0	0	0	0	0	0	0	0	0	0	0	0	0	0	0	0.012	0.001	-0.032	-0.011	0.013	-0.008	-0.025	0.01	-0.016	-0.006	-0.16	-0.007	0.032	0.015	0.01	0.059	0.021	0.003	0.026	-0.042	-0.037	-0.012	-0.029	0.031
15	3	3	7:3 Fluorotelomer alcohol_6.7_d	7:3 Fluorotelomer alcohol	PFAS	EPA_EPAPLT0243E05, 6700 nM	EPAPLT0243E05	6700	DMSO	0	0	0	0	0	0	0	0	0	0	0	0	0	0	0	0	-0.003	0.009	-0.032	-0.003	0.013	0.012	0.019	0.005	-0.011	0.002	-0.026	-0.003	0.018	-0.005	0.028	0.021	0	-0.006	0.002	-0.01	-0.025	0.007	-0.02	0.038
15	3	3	8:2 Fluorotelomer alcohol_6.7_d	8:2 Fluorotelomer alcohol	PFAS	EPA_EPAPLT0242A09, 6700 nM	EPAPLT0242A09	6700	DMSO	0	0	0	0	0	0	0	0	0	0	0	0	0	0	0	0	-0.001	0.008	0.048	-0.092	-0.015	-0.023	-0.005	-0.027	-0.02	-0.037	-0.043	-0.007	-0.022	-0.021	-0.017	-0.057	-0.051	-0.011	0.023	0.013	-0.108	-0.156	-0.091	-0.078
15	3	3	Dichloromethyl((perfluorohexyl)ethyl)silane_20_d	Dichloromethyl((perfluorohexyl)ethyl)silane	PFAS	EPA_EPAPLT0235A10, 20000 nM	EPAPLT0235A10	20000	DMSO	0	0	0	0	0	0	0	0	0	0	0	0	0	0	0	0	-0.026	-0.017	-0.039	-0.006	-0.022	0.004	0.009	0.024	0.011	0.013	-0.057	-0.035	0.057	0.051	0.046	0.026	-0.011	-0.015	0.117	-0.004	0.005	0.056	0.005	-0.028
15	3	3	N-Ethyl-N-(2-hydroxyethyl)perfluorooctanesulfonamide_6.7_d	N-Ethyl-N-(2-hydroxyethyl)perfluorooctanesulfonamide	PFAS	EPA_EPAPLT0233A03, 6700 nM	EPAPLT0233A03	6700	DMSO	0	0	0	0	0	0	0	0	0	0	0	0	0	0	0	0	-0.043	0.004	0.067	0.108	0.021	0.06	-0.028	0.051	-0.019	0.031	-0.205	-0.096	-0.014	0.055	0.101	-0.08	-0.063	-0.02	0.03	-0.035	-0.003	0.12	0.166	0.089
15	3	3	N-Ethyl-N-(2-hydroxyethyl)perfluorooctanesulfonamide_6.7_d	N-Ethyl-N-(2-hydroxyethyl)perfluorooctanesulfonamide	PFAS	EPA_EPAPLT0233E08, 6700 nM	EPAPLT0233E08	6700	DMSO	0	0	0	0	0	0	0	0	0	0	0	0	0	0	0	0	-0.021	-0.003	0.025	0.057	0.039	0.077	-0.066	-0.011	-0.007	-0.005	-0.328	-0.067	0	0.099	0.13	-0.078	-0.011	-0.012	0.043	0.001	-0.036	0.114	0.112	0.058
15	3	3	Perfluoro(2-(2-propoxypropoxy)-1H,1H-propan-1-ol)_6.7_d	Perfluoro(2-(2-propoxypropoxy)-1H,1H-propan-1-ol)	PFAS	EPA_EPAPLT0236A11, 6700 nM	EPAPLT0236A11	6700	DMSO	0	0	0	0	0	0	0	0	0	0	0	0	0	0	0	0	-0.017	-0.023	0.087	0.018	-0.001	-0.088	0.004	0.004	-0.021	-0.017	-0.149	-0.052	-0.062	-0.029	0.012	-0.036	0.032	-0.032	-0.004	-0.004	-0.009	0.038	-0.031	-0.1
15	3	3	Perfluorooctanesulfonamido ammonium iodide_20_d	Perfluorooctanesulfonamido ammonium iodide	PFAS	EPA_EPAPLT0245A05, 20000 nM	EPAPLT0245A05	20000	DMSO	0	0	0	0	0	0	0	0	0	0	0	0	0	0	0	0	0.018	-0.022	0.042	0.032	0.012	-0.012	-0.008	-0.016	-0.003	0.012	-0.044	-0.066	-0.042	-0.023	-0.015	-0.11	-0.05	0.001	-0.016	-0.113	-0.018	0.04	-0.201	-0.122
15	3	3	Perfluorooctanesulfonamido ammonium iodide_6.7_d	Perfluorooctanesulfonamido ammonium iodide	PFAS	EPA_EPAPLT0245A05, 6700 nM	EPAPLT0245A05	6700	DMSO	0	0	0	0	0	0	0	0	0	0	0	0	0	0	0	0	-0.012	-0.019	0	-0.046	-0.017	-0.028	-0.03	-0.035	0.009	-0.013	0.035	-0.011	-0.074	-0.04	-0.017	-0.062	-0.024	-0.005	-0.075	0.016	-0.015	-0.001	0	-0.024
15	3	3	Perfluorooctanesulfonamido ammonium iodide_6.7_d	Perfluorooctanesulfonamido ammonium iodide	PFAS	EPA_EPAPLT0245E10, 6700 nM	EPAPLT0245E10	6700	DMSO	0	0	0	0	0	0	0	0	0	0	0	0	0	0	0	0	-0.051	-0.042	-0.011	-0.044	-0.015	-0.03	-0.03	0.002	-0.007	0.002	0.041	-0.009	-0.057	-0.022	-0.017	-0.029	-0.052	0.015	-0.011	-0.021	-0.017	-0.019	0.053	0.015
15	3	3	Perfluorooctanesulfonamido ammonium iodide_2.2_d	Perfluorooctanesulfonamido ammonium iodide	PFAS	EPA_EPAPLT0245A05, 2200 nM	EPAPLT0245A05	2200	DMSO	0	0	0	0	0	0	0	0	0	0	0	0	0	0	0	0	-0.055	-0.004	0.023	-0.003	-0.012	0	-0.014	-0.024	0.007	0.008	-0.053	-0.011	-0.038	-0.006	-0.013	-0.042	-0.027	-0.008	0.021	-0.05	-0.008	0	-0.014	0
15	3	3	Perfluorooctanesulfonamido ammonium iodide_2.2_d	Perfluorooctanesulfonamido ammonium iodide	PFAS	EPA_EPAPLT0245E10, 2200 nM	EPAPLT0245E10	2200	DMSO	0	0	0	0	0	0	0	0	0	0	0	0	0	0	0	0	0.023	0.012	-0.023	0.029	0.02	0.016	-0.001	0.081	0.01	0.011	-0.097	0	0.015	-0.005	0.001	-0.028	0.012	0.015	0.069	0.021	-0.002	-0.002	0.031	0.008
15	3	3	Perfluorotetradecanoic acid_20_d	Perfluorotetradecanoic acid	PFAS	EPA_EPAPLT0232E07, 20000 nM	EPAPLT0232E07	20000	DMSO	0	0	0	0	0	0	0	0	0	0	0	0	0	0	0	0	-0.004	-0.021	-0.054	0.054	-0.014	-0.01	-0.011	-0.005	0	-0.024	-0.434	-0.025	-0.002	-0.091	-0.083	-0.009	-0.131	-0.06	0.02	-0.049	-0.084	-0.053	-0.067	-0.077
15	3	3	Perfluorotridecanoic acid_13_d	Perfluorotridecanoic acid	PFAS	EPA_EPAPLT0232E03, 13000 nM	EPAPLT0232E03	13000	DMSO	0	0	0	0	0	0	0	0	0	0	0	0	0	0	0	0	0.005	-0.005	0.004	0.06	0.002	0.007	0.058	-0.011	0.009	-0.007	-0.081	-0.023	-0.016	-0.051	-0.103	0.022	-0.028	-0.024	0.062	0.02	0.008	0.036	0.051	0.048
15	3	3	Perfluorotridecanoic acid_13_d	Perfluorotridecanoic acid	PFAS	EPA_EPAPLT0232A09, 13000 nM	EPAPLT0232A09	13000	DMSO	0	0	0	0	0	0	0	0	0	0	0	0	0	0	0	0	-0.007	-0.032	-0.088	0.025	-0.033	-0.008	0.074	-0.277	-0.003	-0.035	-0.616	-0.001	-0.003	-0.061	-0.112	0.003	-0.007	-0.084	-0.087	0.009	-0.066	0.031	-0.046	-0.112
15	3	3	Perfluorotridecanoic acid_4.4_d	Perfluorotridecanoic acid	PFAS	EPA_EPAPLT0232E03, 4400 nM	EPAPLT0232E03	4400	DMSO	0	0	0	0	0	0	0	0	0	0	0	0	0	0	0	0	-0.02	0.006	0.02	0.054	0.001	-0.009	0.063	-0.022	0.001	-0.006	-0.031	-0.015	0.016	-0.016	-0.037	-0.011	-0.042	-0.023	0.006	0.054	0.007	0.019	0.015	0.097
16	3	4	(Perfluoro-5-methylhexyl)ethyl 2-methylprop-2-enoate_2.2_d	(Perfluoro-5-methylhexyl)ethyl 2-methylprop-2-enoate	PFAS	EPA_EPAPLT0247A11, 2200 nM	EPAPLT0247A11	2200	DMSO	0	0	0	0	0	0	0	0	0	0	0	0	0	0	0	0	-0.011	-0.006	0.069	0.037	-0.022	0	-0.01	0.048	0.002	-0.021	0.004	0.008	-0.015	0.041	-0.01	-0.035	-0.007	0	0.009	0.006	0.049	-0.014	-0.001	0.112
16	3	4	(Perfluoro-5-methylhexyl)ethyl 2-methylprop-2-enoate_0.74_d	(Perfluoro-5-methylhexyl)ethyl 2-methylprop-2-enoate	PFAS	EPA_EPAPLT0247A11, 740 nM	EPAPLT0247A11	740	DMSO	0	0	0	0	0	0	0	0	0	0	0	0	0	0	0	0	-0.028	-0.013	0.079	0.022	-0.001	-0.003	-0.034	0.022	0.004	-0.009	0.014	-0.004	-0.025	0.072	-0.007	-0.016	-0.029	-0.003	0.003	-0.004	0.027	0.004	0.115	0.151
16	3	4	1-Iodopentadecafluoroheptane_2.2_d	1-Iodopentadecafluoroheptane	PFAS	EPA_EPAPLT0247E11, 2200 nM	EPAPLT0247E11	2200	DMSO	0	0	0	0	0	0	0	0	0	0	0	0	0	0	0	0	-0.006	0.009	0.048	0.029	-0.015	-0.008	-0.006	0.025	0.004	-0.015	0.004	0	-0.032	0.049	-0.011	0.084	0.032	0.009	0.017	-0.012	0.028	-0.013	0.031	0.06
16	3	4	1H,1H,7H-Dodecafluoro-1-heptanol_20_d	1H,1H,7H-Dodecafluoro-1-heptanol	PFAS	EPA_EPAPLT0239E02, 20000 nM	EPAPLT0239E02	20000	DMSO	0	0	0	0	0	0	0	0	0	0	0	0	0	0	0	0	0.031	-0.047	0.038	0.046	-0.01	-0.004	0.009	0.026	-0.011	-0.017	-0.138	-0.011	-0.034	-0.02	-0.01	0.098	0.011	-0.03	0.051	-0.007	-0.008	0.027	-0.007	0.042
16	3	4	1H,1H-Heptafluorobutanol_6.7_d	1H,1H-Heptafluorobutanol	PFAS	EPA_EPAPLT0243E07, 6700 nM	EPAPLT0243E07	6700	DMSO	0	0	0	0	0	0	0	0	0	0	0	0	0	0	0	0	-0.001	-0.015	-0.015	0.008	0.005	-0.008	-0.029	-0.047	-0.014	-0.001	0.004	-0.001	0.004	-0.004	-0.021	-0.026	-0.03	0	-0.01	-0.025	-0.011	0.001	-0.023	0.072
16	3	4	1H,1H-Perfluoro-3,6,9-trioxadecan-1-ol_6.7_d	1H,1H-Perfluoro-3,6,9-trioxadecan-1-ol	PFAS	EPA_EPAPLT0239E03, 6700 nM	EPAPLT0239E03	6700	DMSO	0	0	0	0	0	0	0	0	0	0	0	0	0	0	0	0	0.014	-0.021	0.023	0.017	-0.01	-0.011	0.059	0.014	-0.008	-0.009	-0.042	-0.011	-0.041	0.002	0.014	0.065	-0.029	-0.024	0.002	-0.008	0.002	0.017	0.036	0.026
16	3	4	2-Aminohexafluoropropan-2-ol_2.2_d	2-Aminohexafluoropropan-2-ol	PFAS	EPA_EPAPLT0238A02, 2200 nM	EPAPLT0238A02	2200	DMSO	0	0	0	0	0	0	0	0	0	0	0	0	0	0	0	0	0.01	-0.016	0.024	0.078	-0.039	0.007	-0.01	0.012	0.004	-0.002	-0.037	-0.034	-0.049	0.033	-0.003	0.029	0.066	-0.013	0.052	-0.031	-0.044	-0.012	0.004	0.045
16	3	4	2H,2H,3H,3H-Perfluorooctanoic acid_20_d	2H,2H,3H,3H-Perfluorooctanoic acid	PFAS	EPA_EPAPLT0233A11, 20000 nM	EPAPLT0233A11	20000	DMSO	0	0	0	0	0	0	0	0	0	0	0	0	0	0	0	0	0.03	-0.048	-0.045	0.013	-0.018	-0.056	-0.017	0.002	-0.026	-0.035	-0.061	-0.003	-0.012	-0.002	-0.051	-0.093	-0.028	0	0.032	0.049	-0.005	0.111	0.065	-0.028
16	3	4	3-(Perfluoro-2-butyl)propane-1,2-diol_20_d	3-(Perfluoro-2-butyl)propane-1,2-diol	PFAS	EPA_EPAPLT0238E02, 20000 nM	EPAPLT0238E02	20000	DMSO	0	0	0	0	0	0	0	0	0	0	0	0	0	0	0	0	-0.009	-0.003	0.093	0.053	-0.018	0.018	0.006	-0.001	0.008	0.005	-0.11	-0.039	-0.041	0.048	0.004	0.032	0.061	-0.017	0.055	-0.016	-0.022	0.005	0.022	0.013
16	3	4	3-(Perfluorohexyl)-1,2-epoxypropane_60_d	3-(Perfluorohexyl)-1,2-epoxypropane	PFAS	EPA_EPAPLT0240E11, 60000 nM	EPAPLT0240E11	60000	DMSO	0	0	0	0	0	0	0	0	0	0	0	0	0	0	0	0	-0.001	-0.047	-0.005	-0.04	-0.023	-0.047	0.064	0.005	0.02	-0.009	-0.062	0.011	-0.001	0.009	0.005	0.001	0.123	-0.001	0.007	-0.003	-0.01	-0.05	-0.026	0.006
16	3	4	3-Perfluoroheptylpropanoic acid_2.2_d	3-Perfluoroheptylpropanoic acid	PFAS	EPA_EPAPLT0234E10, 2200 nM	EPAPLT0234E10	2200	DMSO	0	0	0	0	0	0	0	0	0	0	0	0	0	0	0	0	-0.004	0.007	0.019	0.004	0.001	-0.019	-0.019	-0.023	0.01	0.017	-0.034	-0.015	-0.034	0.018	0.017	0.021	-0.04	-0.012	0.027	-0.015	0.019	-0.011	-0.024	-0.056
16	3	4	4:2 Fluorotelomer sulfonic acid_20_d	4:2 Fluorotelomer sulfonic acid	PFAS	EPA_EPAPLT0233E10, 20000 nM	EPAPLT0233E10	20000	DMSO	0	0	0	0	0	0	0	0	0	0	0	0	0	0	0	0	0.041	-0.011	-0.014	0.015	-0.014	-0.017	-0.066	-0.062	-0.003	-0.015	0.006	-0.02	0.011	-0.03	0.018	-0.07	0.009	-0.009	-0.103	0.002	-0.025	0.066	0.001	0.081
16	3	4	6:2 Fluorotelomer methacrylate_6.7_d	6:2 Fluorotelomer methacrylate	PFAS	EPA_EPAPLT0246E02, 6700 nM	EPAPLT0246E02	6700	DMSO	0	0	0	0	0	0	0	0	0	0	0	0	0	0	0	0	0.046	-0.045	-0.045	0.028	0	-0.025	0.028	0.033	-0.002	0.005	0.02	-0.014	-0.01	0.016	-0.017	-0.084	0.003	0.002	-0.023	-0.042	0.01	-0.057	0.071	-0.054
16	3	4	8:2 Fluorotelomer sulfonic acid_6.7_d	8:2 Fluorotelomer sulfonic acid	PFAS	EPA_EPAPLT0233E02, 6700 nM	EPAPLT0233E02	6700	DMSO	0	0	0	0	0	0	0	0	0	0	0	0	0	0	0	0	-0.016	0.003	0.014	0.028	-0.015	0.031	0.031	0.091	-0.003	-0.007	-0.057	-0.021	0.009	-0.033	-0.024	0.032	0.028	-0.013	-0.118	0.03	0.038	0.085	0.048	0.048
16	3	4	Bis(1H,1H-perfluoropropyl)amine_2.2_d	Bis(1H,1H-perfluoropropyl)amine	PFAS	EPA_EPAPLT0242A03, 2200 nM	EPAPLT0242A03	2200	DMSO	0	0	0	0	0	0	0	0	0	0	0	0	0	0	0	0	-0.007	-0.027	0.032	0.062	0.002	-0.003	0.037	0.019	0.002	0.009	-0.006	0.001	-0.027	0.064	0.021	-0.014	-0.047	-0.002	0.004	0.001	0.004	0.114	0.102	0.075
16	3	4	Heptafluorobutyl iodide_60_d	Heptafluorobutyl iodide	PFAS	EPA_EPAPLT0233E11, 60000 nM	EPAPLT0233E11	60000	DMSO	0	0	0	0	0	0	0	0	0	0	0	0	0	0	0	0	0.033	-0.01	-0.035	-0.002	-0.002	-0.038	-0.061	-0.031	0.005	-0.014	-0.015	-0.012	-0.041	0.026	0.024	0.024	-0.006	0.004	0.07	0.044	-0.01	0.121	0.06	0.005
16	3	4	Heptafluorobutyramide_6.7_d	Heptafluorobutyramide	PFAS	EPA_EPAPLT0238E04, 6700 nM	EPAPLT0238E04	6700	DMSO	0	0	0	0	0	0	0	0	0	0	0	0	0	0	0	0	-0.007	-0.01	0.055	0.043	-0.009	0.013	0.044	0.013	0.007	0.012	-0.022	-0.052	-0.035	0.017	0.011	0.009	0.058	-0.046	0.035	0.023	0.004	0.017	0.016	0.022
16	3	4	Hexafluoroglutaryl chloride_20_d	Hexafluoroglutaryl chloride	PFAS	EPA_EPAPLT0247A02, 20000 nM	EPAPLT0247A02	20000	DMSO	0	0	0	0	0	0	0	0	0	0	0	0	0	0	0	0	0.014	-0.053	-0.033	-0.05	0.003	-0.047	0.007	0.013	-0.005	-0.015	-0.007	-0.001	-0.015	0.04	0.01	-0.014	0.033	0.016	-0.004	0.037	-0.005	-0.037	0.029	0.009
16	3	4	Methyl 3H-perfluoroisopropyl ether_6.7_d	Methyl 3H-perfluoroisopropyl ether	PFAS	EPA_EPAPLT0232E11, 6700 nM	EPAPLT0232E11	6700	DMSO	0	0	0	0	0	0	0	0	0	0	0	0	0	0	0	0	0.009	-0.027	-0.036	-0.038	-0.023	-0.012	0.069	0.014	-0.002	-0.016	-0.063	-0.006	0.059	0	0.013	0.034	0.068	-0.023	0.031	0.035	-0.003	0.071	0.082	-0.002
16	3	4	Nonafluoropentanamide_60_d	Nonafluoropentanamide	PFAS	EPA_EPAPLT0247A03, 60000 nM	EPAPLT0247A03	60000	DMSO	0	0	0	0	0	0	0	0	0	0	0	0	0	0	0	0	0.052	-0.011	-0.105	-0.098	0.02	0.016	-0.025	0.063	0.015	0.004	0	-0.011	0.005	0.078	0.017	-0.028	0.038	0.02	-0.015	0.06	-0.004	0.019	-0.001	-0.023
16	3	4	Octafluoroadipic acid_6.7_d	Octafluoroadipic acid	PFAS	EPA_EPAPLT0238E08, 6700 nM	EPAPLT0238E08	6700	DMSO	0	0	0	0	0	0	0	0	0	0	0	0	0	0	0	0	-0.016	0.014	-0.005	-0.023	0.003	-0.034	-0.027	0.018	-0.004	0	-0.074	0.004	-0.017	0.033	-0.005	-0.038	0.035	0.007	0	0.03	0.003	-0.013	-0.026	-0.032
16	3	4	Perfluoro(2-ethoxyethane)sulfonic acid_20_d	Perfluoro(2-ethoxyethane)sulfonic acid	PFAS	EPA_EPAPLT0233A02, 20000 nM	EPAPLT0233A02	20000	DMSO	0	0	0	0	0	0	0	0	0	0	0	0	0	0	0	0	-0.024	-0.003	0.011	0.016	-0.026	0	0.018	0.098	-0.007	-0.001	-0.051	-0.002	-0.023	0.064	0.034	0.048	-0.034	-0.002	-0.012	0.026	0.016	0.096	0.14	0.02
16	3	4	Perfluoro(2-ethoxyethane)sulfonic acid_6.7_d	Perfluoro(2-ethoxyethane)sulfonic acid	PFAS	EPA_EPAPLT0233A02, 6700 nM	EPAPLT0233A02	6700	DMSO	0	0	0	0	0	0	0	0	0	0	0	0	0	0	0	0	-0.043	-0.015	-0.004	0.017	-0.03	0.004	0.015	0.049	0.004	-0.005	-0.025	-0.025	-0.054	0.068	-0.008	-0.01	-0.027	-0.011	-0.052	0.008	0.037	0.073	0.098	0.063
16	3	4	Perfluoro-2,5-dimethyl-3,6-dioxanonanoic acid_2.2_d	Perfluoro-2,5-dimethyl-3,6-dioxanonanoic acid	PFAS	EPA_EPAPLT0246E03, 2200 nM	EPAPLT0246E03	2200	DMSO	0	0	0	0	0	0	0	0	0	0	0	0	0	0	0	0	0.009	-0.05	-0.012	0.01	-0.005	-0.022	0.025	0.011	-0.004	-0.017	0.016	0.01	-0.016	0.006	-0.015	-0.081	0.003	0.002	-0.028	-0.047	-0.024	-0.063	-0.068	-0.013
16	3	4	Potassium perfluorooctanesulfonate_6.7_d	Potassium perfluorooctanesulfonate	PFAS	EPA_EPAPLT0240E02, 6700 nM	EPAPLT0240E02	6700	DMSO	0	0	0	0	0	0	0	0	0	0	0	0	0	0	0	0	-0.125	0.012	0.02	-0.001	0.004	0.008	-0.06	0.061	0.015	0.014	-0.067	-0.007	0.026	0.019	0.028	0.048	0.034	-0.018	0.026	0.001	0.016	-0.003	0.004	-0.099
16	3	4	tris(Trifluoroethoxy)methane_6.7_d	tris(Trifluoroethoxy)methane	PFAS	EPA_EPAPLT0238E10, 6700 nM	EPAPLT0238E10	6700	DMSO	0	0	0	0	0	0	0	0	0	0	0	0	0	0	0	0	0.007	0.009	-0.055	-0.069	0.001	-0.023	-0.096	0.004	0.003	0.023	-0.056	-0.02	-0.005	0.051	-0.012	0.024	0.09	-0.007	-0.021	0.037	-0.006	-0.072	-0.021	-0.04
17	3	5	1-Pentafluoroethylethanol_60_d	1-Pentafluoroethylethanol	PFAS	EPA_EPAPLT0247E03, 60000 nM	EPAPLT0247E03	60000	DMSO	0	0	0	0	0	0	0	0	0	0	0	0	0	0	0	0	0	-0.018	0.026	0.011	0.001	-0.037	-0.031	0.001	0.004	-0.032	-0.012	0.009	-0.015	0.009	-0.014	0	0.012	-0.007	-0.039	0.004	-0.03	-0.025	0.161	0.041
17	3	5	1-Pentafluoroethylethanol_20_d	1-Pentafluoroethylethanol	PFAS	EPA_EPAPLT0247E03, 20000 nM	EPAPLT0247E03	20000	DMSO	0	0	0	0	0	0	0	0	0	0	0	0	0	0	0	0	0.003	-0.035	0.015	-0.037	-0.013	-0.026	-0.025	-0.01	0.003	-0.022	-0.049	0.004	-0.015	-0.005	-0.005	0.025	-0.025	-0.008	-0.036	0.012	-0.049	0.008	0.106	-0.012
17	3	5	1H,1H,2H-Perfluoro-1-decene_20_d	1H,1H,2H-Perfluoro-1-decene	PFAS	EPA_EPAPLT0244E02, 20000 nM	EPAPLT0244E02	20000	DMSO	0	0	0	0	0	0	0	0	0	0	0	0	0	0	0	0	-0.008	0.009	0.012	0.004	0.007	0.014	-0.013	0.037	0.027	-0.002	0.025	-0.004	-0.011	0.005	0.045	0.007	0.03	0.01	0.016	0.008	0.007	-0.014	0.012	0.009
17	3	5	1H,1H,2H-Perfluoro-1-decene_6.7_d	1H,1H,2H-Perfluoro-1-decene	PFAS	EPA_EPAPLT0244E02, 6700 nM	EPAPLT0244E02	6700	DMSO	0	0	0	0	0	0	0	0	0	0	0	0	0	0	0	0	0.001	0.017	0.008	0.001	0.016	0.02	0.006	0.032	0.013	0.005	0.044	-0.015	-0.02	0.011	0.029	0.061	0.019	0.012	0.01	0.019	0.004	-0.024	-0.002	-0.049
17	3	5	1H,1H,5H-Perfluoropentanol_20_d	1H,1H,5H-Perfluoropentanol	PFAS	EPA_EPAPLT0245A02, 20000 nM	EPAPLT0245A02	20000	DMSO	0	0	0	0	0	0	0	0	0	0	0	0	0	0	0	0	0.047	-0.012	-0.004	0.004	0.004	-0.015	0.009	0.025	0.001	0.01	0	-0.027	-0.035	0.014	0.013	0.064	0.016	0.008	-0.02	0.014	-0.005	0.022	0.038	-0.005
17	3	5	1H,1H,5H-Perfluoropentanol_6.7_d	1H,1H,5H-Perfluoropentanol	PFAS	EPA_EPAPLT0245A02, 6700 nM	EPAPLT0245A02	6700	DMSO	0	0	0	0	0	0	0	0	0	0	0	0	0	0	0	0	0.005	-0.03	0.002	-0.01	-0.022	-0.031	-0.027	0.028	0.004	-0.018	-0.051	-0.011	0.006	-0.016	-0.01	-0.023	-0.016	-0.002	-0.041	-0.011	-0.003	-0.015	-0.016	-0.028
17	3	5	1H,1H,7H-Dodecafluoro-1-heptanol_60_d	1H,1H,7H-Dodecafluoro-1-heptanol	PFAS	EPA_EPAPLT0239E02, 60000 nM	EPAPLT0239E02	60000	DMSO	0	0	0	0	0	0	0	0	0	0	0	0	0	0	0	0	0.024	-0.031	0.024	0.036	-0.007	0.003	0.004	0.022	0	-0.02	-0.066	-0.002	-0.052	0	-0.006	0.043	0.003	-0.028	0.035	-0.013	0.007	0.03	-0.011	0.014
17	3	5	1H,1H,7H-Dodecafluoro-1-heptanol_6.7_d	1H,1H,7H-Dodecafluoro-1-heptanol	PFAS	EPA_EPAPLT0239E02, 6700 nM	EPAPLT0239E02	6700	DMSO	0	0	0	0	0	0	0	0	0	0	0	0	0	0	0	0	0.037	0.004	0.033	0.005	-0.001	-0.031	0.021	0.035	0.001	0.021	-0.101	-0.01	-0.048	-0.002	0.033	0.052	0.026	-0.025	0.02	0.001	0.003	0.021	-0.007	0.013
17	3	5	1H,1H,8H,8H-Perfluoro-3,6-dioxaoctane-1,8-diol_20_d	1H,1H,8H,8H-Perfluoro-3,6-dioxaoctane-1,8-diol	PFAS	EPA_EPAPLT0239A02, 20000 nM	EPAPLT0239A02	20000	DMSO	0	0	0	0	0	0	0	0	0	0	0	0	0	0	0	0	0.011	-0.043	0.003	0.026	0.004	0.003	0.006	0.042	-0.009	-0.021	0.062	-0.012	-0.039	0.008	-0.012	0.073	0.029	-0.03	0.074	-0.02	-0.023	0.008	-0.001	0.015
17	3	5	1H,1H-Heptafluorobutanol_20_d	1H,1H-Heptafluorobutanol	PFAS	EPA_EPAPLT0243A02, 20000 nM	EPAPLT0243A02	20000	DMSO	0	0	0	0	0	0	0	0	0	0	0	0	0	0	0	0	0.003	0.036	-0.002	0	0.009	-0.005	-0.008	0.05	0.012	0.012	0.038	-0.005	-0.003	0.02	0.049	0.091	0.054	-0.01	-0.004	-0.003	0.006	-0.008	0.039	0.039
17	3	5	1H,1H-Heptafluorobutanol_6.7_d	1H,1H-Heptafluorobutanol	PFAS	EPA_EPAPLT0243A02, 6700 nM	EPAPLT0243A02	6700	DMSO	0	0	0	0	0	0	0	0	0	0	0	0	0	0	0	0	-0.001	0.031	0.01	-0.021	0.014	-0.004	0.007	0.048	0.016	-0.004	0.011	-0.018	-0.001	0.038	0.021	0.065	0.019	-0.01	0.027	0	-0.022	0.019	0.047	0.04
17	3	5	1H,1H-Heptafluorobutanol_2.2_d	1H,1H-Heptafluorobutanol	PFAS	EPA_EPAPLT0243A02, 2200 nM	EPAPLT0243A02	2200	DMSO	0	0	0	0	0	0	0	0	0	0	0	0	0	0	0	0	-0.001	0.014	0.007	-0.023	-0.004	-0.003	0.001	0.03	0.002	-0.013	-0.03	-0.011	-0.01	0.019	0.035	0.116	0.015	-0.013	0.02	-0.03	-0.023	-0.008	-0.011	0.04
17	3	5	1H,1H-Perfluoropentylamine_20_d	1H,1H-Perfluoropentylamine	PFAS	EPA_EPAPLT0238E05, 20000 nM	EPAPLT0238E05	20000	DMSO	0	0	0	0	0	0	0	0	0	0	0	0	0	0	0	0	-0.026	-0.004	0.056	0.046	-0.005	0.007	0.012	-0.013	0	-0.002	0.004	-0.022	-0.033	-0.003	0.014	-0.011	0.052	-0.017	0.01	-0.014	-0.002	0.055	0.059	0.02
17	3	5	2,2-Difluoroethyl triflate_20_d	2,2-Difluoroethyl triflate	PFAS	EPA_EPAPLT0245E02, 20000 nM	EPAPLT0245E02	20000	DMSO	0	0	0	0	0	0	0	0	0	0	0	0	0	0	0	0	-0.012	-0.009	0.001	0.019	-0.032	-0.027	-0.045	0.016	0.027	-0.005	-0.053	-0.019	-0.016	-0.013	-0.003	-0.007	-0.013	0	0.017	0.006	-0.021	0.005	-0.041	-0.067
17	3	5	2,2-Difluoroethyl triflate_6.7_d	2,2-Difluoroethyl triflate	PFAS	EPA_EPAPLT0245E02, 6700 nM	EPAPLT0245E02	6700	DMSO	0	0	0	0	0	0	0	0	0	0	0	0	0	0	0	0	-0.016	-0.014	0.007	0.003	-0.027	-0.038	-0.037	0.014	-0.015	0.002	-0.019	-0.003	0.011	-0.034	0.007	0.024	-0.016	-0.005	-0.006	-0.003	-0.018	0	-0.006	-0.06
17	3	5	2-(Perfluorooctyl)ethanthiol_20_d	2-(Perfluorooctyl)ethanthiol	PFAS	EPA_EPAPLT0247E02, 20000 nM	EPAPLT0247E02	20000	DMSO	0	0	0	0	0	0	0	0	0	0	0	0	0	0	0	0	0.019	-0.036	-0.007	-0.023	-0.011	-0.049	-0.019	0.024	0.008	-0.029	-0.025	-0.002	0.015	-0.019	0.006	-0.017	-0.015	-0.007	-0.012	0.035	-0.026	-0.019	0.143	0.048
17	3	5	2-(Perfluorooctyl)ethanthiol_6.7_d	2-(Perfluorooctyl)ethanthiol	PFAS	EPA_EPAPLT0247E02, 6700 nM	EPAPLT0247E02	6700	DMSO	0	0	0	0	0	0	0	0	0	0	0	0	0	0	0	0	0.029	-0.035	0.005	-0.05	0.003	-0.028	-0.019	0.015	0.002	-0.028	0.015	0	-0.032	-0.004	-0.002	0.024	-0.004	0.001	-0.033	0.018	-0.035	0.01	0.103	0.005
17	3	5	2-(Perfluorooctyl)ethanthiol_2.2_d	2-(Perfluorooctyl)ethanthiol	PFAS	EPA_EPAPLT0247E02, 2200 nM	EPAPLT0247E02	2200	DMSO	0	0	0	0	0	0	0	0	0	0	0	0	0	0	0	0	0.043	-0.019	0.003	-0.077	0.004	-0.039	-0.071	0.051	0.011	-0.006	-0.045	0	-0.017	-0.022	0.001	-0.048	0.008	-0.01	-0.039	0.029	-0.006	-0.032	0.03	0.001
17	3	5	2-(Perfluorooctyl)ethanthiol_0.74_d	2-(Perfluorooctyl)ethanthiol	PFAS	EPA_EPAPLT0247E02, 740 nM	EPAPLT0247E02	740	DMSO	0	0	0	0	0	0	0	0	0	0	0	0	0	0	0	0	0.068	-0.016	-0.045	-0.133	0.017	-0.013	-0.035	0.116	-0.018	-0.017	-0.076	0.012	0.027	-0.051	-0.008	-0.025	-0.001	0.019	0.026	0.032	0.005	-0.046	0.051	0.013
17	3	5	2-(Trifluoromethoxy)ethyl trifluoromethanesulfonate_2.2_d	2-(Trifluoromethoxy)ethyl trifluoromethanesulfonate	PFAS	EPA_EPAPLT0244A02, 2200 nM	EPAPLT0244A02	2200	DMSO	0	0	0	0	0	0	0	0	0	0	0	0	0	0	0	0	0.007	0.03	0.002	0.009	0.013	0.013	-0.015	0.018	0.019	0.001	0.026	-0.008	-0.008	-0.007	0.058	0.098	0.015	0.004	0.005	0.017	0.008	-0.02	0.003	-0.028
17	3	5	3-(Perfluorohexyl)-1,2-epoxypropane_6.7_d	3-(Perfluorohexyl)-1,2-epoxypropane	PFAS	EPA_EPAPLT0240E11, 6700 nM	EPAPLT0240E11	6700	DMSO	0	0	0	0	0	0	0	0	0	0	0	0	0	0	0	0	0.025	-0.027	-0.022	-0.061	-0.012	-0.044	0.036	0.004	0.011	0.002	-0.016	0.012	0.037	-0.009	0.017	-0.006	0.096	0.005	-0.015	-0.02	0.006	-0.038	-0.027	-0.003
17	3	5	6:2 Fluorotelomer methacrylate_60_d	6:2 Fluorotelomer methacrylate	PFAS	EPA_EPAPLT0246E02, 60000 nM	EPAPLT0246E02	60000	DMSO	0	0	0	0	0	0	0	0	0	0	0	0	0	0	0	0	0.002	-0.049	-0.062	0.059	-0.008	-0.038	0.047	0.038	-0.006	-0.012	-0.007	-0.013	-0.01	0.026	-0.015	-0.011	-0.007	-0.002	0.001	-0.043	-0.007	-0.079	0.086	0.046
17	3	5	6:2 Fluorotelomer methacrylate_20_d	6:2 Fluorotelomer methacrylate	PFAS	EPA_EPAPLT0246E02, 20000 nM	EPAPLT0246E02	20000	DMSO	0	0	0	0	0	0	0	0	0	0	0	0	0	0	0	0	0.009	-0.055	-0.048	0.025	-0.022	-0.033	0.028	0.035	-0.006	-0.012	-0.066	-0.008	0.001	0.04	-0.02	-0.038	0.015	-0.011	-0.03	-0.038	-0.017	-0.075	0.107	-0.023
17	3	5	Dimethoxymethyl((perfluorohexyl)ethyl)silane_2.2_d	Dimethoxymethyl((perfluorohexyl)ethyl)silane	PFAS	EPA_EPAPLT0236E10, 2200 nM	EPAPLT0236E10	2200	DMSO	0	0	0	0	0	0	0	0	0	0	0	0	0	0	0	0	-0.004	-0.032	-0.016	0.02	0.012	-0.023	-0.025	-0.006	-0.002	0.016	-0.052	0.025	-0.045	0.022	0.039	-0.002	0.004	0.031	-0.001	-0.024	0.009	0.035	-0.023	-0.03
17	3	5	Hexafluoroglutaryl chloride_60_d	Hexafluoroglutaryl chloride	PFAS	EPA_EPAPLT0247A02, 60000 nM	EPAPLT0247A02	60000	DMSO	0	0	0	0	0	0	0	0	0	0	0	0	0	0	0	0	0.055	-0.032	-0.096	-0.135	0.027	0.006	-0.026	0.081	0.008	-0.011	-0.06	0.008	-0.015	0.024	0.009	-0.035	0.017	0.01	0.022	0.05	-0.02	-0.032	-0.016	-0.082
17	3	5	Hexafluoroglutaryl chloride_2.2_d	Hexafluoroglutaryl chloride	PFAS	EPA_EPAPLT0247A02, 2200 nM	EPAPLT0247A02	2200	DMSO	0	0	0	0	0	0	0	0	0	0	0	0	0	0	0	0	0.031	-0.038	-0.033	-0.048	0.007	-0.026	-0.009	0.014	-0.001	-0.008	-0.002	-0.012	-0.021	0.023	0.021	-0.025	-0.011	-0.003	-0.068	0.02	-0.018	-0.011	0.065	-0.014
17	3	5	N-Methyl-N-(2-hydroxyethyl)perfluorooctanesulfonamide_0.74_d	N-Methyl-N-(2-hydroxyethyl)perfluorooctanesulfonamide	PFAS	EPA_EPAPLT0248E02, 740 nM	EPAPLT0248E02	740	DMSO	0	0	0	0	0	0	0	0	0	0	0	0	0	0	0	0	0.051	-0.014	-0.029	-0.104	0.001	0.028	-0.035	0.081	-0.012	-0.048	-0.119	0.003	0.018	-0.028	0.021	-0.07	0.013	0.03	0.036	-0.046	0.032	0.018	-0.085	0.002
17	3	5	Nonafluoropentanamide_20_d	Nonafluoropentanamide	PFAS	EPA_EPAPLT0247A03, 20000 nM	EPAPLT0247A03	20000	DMSO	0	0	0	0	0	0	0	0	0	0	0	0	0	0	0	0	0	-0.041	-0.021	-0.056	0.004	-0.039	-0.007	-0.008	0.014	-0.014	-0.005	0.003	-0.017	0.02	0.014	-0.028	0.005	0.002	-0.034	0.047	-0.017	-0.007	0.011	-0.056
17	3	5	Perfluoro(4-methoxybutanoic) acid_6.7_d	Perfluoro(4-methoxybutanoic) acid	PFAS	EPA_EPAPLT0238E03, 6700 nM	EPAPLT0238E03	6700	DMSO	0	0	0	0	0	0	0	0	0	0	0	0	0	0	0	0	-0.01	-0.012	0.042	0.067	-0.028	0.028	0.011	0.018	-0.003	0.02	-0.041	-0.03	-0.033	0.012	-0.002	0.009	0.077	-0.011	0.032	-0.005	-0.033	-0.012	0.038	0.004
17	3	5	Perfluoro-2,5-dimethyl-3,6-dioxanonanoic acid_20_d	Perfluoro-2,5-dimethyl-3,6-dioxanonanoic acid	PFAS	EPA_EPAPLT0246E03, 20000 nM	EPAPLT0246E03	20000	DMSO	0	0	0	0	0	0	0	0	0	0	0	0	0	0	0	0	0.005	-0.035	-0.017	0.043	-0.004	-0.022	0.045	0.027	0.004	-0.027	0.019	0.014	-0.002	0.008	-0.016	0.002	0.012	-0.006	0.019	-0.033	-0.018	-0.041	0.06	0.03
17	3	5	Perfluorohexanoic acid_2.2_d	Perfluorohexanoic acid	PFAS	EPA_EPAPLT0244A04, 2200 nM	EPAPLT0244A04	2200	DMSO	0	0	0	0	0	0	0	0	0	0	0	0	0	0	0	0	-0.002	0.015	0.014	-0.006	-0.004	0.002	-0.015	-0.013	0.007	-0.006	0.01	-0.014	-0.021	-0.005	0.022	0.018	0	-0.003	-0.01	-0.016	-0.008	0.019	0.035	-0.031
17	3	5	Perfluoroundecanoic acid_0.74_d	Perfluoroundecanoic acid	PFAS	EPA_EPAPLT0247E04, 740 nM	EPAPLT0247E04	740	DMSO	0	0	0	0	0	0	0	0	0	0	0	0	0	0	0	0	0.082	-0.027	-0.06	-0.067	0.013	-0.039	0.003	0.064	0.001	-0.003	-0.044	0.028	0.027	-0.04	-0.001	-0.023	0.03	0.009	-0.008	0.053	-0.001	0.017	0.151	-0.047
17	3	5	Triethoxy((perfluorohexyl)ethyl)silane_3.3_d	Triethoxy((perfluorohexyl)ethyl)silane	PFAS	EPA_EPAPLT0246A02, 3300 nM	EPAPLT0246A02	3300	DMSO	0	0	0	0	0	0	0	0	0	0	0	0	0	0	0	0	0.037	-0.026	-0.054	-0.034	-0.009	-0.047	0.038	0.025	0.016	-0.019	0.007	0.016	0.015	0.004	-0.022	-0.023	0.01	0.006	-0.007	-0.06	0.015	0.033	0.034	0.036
17	3	5	Triethoxy((perfluorohexyl)ethyl)silane_1.1_d	Triethoxy((perfluorohexyl)ethyl)silane	PFAS	EPA_EPAPLT0246A02, 1100 nM	EPAPLT0246A02	1100	DMSO	0	0	0	0	0	0	0	0	0	0	0	0	0	0	0	0	0.025	-0.067	-0.024	-0.034	-0.012	-0.04	0.037	0.017	-0.01	-0.042	0.007	0.005	0	-0.016	-0.006	-0.062	0.002	0.001	-0.033	-0.061	-0.014	-0.042	-0.052	0.015
17	3	5	Triethoxy((perfluorohexyl)ethyl)silane_0.37_d	Triethoxy((perfluorohexyl)ethyl)silane	PFAS	EPA_EPAPLT0246A02, 370 nM	EPAPLT0246A02	370	DMSO	0	0	0	0	0	0	0	0	0	0	0	0	0	0	0	0	0.035	-0.049	-0.026	0.005	-0.005	-0.044	0.031	0.027	-0.007	-0.01	0.034	-0.006	-0.002	-0.014	0.006	-0.02	-0.009	0.007	-0.004	-0.044	0.012	0	0.055	0.009
18	3	6	((2,2,3,3-Tetrafluoropropoxy)methyl)oxirane_6.7_d	((2,2,3,3-Tetrafluoropropoxy)methyl)oxirane	PFAS	EPA_EPAPLT0234E07, 6700 nM	EPAPLT0234E07	6700	DMSO	0	0	0	0	0	0	0	0	0	0	0	0	0	0	0	0	-0.013	0.006	-0.001	0.032	0.016	0.01	0.012	-0.022	0.014	0.006	-0.023	-0.003	0.037	-0.002	0.019	0.058	-0.013	-0.021	0.038	0.012	0.027	0.017	0.03	0.009
18	3	6	(Heptafluoropropyl)trimethylsilane_60_d	(Heptafluoropropyl)trimethylsilane	PFAS	EPA_EPAPLT0234E02, 60000 nM	EPAPLT0234E02	60000	DMSO	0	0	0	0	0	0	0	0	0	0	0	0	0	0	0	0	0.02	-0.002	-0.015	-0.024	-0.013	0.017	-0.005	-0.019	-0.002	0.034	-0.046	-0.01	0.005	0.035	0.001	-0.065	-0.038	-0.016	-0.01	0.006	-0.011	0	0.064	0
18	3	6	(Heptafluoropropyl)trimethylsilane_20_d	(Heptafluoropropyl)trimethylsilane	PFAS	EPA_EPAPLT0234E02, 20000 nM	EPAPLT0234E02	20000	DMSO	0	0	0	0	0	0	0	0	0	0	0	0	0	0	0	0	0.02	0.024	0	0.018	-0.015	0.014	-0.002	-0.034	0.015	0.042	-0.067	-0.022	0.018	0.024	0.018	0.023	-0.018	-0.024	-0.017	-0.005	-0.002	0.023	0.089	-0.008
18	3	6	(Perfluoro-5-methylhexyl)ethyl 2-methylprop-2-enoate_0.74_d	(Perfluoro-5-methylhexyl)ethyl 2-methylprop-2-enoate	PFAS	EPA_EPAPLT0247E05, 740 nM	EPAPLT0247E05	740	DMSO	0	0	0	0	0	0	0	0	0	0	0	0	0	0	0	0	0.064	-0.013	-0.011	0.007	0.005	-0.003	-0.021	0.041	0.008	-0.004	-0.075	0.003	-0.001	-0.032	0.009	-0.035	0.027	0.012	0.012	0.048	-0.022	0.05	0.17	0.007
18	3	6	1-(Perfluorohexyl)octane_20_d	1-(Perfluorohexyl)octane	PFAS	EPA_EPAPLT0236E02, 20000 nM	EPAPLT0236E02	20000	DMSO	0	0	0	0	0	0	0	0	0	0	0	0	0	0	0	0	0.004	0.011	0.002	0.038	0.013	-0.025	-0.021	-0.013	0.006	0.034	0.005	0.008	-0.064	-0.011	-0.005	0.004	0.005	0.001	0.023	0.008	0.011	-0.014	0.062	0.014
18	3	6	1-(Perfluorohexyl)octane_6.7_d	1-(Perfluorohexyl)octane	PFAS	EPA_EPAPLT0236E02, 6700 nM	EPAPLT0236E02	6700	DMSO	0	0	0	0	0	0	0	0	0	0	0	0	0	0	0	0	-0.007	-0.013	0.002	-0.008	0.012	0.001	-0.005	-0.003	0.025	0.049	-0.055	0.019	-0.039	-0.001	0.039	0.052	0.046	0.017	0.02	0.021	0.005	-0.023	0.056	0.02
18	3	6	1-(Perfluorohexyl)octane_2.2_d	1-(Perfluorohexyl)octane	PFAS	EPA_EPAPLT0236E02, 2200 nM	EPAPLT0236E02	2200	DMSO	0	0	0	0	0	0	0	0	0	0	0	0	0	0	0	0	0.009	-0.016	0.023	0.016	0.023	-0.025	0.028	0.001	0.022	0.018	-0.054	0.014	-0.019	-0.001	0.023	0.034	0.002	0.034	0.032	0.022	0.015	-0.005	0.063	0.068
18	3	6	1-Iodo-1H,1H,2H,2H-perfluorononane_2.2_d	1-Iodo-1H,1H,2H,2H-perfluorononane	PFAS	EPA_EPAPLT0236A02, 2200 nM	EPAPLT0236A02	2200	DMSO	0	0	0	0	0	0	0	0	0	0	0	0	0	0	0	0	-0.009	-0.007	-0.004	0.044	0.009	-0.01	-0.014	-0.029	0.006	0.026	-0.001	0.001	-0.058	-0.022	0.011	0.008	0.029	0.006	0.006	-0.01	0.018	-0.05	0.083	0.022
18	3	6	1-Iodo-1H,1H,2H,2H-perfluorononane_0.74_d	1-Iodo-1H,1H,2H,2H-perfluorononane	PFAS	EPA_EPAPLT0236A02, 740 nM	EPAPLT0236A02	740	DMSO	0	0	0	0	0	0	0	0	0	0	0	0	0	0	0	0	-0.003	0.001	-0.009	0.036	0.032	-0.025	0.006	-0.021	0.011	0.02	-0.021	-0.003	-0.066	0.026	-0.017	0.019	0.037	0.001	0.023	0.022	0.02	-0.017	0.089	0.067
18	3	6	1H,1H,7H-Perfluoroheptyl 4-methylbenzenesulfonate_6.7_d	1H,1H,7H-Perfluoroheptyl 4-methylbenzenesulfonate	PFAS	EPA_EPAPLT0236E03, 6700 nM	EPAPLT0236E03	6700	DMSO	0	0	0	0	0	0	0	0	0	0	0	0	0	0	0	0	-0.013	-0.025	0.006	-0.004	0.007	-0.005	-0.019	-0.009	-0.003	0.033	-0.03	0.011	-0.029	0.011	-0.001	0.075	0.01	0.019	0.018	-0.009	0.005	-0.023	0.044	0.028
18	3	6	1H,1H,9H-Perfluorononyl acrylate_2.2_d	1H,1H,9H-Perfluorononyl acrylate	PFAS	EPA_1210314473, 2200 nM	1210314473	2200	DMSO	0	0	0	0	0	0	0	0	0	0	0	0	0	0	0	0	0.017	-0.01	-0.063	-0.033	-0.009	0.023	0.008	0.017	-0.01	-0.013	-0.096	0.009	0.003	-0.037	0.001	-0.055	-0.002	0.01	0.021	0.005	-0.008	-0.017	0.014	-0.037
18	3	6	1H,1H-Perfluorooctylamine_6.7_d	1H,1H-Perfluorooctylamine	PFAS	EPA_EPAPLT0234E04, 6700 nM	EPAPLT0234E04	6700	DMSO	0	0	0	0	0	0	0	0	0	0	0	0	0	0	0	0	0.004	-0.004	-0.013	-0.027	0.009	0.029	0.007	-0.014	0.004	0.037	-0.031	-0.002	0.027	0.038	0.016	0.016	-0.007	0	0.012	0.018	0.01	0.012	0.087	-0.006
18	3	6	2,2,3,3,4,4,4-Heptafluorobutyl methacrylate_60_d	2,2,3,3,4,4,4-Heptafluorobutyl methacrylate	PFAS	EPA_EPAPLT0243E02, 60000 nM	EPAPLT0243E02	60000	DMSO	0	0	0	0	0	0	0	0	0	0	0	0	0	0	0	0	-0.009	0.025	0.007	-0.006	0.01	-0.011	0.006	0.023	-0.005	-0.002	-0.035	0.003	0	0.012	0.038	0.114	0.021	-0.002	0.01	0.004	-0.026	-0.005	0.024	0.061
18	3	6	2,2,3,3,4,4,4-Heptafluorobutyl methacrylate_20_d	2,2,3,3,4,4,4-Heptafluorobutyl methacrylate	PFAS	EPA_EPAPLT0243E02, 20000 nM	EPAPLT0243E02	20000	DMSO	0	0	0	0	0	0	0	0	0	0	0	0	0	0	0	0	-0.004	0.018	-0.005	-0.016	0.01	-0.017	0.013	0.04	0.002	0	-0.009	0.003	-0.014	0.01	0.039	0.018	0.011	-0.008	0.01	0	-0.024	-0.005	-0.031	0.048
18	3	6	2,2,3,3,4,4,5,5,6,6,7,7,8,8,8-Pentadecafluorooctyl methacrylate_2.2_d	2,2,3,3,4,4,5,5,6,6,7,7,8,8,8-Pentadecafluorooctyl methacrylate	PFAS	EPA_EPAPLT0237E02, 2200 nM	EPAPLT0237E02	2200	DMSO	0	0	0	0	0	0	0	0	0	0	0	0	0	0	0	0	0.009	-0.012	-0.022	-0.01	0.008	-0.037	-0.007	0.047	0.008	-0.009	-0.048	0.029	-0.018	0.064	-0.007	0.033	-0.011	0.017	-0.012	0.014	-0.017	-0.006	0.046	-0.007
18	3	6	2,2-Difluoroethyl triflate_60_d	2,2-Difluoroethyl triflate	PFAS	EPA_EPAPLT0245E02, 60000 nM	EPAPLT0245E02	60000	DMSO	0	0	0	0	0	0	0	0	0	0	0	0	0	0	0	0	0.029	0.014	0.029	0.025	0.011	-0.004	-0.026	0.061	0.019	0.027	-0.014	-0.011	0.014	0.014	0.018	0.005	0.005	0.003	0.018	0.005	0.002	0.024	-0.007	-0.038
18	3	6	2-(Trifluoromethoxy)ethyl trifluoromethanesulfonate_20_d	2-(Trifluoromethoxy)ethyl trifluoromethanesulfonate	PFAS	EPA_EPAPLT0244A02, 20000 nM	EPAPLT0244A02	20000	DMSO	0	0	0	0	0	0	0	0	0	0	0	0	0	0	0	0	0.015	0.027	-0.007	-0.028	0.006	0.025	0.01	0.033	0.002	0.001	0.027	0.001	0.013	0.015	0.068	0.01	0.012	0.01	0.024	0.011	-0.007	0.01	-0.007	-0.025
18	3	6	2-(Trifluoromethoxy)ethyl trifluoromethanesulfonate_6.7_d	2-(Trifluoromethoxy)ethyl trifluoromethanesulfonate	PFAS	EPA_EPAPLT0244A02, 6700 nM	EPAPLT0244A02	6700	DMSO	0	0	0	0	0	0	0	0	0	0	0	0	0	0	0	0	0.008	0.032	0.009	-0.01	0.008	0.006	-0.014	0.018	0.013	0.001	0.019	-0.011	0.012	0.008	0.063	0.069	-0.003	0.004	0.014	0.017	0	0.008	0.032	-0.019
18	3	6	2-Aminohexafluoropropan-2-ol_20_d	2-Aminohexafluoropropan-2-ol	PFAS	EPA_EPAPLT0238A02, 20000 nM	EPAPLT0238A02	20000	DMSO	0	0	0	0	0	0	0	0	0	0	0	0	0	0	0	0	0.001	0.006	0.011	0.091	-0.014	-0.009	-0.018	0.027	0.006	-0.018	0.059	-0.026	-0.043	0.044	0.01	0.061	0.049	-0.017	0.042	-0.024	-0.042	0.024	0.036	0.007
18	3	6	2-Aminohexafluoropropan-2-ol_6.7_d	2-Aminohexafluoropropan-2-ol	PFAS	EPA_EPAPLT0238A02, 6700 nM	EPAPLT0238A02	6700	DMSO	0	0	0	0	0	0	0	0	0	0	0	0	0	0	0	0	-0.003	-0.012	0.031	0.105	-0.025	-0.027	-0.016	0.018	0.006	-0.017	-0.009	-0.03	-0.045	0.025	0.007	0.032	0.057	-0.014	0.044	-0.022	-0.022	-0.039	-0.014	0.033
18	3	6	2-Aminohexafluoropropan-2-ol_6.7_d	2-Aminohexafluoropropan-2-ol	PFAS	EPA_EPAPLT0238E07, 6700 nM	EPAPLT0238E07	6700	DMSO	0	0	0	0	0	0	0	0	0	0	0	0	0	0	0	0	-0.005	-0.015	0.014	0.031	-0.002	0.028	-0.005	-0.006	-0.001	0.03	-0.126	-0.004	-0.016	0.02	-0.001	0.027	0.044	-0.016	-0.014	0	-0.002	-0.016	0	-0.002
18	3	6	3,3-Bis(trifluoromethyl)-2-propenoic acid_2.2_d	3,3-Bis(trifluoromethyl)-2-propenoic acid	PFAS	EPA_EPAPLT0242E09, 2200 nM	EPAPLT0242E09	2200	DMSO	0	0	0	0	0	0	0	0	0	0	0	0	0	0	0	0	0.002	-0.04	0.049	0.031	-0.006	-0.028	0.027	0.059	-0.009	0.01	-0.053	-0.006	0.041	0.056	-0.046	0.008	-0.058	-0.003	0.026	0.023	-0.086	-0.093	-0.03	-0.037
18	3	6	3-(Perfluoro-3-methylbutyl)-1,2-propenoxide_2.2_d	3-(Perfluoro-3-methylbutyl)-1,2-propenoxide	PFAS	EPA_EPAPLT0236E04, 2200 nM	EPAPLT0236E04	2200	DMSO	0	0	0	0	0	0	0	0	0	0	0	0	0	0	0	0	-0.002	-0.014	0	-0.011	-0.018	-0.003	0.004	0.001	-0.002	0.035	-0.013	0.019	-0.017	0.006	0.022	0.04	0.025	0.03	0.004	-0.003	0.004	0.025	0.01	0
18	3	6	3H,3H-Perfluoro-2,4-hexanedione_60_d	3H,3H-Perfluoro-2,4-hexanedione	PFAS	EPA_EPAPLT0241E11, 60000 nM	EPAPLT0241E11	60000	DMSO	0	0	0	0	0	0	0	0	0	0	0	0	0	0	0	0	0.14	-0.016	-0.057	0.006	-0.026	0.023	-0.08	0.037	0.007	-0.064	-0.031	-0.007	0.023	-0.044	-0.033	0.002	-0.087	-0.033	-0.043	-0.001	-0.007	0.02	0.027	0.008
18	3	6	4:2 Fluorotelomer alcohol_60_d	4:2 Fluorotelomer alcohol	PFAS	EPA_EPAPLT0245A09, 60000 nM	EPAPLT0245A09	60000	DMSO	0	0	0	0	0	0	0	0	0	0	0	0	0	0	0	0	0.024	-0.017	-0.014	-0.037	0.009	-0.016	0	0.086	-0.003	-0.008	-0.004	0.002	0.029	0.001	0.003	0.009	-0.007	0.024	-0.016	0.023	0.008	-0.019	0.012	-0.032
18	3	6	6:1 Fluorotelomer alcohol_6.7_d	6:1 Fluorotelomer alcohol	PFAS	EPA_EPAPLT0243E03, 6700 nM	EPAPLT0243E03	6700	DMSO	0	0	0	0	0	0	0	0	0	0	0	0	0	0	0	0	0.003	0.011	-0.003	-0.008	0.004	0.006	-0.021	0	0.004	0.012	-0.022	0.002	-0.01	0.016	0.027	0.004	-0.007	-0.009	0.033	0.019	-0.049	-0.001	-0.025	0.064
18	3	6	6:2 Fluorotelomer alcohol_6.7_d	6:2 Fluorotelomer alcohol	PFAS	EPA_EPAPLT0241E02, 6700 nM	EPAPLT0241E02	6700	DMSO	0	0	0	0	0	0	0	0	0	0	0	0	0	0	0	0	0.018	0.009	-0.045	0.028	0.003	-0.038	-0.062	0.005	0.001	0.018	-0.079	-0.022	0.015	0.064	0.004	0.025	-0.025	-0.028	-0.075	-0.004	-0.01	-0.015	0.01	-0.023
18	3	6	Hexafluoroamylene glycol_60_d	Hexafluoroamylene glycol	PFAS	EPA_EPAPLT0233E03, 60000 nM	EPAPLT0233E03	60000	DMSO	0	0	0	0	0	0	0	0	0	0	0	0	0	0	0	0	-0.003	0	0.051	0.081	-0.032	-0.011	0.013	0.032	0.007	-0.012	-0.002	-0.015	0.002	0.054	0.021	-0.037	-0.011	-0.009	-0.024	-0.015	0.036	0.105	0.079	0.056
18	3	6	Hexafluoroglutaric acid_6.7_d	Hexafluoroglutaric acid	PFAS	EPA_EPAPLT0234E03, 6700 nM	EPAPLT0234E03	6700	DMSO	0	0	0	0	0	0	0	0	0	0	0	0	0	0	0	0	0.002	0.022	-0.006	0.008	0	0.034	0.005	-0.037	-0.02	0.047	-0.01	-0.003	0.013	0.04	0.005	0.009	-0.03	-0.007	-0.011	0.005	0.005	0.007	0.089	-0.002
18	3	6	Octafluoroadipamide_60_d	Octafluoroadipamide	PFAS	EPA_EPAPLT0242E02, 60000 nM	EPAPLT0242E02	60000	DMSO	0	0	0	0	0	0	0	0	0	0	0	0	0	0	0	0	0.021	-0.055	0.071	0.112	0	0.001	-0.008	0.044	0.016	0.014	-0.053	-0.026	-0.014	0.061	0.011	-0.006	-0.069	-0.012	0.044	0.003	0.023	0.075	0.039	-0.002
18	3	6	Perfluoro(2-(2-propoxypropoxy)-1H,1H-propan-1-ol)_2.2_d	Perfluoro(2-(2-propoxypropoxy)-1H,1H-propan-1-ol)	PFAS	EPA_EPAPLT0236E05, 2200 nM	EPAPLT0236E05	2200	DMSO	0	0	0	0	0	0	0	0	0	0	0	0	0	0	0	0	0.004	-0.007	-0.007	0.015	0	-0.012	-0.001	-0.011	-0.008	0	-0.043	0.029	-0.017	-0.029	0	0.015	0.026	0.044	0.007	-0.004	0.006	0.033	0.052	0.002
18	3	6	Perfluoro(2-ethoxyethane)sulfonic acid_2.2_d	Perfluoro(2-ethoxyethane)sulfonic acid	PFAS	EPA_EPAPLT0233A02, 2200 nM	EPAPLT0233A02	2200	DMSO	0	0	0	0	0	0	0	0	0	0	0	0	0	0	0	0	-0.022	0.003	0.002	0.053	-0.014	-0.003	0.032	0.07	0.004	-0.011	-0.001	-0.029	0	0.052	-0.031	0.031	-0.005	-0.008	0	0.007	0.056	0.086	0.123	0.079
18	3	6	Perfluoro(4-methoxybutanoic) acid_60_d	Perfluoro(4-methoxybutanoic) acid	PFAS	EPA_EPAPLT0238E03, 60000 nM	EPAPLT0238E03	60000	DMSO	0	0	0	0	0	0	0	0	0	0	0	0	0	0	0	0	0.002	-0.032	0.058	0.062	-0.03	-0.008	0.002	0.004	0.008	-0.01	-0.057	-0.024	-0.043	0.008	0.011	0.037	0.074	-0.014	0.015	-0.016	-0.029	0.018	0.052	0.02
18	3	6	Perfluoro(4-methoxybutanoic) acid_20_d	Perfluoro(4-methoxybutanoic) acid	PFAS	EPA_EPAPLT0238E03, 20000 nM	EPAPLT0238E03	20000	DMSO	0	0	0	0	0	0	0	0	0	0	0	0	0	0	0	0	-0.004	-0.039	0.061	0.08	-0.028	0.024	0.001	-0.006	0	-0.011	-0.038	-0.038	-0.028	0.011	-0.004	0.081	0.069	-0.025	0.046	-0.018	-0.023	0.008	0.026	0.039
18	3	6	Perfluoro-(2,5,8-trimethyl-3,6,9-trioxadodecanoic)acid_1.1_d	Perfluoro-(2,5,8-trimethyl-3,6,9-trioxadodecanoic)acid	PFAS	EPA_EPAPLT0244E03, 1100 nM	EPAPLT0244E03	1100	DMSO	0	0	0	0	0	0	0	0	0	0	0	0	0	0	0	0	-0.005	0.008	0.015	-0.01	0.021	0.011	0.004	0.011	0.018	0.001	-0.007	-0.006	-0.008	0.006	0.028	0.047	0.02	0.009	0.008	0.005	-0.016	-0.017	0.021	-0.032
18	3	6	Perfluoro-1-iodohexane_20_d	Perfluoro-1-iodohexane	PFAS	EPA_EPAPLT0243A03, 20000 nM	EPAPLT0243A03	20000	DMSO	0	0	0	0	0	0	0	0	0	0	0	0	0	0	0	0	0.008	0.02	-0.033	-0.009	-0.003	-0.014	-0.001	0.036	0.017	-0.007	-0.03	-0.016	-0.01	0.028	0.034	0.063	0.061	-0.011	0.02	-0.01	-0.027	0.008	0.003	0.041
18	3	6	Perfluoro-1-iodohexane_6.7_d	Perfluoro-1-iodohexane	PFAS	EPA_EPAPLT0243A03, 6700 nM	EPAPLT0243A03	6700	DMSO	0	0	0	0	0	0	0	0	0	0	0	0	0	0	0	0	-0.012	0.02	-0.016	-0.02	0.004	-0.003	0.01	0.031	0.022	0	-0.026	-0.003	-0.002	0.023	0.034	0.054	0.034	0.001	0.014	0.001	-0.027	-0.015	0.009	0.057
18	3	6	Perfluoro-1-iodohexane_2.2_d	Perfluoro-1-iodohexane	PFAS	EPA_EPAPLT0243A03, 2200 nM	EPAPLT0243A03	2200	DMSO	0	0	0	0	0	0	0	0	0	0	0	0	0	0	0	0	-0.016	0.014	-0.015	-0.02	-0.006	0.003	0.004	-0.003	0.009	-0.005	0.006	0	-0.014	0.008	0.034	0.105	-0.005	-0.01	0.005	-0.034	-0.044	0.018	-0.023	0.048
18	3	6	Perfluoro-4-isopropoxybutanoic acid_20_d	Perfluoro-4-isopropoxybutanoic acid	PFAS	EPA_EPAPLT0241E03, 20000 nM	EPAPLT0241E03	20000	DMSO	0	0	0	0	0	0	0	0	0	0	0	0	0	0	0	0	-0.004	0.014	-0.023	-0.016	0.007	-0.036	-0.038	0.016	-0.007	0	-0.067	-0.018	-0.022	-0.019	-0.017	0.025	-0.015	-0.024	-0.082	0.04	-0.013	0.025	0.024	0.002
18	3	6	Perfluoro-4-isopropoxybutanoic acid_6.7_d	Perfluoro-4-isopropoxybutanoic acid	PFAS	EPA_EPAPLT0241E03, 6700 nM	EPAPLT0241E03	6700	DMSO	0	0	0	0	0	0	0	0	0	0	0	0	0	0	0	0	0.006	0.014	-0.02	-0.009	0.019	-0.023	-0.029	0.005	-0.007	0.046	-0.055	-0.007	0	0.047	0	-0.014	-0.025	-0.023	-0.068	-0.016	-0.013	0.012	-0.004	-0.017
18	3	6	Perfluorobutanoic acid_6.7_d	Perfluorobutanoic acid	PFAS	EPA_EPAPLT0239E04, 6700 nM	EPAPLT0239E04	6700	DMSO	0	0	0	0	0	0	0	0	0	0	0	0	0	0	0	0	0.012	-0.004	0.009	0.014	-0.005	-0.023	0.004	0.021	-0.006	0.016	-0.082	-0.04	-0.027	-0.025	-0.01	0.14	-0.008	-0.051	-0.04	-0.003	-0.008	0.029	0.031	0.068
18	3	6	Perfluoroheptanoic acid_6.7_d	Perfluoroheptanoic acid	PFAS	EPA_EPAPLT0240A02, 6700 nM	EPAPLT0240A02	6700	DMSO	0	0	0	0	0	0	0	0	0	0	0	0	0	0	0	0	0.012	0.004	0.016	0.02	0	0.01	0	0.057	0.014	0.018	-0.017	-0.001	-0.016	0.01	0.046	-0.006	0.065	0	0.035	0.012	-0.029	-0.033	-0.006	-0.044
18	3	6	Perfluorooct-1-ene_6.7_d	Perfluorooct-1-ene	PFAS	EPA_EPAPLT0239E11, 6700 nM	EPAPLT0239E11	6700	DMSO	0	0	0	0	0	0	0	0	0	0	0	0	0	0	0	0	0.008	-0.031	0.001	-0.003	-0.023	0.006	-0.012	-0.009	0.004	-0.006	-0.014	-0.018	-0.021	-0.019	-0.014	0.036	-0.02	-0.027	0.016	0.008	-0.005	-0.022	-0.014	0.02
18	3	6	Perfluorooctanoic acid_6.7_d	Perfluorooctanoic acid	PFAS	EPA_EPAPLT0242A02, 6700 nM	EPAPLT0242A02	6700	DMSO	0	0	0	0	0	0	0	0	0	0	0	0	0	0	0	0	0.017	-0.081	0.069	0.08	-0.017	0.004	0.001	0.054	0.016	0.01	-0.005	-0.014	-0.033	0.083	0.02	-0.014	-0.107	-0.008	0.026	-0.003	0.01	0.122	0.084	0.024
18	3	6	Perfluoropentanamide_6.7_d	Perfluoropentanamide	PFAS	EPA_EPAPLT0238E09, 6700 nM	EPAPLT0238E09	6700	DMSO	0	0	0	0	0	0	0	0	0	0	0	0	0	0	0	0	-0.001	0.016	-0.081	-0.049	0	0.01	-0.049	0.014	-0.002	0.008	-0.073	0.006	0.007	0.036	-0.011	-0.017	0.043	-0.014	0.003	0.041	0.012	-0.053	-0.021	-0.033
18	3	6	Perfluoropropanoic acid_20_d	Perfluoropropanoic acid	PFAS	EPA_EPAPLT0245A03, 20000 nM	EPAPLT0245A03	20000	DMSO	0	0	0	0	0	0	0	0	0	0	0	0	0	0	0	0	0.02	-0.018	0.026	-0.021	-0.013	0.001	0.003	0.013	0.007	0.006	-0.028	-0.007	-0.042	-0.013	-0.008	-0.009	-0.006	0.003	-0.039	0.014	0.006	-0.003	0.025	-0.026
19	4	1	11-H-Perfluoroundecanoic acid_20_d	11-H-Perfluoroundecanoic acid	PFAS	EPA_EPAPLT0235A03, 20000 nM	EPAPLT0235A03	20000	DMSO	0	0	0	0	0	0	0	0	0	0	0	0	0	0	0	0	0.012	-0.018	-0.002	-0.015	-0.018	0.03	0.021	0.016	-0.002	0.043	0.052	-0.008	-0.071	-0.027	0.02	0.057	0.006	-0.002	0.034	-0.015	0.012	0.116	-0.062	-0.029
19	4	1	11-H-Perfluoroundecanoic acid_20_d	11-H-Perfluoroundecanoic acid	PFAS	EPA_EPAPLT0235E08, 20000 nM	EPAPLT0235E08	20000	DMSO	0	0	0	0	0	0	0	0	0	0	0	0	0	0	0	0	-0.012	-0.004	-0.049	-0.034	-0.02	0.011	-0.012	0.006	-0.002	-0.045	0.029	0.028	-0.052	-0.08	-0.023	0.013	-0.065	0.023	-0.032	-0.029	-0.016	-0.014	-0.004	-0.072
19	4	1	9-Chloro-perfluorononanoic acid_20_d	9-Chloro-perfluorononanoic acid	PFAS	EPA_EPAPLT0233A04, 20000 nM	EPAPLT0233A04	20000	DMSO	0	0	0	0	0	0	0	0	0	0	0	0	0	0	0	0	-0.033	0.014	0.006	0.029	-0.022	0.013	0.016	0.068	0.001	0.019	0.048	-0.014	-0.027	-0.01	-0.006	0.065	-0.005	-0.003	-0.03	0.008	0.029	0.085	0.049	0.06
19	4	1	9-Chloro-perfluorononanoic acid_20_d	9-Chloro-perfluorononanoic acid	PFAS	EPA_EPAPLT0233E09, 20000 nM	EPAPLT0233E09	20000	DMSO	0	0	0	0	0	0	0	0	0	0	0	0	0	0	0	0	0.02	-0.016	-0.022	0.021	0.005	-0.011	-0.038	-0.021	0.012	-0.011	-0.01	-0.019	-0.022	0.042	0.013	0.098	0.009	-0.008	-0.049	0.004	-0.023	0.043	0.026	0.05
19	4	1	Perfluoro-1-octanesulfonyl chloride_60_d	Perfluoro-1-octanesulfonyl chloride	PFAS	EPA_EPAPLT0242A07, 60000 nM	EPAPLT0242A07	60000	DMSO	1	1	0	0	0	0	0	0	0	1	0	0	0	0	0	0	0.016	0.042	0.188	0.115	0.001	0.124	-0.222	0.167	0.034	0.014	-0.086	-0.173	-0.022	-0.103	-0.026	0.062	-0.079	-0.006	0.032	0.041	-0.008	0.073	0.116	-0.03
19	4	1	Perfluoro-1-octanesulfonyl chloride_60_d	Perfluoro-1-octanesulfonyl chloride	PFAS	EPA_EPAPLT0242E11, 60000 nM	EPAPLT0242E11	60000	DMSO	1	1	0	0	0	0	0	0	0	1	0	0	0	0	0	0	0.018	0.023	0.185	0.026	-0.01	0.095	-0.175	0.153	0.008	-0.065	-0.138	-0.292	-0.197	-0.042	-0.035	0.106	-0.154	-0.093	0.021	0	-0.036	0.093	0.103	-0.024
19	4	1	Perfluoro-3,6,9-trioxatridecanoic acid_6.7_d	Perfluoro-3,6,9-trioxatridecanoic acid	PFAS	EPA_EPAPLT0246A04, 6700 nM	EPAPLT0246A04	6700	DMSO	0	0	0	0	0	0	0	0	0	0	0	0	0	0	0	0	0.001	-0.05	-0.014	-0.03	-0.014	-0.042	0.029	0.016	0.011	-0.046	0.031	0.008	-0.036	-0.034	-0.029	0.017	-0.007	-0.003	-0.085	-0.049	-0.01	-0.013	-0.076	-0.032
19	4	1	Perfluoro-3,6,9-trioxatridecanoic acid_6.7_d	Perfluoro-3,6,9-trioxatridecanoic acid	PFAS	EPA_EPAPLT0246E09, 6700 nM	EPAPLT0246E09	6700	DMSO	0	0	0	0	0	0	0	0	0	0	0	0	0	0	0	0	0.03	-0.017	-0.017	0.013	0.015	-0.029	-0.01	-0.022	0.012	0.01	0.054	-0.012	-0.022	0.02	-0.017	0.049	0.036	0.01	-0.018	-0.016	0.012	-0.017	-0.106	0.002
19	4	1	Perfluorodecanoic acid_20_d	Perfluorodecanoic acid	PFAS	EPA_EPAPLT0244A11, 20000 nM	EPAPLT0244A11	20000	DMSO	1	1	0	0	0	0	0	0	0	1	0	0	0	0	0	0	-0.002	-0.016	-0.053	-0.032	0.01	0.016	-0.024	0.03	-0.004	0.003	-0.031	-0.008	-0.004	-0.038	-0.002	0.07	0.007	-0.005	0.004	-0.006	-0.002	0.006	-0.009	0.059
19	4	1	Perfluorodecanoic acid_20_d	Perfluorodecanoic acid	PFAS	EPA_EPAPLT0244E05, 20000 nM	EPAPLT0244E05	20000	DMSO	1	1	0	0	0	0	0	0	0	1	0	0	0	0	0	0	-0.006	0.014	-0.036	-0.026	0.02	-0.011	0.004	0.001	0.005	-0.015	0.032	-0.002	-0.047	-0.023	0.039	0.116	0.02	-0.006	-0.024	0.003	0	-0.002	-0.013	-0.106
19	4	1	Perfluorooctanesulfonic acid_60_d	Perfluorooctanesulfonic acid	PFAS	EPA_EPAPLT0240A04, 60000 nM	EPAPLT0240A04	60000	DMSO	1	1	0	0	0	0	0	0	0	1	0	0	0	0	0	0	0.003	0.04	0.061	0.079	0.088	0.077	-0.002	0.082	0.005	0.026	0.009	-0.052	-0.029	-0.055	-0.011	0.11	0.129	0.008	0.049	0.011	-0.042	-0.058	-0.004	-0.128
19	4	1	Perfluorooctanesulfonic acid_60_d	Perfluorooctanesulfonic acid	PFAS	EPA_EPAPLT0240E09, 60000 nM	EPAPLT0240E09	60000	DMSO	1	1	0	0	0	0	0	0	0	1	0	0	0	0	0	0	-0.016	0.019	0.03	-0.016	0.054	0.062	0.049	0.016	0.013	-0.007	-0.053	-0.073	-0.022	-0.064	-0.02	0.084	0.06	-0.025	-0.011	0.004	-0.004	-0.014	-0.017	-0.024
19	4	1	Potassium perfluorooctanesulfonate_60_d	Potassium perfluorooctanesulfonate	PFAS	EPA_EPAPLT0240E02, 60000 nM	EPAPLT0240E02	60000	DMSO	1	1	0	0	0	0	0	0	0	1	0	0	0	0	0	0	-0.005	0.064	0.046	0.063	0.041	0.088	-0.019	0.06	0.022	0.017	-0.051	-0.075	-0.039	-0.04	0.007	0.067	0.041	-0.026	0.02	0.043	0.016	0.006	-0.002	-0.051
19	4	1	Potassium perfluorooctanesulfonate_60_d	Potassium perfluorooctanesulfonate	PFAS	EPA_EPAPLT0240A08, 60000 nM	EPAPLT0240A08	60000	DMSO	0	0	0	0	0	0	0	0	0	0	0	0	0	0	0	0	0.023	0.011	0.036	0.035	0.051	0.038	0.049	0.051	0.004	0.026	-0.038	-0.015	-0.004	-0.093	-0.026	0.105	0.123	0.007	0.034	0.035	-0.041	-0.056	-0.002	-0.073
20	4	2	1-Iodopentadecafluoroheptane_20_d	1-Iodopentadecafluoroheptane	PFAS	EPA_EPAPLT0247E11, 20000 nM	EPAPLT0247E11	20000	DMSO	0	0	0	0	0	0	0	0	0	0	0	0	0	0	0	0	0.004	-0.013	0.049	0.002	0.003	0.005	-0.012	0.051	-0.005	-0.018	-0.007	0	-0.017	0.051	-0.003	0.019	0.012	0.009	0.077	0.021	0	0.029	0.05	0.103
20	4	2	11-H-Perfluoroundecanoic acid_6.7_d	11-H-Perfluoroundecanoic acid	PFAS	EPA_EPAPLT0235A03, 6700 nM	EPAPLT0235A03	6700	DMSO	0	0	0	0	0	0	0	0	0	0	0	0	0	0	0	0	-0.006	-0.027	-0.003	-0.003	-0.028	0.013	0.006	0.013	-0.011	0.033	0.034	0.001	-0.048	-0.035	-0.002	0.01	0.012	0.008	-0.002	-0.003	0.016	0.128	-0.012	-0.001
20	4	2	11-H-Perfluoroundecanoic acid_6.7_d	11-H-Perfluoroundecanoic acid	PFAS	EPA_EPAPLT0235E08, 6700 nM	EPAPLT0235E08	6700	DMSO	0	0	0	0	0	0	0	0	0	0	0	0	0	0	0	0	-0.011	0.006	-0.01	-0.019	0.004	-0.022	-0.019	0.011	0.001	-0.022	-0.071	0.018	-0.077	-0.052	-0.025	0.023	-0.035	0.021	-0.047	-0.015	-0.011	0.047	0.036	-0.022
20	4	2	Methyl perfluoro(3-(1-ethenyloxypropan-2-yloxy)propanoate)_20_d	Methyl perfluoro(3-(1-ethenyloxypropan-2-yloxy)propanoate)	PFAS	EPA_EPAPLT0243A10, 20000 nM	EPAPLT0243A10	20000	DMSO	0	0	0	0	0	0	0	0	0	0	0	0	0	0	0	0	0.04	-0.013	-0.052	0.03	0.007	-0.022	0.022	0.092	0	0.002	-0.104	0.007	0.061	-0.061	-0.041	0.061	0.078	0.017	0.03	0.031	-0.085	-0.09	0.017	-0.052
20	4	2	Methyl perfluoro(3-(1-ethenyloxypropan-2-yloxy)propanoate)_20_d	Methyl perfluoro(3-(1-ethenyloxypropan-2-yloxy)propanoate)	PFAS	EPA_EPAPLT0243E04, 20000 nM	EPAPLT0243E04	20000	DMSO	0	0	0	0	0	0	0	0	0	0	0	0	0	0	0	0	-0.005	-0.034	-0.004	0.021	-0.016	-0.04	0.04	0.005	-0.001	0.013	-0.117	0.001	-0.029	-0.024	-0.036	-0.042	0.016	-0.003	-0.018	-0.005	-0.076	-0.052	0.001	-0.021
20	4	2	Perfluorononanoic acid_20_d	Perfluorononanoic acid	PFAS	EPA_EPAPLT0245E04, 20000 nM	EPAPLT0245E04	20000	DMSO	0	0	0	0	0	0	0	0	0	0	0	0	0	0	0	0	0.007	-0.036	-0.036	-0.068	-0.03	-0.022	-0.029	0.038	0.009	0.002	0.101	-0.003	-0.044	-0.043	-0.024	0.053	-0.017	-0.011	-0.026	0.028	-0.006	-0.006	-0.015	-0.031
20	4	2	Perfluoroundecanoic acid_6.7_d	Perfluoroundecanoic acid	PFAS	EPA_EPAPLT0247A10, 6700 nM	EPAPLT0247A10	6700	DMSO	0	0	0	0	0	0	0	0	0	0	0	0	0	0	0	0	0.012	0.03	0.01	-0.019	-0.012	0.015	-0.009	-0.008	-0.001	-0.022	0.036	0.02	-0.008	0.037	-0.034	0.066	-0.026	-0.003	-0.002	-0.004	0.021	0.029	-0.013	0.016
20	4	2	Perfluoroundecanoic acid_6.7_d	Perfluoroundecanoic acid	PFAS	EPA_EPAPLT0247E04, 6700 nM	EPAPLT0247E04	6700	DMSO	0	0	0	0	0	0	0	0	0	0	0	0	0	0	0	0	0.006	-0.032	-0.056	0.003	-0.006	-0.042	-0.016	-0.036	0.006	-0.024	0.018	-0.001	-0.04	-0.005	-0.026	0.062	0.01	-0.018	-0.014	0.007	-0.04	0.007	-0.033	-0.054
21	4	3	1-Iodo-1H,1H,2H,2H-perfluoroheptane_20_d	1-Iodo-1H,1H,2H,2H-perfluoroheptane	PFAS	EPA_EPAPLT0244A07, 20000 nM	EPAPLT0244A07	20000	DMSO	0	0	0	0	0	0	0	0	0	0	0	0	0	0	0	0	-0.016	-0.017	-0.025	0.016	-0.005	-0.004	0	-0.005	-0.013	0.009	-0.025	-0.022	0.016	-0.01	-0.02	0.026	0.014	-0.014	-0.016	0.002	-0.007	-0.007	0.04	0.013
21	4	3	1H,1H,11H,11H-Perfluorotetraethylene glycol_6.7_d	1H,1H,11H,11H-Perfluorotetraethylene glycol	PFAS	EPA_EPAPLT0235E02, 6700 nM	EPAPLT0235E02	6700	DMSO	0	0	0	0	0	0	0	0	0	0	0	0	0	0	0	0	0.012	-0.014	0.013	-0.005	0.002	0.006	0.029	0.021	0.025	0.029	-0.087	0.008	-0.073	-0.021	0.042	0.018	0.059	0.005	0.038	-0.015	0.033	0.126	-0.034	-0.038
21	4	3	1H,1H,11H,11H-Perfluorotetraethylene glycol_6.7_d	1H,1H,11H,11H-Perfluorotetraethylene glycol	PFAS	EPA_EPAPLT0235A08, 6700 nM	EPAPLT0235A08	6700	DMSO	0	0	0	0	0	0	0	0	0	0	0	0	0	0	0	0	-0.014	-0.006	-0.042	-0.058	0.001	-0.035	-0.013	-0.015	-0.006	-0.04	0.007	-0.002	-0.032	-0.03	0.027	-0.031	-0.057	-0.014	-0.022	-0.01	-0.031	0.019	-0.057	-0.075
21	4	3	1H,1H-Heptafluorobutyl epoxide_20_d	1H,1H-Heptafluorobutyl epoxide	PFAS	EPA_EPAPLT0235A11, 20000 nM	EPAPLT0235A11	20000	DMSO	0	0	0	0	0	0	0	0	0	0	0	0	0	0	0	0	-0.016	-0.029	-0.062	0.023	-0.017	-0.007	-0.015	-0.023	-0.018	0.002	-0.038	-0.012	-0.036	-0.054	0.064	-0.006	-0.087	0.003	0.012	-0.033	0.017	0.095	-0.004	-0.027
21	4	3	1H,1H-Heptafluorobutyl epoxide_6.7_d	1H,1H-Heptafluorobutyl epoxide	PFAS	EPA_EPAPLT0235A11, 6700 nM	EPAPLT0235A11	6700	DMSO	0	0	0	0	0	0	0	0	0	0	0	0	0	0	0	0	0.005	-0.048	-0.025	0.029	-0.025	-0.027	-0.037	-0.036	0	0.017	-0.005	-0.023	-0.042	0.001	0.02	-0.022	-0.089	-0.008	-0.017	0.001	-0.002	0.064	0.001	-0.022
21	4	3	1H,1H-Heptafluorobutyl epoxide_2.2_d	1H,1H-Heptafluorobutyl epoxide	PFAS	EPA_EPAPLT0235A11, 2200 nM	EPAPLT0235A11	2200	DMSO	0	0	0	0	0	0	0	0	0	0	0	0	0	0	0	0	-0.007	-0.03	-0.058	0.014	-0.02	-0.043	-0.056	-0.047	0.003	-0.012	-0.035	-0.012	-0.058	-0.006	0.025	-0.006	-0.109	0	-0.027	-0.038	-0.019	0.064	0.009	0.009
21	4	3	2-(Perfluorobutyl)ethyl acrylate_6.7_d	2-(Perfluorobutyl)ethyl acrylate	PFAS	EPA_EPAPLT0236E09, 6700 nM	EPAPLT0236E09	6700	DMSO	0	0	0	0	0	0	0	0	0	0	0	0	0	0	0	0	0.004	-0.03	-0.078	0.02	0.004	-0.014	0.007	-0.005	0.023	0.044	-0.079	0.015	-0.06	-0.008	-0.031	0.052	0.022	0.003	0.01	-0.005	-0.011	-0.023	0.016	-0.044
21	4	3	2H,2H,3H,3H-Perfluorooctanoic acid_2.2_d	2H,2H,3H,3H-Perfluorooctanoic acid	PFAS	EPA_EPAPLT0233A11, 2200 nM	EPAPLT0233A11	2200	DMSO	0	0	0	0	0	0	0	0	0	0	0	0	0	0	0	0	0.038	-0.024	-0.046	-0.026	0	-0.023	-0.062	-0.055	-0.006	-0.019	-0.035	-0.016	0.001	0.009	0.007	-0.001	-0.005	0.004	0.077	0.02	0.004	0.108	0.085	-0.005
21	4	3	2H-Perfluoroisopropyl 2-fluoroacrylate_2.2_d	2H-Perfluoroisopropyl 2-fluoroacrylate	PFAS	EPA_EPAPLT0234A11, 2200 nM	EPAPLT0234A11	2200	DMSO	0	0	0	0	0	0	0	0	0	0	0	0	0	0	0	0	0.001	0.007	-0.017	-0.002	-0.03	-0.025	-0.044	-0.029	-0.019	-0.026	-0.035	-0.015	-0.034	0.027	-0.016	-0.042	-0.049	-0.01	0.034	-0.028	-0.006	-0.076	-0.036	-0.095
21	4	3	4:2 Fluorotelomer sulfonic acid_6.7_d	4:2 Fluorotelomer sulfonic acid	PFAS	EPA_EPAPLT0233E10, 6700 nM	EPAPLT0233E10	6700	DMSO	0	0	0	0	0	0	0	0	0	0	0	0	0	0	0	0	0.02	-0.042	-0.016	-0.038	0	-0.027	-0.083	-0.046	0.003	-0.021	-0.054	-0.021	0.013	-0.054	-0.065	-0.098	0.024	-0.003	-0.133	0.026	-0.016	0.049	-0.041	0.073
21	4	3	8:2 Fluorotelomer acrylate_60_d	8:2 Fluorotelomer acrylate	PFAS	EPA_EPAPLT0242E05, 60000 nM	EPAPLT0242E05	60000	DMSO	0	0	0	0	0	0	0	0	0	0	0	0	0	0	0	0	0.008	-0.059	-0.028	0.03	-0.004	-0.024	0.023	0.021	-0.003	-0.003	-0.019	0.011	-0.024	-0.024	-0.044	-0.092	-0.015	0.01	-0.012	-0.014	-0.046	-0.071	-0.013	-0.02
21	4	3	8:2 Fluorotelomer alcohol_6.7_d	8:2 Fluorotelomer alcohol	PFAS	EPA_EPAPLT0242E03, 6700 nM	EPAPLT0242E03	6700	DMSO	0	0	0	0	0	0	0	0	0	0	0	0	0	0	0	0	-0.004	-0.078	0.04	0.099	-0.013	-0.009	0.021	0.021	-0.01	-0.012	-0.05	-0.021	-0.002	0.055	0.001	-0.066	-0.087	-0.017	0.014	-0.002	-0.049	0.035	0.05	-0.058
21	4	3	9-Chloro-perfluorononanoic acid_6.7_d	9-Chloro-perfluorononanoic acid	PFAS	EPA_EPAPLT0233E09, 6700 nM	EPAPLT0233E09	6700	DMSO	0	0	0	0	0	0	0	0	0	0	0	0	0	0	0	0	0.053	-0.006	-0.028	-0.048	-0.001	-0.009	-0.025	-0.021	-0.002	-0.016	-0.04	-0.004	0.009	-0.048	-0.009	-0.047	0.029	-0.001	-0.1	0.032	-0.04	0.072	0.058	0.065
21	4	3	Dichloromethyl((perfluorohexyl)ethyl)silane_6.7_d	Dichloromethyl((perfluorohexyl)ethyl)silane	PFAS	EPA_EPAPLT0235A10, 6700 nM	EPAPLT0235A10	6700	DMSO	0	0	0	0	0	0	0	0	0	0	0	0	0	0	0	0	-0.02	-0.027	-0.073	-0.026	-0.018	-0.016	0.005	-0.023	-0.014	-0.018	-0.04	-0.002	-0.044	-0.062	0.025	0	-0.096	0.007	-0.017	-0.036	0.002	0.065	-0.048	0.022
21	4	3	Dichloromethyl((perfluorohexyl)ethyl)silane_6.7_d	Dichloromethyl((perfluorohexyl)ethyl)silane	PFAS	EPA_EPAPLT0235E04, 6700 nM	EPAPLT0235E04	6700	DMSO	0	0	0	0	0	0	0	0	0	0	0	0	0	0	0	0	-0.022	-0.042	-0.015	0.001	-0.013	-0.005	0.006	-0.009	-0.015	0.013	-0.037	0.01	-0.036	-0.036	-0.031	-0.006	0.014	0.003	0.002	-0.03	-0.005	0.082	-0.043	0.015
21	4	3	Dichloromethyl((perfluorohexyl)ethyl)silane_2.2_d	Dichloromethyl((perfluorohexyl)ethyl)silane	PFAS	EPA_EPAPLT0235A10, 2200 nM	EPAPLT0235A10	2200	DMSO	0	0	0	0	0	0	0	0	0	0	0	0	0	0	0	0	-0.009	-0.008	-0.065	-0.006	-0.002	-0.039	-0.014	-0.032	0.004	-0.004	0.029	-0.011	-0.062	-0.049	0.015	-0.028	-0.14	-0.011	-0.012	-0.012	-0.01	0.07	-0.016	0.022
21	4	3	Dichloromethyl((perfluorohexyl)ethyl)silane_0.74_d	Dichloromethyl((perfluorohexyl)ethyl)silane	PFAS	EPA_EPAPLT0235A10, 740 nM	EPAPLT0235A10	740	DMSO	0	0	0	0	0	0	0	0	0	0	0	0	0	0	0	0	-0.005	-0.027	-0.041	-0.032	-0.015	-0.029	-0.023	-0.025	-0.002	-0.011	0.012	-0.005	-0.077	-0.016	0.003	-0.025	-0.149	-0.003	-0.047	-0.032	-0.026	0.067	0.021	0.032
21	4	3	Ethyl pentafluoropropionyl acetate_20_d	Ethyl pentafluoropropionyl acetate	PFAS	EPA_EPAPLT0235E09, 20000 nM	EPAPLT0235E09	20000	DMSO	0	0	0	0	0	0	0	0	0	0	0	0	0	0	0	0	-0.021	-0.004	-0.033	-0.041	0.001	-0.023	0.007	-0.001	-0.008	-0.026	-0.041	0.013	-0.091	0.012	0.043	-0.039	-0.108	0.013	-0.069	-0.047	-0.037	0.054	-0.012	-0.035
21	4	3	Ethyl pentafluoropropionyl acetate_6.7_d	Ethyl pentafluoropropionyl acetate	PFAS	EPA_EPAPLT0235E09, 6700 nM	EPAPLT0235E09	6700	DMSO	0	0	0	0	0	0	0	0	0	0	0	0	0	0	0	0	-0.009	0	-0.02	-0.001	0.007	-0.013	0.008	-0.017	-0.001	0.012	-0.045	0.012	-0.044	0.01	0.021	0.005	-0.01	0.009	-0.063	-0.019	-0.004	0.052	0.005	0.016
21	4	3	Hexafluoroamylene glycol_2.2_d	Hexafluoroamylene glycol	PFAS	EPA_EPAPLT0233A09, 2200 nM	EPAPLT0233A09	2200	DMSO	0	0	0	0	0	0	0	0	0	0	0	0	0	0	0	0	0.021	0.016	-0.03	-0.058	0.002	-0.003	-0.024	-0.078	-0.006	-0.026	-0.002	-0.03	-0.021	0.081	0.033	-0.093	0.013	-0.022	0.04	0	-0.051	0.037	-0.022	0.062
21	4	3	Methyl 3H-perfluoroisopropyl ether_60_d	Methyl 3H-perfluoroisopropyl ether	PFAS	EPA_EPAPLT0232E11, 60000 nM	EPAPLT0232E11	60000	DMSO	0	0	0	0	0	0	0	0	0	0	0	0	0	0	0	0	0.007	-0.01	-0.014	0.003	-0.023	-0.039	0.034	0.008	-0.003	-0.024	-0.03	-0.001	0.076	-0.013	0.02	-0.014	0.05	-0.021	0.014	0.058	0.006	0.068	0.097	0.006
21	4	3	Methyl 3H-perfluoroisopropyl ether_20_d	Methyl 3H-perfluoroisopropyl ether	PFAS	EPA_EPAPLT0232E11, 20000 nM	EPAPLT0232E11	20000	DMSO	0	0	0	0	0	0	0	0	0	0	0	0	0	0	0	0	-0.005	-0.031	-0.001	-0.006	-0.023	-0.047	0.018	0.027	0.002	-0.022	-0.018	-0.013	0.08	0.005	0.003	0.002	0.061	-0.01	0.019	0.04	-0.017	0.124	0.088	0.008
21	4	3	Tetrafluorosuccinic acid_60_d	Tetrafluorosuccinic acid	PFAS	EPA_EPAPLT0235E11, 60000 nM	EPAPLT0235E11	60000	DMSO	0	0	0	0	0	0	0	0	0	0	0	0	0	0	0	0	-0.004	-0.023	-0.032	0.022	-0.001	-0.017	-0.042	-0.035	-0.016	-0.027	-0.012	-0.009	-0.066	0.019	0.036	-0.011	-0.099	-0.011	-0.069	-0.04	0.015	0.073	0.04	0.003
21	4	3	Tetrafluorosuccinic acid_20_d	Tetrafluorosuccinic acid	PFAS	EPA_EPAPLT0235E11, 20000 nM	EPAPLT0235E11	20000	DMSO	0	0	0	0	0	0	0	0	0	0	0	0	0	0	0	0	-0.008	-0.023	-0.065	0.007	-0.024	-0.02	-0.014	-0.032	-0.006	-0.009	-0.011	-0.008	-0.06	-0.082	0.01	-0.008	-0.068	0.007	-0.027	-0.037	-0.011	0.083	0.04	-0.012
21	4	3	Tetrafluorosuccinic acid_20_d	Tetrafluorosuccinic acid	PFAS	EPA_EPAPLT0235A07, 20000 nM	EPAPLT0235A07	20000	DMSO	0	0	0	0	0	0	0	0	0	0	0	0	0	0	0	0	-0.004	-0.007	-0.031	-0.002	-0.008	-0.011	-0.003	-0.015	-0.023	-0.006	-0.009	-0.019	-0.02	0.008	0.003	-0.014	-0.018	-0.005	-0.027	-0.017	-0.003	0.003	-0.071	-0.025
21	4	3	Tetrafluorosuccinic acid_6.7_d	Tetrafluorosuccinic acid	PFAS	EPA_EPAPLT0235E11, 6700 nM	EPAPLT0235E11	6700	DMSO	0	0	0	0	0	0	0	0	0	0	0	0	0	0	0	0	0.005	-0.025	-0.001	0.031	-0.008	0.01	-0.039	-0.037	-0.008	0.018	-0.035	0.001	-0.052	0.037	0.052	0.013	-0.018	0.016	-0.042	-0.026	-0.006	0.093	0.032	-0.018
22	4	4	(Perfluorobutyryl)-2-thenoylmethane_2.2_d	(Perfluorobutyryl)-2-thenoylmethane	PFAS	EPA_EPAPLT0247A04, 2200 nM	EPAPLT0247A04	2200	DMSO	0	0	0	0	0	0	0	0	0	0	0	0	0	0	0	0	-0.027	-0.027	0.032	-0.009	-0.01	-0.025	-0.049	-0.006	0.004	-0.035	0.001	0.001	-0.013	0.04	-0.015	-0.059	-0.01	-0.002	-0.074	-0.021	-0.022	0.025	-0.001	-0.013
22	4	4	1-Bromopentadecafluoroheptane_6.7_d	1-Bromopentadecafluoroheptane	PFAS	EPA_EPAPLT0246A03, 6700 nM	EPAPLT0246A03	6700	DMSO	0	0	0	0	0	0	0	0	0	0	0	0	0	0	0	0	0.011	-0.042	-0.069	-0.024	0.001	-0.036	0.041	0.026	-0.011	-0.032	0.026	-0.003	-0.012	0.014	-0.013	-0.017	-0.007	0.007	-0.034	-0.033	-0.006	-0.022	-0.023	-0.023
22	4	4	1-Bromopentadecafluoroheptane_2.2_d	1-Bromopentadecafluoroheptane	PFAS	EPA_EPAPLT0246A03, 2200 nM	EPAPLT0246A03	2200	DMSO	0	0	0	0	0	0	0	0	0	0	0	0	0	0	0	0	-0.001	-0.082	-0.033	0.013	-0.029	-0.067	0.04	0.003	0.022	-0.055	0.016	0.005	-0.02	-0.022	-0.019	-0.085	-0.004	-0.012	-0.036	-0.076	-0.001	-0.066	0.063	-0.012
22	4	4	1H,1H,2H-Perfluorocyclopentane_6.7_d	1H,1H,2H-Perfluorocyclopentane	PFAS	EPA_EPAPLT0237E04, 6700 nM	EPAPLT0237E04	6700	DMSO	0	0	0	0	0	0	0	0	0	0	0	0	0	0	0	0	0.011	-0.023	0.006	0.007	-0.02	0.02	-0.004	0.003	-0.011	-0.032	-0.04	0.037	-0.012	-0.018	-0.034	-0.016	-0.012	0.013	-0.045	-0.038	-0.035	-0.032	0.019	0.006
22	4	4	1H,1H,2H-Perfluorocyclopentane_6.7_d	1H,1H,2H-Perfluorocyclopentane	PFAS	EPA_EPAPLT0237A10, 6700 nM	EPAPLT0237A10	6700	DMSO	0	0	0	0	0	0	0	0	0	0	0	0	0	0	0	0	-0.015	-0.026	-0.038	-0.081	-0.026	-0.027	-0.103	-0.054	-0.007	-0.031	0.032	-0.001	-0.079	-0.021	-0.068	-0.049	-0.031	-0.011	0.044	-0.016	-0.039	-0.067	0.039	-0.061
22	4	4	1H,1H,2H-Perfluorocyclopentane_2.2_d	1H,1H,2H-Perfluorocyclopentane	PFAS	EPA_EPAPLT0237A10, 2200 nM	EPAPLT0237A10	2200	DMSO	0	0	0	0	0	0	0	0	0	0	0	0	0	0	0	0	0.016	-0.004	-0.037	-0.027	0.002	-0.033	-0.08	-0.041	-0.008	-0.026	0.005	-0.01	-0.071	0.007	-0.016	-0.049	0.001	-0.002	0.1	-0.008	-0.025	-0.021	-0.016	0.005
22	4	4	1H,1H,7H-Perfluoroheptyl 4-methylbenzenesulfonate_20_d	1H,1H,7H-Perfluoroheptyl 4-methylbenzenesulfonate	PFAS	EPA_EPAPLT0236A09, 20000 nM	EPAPLT0236A09	20000	DMSO	0	0	0	0	0	0	0	0	0	0	0	0	0	0	0	0	-0.006	-0.013	0.02	0.012	0.001	-0.034	-0.008	-0.019	-0.009	0.018	-0.023	-0.025	-0.093	0.008	-0.041	-0.023	0.025	-0.01	0.009	-0.005	0.007	-0.005	-0.068	-0.017
22	4	4	1H,1H,7H-Perfluoroheptyl 4-methylbenzenesulfonate_2.2_d	1H,1H,7H-Perfluoroheptyl 4-methylbenzenesulfonate	PFAS	EPA_EPAPLT0236A09, 2200 nM	EPAPLT0236A09	2200	DMSO	0	0	0	0	0	0	0	0	0	0	0	0	0	0	0	0	0.006	-0.016	-0.007	0.029	0.013	0.002	-0.013	-0.005	0.006	-0.008	-0.022	-0.026	-0.075	-0.004	-0.023	-0.003	0.008	-0.012	-0.006	-0.028	0.007	-0.011	-0.118	-0.028
22	4	4	1H,1H-Perfluorooctylamine_20_d	1H,1H-Perfluorooctylamine	PFAS	EPA_EPAPLT0234A10, 20000 nM	EPAPLT0234A10	20000	DMSO	0	0	0	0	0	0	0	0	0	0	0	0	0	0	0	0	0.024	-0.02	-0.053	-0.01	-0.04	0.008	-0.035	-0.013	-0.018	-0.017	0.037	0.007	-0.032	0.009	-0.06	-0.043	-0.045	0.008	-0.015	-0.034	-0.006	-0.05	-0.033	-0.026
22	4	4	1H,1H-Perfluoropentylamine_6.7_d	1H,1H-Perfluoropentylamine	PFAS	EPA_EPAPLT0238A11, 6700 nM	EPAPLT0238A11	6700	DMSO	0	0	0	0	0	0	0	0	0	0	0	0	0	0	0	0	-0.008	-0.026	-0.063	-0.014	-0.049	-0.038	-0.059	-0.011	-0.014	0	-0.041	-0.004	-0.009	0.055	-0.01	0.055	0.068	0.003	0.025	0.046	-0.005	-0.032	-0.011	-0.023
22	4	4	2,2,2-Trifluoroethyl perfluorobutanesulfonate_6.7_d	2,2,2-Trifluoroethyl perfluorobutanesulfonate	PFAS	EPA_EPAPLT0246E05, 6700 nM	EPAPLT0246E05	6700	DMSO	0	0	0	0	0	0	0	0	0	0	0	0	0	0	0	0	0.017	-0.025	-0.011	0.061	-0.004	0.001	0.028	0.002	-0.023	-0.002	0.046	-0.015	-0.045	0.048	-0.022	-0.025	0.008	-0.002	-0.007	-0.026	-0.031	-0.029	0.116	-0.026
22	4	4	2-(Perfluorohexyl)ethylphosphonic acid_6.7_d	2-(Perfluorohexyl)ethylphosphonic acid	PFAS	EPA_EPAPLT0242A10, 6700 nM	EPAPLT0242A10	6700	DMSO	0	0	0	0	0	0	0	0	0	0	0	0	0	0	0	0	0.004	0.009	0.027	0.027	-0.025	-0.017	0.015	-0.047	-0.009	-0.014	-0.026	0.024	-0.036	-0.116	0.025	0.025	-0.022	0.012	0.036	-0.016	-0.036	-0.084	-0.067	-0.042
22	4	4	2H,2H,3H,3H-Perfluorooctanoic acid_6.7_d	2H,2H,3H,3H-Perfluorooctanoic acid	PFAS	EPA_EPAPLT0233A11, 6700 nM	EPAPLT0233A11	6700	DMSO	0	0	0	0	0	0	0	0	0	0	0	0	0	0	0	0	0.015	-0.025	-0.087	0.011	0.005	-0.037	-0.046	-0.085	-0.015	-0.008	-0.026	-0.002	0.012	0.02	-0.02	-0.029	-0.036	0.003	0	0.025	-0.01	0.105	0.085	-0.038
22	4	4	2H-Perfluoroisopropyl 2-fluoroacrylate_20_d	2H-Perfluoroisopropyl 2-fluoroacrylate	PFAS	EPA_EPAPLT0234A11, 20000 nM	EPAPLT0234A11	20000	DMSO	0	0	0	0	0	0	0	0	0	0	0	0	0	0	0	0	0.022	-0.006	-0.012	-0.026	-0.048	-0.001	-0.037	-0.005	0.006	-0.019	0.032	0.013	-0.003	0.014	-0.03	-0.018	-0.028	-0.002	-0.048	-0.039	-0.043	-0.03	-0.059	-0.073
22	4	4	3-(Perfluoro-2-butyl)propane-1,2-diol_20_d	3-(Perfluoro-2-butyl)propane-1,2-diol	PFAS	EPA_EPAPLT0238A08, 20000 nM	EPAPLT0238A08	20000	DMSO	0	0	0	0	0	0	0	0	0	0	0	0	0	0	0	0	-0.013	0.004	-0.081	-0.05	-0.016	-0.028	-0.073	-0.006	-0.005	0.008	0.007	0.001	-0.038	0.003	-0.014	-0.042	-0.018	0.003	0.001	-0.002	0.003	-0.035	-0.053	-0.034
22	4	4	3-(Perfluoro-3-methylbutyl)-1,2-propenoxide_2.2_d	3-(Perfluoro-3-methylbutyl)-1,2-propenoxide	PFAS	EPA_EPAPLT0236A10, 2200 nM	EPAPLT0236A10	2200	DMSO	0	0	0	0	0	0	0	0	0	0	0	0	0	0	0	0	-0.003	-0.017	0.004	0.013	0	0	-0.03	-0.02	-0.016	0.023	0.032	-0.004	-0.069	0.006	0.004	-0.018	0.003	-0.009	-0.016	-0.015	-0.012	0.009	-0.119	-0.065
22	4	4	3-(Perfluorohexyl)-1,2-epoxypropane_20_d	3-(Perfluorohexyl)-1,2-epoxypropane	PFAS	EPA_EPAPLT0240A07, 20000 nM	EPAPLT0240A07	20000	DMSO	0	0	0	0	0	0	0	0	0	0	0	0	0	0	0	0	-0.003	-0.015	-0.01	-0.03	-0.017	-0.034	0.026	-0.005	-0.016	0.005	0.033	0.02	-0.022	0.001	-0.022	-0.015	0.065	0.001	0.016	0.008	-0.013	-0.031	0.013	0
22	4	4	3-(Perfluoroisopropyl)-2-propenoic acid_6.7_d	3-(Perfluoroisopropyl)-2-propenoic acid	PFAS	EPA_EPAPLT0240E10, 6700 nM	EPAPLT0240E10	6700	DMSO	0	0	0	0	0	0	0	0	0	0	0	0	0	0	0	0	0.018	-0.023	-0.029	-0.064	-0.036	-0.018	0.03	-0.028	0.009	0.006	-0.082	-0.002	0.026	-0.01	0.035	-0.015	0.045	-0.012	-0.001	0.01	0.016	-0.05	0.016	-0.014
22	4	4	3-Perfluoroheptylpropanoic acid_0.74_d	3-Perfluoroheptylpropanoic acid	PFAS	EPA_EPAPLT0234A05, 740 nM	EPAPLT0234A05	740	DMSO	0	0	0	0	0	0	0	0	0	0	0	0	0	0	0	0	-0.01	-0.023	-0.027	-0.04	-0.012	0.011	-0.001	-0.008	-0.013	0.011	-0.005	-0.009	-0.013	-0.024	-0.024	-0.009	0.011	-0.009	0.016	-0.003	-0.037	-0.017	0.028	0.024
22	4	4	3:3 Fluorotelomer carboxylic acid_20_d	3:3 Fluorotelomer carboxylic acid	PFAS	EPA_EPAPLT0239E10, 20000 nM	EPAPLT0239E10	20000	DMSO	0	0	0	0	0	0	0	0	0	0	0	0	0	0	0	0	-0.006	-0.045	-0.051	-0.004	-0.025	-0.008	-0.021	-0.004	0.001	-0.025	-0.082	-0.004	-0.044	-0.004	-0.004	0.062	-0.019	0.006	-0.021	0.008	0.009	-0.01	-0.022	0.047
22	4	4	4,4-bis(Trifluoromethyl)-4-fluoropropanoic acid_6.7_d	4,4-bis(Trifluoromethyl)-4-fluoropropanoic acid	PFAS	EPA_EPAPLT0232A11, 6700 nM	EPAPLT0232A11	6700	DMSO	0	0	0	0	0	0	0	0	0	0	0	0	0	0	0	0	0.007	-0.032	-0.093	0.017	-0.022	-0.018	0.055	0.049	0.001	-0.029	-0.014	0.003	-0.001	-0.018	-0.017	-0.031	0.03	-0.008	0.065	0.05	-0.04	-0.005	0.067	-0.014
22	4	4	4:2 Fluorotelomer alcohol_20_d	4:2 Fluorotelomer alcohol	PFAS	EPA_EPAPLT0245A09, 20000 nM	EPAPLT0245A09	20000	DMSO	0	0	0	0	0	0	0	0	0	0	0	0	0	0	0	0	-0.054	-0.019	0.005	-0.072	-0.006	-0.013	-0.002	0.039	-0.008	-0.008	0.005	0.001	-0.037	-0.007	-0.02	-0.025	-0.027	-0.003	-0.044	-0.009	-0.018	-0.019	0.008	-0.031
22	4	4	4:2 Fluorotelomer alcohol_6.7_d	4:2 Fluorotelomer alcohol	PFAS	EPA_EPAPLT0245A09, 6700 nM	EPAPLT0245A09	6700	DMSO	0	0	0	0	0	0	0	0	0	0	0	0	0	0	0	0	-0.107	-0.032	-0.027	-0.029	-0.012	-0.004	-0.005	-0.002	-0.006	-0.019	-0.021	-0.012	-0.106	-0.007	-0.041	-0.05	-0.034	-0.009	-0.096	-0.027	-0.007	-0.061	0.003	0.003
22	4	4	4:2 Fluorotelomer sulfonic acid_60_d	4:2 Fluorotelomer sulfonic acid	PFAS	EPA_EPAPLT0233E10, 60000 nM	EPAPLT0233E10	60000	DMSO	0	0	0	0	0	0	0	0	0	0	0	0	0	0	0	0	0.024	-0.01	-0.044	0.006	-0.004	-0.008	-0.039	-0.038	-0.009	-0.025	-0.003	-0.043	0.024	-0.004	-0.02	0.057	-0.014	-0.01	-0.028	0.025	-0.054	0.098	0.01	0.082
22	4	4	6:2 Fluorotelomer sulfonic acid_20_d	6:2 Fluorotelomer sulfonic acid	PFAS	EPA_EPAPLT0233A10, 20000 nM	EPAPLT0233A10	20000	DMSO	0	0	0	0	0	0	0	0	0	0	0	0	0	0	0	0	0	-0.035	-0.061	-0.009	-0.021	-0.031	-0.041	-0.07	-0.021	-0.02	0.031	-0.002	-0.014	-0.012	-0.026	-0.039	-0.021	0.016	-0.096	0.05	-0.053	0.069	0.026	0.043
22	4	4	6:2 Fluorotelomer sulfonic acid_6.7_d	6:2 Fluorotelomer sulfonic acid	PFAS	EPA_EPAPLT0233A10, 6700 nM	EPAPLT0233A10	6700	DMSO	0	0	0	0	0	0	0	0	0	0	0	0	0	0	0	0	0.005	-0.024	-0.042	-0.027	0.003	-0.045	-0.073	-0.073	-0.005	-0.025	0.007	0.008	-0.053	0.018	-0.047	-0.049	-0.021	0	-0.013	0.008	-0.053	0.04	-0.047	-0.009
22	4	4	6:2 Fluorotelomer sulfonic acid_2.2_d	6:2 Fluorotelomer sulfonic acid	PFAS	EPA_EPAPLT0233A10, 2200 nM	EPAPLT0233A10	2200	DMSO	0	0	0	0	0	0	0	0	0	0	0	0	0	0	0	0	0.026	-0.015	-0.018	-0.014	0.008	-0.028	-0.08	-0.061	-0.012	-0.005	0.018	0.002	-0.041	0.04	0.014	-0.049	-0.026	0.008	0.027	0.015	-0.04	0.072	0.015	0.026
22	4	4	Bis(1H,1H-perfluoropropyl)amine_6.7_d	Bis(1H,1H-perfluoropropyl)amine	PFAS	EPA_EPAPLT0242E08, 6700 nM	EPAPLT0242E08	6700	DMSO	0	0	0	0	0	0	0	0	0	0	0	0	0	0	0	0	-0.018	0.003	-0.01	0.003	0.011	-0.018	0.019	-0.007	-0.009	0.004	0.024	-0.035	-0.026	0.028	0.001	0.002	-0.046	-0.034	0.026	-0.01	-0.009	-0.016	-0.033	0.012
22	4	4	Dimethoxymethyl((perfluorohexyl)ethyl)silane_6.7_d	Dimethoxymethyl((perfluorohexyl)ethyl)silane	PFAS	EPA_EPAPLT0236A05, 6700 nM	EPAPLT0236A05	6700	DMSO	0	0	0	0	0	0	0	0	0	0	0	0	0	0	0	0	0.001	0.013	-0.005	0.001	-0.002	-0.02	-0.007	-0.006	-0.01	0.003	0.013	-0.004	-0.027	-0.029	-0.005	-0.033	-0.016	-0.024	-0.023	0.004	-0.039	0	0.045	0.012
22	4	4	Heptafluorobutyl iodide_20_d	Heptafluorobutyl iodide	PFAS	EPA_EPAPLT0233E11, 20000 nM	EPAPLT0233E11	20000	DMSO	0	0	0	0	0	0	0	0	0	0	0	0	0	0	0	0	0.015	-0.024	-0.027	0.021	0.003	-0.013	-0.086	-0.036	-0.011	-0.024	-0.011	-0.011	-0.029	0.022	-0.016	-0.015	0.003	0.009	-0.029	0.013	0.012	0.116	0.045	0.006
22	4	4	Heptafluorobutyl iodide_6.7_d	Heptafluorobutyl iodide	PFAS	EPA_EPAPLT0233E11, 6700 nM	EPAPLT0233E11	6700	DMSO	0	0	0	0	0	0	0	0	0	0	0	0	0	0	0	0	0.05	-0.011	-0.005	-0.018	-0.018	0.005	-0.044	-0.013	-0.008	-0.035	-0.016	-0.009	0.012	0.005	-0.025	-0.094	0.087	-0.003	-0.004	0.037	-0.029	0.112	0.025	-0.032
22	4	4	Heptafluorobutyl iodide_2.2_d	Heptafluorobutyl iodide	PFAS	EPA_EPAPLT0233A07, 2200 nM	EPAPLT0233A07	2200	DMSO	0	0	0	0	0	0	0	0	0	0	0	0	0	0	0	0	0	0.006	0.005	-0.052	-0.015	-0.014	-0.026	-0.044	-0.003	-0.016	0.012	0.008	-0.024	0.059	-0.031	-0.076	0.015	-0.005	0.046	0.004	-0.012	-0.073	-0.075	0.008
22	4	4	Heptafluorobutyramide_2.2_d	Heptafluorobutyramide	PFAS	EPA_EPAPLT0238A10, 2200 nM	EPAPLT0238A10	2200	DMSO	0	0	0	0	0	0	0	0	0	0	0	0	0	0	0	0	-0.014	0.003	-0.07	-0.068	-0.012	-0.045	-0.057	0.005	-0.008	-0.004	0.048	-0.014	-0.024	0.051	-0.048	0.03	0.05	-0.011	0.025	0.029	0.009	-0.091	-0.012	-0.013
22	4	4	Hexafluoroamylene glycol_20_d	Hexafluoroamylene glycol	PFAS	EPA_EPAPLT0233A09, 20000 nM	EPAPLT0233A09	20000	DMSO	0	0	0	0	0	0	0	0	0	0	0	0	0	0	0	0	-0.01	-0.039	-0.033	-0.031	-0.029	-0.039	-0.051	-0.052	-0.014	-0.02	0.055	0.011	-0.039	0.062	-0.002	-0.027	-0.047	0.001	-0.023	0.012	-0.075	0.019	-0.016	0.01
22	4	4	Hexafluoroamylene glycol_6.7_d	Hexafluoroamylene glycol	PFAS	EPA_EPAPLT0233A09, 6700 nM	EPAPLT0233A09	6700	DMSO	0	0	0	0	0	0	0	0	0	0	0	0	0	0	0	0	-0.015	-0.03	-0.019	-0.059	-0.004	-0.045	-0.063	-0.076	-0.011	-0.027	0.016	-0.004	0.041	0.064	0.037	-0.096	0.003	-0.003	-0.045	-0.003	-0.06	0.003	-0.059	0.018
22	4	4	Hexafluoroglutaric acid_60_d	Hexafluoroglutaric acid	PFAS	EPA_EPAPLT0234E03, 60000 nM	EPAPLT0234E03	60000	DMSO	0	0	0	0	0	0	0	0	0	0	0	0	0	0	0	0	0.015	-0.004	-0.041	-0.072	-0.005	0.041	0.012	-0.03	-0.005	0.068	-0.054	-0.012	-0.009	0.029	0.004	-0.005	0.017	-0.013	-0.015	-0.013	0	-0.013	0.029	0.041
22	4	4	Hexafluoroglutaric acid_20_d	Hexafluoroglutaric acid	PFAS	EPA_EPAPLT0234A09, 20000 nM	EPAPLT0234A09	20000	DMSO	0	0	0	0	0	0	0	0	0	0	0	0	0	0	0	0	0.012	-0.011	-0.022	-0.024	-0.03	-0.029	-0.03	-0.006	-0.002	-0.002	0.039	0.005	-0.021	0.006	-0.026	-0.036	-0.067	0.014	-0.047	-0.004	-0.032	-0.037	-0.063	-0.028
22	4	4	Methyl 2H,2H,3H,3H-perfluoroheptanoate_6.7_d	Methyl 2H,2H,3H,3H-perfluoroheptanoate	PFAS	EPA_EPAPLT0237A11, 6700 nM	EPAPLT0237A11	6700	DMSO	0	0	0	0	0	0	0	0	0	0	0	0	0	0	0	0	0.005	0.002	-0.058	-0.058	-0.012	-0.042	-0.061	-0.037	-0.019	-0.021	-0.033	-0.013	-0.071	-0.003	-0.026	-0.083	-0.013	-0.008	0.042	-0.02	-0.034	-0.064	-0.046	-0.046
22	4	4	Octafluoroadipamide_20_d	Octafluoroadipamide	PFAS	EPA_EPAPLT0242E02, 20000 nM	EPAPLT0242E02	20000	DMSO	0	0	0	0	0	0	0	0	0	0	0	0	0	0	0	0	-0.003	-0.059	0.062	0.077	-0.024	-0.007	0.007	0.021	0.004	0.004	-0.041	-0.045	-0.029	0.074	0.015	0.006	-0.047	-0.019	0.021	0.003	0	0.068	0.014	0.003
22	4	4	Octafluoroadipamide_2.2_d	Octafluoroadipamide	PFAS	EPA_EPAPLT0242A08, 2200 nM	EPAPLT0242A08	2200	DMSO	0	0	0	0	0	0	0	0	0	0	0	0	0	0	0	0	-0.009	0.015	0.004	-0.074	-0.003	-0.028	0.019	-0.045	-0.012	-0.022	-0.008	-0.006	-0.032	0.035	-0.014	0.016	0.006	-0.014	0.016	-0.009	-0.026	-0.102	-0.088	-0.045
22	4	4	Pentafluoropropionamide_60_d	Pentafluoropropionamide	PFAS	EPA_EPAPLT0237E11, 60000 nM	EPAPLT0237E11	60000	DMSO	0	0	0	0	0	0	0	0	0	0	0	0	0	0	0	0	0.027	-0.014	-0.04	-0.031	-0.002	-0.008	-0.039	-0.029	0	-0.013	-0.032	-0.017	-0.053	0.025	-0.005	-0.026	-0.016	-0.002	0.05	-0.02	-0.001	-0.011	-0.01	-0.039
22	4	4	Pentafluoropropionamide_20_d	Pentafluoropropionamide	PFAS	EPA_EPAPLT0237E11, 20000 nM	EPAPLT0237E11	20000	DMSO	0	0	0	0	0	0	0	0	0	0	0	0	0	0	0	0	0	-0.028	-0.02	-0.071	0.001	-0.013	-0.069	-0.035	-0.006	-0.026	-0.021	0.007	-0.066	0.008	0.01	-0.021	-0.018	-0.004	0.053	-0.019	-0.028	-0.003	0.002	-0.049
22	4	4	Perfluamine_6.7_d	Perfluamine	PFAS	EPA_EPAPLT0239A11, 6700 nM	EPAPLT0239A11	6700	DMSO	0	0	0	0	0	0	0	0	0	0	0	0	0	0	0	0	-0.015	-0.032	-0.003	-0.025	-0.063	-0.002	0.024	-0.007	-0.006	-0.035	-0.029	-0.011	-0.039	0.002	-0.025	0.038	-0.045	0.003	-0.001	-0.003	-0.013	-0.042	-0.025	-0.012
22	4	4	Perfluamine_2.2_d	Perfluamine	PFAS	EPA_EPAPLT0239A11, 2200 nM	EPAPLT0239A11	2200	DMSO	0	0	0	0	0	0	0	0	0	0	0	0	0	0	0	0	-0.037	-0.035	-0.008	-0.037	-0.06	-0.017	-0.019	-0.027	-0.017	-0.019	0.018	-0.029	-0.053	0.003	-0.032	0.017	-0.02	-0.029	0.031	-0.023	0	-0.01	-0.006	-0.025
22	4	4	Perfluoro(2-(2-propoxypropoxy)-1H,1H-propan-1-ol)_0.74_d	Perfluoro(2-(2-propoxypropoxy)-1H,1H-propan-1-ol)	PFAS	EPA_EPAPLT0236A11, 740 nM	EPAPLT0236A11	740	DMSO	0	0	0	0	0	0	0	0	0	0	0	0	0	0	0	0	-0.004	-0.057	0.005	0.032	-0.008	-0.043	-0.039	-0.015	-0.026	-0.004	-0.031	0	-0.066	0.022	0.021	-0.114	0.01	-0.01	0.032	-0.022	-0.013	0.017	-0.028	-0.064
22	4	4	Perfluoro(4-methoxybutanoic) acid_2.2_d	Perfluoro(4-methoxybutanoic) acid	PFAS	EPA_EPAPLT0238A09, 2200 nM	EPAPLT0238A09	2200	DMSO	0	0	0	0	0	0	0	0	0	0	0	0	0	0	0	0	-0.017	-0.004	-0.049	-0.031	-0.018	-0.029	-0.061	-0.012	-0.009	0.004	-0.102	-0.019	0.011	0.02	-0.007	-0.039	0.017	-0.009	0.004	0.046	0.012	-0.034	-0.031	-0.028
22	4	4	Perfluoro-3,6-dioxaheptanoic acid_2.2_d	Perfluoro-3,6-dioxaheptanoic acid	PFAS	EPA_EPAPLT0245A11, 2200 nM	EPAPLT0245A11	2200	DMSO	0	0	0	0	0	0	0	0	0	0	0	0	0	0	0	0	-0.084	-0.02	-0.036	-0.052	-0.023	-0.021	-0.016	0.038	0.002	-0.016	-0.048	-0.018	-0.014	-0.011	-0.025	0.008	-0.022	0.002	0.014	-0.033	-0.006	-0.015	-0.007	-0.019
22	4	4	Perfluorobutanoic acid_20_d	Perfluorobutanoic acid	PFAS	EPA_EPAPLT0239A10, 20000 nM	EPAPLT0239A10	20000	DMSO	0	0	0	0	0	0	0	0	0	0	0	0	0	0	0	0	0	-0.004	-0.029	-0.006	-0.041	0.016	0	-0.008	0.006	-0.022	0.023	-0.026	-0.03	0.01	-0.024	0.055	-0.033	-0.014	-0.007	-0.018	-0.009	-0.065	-0.02	-0.021
22	4	4	Perfluorobutanoic acid_2.2_d	Perfluorobutanoic acid	PFAS	EPA_EPAPLT0239A10, 2200 nM	EPAPLT0239A10	2200	DMSO	0	0	0	0	0	0	0	0	0	0	0	0	0	0	0	0	-0.01	-0.021	-0.09	-0.022	-0.025	0.001	-0.016	-0.036	-0.017	-0.026	0.031	-0.008	-0.013	-0.034	-0.028	-0.009	-0.05	-0.01	-0.008	-0.008	-0.002	-0.041	-0.008	-0.018
22	4	4	Perfluorooct-1-ene_20_d	Perfluorooct-1-ene	PFAS	EPA_EPAPLT0239A07, 20000 nM	EPAPLT0239A07	20000	DMSO	0	0	0	0	0	0	0	0	0	0	0	0	0	0	0	0	-0.01	-0.006	-0.048	-0.034	-0.005	0.012	-0.001	0	0.007	0	0.063	-0.004	-0.033	-0.006	-0.01	-0.013	-0.016	0.004	-0.026	0.005	0.005	-0.029	-0.014	-0.007
22	4	4	Perfluorooct-1-ene_6.7_d	Perfluorooct-1-ene	PFAS	EPA_EPAPLT0239A07, 6700 nM	EPAPLT0239A07	6700	DMSO	0	0	0	0	0	0	0	0	0	0	0	0	0	0	0	0	0.012	0	-0.03	-0.022	-0.014	-0.003	-0.002	-0.003	-0.001	0.009	-0.007	0.001	0.011	-0.009	-0.018	-0.033	0	-0.02	-0.023	0.005	-0.005	-0.01	0.003	0.016
22	4	4	Perfluoropentanoic acid_20_d	Perfluoropentanoic acid	PFAS	EPA_EPAPLT0242E10, 20000 nM	EPAPLT0242E10	20000	DMSO	0	0	0	0	0	0	0	0	0	0	0	0	0	0	0	0	0.002	0.009	0.038	-0.001	-0.043	0.005	0.01	-0.024	-0.034	-0.013	0.011	-0.009	-0.044	-0.034	0.011	-0.002	-0.039	-0.018	0.012	-0.007	0	-0.097	-0.043	-0.008
22	4	4	Perfluorotridecanoic acid_1.5_d	Perfluorotridecanoic acid	PFAS	EPA_EPAPLT0232A09, 1500 nM	EPAPLT0232A09	1500	DMSO	0	0	0	0	0	0	0	0	0	0	0	0	0	0	0	0	0.019	0.004	-0.049	0.018	-0.01	-0.015	0.047	-0.001	0.003	-0.013	-0.022	-0.023	-0.023	-0.027	-0.033	-0.04	-0.016	-0.016	0.032	-0.045	-0.005	0.034	-0.024	-0.05
22	4	4	Trichloro((perfluorohexyl)ethyl)silane_3.3_d	Trichloro((perfluorohexyl)ethyl)silane	PFAS	EPA_EPAPLT0248A03, 3300 nM	EPAPLT0248A03	3300	DMSO	0	0	0	0	0	0	0	0	0	0	0	0	0	0	0	0	-0.025	-0.022	-0.028	-0.091	-0.007	0.001	-0.057	-0.008	0	-0.036	0.001	0.003	-0.033	-0.018	-0.052	-0.086	-0.035	0.005	-0.087	-0.064	0.012	-0.02	-0.029	0.009
22	4	4	tris(Trifluoroethoxy)methane_20_d	tris(Trifluoroethoxy)methane	PFAS	EPA_EPAPLT0238E10, 20000 nM	EPAPLT0238E10	20000	DMSO	0	0	0	0	0	0	0	0	0	0	0	0	0	0	0	0	-0.027	0.009	-0.071	-0.046	-0.006	-0.013	-0.051	-0.005	-0.004	0.015	-0.027	-0.003	-0.004	0.054	0.003	0.073	0.067	-0.001	0.018	0.051	0.02	-0.044	-0.001	-0.034
23	4	5	((2,2,3,3-Tetrafluoropropoxy)methyl)oxirane_20_d	((2,2,3,3-Tetrafluoropropoxy)methyl)oxirane	PFAS	EPA_EPAPLT0234A02, 20000 nM	EPAPLT0234A02	20000	DMSO	0	0	0	0	0	0	0	0	0	0	0	0	0	0	0	0	0.036	-0.039	-0.053	-0.067	-0.035	0.032	-0.005	-0.026	-0.018	0.028	-0.016	-0.01	0.029	0.029	-0.02	-0.09	-0.042	0	-0.017	0	-0.029	-0.024	0.002	-0.01
23	4	5	(Heptafluoropropyl)trimethylsilane_20_d	(Heptafluoropropyl)trimethylsilane	PFAS	EPA_EPAPLT0234A08, 20000 nM	EPAPLT0234A08	20000	DMSO	0	0	0	0	0	0	0	0	0	0	0	0	0	0	0	0	0.007	-0.005	0.01	-0.034	-0.025	-0.013	-0.008	-0.029	-0.013	-0.007	0.029	0.02	-0.001	-0.017	-0.027	-0.058	-0.046	0.012	-0.02	-0.018	-0.012	-0.013	-0.049	-0.02
23	4	5	(Perfluoro-5-methylhexyl)ethyl 2-methylprop-2-enoate_20_d	(Perfluoro-5-methylhexyl)ethyl 2-methylprop-2-enoate	PFAS	EPA_EPAPLT0247E05, 20000 nM	EPAPLT0247E05	20000	DMSO	0	0	0	0	0	0	0	0	0	0	0	0	0	0	0	0	-0.025	-0.018	0.028	0.003	-0.015	-0.016	0.001	-0.007	0.002	-0.009	-0.032	-0.012	-0.001	0.025	0.003	0	-0.005	-0.016	-0.035	-0.008	-0.028	-0.049	0.016	0.01
23	4	5	(Perfluoro-5-methylhexyl)ethyl 2-methylprop-2-enoate_6.7_d	(Perfluoro-5-methylhexyl)ethyl 2-methylprop-2-enoate	PFAS	EPA_EPAPLT0247E05, 6700 nM	EPAPLT0247E05	6700	DMSO	0	0	0	0	0	0	0	0	0	0	0	0	0	0	0	0	-0.032	-0.039	0.018	0.01	-0.008	0.003	-0.005	-0.011	-0.009	-0.015	0.041	-0.011	-0.021	0.001	-0.001	0.004	0.038	-0.007	-0.045	-0.006	-0.007	0.012	0.022	0.043
23	4	5	(Perfluoro-5-methylhexyl)ethyl 2-methylprop-2-enoate_2.2_d	(Perfluoro-5-methylhexyl)ethyl 2-methylprop-2-enoate	PFAS	EPA_EPAPLT0247E05, 2200 nM	EPAPLT0247E05	2200	DMSO	0	0	0	0	0	0	0	0	0	0	0	0	0	0	0	0	-0.003	-0.01	-0.014	-0.001	-0.003	0.003	-0.017	-0.011	-0.016	-0.006	0.008	0.004	-0.013	-0.005	0.004	-0.036	0.006	0.004	0.027	0.015	0.012	0.029	0.012	-0.043
23	4	5	1,8-Divinylperfluorooctane_2.2_d	1,8-Divinylperfluorooctane	PFAS	EPA_EPAPLT0237E10, 2200 nM	EPAPLT0237E10	2200	DMSO	0	0	0	0	0	0	0	0	0	0	0	0	0	0	0	0	0.019	-0.032	-0.031	-0.037	-0.001	-0.008	-0.074	-0.015	-0.006	-0.026	-0.085	0.043	-0.023	0.02	-0.002	-0.014	-0.01	0.017	0.029	-0.005	-0.012	0.003	-0.062	-0.01
23	4	5	1-(Perfluorofluorooctyl)propane-2,3-diol_1.1_d	1-(Perfluorofluorooctyl)propane-2,3-diol	PFAS	EPA_EPAPLT0245E11, 1100 nM	EPAPLT0245E11	1100	DMSO	0	0	0	0	0	0	0	0	0	0	0	0	0	0	0	0	-0.035	-0.018	-0.04	-0.027	-0.017	-0.033	-0.046	0.043	-0.006	-0.023	0.042	-0.012	-0.049	-0.025	-0.006	0.034	-0.022	-0.004	-0.021	-0.008	-0.027	-0.02	-0.02	-0.035
23	4	5	1-Bromopentadecafluoroheptane_0.74_d	1-Bromopentadecafluoroheptane	PFAS	EPA_EPAPLT0246A03, 740 nM	EPAPLT0246A03	740	DMSO	0	0	0	0	0	0	0	0	0	0	0	0	0	0	0	0	0.001	-0.048	-0.026	-0.001	-0.016	-0.034	0.025	0.02	-0.001	-0.042	0.009	0	-0.024	-0.009	-0.011	-0.067	-0.041	0.006	-0.022	-0.047	0.021	-0.036	0.046	-0.013
23	4	5	1-Pentafluoroethylethanol_6.7_d	1-Pentafluoroethylethanol	PFAS	EPA_EPAPLT0247E03, 6700 nM	EPAPLT0247E03	6700	DMSO	0	0	0	0	0	0	0	0	0	0	0	0	0	0	0	0	0.014	-0.043	0.012	-0.05	0.007	-0.039	-0.036	0.016	0.011	-0.021	-0.033	0.001	-0.017	0.011	-0.005	-0.04	-0.01	-0.001	-0.047	0.008	-0.024	-0.011	0.055	-0.003
23	4	5	1H,1H,2H-Perfluoro-1-decene_20_d	1H,1H,2H-Perfluoro-1-decene	PFAS	EPA_EPAPLT0244A08, 20000 nM	EPAPLT0244A08	20000	DMSO	0	0	0	0	0	0	0	0	0	0	0	0	0	0	0	0	0.001	-0.013	-0.019	-0.022	-0.016	-0.002	-0.002	-0.011	-0.008	-0.008	0.01	0.006	-0.011	-0.015	0.025	-0.031	-0.023	0.003	-0.012	-0.009	0	0.002	0.009	0.06
23	4	5	1H,1H-Perfluoropentylamine_20_d	1H,1H-Perfluoropentylamine	PFAS	EPA_EPAPLT0238A11, 20000 nM	EPAPLT0238A11	20000	DMSO	0	0	0	0	0	0	0	0	0	0	0	0	0	0	0	0	-0.014	-0.013	-0.081	-0.05	-0.036	-0.039	-0.045	0.01	-0.001	0.006	0.025	0.011	-0.028	0.052	-0.006	0.088	0.053	0.003	0.028	0.031	0.012	-0.037	-0.031	-0.028
23	4	5	1H-Perfluoro-1,1-propanediol_20_d	1H-Perfluoro-1,1-propanediol	PFAS	EPA_EPAPLT0234A04, 20000 nM	EPAPLT0234A04	20000	DMSO	0	0	0	0	0	0	0	0	0	0	0	0	0	0	0	0	0.004	-0.036	-0.061	-0.061	-0.023	-0.009	-0.004	-0.031	-0.029	0.043	-0.022	-0.006	0.01	0.009	-0.042	-0.053	-0.007	-0.012	-0.066	-0.012	-0.045	-0.062	-0.041	-0.02
23	4	5	3-(Perfluoro-2-butyl)propane-1,2-diol_2.2_d	3-(Perfluoro-2-butyl)propane-1,2-diol	PFAS	EPA_EPAPLT0238A08, 2200 nM	EPAPLT0238A08	2200	DMSO	0	0	0	0	0	0	0	0	0	0	0	0	0	0	0	0	-0.03	0.017	-0.015	-0.064	-0.007	-0.013	-0.058	-0.008	-0.006	0.012	-0.023	-0.014	-0.015	-0.008	-0.004	-0.048	0.003	-0.021	0.001	0.011	0.008	-0.078	0.006	-0.031
23	4	5	3-(Perfluorohexyl)-1,2-epoxypropane_20_d	3-(Perfluorohexyl)-1,2-epoxypropane	PFAS	EPA_EPAPLT0240E11, 20000 nM	EPAPLT0240E11	20000	DMSO	0	0	0	0	0	0	0	0	0	0	0	0	0	0	0	0	-0.005	-0.051	-0.009	-0.07	-0.038	-0.041	0.038	-0.003	-0.006	-0.017	-0.044	0.008	-0.013	-0.003	-0.023	0.012	0.09	-0.007	0.031	-0.019	-0.034	-0.045	-0.032	0.02
23	4	5	3H,3H-Perfluoro-2,4-hexanedione_20_d	3H,3H-Perfluoro-2,4-hexanedione	PFAS	EPA_EPAPLT0241E11, 20000 nM	EPAPLT0241E11	20000	DMSO	0	0	0	0	0	0	0	0	0	0	0	0	0	0	0	0	0.03	-0.031	-0.079	-0.05	-0.029	-0.023	-0.047	-0.03	-0.001	-0.037	-0.003	0.011	0.009	-0.039	-0.019	0.007	-0.035	-0.012	-0.034	-0.011	0.002	0.043	0.045	0.02
23	4	5	4,4-bis(Trifluoromethyl)-4-fluoropropanoic acid_2.2_d	4,4-bis(Trifluoromethyl)-4-fluoropropanoic acid	PFAS	EPA_EPAPLT0232A11, 2200 nM	EPAPLT0232A11	2200	DMSO	0	0	0	0	0	0	0	0	0	0	0	0	0	0	0	0	-0.011	-0.03	-0.042	-0.022	-0.031	-0.039	0.041	0.052	0.005	-0.023	-0.023	-0.012	-0.011	-0.013	0.009	-0.023	0.041	-0.017	0.055	0.038	-0.012	0.054	0.037	0.052
23	4	5	4:2 Fluorotelomer alcohol_20_d	4:2 Fluorotelomer alcohol	PFAS	EPA_EPAPLT0245E03, 20000 nM	EPAPLT0245E03	20000	DMSO	0	0	0	0	0	0	0	0	0	0	0	0	0	0	0	0	0.009	-0.003	-0.007	-0.008	-0.03	-0.011	-0.041	-0.005	0.003	-0.021	-0.04	-0.014	-0.028	-0.002	-0.001	-0.015	0.006	-0.005	0.002	-0.01	-0.011	0.024	-0.058	-0.051
23	4	5	8:2 Fluorotelomer acrylate_20_d	8:2 Fluorotelomer acrylate	PFAS	EPA_EPAPLT0242A11, 20000 nM	EPAPLT0242A11	20000	DMSO	0	0	0	0	0	0	0	0	0	0	0	0	0	0	0	0	-0.011	0.002	-0.027	0.009	-0.033	0.001	-0.024	0.037	-0.008	0.015	0.025	0.021	0	0.001	0.013	-0.094	-0.038	0	0.036	-0.009	-0.041	-0.096	0.056	-0.003
23	4	5	8:2 Fluorotelomer acrylate_6.7_d	8:2 Fluorotelomer acrylate	PFAS	EPA_EPAPLT0242A11, 6700 nM	EPAPLT0242A11	6700	DMSO	0	0	0	0	0	0	0	0	0	0	0	0	0	0	0	0	0.008	-0.008	0.024	-0.014	-0.023	-0.009	-0.012	0.013	-0.021	0.004	-0.009	0.02	-0.012	0.025	0.02	-0.016	-0.009	0.009	0.036	-0.009	-0.02	-0.072	0.035	0.004
23	4	5	8:2 Fluorotelomer acrylate_6.7_d	8:2 Fluorotelomer acrylate	PFAS	EPA_EPAPLT0242E05, 6700 nM	EPAPLT0242E05	6700	DMSO	0	0	0	0	0	0	0	0	0	0	0	0	0	0	0	0	0.002	-0.029	-0.027	0.027	0.005	-0.024	0.026	0.005	-0.006	0.014	-0.061	-0.022	-0.038	0.022	-0.029	-0.02	-0.081	-0.018	0.002	-0.012	-0.038	-0.016	0.04	-0.02
23	4	5	8:2 Fluorotelomer acrylate_2.2_d	8:2 Fluorotelomer acrylate	PFAS	EPA_EPAPLT0242A11, 2200 nM	EPAPLT0242A11	2200	DMSO	0	0	0	0	0	0	0	0	0	0	0	0	0	0	0	0	-0.013	-0.011	0.014	0	-0.049	-0.021	0.003	-0.02	-0.021	-0.005	-0.039	-0.001	-0.045	0.035	0.013	-0.041	-0.05	-0.011	0.009	-0.011	-0.028	-0.071	0.045	0.024
23	4	5	8:2 Fluorotelomer methacrylate_2.2_d	8:2 Fluorotelomer methacrylate	PFAS	EPA_EPAPLT0232E09, 2200 nM	EPAPLT0232E09	2200	DMSO	0	0	0	0	0	0	0	0	0	0	0	0	0	0	0	0	0.008	-0.023	-0.022	0.024	-0.001	-0.017	0.049	0.004	0.005	0.003	-0.037	-0.007	0.042	-0.006	0.005	-0.017	0.002	-0.023	-0.016	0.01	-0.026	-0.02	-0.03	-0.006
23	4	5	Heptafluorobutyl iodide_20_d	Heptafluorobutyl iodide	PFAS	EPA_EPAPLT0233A07, 20000 nM	EPAPLT0233A07	20000	DMSO	0	0	0	0	0	0	0	0	0	0	0	0	0	0	0	0	-0.043	0.015	-0.034	-0.002	-0.01	-0.01	-0.014	-0.009	-0.008	-0.001	0.021	0.006	-0.014	0.055	-0.053	-0.101	0.008	0	0.06	-0.006	-0.014	-0.081	-0.071	-0.013
23	4	5	Hexafluoroglutaryl chloride_6.7_d	Hexafluoroglutaryl chloride	PFAS	EPA_EPAPLT0247A02, 6700 nM	EPAPLT0247A02	6700	DMSO	0	0	0	0	0	0	0	0	0	0	0	0	0	0	0	0	0.011	-0.045	-0.055	-0.07	0.001	-0.066	-0.004	0.009	-0.007	-0.024	0.014	0	-0.025	0.028	-0.005	-0.035	0.014	-0.001	-0.053	0.02	-0.016	-0.05	0.015	-0.051
23	4	5	Methyl 2H,2H,3H,3H-perfluoroheptanoate_2.2_d	Methyl 2H,2H,3H,3H-perfluoroheptanoate	PFAS	EPA_EPAPLT0237A11, 2200 nM	EPAPLT0237A11	2200	DMSO	0	0	0	0	0	0	0	0	0	0	0	0	0	0	0	0	0.023	-0.038	-0.039	-0.057	0.006	-0.019	-0.022	-0.046	-0.018	-0.024	-0.036	-0.004	-0.047	-0.013	-0.001	-0.07	0.004	0.002	0.091	-0.012	-0.035	-0.018	-0.026	-0.069
23	4	5	N-Methyl-N-(2-hydroxyethyl)perfluorooctanesulfonamide_2.2_d	N-Methyl-N-(2-hydroxyethyl)perfluorooctanesulfonamide	PFAS	EPA_EPAPLT0248E02, 2200 nM	EPAPLT0248E02	2200	DMSO	0	0	0	0	0	0	0	0	0	0	0	0	0	0	0	0	0.006	-0.039	-0.025	-0.039	0.003	-0.003	-0.046	0.006	-0.008	-0.031	-0.06	0.002	-0.053	-0.031	-0.009	-0.136	-0.064	-0.006	-0.065	-0.102	0.003	0.018	-0.109	-0.049
23	4	5	Nonafluoropentanamide_6.7_d	Nonafluoropentanamide	PFAS	EPA_EPAPLT0247A03, 6700 nM	EPAPLT0247A03	6700	DMSO	0	0	0	0	0	0	0	0	0	0	0	0	0	0	0	0	-0.016	-0.044	-0.011	-0.078	-0.019	-0.032	-0.031	0.01	-0.002	-0.048	0.015	0.001	-0.036	0.002	0.001	-0.044	-0.037	-0.006	-0.049	0.013	-0.027	-0.014	0.022	-0.025
23	4	5	Nonafluoropentanamide_2.2_d	Nonafluoropentanamide	PFAS	EPA_EPAPLT0247A03, 2200 nM	EPAPLT0247A03	2200	DMSO	0	0	0	0	0	0	0	0	0	0	0	0	0	0	0	0	-0.004	-0.03	0.017	-0.028	-0.002	-0.051	-0.025	-0.018	0.008	-0.049	0.005	-0.005	-0.029	0.013	-0.012	-0.044	-0.002	-0.009	-0.051	0.011	-0.014	0.018	0.079	-0.03
23	4	5	Octafluoroadipic acid_20_d	Octafluoroadipic acid	PFAS	EPA_EPAPLT0238E08, 20000 nM	EPAPLT0238E08	20000	DMSO	0	0	0	0	0	0	0	0	0	0	0	0	0	0	0	0	-0.018	0.005	-0.005	-0.01	0.005	0.007	-0.035	-0.006	-0.02	0.011	0.025	0.003	-0.019	0.025	-0.02	-0.023	0.031	0.003	-0.027	0.014	0	0.006	0.044	0
23	4	5	Pentafluoropropionamide_6.7_d	Pentafluoropropionamide	PFAS	EPA_EPAPLT0237E11, 6700 nM	EPAPLT0237E11	6700	DMSO	0	0	0	0	0	0	0	0	0	0	0	0	0	0	0	0	0.019	-0.031	-0.058	-0.053	0.006	-0.002	-0.063	-0.017	0.003	-0.046	-0.045	0.03	-0.031	-0.01	-0.02	-0.061	0.023	0.009	0.022	0.004	-0.04	-0.039	0.02	-0.065
23	4	5	Perfluoro-1-octanesulfonyl chloride_6.7_d	Perfluoro-1-octanesulfonyl chloride	PFAS	EPA_EPAPLT0242E11, 6700 nM	EPAPLT0242E11	6700	DMSO	0	0	0	0	0	0	0	0	0	0	0	0	0	0	0	0	-0.003	0.017	0.03	-0.016	-0.034	-0.012	-0.006	0.023	-0.015	-0.035	0	-0.016	0.002	0.002	0.034	0.023	-0.055	-0.005	0.032	-0.013	-0.013	-0.017	0.016	0.04
23	4	5	Perfluoro-2,5-dimethyl-3,6-dioxanonanoic acid_6.7_d	Perfluoro-2,5-dimethyl-3,6-dioxanonanoic acid	PFAS	EPA_EPAPLT0246E03, 6700 nM	EPAPLT0246E03	6700	DMSO	0	0	0	0	0	0	0	0	0	0	0	0	0	0	0	0	0.014	-0.043	-0.079	0.076	-0.006	-0.029	0.041	0.01	-0.011	-0.044	0.024	-0.012	-0.008	0.009	-0.007	-0.059	0	-0.004	0.082	-0.028	-0.019	-0.068	0.03	0.065
23	4	5	Perfluoro-2-methyl-3-oxahexanoic acid_20_d	Perfluoro-2-methyl-3-oxahexanoic acid	PFAS	EPA_EPAPLT0239E08, 20000 nM	EPAPLT0239E08	20000	DMSO	0	0	0	0	0	0	0	0	0	0	0	0	0	0	0	0	-0.007	-0.005	-0.021	-0.006	0.002	0.005	0.011	-0.01	0.007	-0.004	-0.001	0.017	0	-0.016	-0.012	-0.033	0.015	0	-0.033	-0.009	0.001	-0.039	0.025	0.039
23	4	5	Perfluoro-3,6,9-trioxatridecanoic acid_2.2_d	Perfluoro-3,6,9-trioxatridecanoic acid	PFAS	EPA_EPAPLT0246A04, 2200 nM	EPAPLT0246A04	2200	DMSO	0	0	0	0	0	0	0	0	0	0	0	0	0	0	0	0	-0.01	-0.018	0.007	0.038	-0.019	-0.019	0.025	0.007	-0.018	-0.032	0.046	-0.01	0.001	-0.003	-0.018	-0.069	-0.002	-0.006	-0.028	-0.053	0.019	-0.006	0.033	0.02
23	4	5	Perfluoro-3,6-dioxaheptanoic acid_20_d	Perfluoro-3,6-dioxaheptanoic acid	PFAS	EPA_EPAPLT0245A11, 20000 nM	EPAPLT0245A11	20000	DMSO	0	0	0	0	0	0	0	0	0	0	0	0	0	0	0	0	-0.024	-0.003	-0.042	-0.053	-0.03	-0.032	-0.015	0.027	-0.014	-0.002	-0.066	-0.026	-0.047	0.012	-0.023	-0.004	-0.027	0.006	-0.043	-0.029	-0.001	-0.065	-0.002	-0.057
23	4	5	Perfluoro-3,6-dioxaheptanoic acid_6.7_d	Perfluoro-3,6-dioxaheptanoic acid	PFAS	EPA_EPAPLT0245A11, 6700 nM	EPAPLT0245A11	6700	DMSO	0	0	0	0	0	0	0	0	0	0	0	0	0	0	0	0	-0.054	-0.032	-0.065	-0.063	-0.028	0.007	-0.021	0.032	-0.015	-0.058	-0.013	-0.015	-0.053	-0.023	-0.031	-0.068	-0.037	0.012	-0.042	-0.015	-0.038	-0.09	-0.041	-0.014
23	4	5	Perfluorooctane_20_d	Perfluorooctane	PFAS	EPA_EPAPLT0241E08, 20000 nM	EPAPLT0241E08	20000	DMSO	0	0	0	0	0	0	0	0	0	0	0	0	0	0	0	0	-0.032	-0.045	-0.013	-0.025	-0.011	-0.007	-0.01	-0.036	-0.006	-0.023	-0.016	-0.021	-0.026	0.039	-0.039	-0.011	-0.014	-0.006	-0.07	-0.016	0.006	-0.004	0.01	0.012
23	4	5	Perfluoropropanoic acid_6.7_d	Perfluoropropanoic acid	PFAS	EPA_EPAPLT0245E08, 6700 nM	EPAPLT0245E08	6700	DMSO	0	0	0	0	0	0	0	0	0	0	0	0	0	0	0	0	-0.075	-0.024	-0.038	0.005	-0.045	-0.001	0	0.028	-0.009	-0.001	0.008	-0.014	-0.03	-0.005	-0.001	-0.02	-0.05	-0.002	-0.019	-0.001	0.002	0.016	0.003	0.041
23	4	5	Perfluoropropanoic acid_6.7_d	Perfluoropropanoic acid	PFAS	EPA_EPAPLT0245A03, 6700 nM	EPAPLT0245A03	6700	DMSO	0	0	0	0	0	0	0	0	0	0	0	0	0	0	0	0	-0.007	-0.026	0.006	-0.021	-0.028	-0.019	-0.016	-0.014	0.008	-0.005	0.03	-0.009	-0.061	-0.018	-0.016	-0.023	-0.015	0.002	-0.056	-0.021	-0.023	-0.022	-0.001	-0.02
24	4	6	((2,2,3,3-Tetrafluoropropoxy)methyl)oxirane_6.7_d	((2,2,3,3-Tetrafluoropropoxy)methyl)oxirane	PFAS	EPA_EPAPLT0234A02, 6700 nM	EPAPLT0234A02	6700	DMSO	0	0	0	0	0	0	0	0	0	0	0	0	0	0	0	0	0.022	-0.007	-0.013	-0.067	-0.032	0.007	-0.005	-0.029	-0.005	0.018	-0.045	-0.014	0.005	0.009	0.001	-0.003	-0.013	-0.009	-0.019	0	-0.024	-0.006	-0.004	0.009
24	4	6	((2,2,3,3-Tetrafluoropropoxy)methyl)oxirane_2.2_d	((2,2,3,3-Tetrafluoropropoxy)methyl)oxirane	PFAS	EPA_EPAPLT0234A02, 2200 nM	EPAPLT0234A02	2200	DMSO	0	0	0	0	0	0	0	0	0	0	0	0	0	0	0	0	0.015	0.011	-0.022	-0.03	-0.002	0.018	0.016	-0.017	-0.014	0.049	-0.038	-0.012	0.023	0.018	-0.014	-0.036	-0.05	-0.009	0.002	0.008	-0.025	-0.019	0.052	0.008
24	4	6	1-Iodo-1H,1H,2H,2H-perfluoroheptane_20_d	1-Iodo-1H,1H,2H,2H-perfluoroheptane	PFAS	EPA_EPAPLT0244E11, 20000 nM	EPAPLT0244E11	20000	DMSO	0	0	0	0	0	0	0	0	0	0	0	0	0	0	0	0	-0.002	-0.023	-0.069	0.015	0.008	0.012	-0.013	0.018	-0.009	0.003	-0.068	-0.016	-0.025	0.01	0.02	0.072	0.021	-0.006	0.008	-0.028	-0.009	-0.021	0.017	0.099
24	4	6	1H,1H,5H-Perfluoropentanol_2.2_d	1H,1H,5H-Perfluoropentanol	PFAS	EPA_EPAPLT0245E07, 2200 nM	EPAPLT0245E07	2200	DMSO	0	0	0	0	0	0	0	0	0	0	0	0	0	0	0	0	-0.006	0.013	0.006	0.006	-0.002	0.026	-0.005	0.055	0.011	0.01	-0.04	-0.009	0.038	0.007	0.023	0.003	0.037	0.013	0.075	0.036	-0.008	-0.04	0.004	-0.02
24	4	6	1H,1H,8H,8H-Perfluoro-3,6-dioxaoctane-1,8-diol_6.7_d	1H,1H,8H,8H-Perfluoro-3,6-dioxaoctane-1,8-diol	PFAS	EPA_EPAPLT0239E07, 6700 nM	EPAPLT0239E07	6700	DMSO	0	0	0	0	0	0	0	0	0	0	0	0	0	0	0	0	-0.012	-0.022	-0.012	0.013	0.01	0.011	-0.013	0.003	-0.006	-0.01	-0.128	-0.004	-0.008	0.003	0.006	-0.042	0.046	-0.007	-0.021	-0.002	0.042	0.019	-0.016	-0.013
24	4	6	1H,1H,8H,8H-Perfluoro-3,6-dioxaoctane-1,8-diol_6.7_d	1H,1H,8H,8H-Perfluoro-3,6-dioxaoctane-1,8-diol	PFAS	EPA_EPAPLT0239A02, 6700 nM	EPAPLT0239A02	6700	DMSO	0	0	0	0	0	0	0	0	0	0	0	0	0	0	0	0	0.013	-0.051	0.006	0.022	-0.013	0.006	0.008	0.023	0.001	-0.027	-0.004	-0.016	-0.066	0	0.023	0.087	-0.016	-0.021	0.043	-0.002	-0.005	-0.011	0.004	0.025
24	4	6	1H,1H,8H,8H-Perfluoro-3,6-dioxaoctane-1,8-diol_2.2_d	1H,1H,8H,8H-Perfluoro-3,6-dioxaoctane-1,8-diol	PFAS	EPA_EPAPLT0239A02, 2200 nM	EPAPLT0239A02	2200	DMSO	0	0	0	0	0	0	0	0	0	0	0	0	0	0	0	0	0.033	-0.014	0.012	0.038	-0.02	-0.019	0.018	0.038	-0.012	-0.028	-0.037	-0.015	-0.063	-0.028	-0.034	0.035	-0.002	-0.029	0.067	-0.004	-0.006	0.019	-0.011	-0.018
24	4	6	2,2,2-Trifluoroethyl perfluorobutanesulfonate_20_d	2,2,2-Trifluoroethyl perfluorobutanesulfonate	PFAS	EPA_EPAPLT0246A11, 20000 nM	EPAPLT0246A11	20000	DMSO	0	0	0	0	0	0	0	0	0	0	0	0	0	0	0	0	0.029	-0.01	-0.061	-0.015	-0.012	-0.024	-0.039	0.031	0.023	-0.02	-0.053	-0.012	-0.047	-0.028	0.002	-0.028	-0.006	-0.001	-0.013	-0.059	0.003	0.043	-0.163	-0.052
24	4	6	2,2,2-Trifluoroethyl perfluorobutanesulfonate_20_d	2,2,2-Trifluoroethyl perfluorobutanesulfonate	PFAS	EPA_EPAPLT0246E05, 20000 nM	EPAPLT0246E05	20000	DMSO	0	0	0	0	0	0	0	0	0	0	0	0	0	0	0	0	-0.021	-0.022	-0.021	0.037	-0.009	-0.053	0.011	-0.003	-0.014	-0.007	0.003	-0.016	-0.045	0.048	-0.018	-0.04	0.008	-0.016	0.014	-0.028	-0.018	-0.014	0.025	-0.047
24	4	6	2,2,2-Trifluoroethyl perfluorobutanesulfonate_6.7_d	2,2,2-Trifluoroethyl perfluorobutanesulfonate	PFAS	EPA_EPAPLT0246A11, 6700 nM	EPAPLT0246A11	6700	DMSO	0	0	0	0	0	0	0	0	0	0	0	0	0	0	0	0	0.002	-0.008	-0.037	-0.004	-0.008	-0.018	-0.005	0.019	0.038	-0.018	-0.042	-0.012	-0.024	-0.043	0.014	-0.048	-0.007	-0.003	-0.05	-0.043	0.042	0.014	-0.051	-0.002
24	4	6	2-(Perfluorohexyl)ethylphosphonic acid_6.7_d	2-(Perfluorohexyl)ethylphosphonic acid	PFAS	EPA_EPAPLT0242E04, 6700 nM	EPAPLT0242E04	6700	DMSO	0	0	0	0	0	0	0	0	0	0	0	0	0	0	0	0	-0.002	-0.033	-0.007	0.038	-0.008	-0.006	0.058	0.024	0.001	0.003	-0.106	-0.021	-0.023	0.012	0.016	0.019	-0.047	-0.022	0.057	-0.016	-0.006	0.076	0.076	0.046
24	4	6	2H-Perfluoroisopropyl 2-fluoroacrylate_6.7_d	2H-Perfluoroisopropyl 2-fluoroacrylate	PFAS	EPA_EPAPLT0234E05, 6700 nM	EPAPLT0234E05	6700	DMSO	0	0	0	0	0	0	0	0	0	0	0	0	0	0	0	0	-0.003	0	0.013	0.023	0.017	0.026	0.011	0.002	0.002	0.022	-0.01	-0.004	0.019	0.023	0.012	0	0.007	-0.007	0.025	0.01	-0.002	0.013	0.063	-0.001
24	4	6	3-(Perfluoro-3-methylbutyl)-1,2-propenoxide_6.7_d	3-(Perfluoro-3-methylbutyl)-1,2-propenoxide	PFAS	EPA_EPAPLT0236E04, 6700 nM	EPAPLT0236E04	6700	DMSO	0	0	0	0	0	0	0	0	0	0	0	0	0	0	0	0	-0.016	-0.041	-0.013	-0.041	-0.006	-0.016	-0.008	-0.019	-0.014	0.009	-0.025	0.009	-0.029	-0.015	-0.006	-0.013	-0.024	0.018	0.009	-0.014	-0.022	0.038	0.045	-0.009
24	4	6	3:3 Fluorotelomer carboxylic acid_60_d	3:3 Fluorotelomer carboxylic acid	PFAS	EPA_EPAPLT0239E10, 60000 nM	EPAPLT0239E10	60000	DMSO	0	0	0	0	0	0	0	0	0	0	0	0	0	0	0	0	-0.004	-0.013	-0.015	0.02	-0.018	0.001	0	-0.008	0	-0.017	-0.015	-0.019	-0.002	0.008	-0.026	-0.017	-0.037	-0.027	-0.037	0.004	0.006	0.029	0.012	0.022
24	4	6	3:3 Fluorotelomer carboxylic acid_6.7_d	3:3 Fluorotelomer carboxylic acid	PFAS	EPA_EPAPLT0239E10, 6700 nM	EPAPLT0239E10	6700	DMSO	0	0	0	0	0	0	0	0	0	0	0	0	0	0	0	0	-0.02	0.002	-0.018	-0.023	-0.012	-0.009	-0.002	-0.003	0.006	0.015	-0.06	-0.01	0.002	0	-0.011	0.043	0.02	0.003	-0.01	0.017	-0.01	-0.033	-0.015	0.011
24	4	6	3H-Perfluoro-2,2,4,4-tetrahydroxypentane_2.2_d	3H-Perfluoro-2,2,4,4-tetrahydroxypentane	PFAS	EPA_EPAPLT0238A07, 2200 nM	EPAPLT0238A07	2200	DMSO	0	0	0	0	0	0	0	0	0	0	0	0	0	0	0	0	-0.029	0.007	-0.052	-0.03	0.003	-0.014	-0.052	-0.001	-0.008	0.005	0.017	-0.011	-0.012	0.011	-0.01	-0.075	-0.064	-0.005	0.012	-0.015	-0.015	-0.004	-0.005	-0.044
24	4	6	4:2 Fluorotelomer alcohol_6.7_d	4:2 Fluorotelomer alcohol	PFAS	EPA_EPAPLT0245E03, 6700 nM	EPAPLT0245E03	6700	DMSO	0	0	0	0	0	0	0	0	0	0	0	0	0	0	0	0	-0.002	-0.009	-0.008	-0.003	-0.038	-0.034	-0.025	-0.002	-0.014	-0.019	-0.001	0	-0.096	-0.029	-0.009	0.003	-0.018	0.008	-0.046	0.002	-0.027	-0.013	-0.006	-0.019
24	4	6	Bis(1H,1H-perfluoropropyl)amine_20_d	Bis(1H,1H-perfluoropropyl)amine	PFAS	EPA_EPAPLT0242A03, 20000 nM	EPAPLT0242A03	20000	DMSO	0	0	0	0	0	0	0	0	0	0	0	0	0	0	0	0	-0.014	-0.053	0.054	0.056	-0.005	0.005	-0.006	0.037	0.008	0.015	0.02	0.017	-0.038	0.066	0.031	-0.018	-0.052	0.012	-0.003	0	0.016	0.098	0.063	0.022
24	4	6	Heptafluorobutyramide_6.7_d	Heptafluorobutyramide	PFAS	EPA_EPAPLT0238A10, 6700 nM	EPAPLT0238A10	6700	DMSO	0	0	0	0	0	0	0	0	0	0	0	0	0	0	0	0	-0.015	-0.007	-0.063	-0.047	-0.037	-0.03	-0.072	0.003	-0.015	-0.002	0.034	0.005	-0.017	0.046	-0.019	-0.005	0.038	-0.009	0.001	0.028	-0.003	-0.053	-0.023	-0.009
24	4	6	Hexafluoroglutaric acid_20_d	Hexafluoroglutaric acid	PFAS	EPA_EPAPLT0234E03, 20000 nM	EPAPLT0234E03	20000	DMSO	0	0	0	0	0	0	0	0	0	0	0	0	0	0	0	0	0.007	0.019	-0.006	0.016	-0.003	0.025	0.009	-0.031	-0.008	0.065	-0.057	-0.015	-0.006	0.025	0.016	-0.034	0.013	-0.008	-0.033	-0.02	0.002	-0.007	0.046	0.021
24	4	6	Methyl perfluoro(3-(1-ethenyloxypropan-2-yloxy)propanoate)_2.2_d	Methyl perfluoro(3-(1-ethenyloxypropan-2-yloxy)propanoate)	PFAS	EPA_EPAPLT0243E04, 2200 nM	EPAPLT0243E04	2200	DMSO	0	0	0	0	0	0	0	0	0	0	0	0	0	0	0	0	-0.001	0.006	-0.015	-0.01	0.003	-0.001	0.013	-0.039	-0.005	0.013	-0.019	0.002	0.013	0.012	-0.002	0.021	0.014	-0.011	0.005	0.009	-0.061	-0.032	0.042	0.049
24	4	6	N-Ethyl-N-(2-hydroxyethyl)perfluorooctanesulfonamide_2.2_d	N-Ethyl-N-(2-hydroxyethyl)perfluorooctanesulfonamide	PFAS	EPA_EPAPLT0233A03, 2200 nM	EPAPLT0233A03	2200	DMSO	0	0	0	0	0	0	0	0	0	0	0	0	0	0	0	0	-0.042	0.01	0.039	0.019	-0.025	0.012	0.007	0.049	0.002	-0.007	-0.026	-0.016	0.015	0.122	0.058	0.017	-0.033	-0.02	0	0.001	0.031	0.113	0.087	0.092
24	4	6	Perfluamine_20_d	Perfluamine	PFAS	EPA_EPAPLT0239E05, 20000 nM	EPAPLT0239E05	20000	DMSO	0	0	0	0	0	0	0	0	0	0	0	0	0	0	0	0	0.002	-0.009	0.026	0.012	-0.026	-0.032	0.011	-0.013	0	-0.036	0.023	-0.015	-0.037	-0.015	-0.023	0.079	-0.003	-0.013	-0.016	-0.01	-0.003	0.015	0.025	0.017
24	4	6	Perfluamine_20_d	Perfluamine	PFAS	EPA_EPAPLT0239A11, 20000 nM	EPAPLT0239A11	20000	DMSO	0	0	0	0	0	0	0	0	0	0	0	0	0	0	0	0	-0.002	-0.027	0.009	-0.021	-0.05	-0.021	-0.011	-0.01	0.013	-0.031	0.037	-0.009	-0.071	-0.017	-0.006	0.057	-0.044	0.023	0.032	-0.024	-0.026	-0.014	-0.027	-0.033
24	4	6	Perfluamine_6.7_d	Perfluamine	PFAS	EPA_EPAPLT0239E05, 6700 nM	EPAPLT0239E05	6700	DMSO	0	0	0	0	0	0	0	0	0	0	0	0	0	0	0	0	0.015	-0.001	0.005	0.028	-0.033	-0.01	-0.004	-0.001	-0.002	-0.003	-0.007	-0.018	-0.031	-0.003	-0.001	0.069	0.011	-0.021	0.003	0.001	-0.013	0	0.003	0.031
24	4	6	Perfluoro-2-methyl-3-oxahexanoic acid_20_d	Perfluoro-2-methyl-3-oxahexanoic acid	PFAS	EPA_EPAPLT0239A03, 20000 nM	EPAPLT0239A03	20000	DMSO	0	0	0	0	0	0	0	0	0	0	0	0	0	0	0	0	0.012	-0.043	0.011	0.008	0.005	-0.007	-0.002	0.012	-0.003	-0.021	0.056	-0.001	-0.057	0.023	-0.009	0.093	-0.005	-0.013	0.035	-0.014	-0.007	0.018	0.011	0.021
24	4	6	Perfluoro-2-methyl-3-oxahexanoic acid_6.7_d	Perfluoro-2-methyl-3-oxahexanoic acid	PFAS	EPA_EPAPLT0239E08, 6700 nM	EPAPLT0239E08	6700	DMSO	0	0	0	0	0	0	0	0	0	0	0	0	0	0	0	0	-0.001	-0.014	0.009	-0.027	0.011	-0.006	-0.004	0	0.003	0.002	-0.082	0.015	0.022	-0.023	-0.008	0.003	0.016	0.003	-0.018	0.023	0.022	-0.004	0.065	-0.003
24	4	6	Perfluoro-2-methyl-3-oxahexanoic acid_6.7_d	Perfluoro-2-methyl-3-oxahexanoic acid	PFAS	EPA_EPAPLT0239A03, 6700 nM	EPAPLT0239A03	6700	DMSO	0	0	0	0	0	0	0	0	0	0	0	0	0	0	0	0	0.009	-0.036	-0.004	-0.001	-0.019	0.01	-0.016	0.011	-0.02	-0.021	-0.052	-0.002	-0.061	0.003	-0.011	0.065	-0.005	-0.025	-0.006	-0.012	-0.028	-0.019	-0.022	0.001
24	4	6	Perfluoro-3,6-dioxadecanoic acid_6.7_d	Perfluoro-3,6-dioxadecanoic acid	PFAS	EPA_EPAPLT0234A03, 6700 nM	EPAPLT0234A03	6700	DMSO	0	0	0	0	0	0	0	0	0	0	0	0	0	0	0	0	0.009	-0.009	-0.048	-0.066	-0.023	0.046	0.016	-0.006	-0.029	0.063	-0.008	-0.021	-0.029	0.018	-0.022	-0.049	0.003	-0.018	-0.081	0.002	-0.024	0.007	-0.007	-0.018
24	4	6	Perfluoro-3-methoxypropanoic acid_6.7_d	Perfluoro-3-methoxypropanoic acid	PFAS	EPA_EPAPLT0241E10, 6700 nM	EPAPLT0241E10	6700	DMSO	0	0	0	0	0	0	0	0	0	0	0	0	0	0	0	0	-0.008	0.003	-0.061	-0.059	-0.016	-0.01	-0.051	-0.053	0.004	-0.02	-0.069	0.002	0.023	-0.004	-0.011	0	-0.062	-0.018	-0.114	-0.009	0.016	0.043	0.019	-0.005
24	4	6	Perfluorocyclohexanecarbonyl fluoride_20_d	Perfluorocyclohexanecarbonyl fluoride	PFAS	EPA_EPAPLT0241A02, 20000 nM	EPAPLT0241A02	20000	DMSO	0	0	0	0	0	0	0	0	0	0	0	0	0	0	0	0	0.007	-0.024	0.013	0.007	-0.027	-0.038	-0.028	0.011	-0.014	0.002	0.097	0.03	-0.019	0.044	-0.002	0.025	0.002	0.028	-0.03	-0.015	-0.034	-0.012	-0.022	-0.039
24	4	6	Perfluorocyclohexanecarbonyl fluoride_2.2_d	Perfluorocyclohexanecarbonyl fluoride	PFAS	EPA_EPAPLT0241A02, 2200 nM	EPAPLT0241A02	2200	DMSO	0	0	0	0	0	0	0	0	0	0	0	0	0	0	0	0	0.014	0.022	-0.03	0.009	0.03	-0.018	0.02	0.003	0.003	0.032	-0.005	-0.017	0	0.063	0.024	0.022	0.02	-0.012	-0.089	-0.03	-0.024	0.011	-0.018	-0.013
24	4	6	Perfluorooct-1-ene_60_d	Perfluorooct-1-ene	PFAS	EPA_EPAPLT0239E11, 60000 nM	EPAPLT0239E11	60000	DMSO	0	0	0	0	0	0	0	0	0	0	0	0	0	0	0	0	-0.007	-0.037	-0.01	0.011	-0.046	0.009	-0.002	-0.001	-0.011	0.041	-0.028	-0.023	-0.048	-0.019	-0.029	0.034	-0.001	-0.019	0.008	-0.011	-0.012	-0.015	0.007	-0.009
24	4	6	Perfluorooctanamide_20_d	Perfluorooctanamide	PFAS	EPA_EPAPLT0246A05, 20000 nM	EPAPLT0246A05	20000	DMSO	0	0	0	0	0	0	0	0	0	0	0	0	0	0	0	0	-0.011	0.002	0.004	0.018	-0.012	-0.006	0.011	0.024	-0.002	-0.01	0.01	0.013	-0.004	-0.001	-0.021	-0.038	-0.004	-0.004	-0.014	-0.006	0.008	-0.003	0.025	-0.019
24	4	6	Perfluorooctanamidine_6.7_d	Perfluorooctanamidine	PFAS	EPA_EPAPLT0240A11, 6700 nM	EPAPLT0240A11	6700	DMSO	0	0	0	0	0	0	0	0	0	0	0	0	0	0	0	0	0.027	-0.037	-0.037	-0.033	-0.004	-0.021	0.068	0.01	0.002	0.014	-0.052	0.019	0.017	-0.009	-0.006	-0.008	0.114	0.005	-0.03	-0.015	-0.027	-0.029	-0.034	0.014
24	4	6	Perfluorooctanamidine_6.7_d	Perfluorooctanamidine	PFAS	EPA_EPAPLT0240E05, 6700 nM	EPAPLT0240E05	6700	DMSO	0	0	0	0	0	0	0	0	0	0	0	0	0	0	0	0	0.01	0.003	0.007	-0.007	-0.009	0.012	-0.015	0.026	0.012	-0.009	-0.027	-0.003	0.002	-0.003	0.009	-0.025	-0.023	0.002	0.003	0.014	-0.007	-0.018	0.018	-0.043
24	4	6	Perfluorooctanamidine_2.2_d	Perfluorooctanamidine	PFAS	EPA_EPAPLT0240A11, 2200 nM	EPAPLT0240A11	2200	DMSO	0	0	0	0	0	0	0	0	0	0	0	0	0	0	0	0	0.018	-0.017	-0.022	-0.039	-0.015	-0.023	0.059	0.009	0.007	0.011	-0.026	0.006	0.023	-0.03	0.005	-0.023	0.091	-0.004	-0.007	0	-0.018	-0.019	-0.035	0.008
24	4	6	Perfluorooctane_20_d	Perfluorooctane	PFAS	EPA_EPAPLT0241A03, 20000 nM	EPAPLT0241A03	20000	DMSO	0	0	0	0	0	0	0	0	0	0	0	0	0	0	0	0	-0.012	0.006	0.013	-0.008	0.009	-0.02	-0.012	0.004	-0.002	-0.023	-0.001	0.014	-0.016	0.054	0.012	-0.014	0.02	0.011	-0.038	-0.026	-0.018	-0.02	-0.015	0.032
24	4	6	Perfluorooctanoic acid_2.2_d	Perfluorooctanoic acid	PFAS	EPA_EPAPLT0242A02, 2200 nM	EPAPLT0242A02	2200	DMSO	0	0	0	0	0	0	0	0	0	0	0	0	0	0	0	0	0.015	-0.063	0.063	0.073	-0.007	-0.014	0.028	0.04	0.019	0.003	-0.026	-0.023	-0.029	0.048	0.021	-0.012	-0.076	-0.011	0.04	0.009	0.018	0.107	0.064	-0.008
24	4	6	Perfluoropentanoic acid_6.7_d	Perfluoropentanoic acid	PFAS	EPA_EPAPLT0242E10, 6700 nM	EPAPLT0242E10	6700	DMSO	0	0	0	0	0	0	0	0	0	0	0	0	0	0	0	0	-0.01	0.018	0.039	0.015	-0.036	-0.006	0.012	0	-0.021	-0.005	-0.049	-0.021	0.028	0.004	0.029	0.045	-0.068	-0.013	0.046	0.011	-0.004	-0.045	0.013	0.019
24	4	6	Perfluorotetradecanoic acid_2.2_d	Perfluorotetradecanoic acid	PFAS	EPA_EPAPLT0232E07, 2200 nM	EPAPLT0232E07	2200	DMSO	0	0	0	0	0	0	0	0	0	0	0	0	0	0	0	0	-0.011	-0.009	-0.028	-0.012	0.004	-0.003	0.033	-0.011	-0.001	-0.004	-0.111	-0.025	0.026	-0.018	0.005	0.005	0.031	-0.032	-0.036	-0.002	-0.03	-0.053	-0.051	-0.055
25	5	1	1H,1H,10H,10H-Perfluorodecane-1,10-diol_20_d	1H,1H,10H,10H-Perfluorodecane-1,10-diol	PFAS	EPA_EPAPLT0237A09, 20000 nM	EPAPLT0237A09	20000	DMSO	0	0	0	0	0	0	0	0	0	0	0	0	0	0	0	0	0.005	-0.024	-0.015	-0.091	0	-0.034	-0.104	-0.024	-0.021	-0.016	-0.031	-0.044	-0.118	-0.037	-0.07	-0.129	-0.08	-0.036	-0.019	-0.003	-0.057	-0.024	-0.036	-0.085
25	5	1	Perfluoro-3,6-dioxadecanoic acid_60_d	Perfluoro-3,6-dioxadecanoic acid	PFAS	EPA_EPAPLT0234A03, 60000 nM	EPAPLT0234A03	60000	DMSO	0	0	0	0	0	0	0	0	0	0	0	0	0	0	0	0	0.036	-0.028	-0.044	-0.091	0.011	0.041	-0.042	0.04	-0.014	0.066	-0.276	-0.097	0.006	0.066	-0.046	0.026	0.009	-0.036	-0.05	-0.007	-0.102	-0.029	-0.096	-0.101
25	5	1	Perfluoro-3,6-dioxadecanoic acid_60_d	Perfluoro-3,6-dioxadecanoic acid	PFAS	EPA_EPAPLT0234E08, 60000 nM	EPAPLT0234E08	60000	DMSO	0	0	0	0	0	0	0	0	0	0	0	0	0	0	0	0	0.003	0.001	0.012	-0.057	0.027	-0.033	-0.124	0.021	0.01	-0.034	-0.462	-0.202	-0.192	-0.002	-0.032	0.007	-0.044	-0.094	-0.101	-0.077	-0.082	-0.018	0.021	-0.179
25	5	1	Perfluorohexanesulfonamide_60_d	Perfluorohexanesulfonamide	PFAS	EPA_EPAPLT0243A07, 60000 nM	EPAPLT0243A07	60000	DMSO	0	0	0	0	0	0	0	0	0	0	0	0	0	0	0	0	-0.003	-0.014	0.037	-0.057	0.001	-0.05	-0.112	0.033	0.014	-0.133	-0.317	-0.149	-0.114	-0.105	-0.056	0.004	-0.027	-0.1	-0.112	-0.078	-0.086	0.01	0.027	-0.219
25	5	1	Perfluorohexanesulfonamide_60_d	Perfluorohexanesulfonamide	PFAS	EPA_EPAPLT0243E11, 60000 nM	EPAPLT0243E11	60000	DMSO	0	0	0	0	0	0	0	0	0	0	0	0	0	0	0	0	-0.048	-0.036	-0.01	-0.016	0.012	-0.069	-0.161	0.015	0.004	-0.117	-0.351	-0.129	-0.158	-0.095	-0.104	-0.013	-0.094	-0.102	-0.081	-0.126	-0.108	-0.029	0.017	-0.163
25	5	1	Perfluorononanoic acid_20_d	Perfluorononanoic acid	PFAS	EPA_EPAPLT0245A10, 20000 nM	EPAPLT0245A10	20000	DMSO	0	0	0	0	0	0	0	0	0	0	0	0	0	0	0	0	-0.016	-0.003	-0.021	-0.023	-0.016	-0.004	-0.007	0.057	0	0.032	0.058	-0.003	-0.037	-0.017	-0.034	0.068	-0.007	-0.005	-0.04	0.005	0.002	-0.03	0.013	-0.047
25	5	1	Perfluorooctanesulfonic acid_20_d	Perfluorooctanesulfonic acid	PFAS	EPA_EPAPLT0240A04, 20000 nM	EPAPLT0240A04	20000	DMSO	0	0	0	0	0	0	0	0	0	0	0	0	0	0	0	0	-0.014	0.029	-0.01	0.023	0.032	0.03	0.013	0.028	-0.006	0.005	0.037	-0.001	-0.042	-0.034	-0.029	0.072	0.055	0.001	0.02	0.02	-0.025	-0.005	-0.013	-0.05
25	5	1	Perfluorooctanesulfonic acid_20_d	Perfluorooctanesulfonic acid	PFAS	EPA_EPAPLT0240E09, 20000 nM	EPAPLT0240E09	20000	DMSO	0	0	0	0	0	0	0	0	0	0	0	0	0	0	0	0	-0.01	-0.02	0.005	-0.08	0.005	0.005	0.044	-0.009	0.002	-0.024	-0.014	-0.015	-0.013	-0.03	-0.029	0.05	0.075	-0.014	0.011	-0.01	-0.009	-0.015	-0.04	-0.019
25	5	1	Potassium perfluorooctanesulfonate_20_d	Potassium perfluorooctanesulfonate	PFAS	EPA_EPAPLT0240A08, 20000 nM	EPAPLT0240A08	20000	DMSO	0	0	0	0	0	0	0	0	0	0	0	0	0	0	0	0	-0.01	-0.003	-0.029	-0.035	0.027	-0.013	0.014	0.013	-0.006	0.009	0.027	0.004	-0.026	-0.064	-0.015	0.088	0.06	0.021	-0.007	0.018	-0.015	-0.005	-0.002	-0.045
25	5	1	Potassium perfluorooctanesulfonate_20_d	Potassium perfluorooctanesulfonate	PFAS	EPA_EPAPLT0240E02, 20000 nM	EPAPLT0240E02	20000	DMSO	0	0	0	0	0	0	0	0	0	0	0	0	0	0	0	0	-0.015	0.029	0.018	0.022	0.02	0.052	-0.01	0.041	0	0.006	-0.06	-0.043	-0.035	-0.035	0.007	0.082	0.014	-0.013	0.027	-0.004	0.007	-0.038	-0.006	-0.065
25	5	1	Sodium perfluorodecanesulfonate_40_d	Sodium perfluorodecanesulfonate	PFAS	EPA_1210314457, 40000 nM	1210314457	40000	DMSO	1	1	0	0	0	0	0	0	0	1	0	0	0	0	0	0	0.088	0.001	-0.059	-0.064	0.009	0.022	-0.216	0.082	-0.003	-0.073	-0.236	-0.193	-0.046	-0.173	-0.055	0.057	-0.003	-0.016	0.057	-0.12	-0.074	0.038	-0.107	-0.261
25	5	1	Sodium perfluorodecanesulfonate_40_d	Sodium perfluorodecanesulfonate	PFAS	EPA_1210314472, 40000 nM	1210314472	40000	DMSO	1	1	0	0	0	0	0	0	0	1	0	0	0	0	0	0	0.043	0.012	-0.054	-0.075	0.02	0.092	-0.228	0.063	0.005	-0.05	-0.221	-0.189	-0.054	-0.084	-0.068	0.103	0.016	-0.03	-0.009	-0.011	-0.078	0.104	-0.248	-0.224
26	5	2	3-Perfluoroheptylpropanoic acid_6.7_d	3-Perfluoroheptylpropanoic acid	PFAS	EPA_EPAPLT0234A05, 6700 nM	EPAPLT0234A05	6700	DMSO	0	0	0	0	0	0	0	0	0	0	0	0	0	0	0	0	0.013	0.003	-0.046	-0.032	-0.013	0.011	0.004	-0.009	0.001	0.019	0.057	0.003	-0.012	-0.008	-0.041	0.001	-0.003	-0.003	-0.062	0.001	-0.03	-0.031	-0.01	-0.051
26	5	2	3-Perfluoroheptylpropanoic acid_6.7_d	3-Perfluoroheptylpropanoic acid	PFAS	EPA_EPAPLT0234E10, 6700 nM	EPAPLT0234E10	6700	DMSO	0	0	0	0	0	0	0	0	0	0	0	0	0	0	0	0	-0.004	0.001	-0.012	0.034	-0.026	-0.024	-0.026	-0.038	-0.01	-0.028	0.021	-0.007	-0.058	-0.004	-0.026	0.011	-0.02	-0.007	0.041	-0.036	-0.006	-0.031	0.029	-0.068
26	5	2	8:2 Fluorotelomer sulfonic acid_20_d	8:2 Fluorotelomer sulfonic acid	PFAS	EPA_EPAPLT0233A08, 20000 nM	EPAPLT0233A08	20000	DMSO	0	0	0	0	0	0	0	0	0	0	0	0	0	0	0	0	-0.019	0.007	-0.035	-0.036	0.012	0.037	-0.042	-0.028	-0.005	-0.016	0.027	-0.006	-0.044	-0.043	-0.019	-0.104	-0.026	-0.005	0.002	0.014	-0.067	0	-0.038	-0.005
26	5	2	9-Chloro-perfluorononanoic acid_6.7_d	9-Chloro-perfluorononanoic acid	PFAS	EPA_EPAPLT0233A04, 6700 nM	EPAPLT0233A04	6700	DMSO	0	0	0	0	0	0	0	0	0	0	0	0	0	0	0	0	-0.023	-0.004	-0.006	0.032	-0.014	-0.001	-0.001	0.031	-0.008	-0.005	0.072	0.003	-0.011	-0.032	-0.02	0.045	-0.018	-0.002	-0.116	-0.022	0.024	0.025	-0.025	-0.025
26	5	2	9-H-Perfluorononanoic acid_20_d	9-H-Perfluorononanoic acid	PFAS	EPA_EPAPLT0236A07, 20000 nM	EPAPLT0236A07	20000	DMSO	0	0	0	0	0	0	0	0	0	0	0	0	0	0	0	0	0.006	0.007	-0.009	0.03	0.001	-0.008	0.006	0.019	0.01	-0.001	0.03	-0.023	-0.071	-0.013	-0.002	0.08	0.015	-0.029	-0.018	-0.007	-0.004	0.014	-0.032	-0.022
26	5	2	9-H-Perfluorononanoic acid_20_d	9-H-Perfluorononanoic acid	PFAS	EPA_EPAPLT0236E11, 20000 nM	EPAPLT0236E11	20000	DMSO	0	0	0	0	0	0	0	0	0	0	0	0	0	0	0	0	0.019	-0.043	0.003	0.024	-0.012	-0.021	-0.027	0.011	0.009	0.002	-0.022	0	-0.047	0.006	0.021	0.085	0.039	0.006	0.02	-0.004	-0.008	0.022	-0.016	-0.044
26	5	2	9-H-Perfluorononanoic acid_6.7_d	9-H-Perfluorononanoic acid	PFAS	EPA_EPAPLT0236E11, 6700 nM	EPAPLT0236E11	6700	DMSO	0	0	0	0	0	0	0	0	0	0	0	0	0	0	0	0	0.014	-0.036	0.018	0.037	-0.006	-0.019	-0.016	-0.004	-0.008	-0.007	-0.025	0.015	-0.019	0.004	0.043	0.088	0.028	0.031	0.037	-0.013	-0.007	0.027	-0.015	-0.043
26	5	2	N-Ethylperfluorooctanesulfonamide_6.7_d	N-Ethylperfluorooctanesulfonamide	PFAS	EPA_EPAPLT0246A10, 6700 nM	EPAPLT0246A10	6700	DMSO	0	0	0	0	0	0	0	0	0	0	0	0	0	0	0	0	0.008	-0.014	-0.05	-0.091	-0.004	-0.079	-0.024	-0.026	0.016	-0.046	0.048	0.006	-0.012	-0.04	-0.025	-0.005	-0.041	-0.02	-0.053	-0.007	0.033	0.029	-0.028	-0.054
26	5	2	N-Ethylperfluorooctanesulfonamide_6.7_d	N-Ethylperfluorooctanesulfonamide	PFAS	EPA_EPAPLT0246E04, 6700 nM	EPAPLT0246E04	6700	DMSO	0	0	0	0	0	0	0	0	0	0	0	0	0	0	0	0	0.022	-0.047	-0.073	-0.086	0.002	-0.091	0.019	-0.019	-0.012	-0.056	-0.023	0.014	-0.034	0.006	-0.011	-0.021	0.014	-0.018	0.005	-0.029	-0.022	0.008	0.039	-0.007
26	5	2	N-Methylperfluorooctanesulfonamide_60_d	N-Methylperfluorooctanesulfonamide	PFAS	EPA_EPAPLT0240A10, 60000 nM	EPAPLT0240A10	60000	DMSO	0	0	0	0	0	0	0	0	0	0	0	0	0	0	0	0	0.055	-0.021	-0.025	-0.115	0.042	-0.064	0.017	0.066	0.018	-0.052	-0.225	-0.048	-0.084	-0.05	-0.066	-0.075	-0.015	-0.025	-0.099	0.021	0.011	0.057	-0.061	-0.032
26	5	2	N-Methylperfluorooctanesulfonamide_20_d	N-Methylperfluorooctanesulfonamide	PFAS	EPA_EPAPLT0240A10, 20000 nM	EPAPLT0240A10	20000	DMSO	0	0	0	0	0	0	0	0	0	0	0	0	0	0	0	0	0.043	0.032	-0.022	-0.13	0.085	-0.006	-0.044	0.066	-0.015	-0.09	-0.096	-0.033	-0.052	-0.019	0.018	-0.027	-0.006	-0.042	-0.09	0.014	0.017	0.041	-0.028	-0.01
26	5	2	N-Methylperfluorooctanesulfonamide_20_d	N-Methylperfluorooctanesulfonamide	PFAS	EPA_EPAPLT0240E04, 20000 nM	EPAPLT0240E04	20000	DMSO	0	0	0	0	0	0	0	0	0	0	0	0	0	0	0	0	0.004	0.066	0.004	-0.086	0.122	0.026	-0.06	0.049	0	-0.113	-0.154	-0.029	-0.076	-0.064	0.012	-0.042	-0.107	-0.04	-0.102	0.011	0.042	0.054	-0.051	-0.043
26	5	2	N-Methylperfluorooctanesulfonamide_6.7_d	N-Methylperfluorooctanesulfonamide	PFAS	EPA_EPAPLT0240A10, 6700 nM	EPAPLT0240A10	6700	DMSO	0	0	0	0	0	0	0	0	0	0	0	0	0	0	0	0	0.019	-0.057	-0.008	-0.124	-0.042	-0.029	0.029	-0.009	0.002	-0.052	-0.038	0.03	-0.01	-0.013	0.001	0.019	0.075	0.002	-0.065	-0.016	-0.04	0.007	-0.016	0.004
26	5	2	N-Methylperfluorooctanesulfonamide_6.7_d	N-Methylperfluorooctanesulfonamide	PFAS	EPA_EPAPLT0240E04, 6700 nM	EPAPLT0240E04	6700	DMSO	0	0	0	0	0	0	0	0	0	0	0	0	0	0	0	0	0.016	-0.003	0.004	-0.132	-0.011	0.007	-0.054	0.002	0	-0.069	-0.01	-0.001	0.014	0.012	-0.001	0.034	-0.099	-0.011	-0.02	-0.011	0.014	0.003	-0.039	-0.113
26	5	2	N-Methylperfluorooctanesulfonamide_2.2_d	N-Methylperfluorooctanesulfonamide	PFAS	EPA_EPAPLT0240A10, 2200 nM	EPAPLT0240A10	2200	DMSO	0	0	0	0	0	0	0	0	0	0	0	0	0	0	0	0	0.025	-0.023	-0.011	-0.057	-0.012	-0.018	0.061	0.001	-0.006	-0.016	0.007	0.023	0.014	0.018	0.021	0.027	0.117	0.012	-0.037	0.002	-0.007	-0.009	-0.023	-0.007
26	5	2	Perfluoro-1-octanesulfonyl chloride_20_d	Perfluoro-1-octanesulfonyl chloride	PFAS	EPA_EPAPLT0242A07, 20000 nM	EPAPLT0242A07	20000	DMSO	0	0	0	0	0	0	0	0	0	0	0	0	0	0	0	0	0.004	0.021	0.01	0.006	-0.005	0.028	0.005	0.034	-0.001	-0.005	0.03	0.017	-0.045	-0.071	-0.02	0.036	0.011	0.01	0.008	0.01	-0.013	-0.004	0.002	-0.044
26	5	2	Perfluoro-1-octanesulfonyl chloride_20_d	Perfluoro-1-octanesulfonyl chloride	PFAS	EPA_EPAPLT0242E11, 20000 nM	EPAPLT0242E11	20000	DMSO	0	0	0	0	0	0	0	0	0	0	0	0	0	0	0	0	-0.009	0.035	0.033	0.024	-0.038	-0.001	-0.018	0.052	-0.005	-0.021	-0.012	-0.014	-0.05	-0.061	0.013	0.061	-0.057	-0.01	0.02	0.04	0	-0.052	0.013	0.015
26	5	2	Perfluoro-3,6-dioxadecanoic acid_20_d	Perfluoro-3,6-dioxadecanoic acid	PFAS	EPA_EPAPLT0234A03, 20000 nM	EPAPLT0234A03	20000	DMSO	0	0	0	0	0	0	0	0	0	0	0	0	0	0	0	0	0.017	-0.017	-0.062	-0.001	-0.015	0.025	-0.007	0.002	-0.032	0.052	0.048	0.008	-0.035	0.024	-0.035	-0.026	0.002	0.002	-0.035	0.006	-0.042	-0.027	-0.05	-0.043
26	5	2	Perfluoro-3,6-dioxadecanoic acid_20_d	Perfluoro-3,6-dioxadecanoic acid	PFAS	EPA_EPAPLT0234E08, 20000 nM	EPAPLT0234E08	20000	DMSO	0	0	0	0	0	0	0	0	0	0	0	0	0	0	0	0	0.009	0.01	-0.007	0.02	0.01	-0.027	-0.022	-0.007	-0.005	-0.01	0.017	-0.019	-0.05	-0.031	-0.004	0.067	-0.01	-0.006	0.014	-0.005	0.007	0.029	-0.008	-0.01
26	5	2	Perfluorodecanoic acid_6.7_d	Perfluorodecanoic acid	PFAS	EPA_EPAPLT0244A11, 6700 nM	EPAPLT0244A11	6700	DMSO	0	0	0	0	0	0	0	0	0	0	0	0	0	0	0	0	0.016	-0.009	-0.037	-0.022	0.012	0.002	-0.003	0.018	0.002	-0.005	0.017	0.011	-0.018	-0.016	0.023	0.092	-0.003	-0.004	0.005	-0.009	-0.001	0.004	0.012	0.101
26	5	2	Perfluorodecanoic acid_6.7_d	Perfluorodecanoic acid	PFAS	EPA_EPAPLT0244E05, 6700 nM	EPAPLT0244E05	6700	DMSO	0	0	0	0	0	0	0	0	0	0	0	0	0	0	0	0	-0.003	0.008	-0.001	-0.004	0.009	-0.01	0.025	0	0.002	-0.002	0.062	0.008	-0.01	-0.001	0.01	0.082	0.026	0.01	-0.019	0.008	0.004	0.003	0.024	-0.131
26	5	2	Perfluorohexanesulfonamide_20_d	Perfluorohexanesulfonamide	PFAS	EPA_EPAPLT0243A07, 20000 nM	EPAPLT0243A07	20000	DMSO	0	0	0	0	0	0	0	0	0	0	0	0	0	0	0	0	0.011	-0.019	-0.031	-0.051	-0.004	-0.033	-0.031	0.048	-0.004	-0.056	-0.015	-0.018	-0.035	-0.048	-0.006	0.099	0.002	-0.035	-0.032	-0.011	0.003	-0.005	0.006	-0.109
26	5	2	Perfluorohexanesulfonamide_20_d	Perfluorohexanesulfonamide	PFAS	EPA_EPAPLT0243E11, 20000 nM	EPAPLT0243E11	20000	DMSO	0	0	0	0	0	0	0	0	0	0	0	0	0	0	0	0	-0.009	-0.006	-0.059	-0.006	0.008	-0.035	-0.082	0.035	-0.007	-0.055	-0.112	-0.007	-0.031	-0.009	-0.027	0.011	0.021	-0.021	-0.014	-0.037	-0.066	-0.029	0.018	0.019
26	5	2	Perfluorooctanesulfonamide_6.7_d	Perfluorooctanesulfonamide	PFAS	EPA_EPAPLT0235A02, 6700 nM	EPAPLT0235A02	6700	DMSO	0	0	0	0	0	0	0	0	0	0	0	0	0	0	0	0	-0.003	0.008	0.011	-0.038	-0.004	0.008	0.013	0.025	0.037	0.019	-0.032	-0.002	-0.109	-0.024	0.037	0.038	0.011	-0.013	0.007	0.006	0.01	0.088	-0.057	-0.051
26	5	2	Perfluorooctanesulfonamide_6.7_d	Perfluorooctanesulfonamide	PFAS	EPA_EPAPLT0235E07, 6700 nM	EPAPLT0235E07	6700	DMSO	0	0	0	0	0	0	0	0	0	0	0	0	0	0	0	0	0	-0.009	0.025	-0.062	0.003	-0.02	-0.001	-0.001	0.008	-0.042	-0.046	0.029	-0.077	-0.005	-0.011	0.018	0.02	0.003	-0.042	-0.013	0.005	-0.014	0.009	-0.076
26	5	2	Sodium perfluorodecanesulfonate_13_d	Sodium perfluorodecanesulfonate	PFAS	EPA_1210314457, 13000 nM	1210314457	13000	DMSO	0	0	0	0	0	0	0	0	0	0	0	0	0	0	0	0	-0.018	-0.025	-0.046	0.003	-0.003	-0.001	-0.035	0.042	-0.007	-0.012	-0.052	-0.055	-0.092	-0.115	-0.013	0.043	0.05	-0.018	-0.072	-0.047	-0.051	-0.016	-0.057	-0.058
26	5	2	Sodium perfluorodecanesulfonate_13_d	Sodium perfluorodecanesulfonate	PFAS	EPA_1210314472, 13000 nM	1210314472	13000	DMSO	0	0	0	0	0	0	0	0	0	0	0	0	0	0	0	0	0.028	-0.007	-0.019	0.038	0.026	0.038	0.017	0.018	0.002	-0.024	-0.024	-0.025	-0.053	-0.062	-0.001	0.085	0.041	-0.016	0.032	0	-0.002	-0.026	-0.063	-0.047
26	5	2	Sodium perfluorodecanesulfonate_4.4_d	Sodium perfluorodecanesulfonate	PFAS	EPA_1210314457, 4400 nM	1210314457	4400	DMSO	0	0	0	0	0	0	0	0	0	0	0	0	0	0	0	0	-0.038	-0.002	-0.061	-0.018	-0.001	-0.003	-0.037	0.03	-0.01	-0.035	-0.068	-0.027	-0.049	-0.053	-0.033	0.047	-0.001	0.001	0.012	-0.047	-0.002	-0.031	-0.026	-0.021
27	5	3	1H,1H,10H,10H-Perfluorodecane-1,10-diol_6.7_d	1H,1H,10H,10H-Perfluorodecane-1,10-diol	PFAS	EPA_EPAPLT0237A09, 6700 nM	EPAPLT0237A09	6700	DMSO	0	0	0	0	0	0	0	0	0	0	0	0	0	0	0	0	0.002	-0.018	-0.053	-0.039	-0.011	-0.01	-0.108	-0.038	-0.022	-0.053	0.001	-0.014	-0.073	-0.031	-0.037	-0.066	-0.05	-0.016	0.004	-0.004	-0.054	-0.041	-0.027	-0.033
27	5	3	1H,1H,10H,10H-Perfluorodecane-1,10-diol_2.2_d	1H,1H,10H,10H-Perfluorodecane-1,10-diol	PFAS	EPA_EPAPLT0237A09, 2200 nM	EPAPLT0237A09	2200	DMSO	0	0	0	0	0	0	0	0	0	0	0	0	0	0	0	0	0.017	-0.014	-0.032	-0.041	-0.003	-0.013	-0.048	-0.032	-0.006	-0.001	-0.051	-0.011	-0.075	0.001	-0.024	-0.042	0.004	-0.013	0.006	-0.023	0.01	-0.029	-0.035	-0.002
27	5	3	1H,1H,11H,11H-Perfluorotetraethylene glycol_2.2_d	1H,1H,11H,11H-Perfluorotetraethylene glycol	PFAS	EPA_EPAPLT0235A08, 2200 nM	EPAPLT0235A08	2200	DMSO	0	0	0	0	0	0	0	0	0	0	0	0	0	0	0	0	-0.031	-0.002	-0.044	-0.077	-0.007	-0.023	-0.007	-0.001	-0.023	-0.022	-0.036	0.019	-0.036	-0.025	-0.003	-0.019	-0.081	0.025	-0.042	-0.017	-0.012	-0.055	0.04	-0.049
27	5	3	1H,1H,5H-Perfluoropentanol_6.7_d	1H,1H,5H-Perfluoropentanol	PFAS	EPA_EPAPLT0245E07, 6700 nM	EPAPLT0245E07	6700	DMSO	0	0	0	0	0	0	0	0	0	0	0	0	0	0	0	0	-0.016	-0.019	-0.014	-0.009	-0.034	-0.005	0	-0.005	-0.004	-0.022	0.042	-0.011	-0.059	0	-0.005	-0.026	-0.029	-0.004	-0.001	-0.001	0.017	-0.01	0.014	-0.006
27	5	3	2,2-Difluoroethyl triflate_6.7_d	2,2-Difluoroethyl triflate	PFAS	EPA_EPAPLT0245A08, 6700 nM	EPAPLT0245A08	6700	DMSO	0	0	0	0	0	0	0	0	0	0	0	0	0	0	0	0	-0.071	-0.01	-0.031	-0.054	-0.026	-0.018	-0.015	-0.025	-0.007	-0.019	0.054	-0.018	-0.062	-0.005	-0.024	-0.042	-0.018	-0.007	-0.03	-0.039	-0.026	-0.036	-0.03	-0.028
27	5	3	3-(Perfluorooctyl)propanol_2.2_d	3-(Perfluorooctyl)propanol	PFAS	EPA_EPAPLT0237A04, 2200 nM	EPAPLT0237A04	2200	DMSO	0	0	0	0	0	0	0	0	0	0	0	0	0	0	0	0	-0.023	-0.016	-0.013	0.002	-0.024	-0.007	0.024	-0.016	-0.011	-0.022	0.02	0	-0.018	0.011	0.013	-0.051	-0.041	0	-0.02	-0.027	-0.017	-0.022	-0.038	0.013
27	5	3	3-Perfluoroheptylpropanoic acid_2.2_d	3-Perfluoroheptylpropanoic acid	PFAS	EPA_EPAPLT0234A05, 2200 nM	EPAPLT0234A05	2200	DMSO	0	0	0	0	0	0	0	0	0	0	0	0	0	0	0	0	0.006	-0.001	-0.032	-0.039	0.001	0.027	0.003	-0.019	-0.014	0.006	0.038	-0.006	-0.034	-0.021	-0.019	0.011	0.026	-0.004	-0.043	0.011	0.007	-0.022	0.01	0.019
27	5	3	4:2 Fluorotelomer sulfonic acid_6.7_d	4:2 Fluorotelomer sulfonic acid	PFAS	EPA_EPAPLT0233A05, 6700 nM	EPAPLT0233A05	6700	DMSO	0	0	0	0	0	0	0	0	0	0	0	0	0	0	0	0	-0.013	-0.002	-0.012	0.024	0.002	-0.011	-0.017	0.011	-0.004	-0.017	0.063	-0.006	0.015	-0.114	-0.013	0.008	0.013	-0.004	-0.073	-0.013	0.003	-0.006	-0.061	-0.038
27	5	3	4:2 Fluorotelomer sulfonic acid_2.2_d	4:2 Fluorotelomer sulfonic acid	PFAS	EPA_EPAPLT0233A05, 2200 nM	EPAPLT0233A05	2200	DMSO	0	0	0	0	0	0	0	0	0	0	0	0	0	0	0	0	-0.032	0.021	-0.002	0.019	0.015	0.022	-0.022	0.005	0.002	0.005	0.031	-0.006	0.001	-0.038	-0.009	0.002	0.003	-0.005	-0.043	0.003	0.028	0.017	-0.077	-0.04
27	5	3	8:2 Fluorotelomer acrylate_20_d	8:2 Fluorotelomer acrylate	PFAS	EPA_EPAPLT0242E05, 20000 nM	EPAPLT0242E05	20000	DMSO	0	0	0	0	0	0	0	0	0	0	0	0	0	0	0	0	-0.02	-0.056	-0.032	0.014	-0.008	-0.03	0.011	-0.013	-0.002	-0.004	-0.043	-0.005	-0.032	-0.025	-0.059	-0.09	-0.022	-0.007	-0.001	-0.019	-0.059	-0.074	-0.007	-0.054
27	5	3	9-Chloro-perfluorononanoic acid_2.2_d	9-Chloro-perfluorononanoic acid	PFAS	EPA_EPAPLT0233A04, 2200 nM	EPAPLT0233A04	2200	DMSO	0	0	0	0	0	0	0	0	0	0	0	0	0	0	0	0	-0.038	0.014	-0.029	0	-0.017	0.002	0.011	-0.021	0.007	0.009	0.049	0.006	-0.028	-0.024	-0.021	0.032	-0.021	0.002	-0.034	-0.014	0.035	0.023	0.036	-0.01
27	5	3	9-H-Perfluorononanoic acid_6.7_d	9-H-Perfluorononanoic acid	PFAS	EPA_EPAPLT0236A07, 6700 nM	EPAPLT0236A07	6700	DMSO	0	0	0	0	0	0	0	0	0	0	0	0	0	0	0	0	-0.016	-0.014	0.006	0.033	-0.006	0.001	-0.01	-0.019	-0.018	-0.003	-0.001	-0.025	-0.037	-0.008	-0.033	-0.022	-0.024	-0.015	-0.016	-0.02	-0.026	0.003	-0.045	-0.011
27	5	3	9-H-Perfluorononanoic acid_2.2_d	9-H-Perfluorononanoic acid	PFAS	EPA_EPAPLT0236A07, 2200 nM	EPAPLT0236A07	2200	DMSO	0	0	0	0	0	0	0	0	0	0	0	0	0	0	0	0	-0.005	0.005	-0.017	0.044	0.008	-0.009	-0.009	-0.026	0	-0.01	0.018	0.006	-0.077	-0.006	-0.018	-0.009	0.002	0.011	0.004	-0.012	-0.009	0.043	-0.051	-0.013
27	5	3	Ethyl pentafluoropropionyl acetate_60_d	Ethyl pentafluoropropionyl acetate	PFAS	EPA_EPAPLT0235E09, 60000 nM	EPAPLT0235E09	60000	DMSO	0	0	0	0	0	0	0	0	0	0	0	0	0	0	0	0	-0.004	-0.02	-0.045	-0.033	0.018	0.006	-0.011	0	-0.003	-0.023	0.005	0.034	-0.082	-0.032	0.031	0	-0.15	0.021	-0.127	-0.025	-0.032	0.038	-0.025	-0.029
27	5	3	Hexafluoroglutaric acid_2.2_d	Hexafluoroglutaric acid	PFAS	EPA_EPAPLT0234A09, 2200 nM	EPAPLT0234A09	2200	DMSO	0	0	0	0	0	0	0	0	0	0	0	0	0	0	0	0	-0.01	0.015	-0.025	0.007	-0.027	-0.044	-0.025	-0.027	0.008	-0.013	0.011	-0.014	-0.034	0	-0.01	-0.006	-0.03	-0.017	0.002	-0.026	-0.021	-0.022	-0.031	-0.005
27	5	3	N-Ethylperfluorooctanesulfonamide_2.2_d	N-Ethylperfluorooctanesulfonamide	PFAS	EPA_EPAPLT0246A10, 2200 nM	EPAPLT0246A10	2200	DMSO	0	0	0	0	0	0	0	0	0	0	0	0	0	0	0	0	0.007	0.006	-0.008	-0.011	0.001	-0.045	0.002	-0.011	0.008	0.012	0.028	0.017	-0.022	0.011	-0.011	0.03	-0.016	0.008	-0.045	0.004	0.046	0.035	-0.04	0.015
27	5	3	Perfluoro-1-octanesulfonyl chloride_6.7_d	Perfluoro-1-octanesulfonyl chloride	PFAS	EPA_EPAPLT0242A07, 6700 nM	EPAPLT0242A07	6700	DMSO	0	0	0	0	0	0	0	0	0	0	0	0	0	0	0	0	-0.015	-0.001	-0.006	-0.054	-0.02	-0.022	0.028	0.003	-0.007	-0.022	-0.006	-0.005	-0.027	0.022	-0.039	0.04	0.022	-0.016	0.005	-0.002	-0.023	-0.053	-0.062	-0.075
27	5	3	Perfluoro-1-octanesulfonyl chloride_2.2_d	Perfluoro-1-octanesulfonyl chloride	PFAS	EPA_EPAPLT0242A07, 2200 nM	EPAPLT0242A07	2200	DMSO	0	0	0	0	0	0	0	0	0	0	0	0	0	0	0	0	-0.024	0.008	-0.012	-0.061	-0.011	-0.026	0.036	0.003	-0.014	-0.029	0	0	-0.028	-0.03	-0.019	0.008	0.015	0	-0.024	-0.017	-0.025	-0.07	-0.101	-0.068
27	5	3	Perfluoro-3,6-dioxadecanoic acid_6.7_d	Perfluoro-3,6-dioxadecanoic acid	PFAS	EPA_EPAPLT0234E08, 6700 nM	EPAPLT0234E08	6700	DMSO	0	0	0	0	0	0	0	0	0	0	0	0	0	0	0	0	-0.005	0.01	0.02	0.017	0.017	-0.015	-0.003	-0.006	-0.001	0.006	-0.013	-0.011	-0.016	0.011	0.003	0.079	-0.011	0.008	0.011	0.014	0.028	0.042	0.069	-0.007
27	5	3	Perfluoro-3,6-dioxadecanoic acid_2.2_d	Perfluoro-3,6-dioxadecanoic acid	PFAS	EPA_EPAPLT0234A03, 2200 nM	EPAPLT0234A03	2200	DMSO	0	0	0	0	0	0	0	0	0	0	0	0	0	0	0	0	0.013	0.008	-0.029	-0.039	0.01	0.031	0.023	-0.008	-0.026	0.068	-0.017	-0.013	-0.007	0.01	-0.018	-0.041	-0.006	-0.01	-0.028	0.001	-0.02	-0.011	0.001	-0.011
27	5	3	Perfluoro-3,6-dioxaoctane-1,8-dioic acid_6.7_d	Perfluoro-3,6-dioxaoctane-1,8-dioic acid	PFAS	EPA_EPAPLT0241E09, 6700 nM	EPAPLT0241E09	6700	DMSO	0	0	0	0	0	0	0	0	0	0	0	0	0	0	0	0	0.013	-0.001	-0.052	-0.034	-0.007	-0.019	-0.015	-0.051	0.007	-0.005	0.004	0.001	0.032	0.02	-0.006	-0.004	-0.032	-0.017	-0.034	-0.004	0.02	0.022	0.061	0.018
27	5	3	Perfluorobutanesulfonic acid_6.7_d	Perfluorobutanesulfonic acid	PFAS	EPA_EPAPLT0246A07, 6700 nM	EPAPLT0246A07	6700	DMSO	0	0	0	0	0	0	0	0	0	0	0	0	0	0	0	0	-0.033	-0.011	0.016	0.005	-0.009	-0.001	-0.026	0.005	-0.002	0.009	-0.001	-0.003	-0.018	-0.041	-0.013	0.009	-0.025	-0.004	-0.077	0.012	0.003	-0.042	-0.011	-0.039
27	5	3	Perfluoroheptanesulfonic acid_13_d	Perfluoroheptanesulfonic acid	PFAS	EPA_EPAPLT0232E08, 13000 nM	EPAPLT0232E08	13000	DMSO	0	0	0	0	0	0	0	0	0	0	0	0	0	0	0	0	0.003	-0.018	-0.08	0.014	0.008	-0.012	0.017	-0.02	0.004	-0.022	-0.014	-0.018	0.065	-0.041	-0.048	0.012	0.049	-0.015	-0.036	-0.035	-0.06	-0.015	0.017	-0.008
27	5	3	Perfluorohexanesulfonamide_6.7_d	Perfluorohexanesulfonamide	PFAS	EPA_EPAPLT0243A07, 6700 nM	EPAPLT0243A07	6700	DMSO	0	0	0	0	0	0	0	0	0	0	0	0	0	0	0	0	0.006	-0.007	-0.024	0.006	0.005	-0.018	-0.031	-0.005	-0.013	-0.018	-0.053	-0.018	-0.017	0.002	-0.032	-0.016	-0.002	-0.016	-0.024	-0.009	0.004	-0.009	0.027	-0.043
27	5	3	Perfluorohexanesulfonic acid_20_d	Perfluorohexanesulfonic acid	PFAS	EPA_EPAPLT0239E09, 20000 nM	EPAPLT0239E09	20000	DMSO	0	0	0	0	0	0	0	0	0	0	0	0	0	0	0	0	-0.005	-0.026	-0.031	-0.007	-0.011	0.009	-0.003	0.031	0.01	0.006	-0.091	-0.013	-0.027	0.013	-0.026	0.025	0.016	-0.013	-0.049	0.009	-0.005	-0.016	0.003	0.027
27	5	3	Perfluorononanoic acid_6.7_d	Perfluorononanoic acid	PFAS	EPA_EPAPLT0245A10, 6700 nM	EPAPLT0245A10	6700	DMSO	0	0	0	0	0	0	0	0	0	0	0	0	0	0	0	0	0.013	-0.032	-0.022	-0.054	-0.029	-0.014	-0.006	0.016	-0.004	-0.047	-0.042	0.001	-0.083	-0.003	-0.047	0.008	-0.043	0.001	-0.084	-0.027	-0.027	-0.052	-0.001	-0.017
27	5	3	Perfluorononanoic acid_6.7_d	Perfluorononanoic acid	PFAS	EPA_EPAPLT0245E04, 6700 nM	EPAPLT0245E04	6700	DMSO	0	0	0	0	0	0	0	0	0	0	0	0	0	0	0	0	-0.041	-0.009	-0.023	-0.057	-0.027	-0.025	0.01	0.019	-0.013	-0.001	0.061	-0.005	-0.065	-0.013	-0.002	0.022	-0.006	0.003	-0.029	0.02	-0.007	0.016	0.021	-0.044
27	5	3	Perfluorononanoic acid_2.2_d	Perfluorononanoic acid	PFAS	EPA_EPAPLT0245E04, 2200 nM	EPAPLT0245E04	2200	DMSO	0	0	0	0	0	0	0	0	0	0	0	0	0	0	0	0	-0.033	-0.009	-0.059	0.016	-0.018	0.012	-0.001	0.073	-0.005	-0.021	-0.062	0.018	0.051	-0.002	-0.018	-0.09	0.01	0.012	0.003	0.015	0.015	-0.032	0.009	-0.003
27	5	3	Perfluorooctane_6.7_d	Perfluorooctane	PFAS	EPA_EPAPLT0241E08, 6700 nM	EPAPLT0241E08	6700	DMSO	0	0	0	0	0	0	0	0	0	0	0	0	0	0	0	0	-0.004	0.006	-0.042	-0.043	0.006	-0.015	0.008	-0.045	0.005	0.008	-0.02	-0.031	0.006	0.045	0.01	0.015	-0.001	-0.018	-0.061	-0.028	-0.012	0.006	0.002	0.032
27	5	3	Perfluorooctanesulfonamide_2.2_d	Perfluorooctanesulfonamide	PFAS	EPA_EPAPLT0235A02, 2200 nM	EPAPLT0235A02	2200	DMSO	0	0	0	0	0	0	0	0	0	0	0	0	0	0	0	0	0.008	0.002	-0.039	-0.007	0.002	0.02	0.016	0.034	0.03	0.006	-0.04	0.006	-0.111	0.003	0.02	0.026	0.032	0.002	0.012	0	0.037	0.089	-0.052	-0.058
27	5	3	Perfluorooctanesulfonic acid_6.7_d	Perfluorooctanesulfonic acid	PFAS	EPA_EPAPLT0240A04, 6700 nM	EPAPLT0240A04	6700	DMSO	0	0	0	0	0	0	0	0	0	0	0	0	0	0	0	0	0.009	0.019	0.007	0.031	0.02	0.007	0.014	0.026	0.003	0.008	0.032	0.021	-0.007	-0.013	0.01	0.029	0.047	0.008	0.047	0.003	-0.015	-0.031	-0.014	-0.018
27	5	3	Perfluorooctanesulfonyl fluoride_60_d	Perfluorooctanesulfonyl fluoride	PFAS	EPA_EPAPLT0244E10, 60000 nM	EPAPLT0244E10	60000	DMSO	0	0	0	0	0	0	0	0	0	0	0	0	0	0	0	0	-0.014	-0.026	-0.044	-0.012	0.007	-0.023	-0.005	0.001	-0.003	-0.011	0.038	-0.012	-0.017	0.004	-0.02	-0.023	0.004	-0.008	-0.019	-0.005	0.001	-0.003	0.007	0.107
27	5	3	Perfluorooctanesulfonyl fluoride_20_d	Perfluorooctanesulfonyl fluoride	PFAS	EPA_EPAPLT0244E10, 20000 nM	EPAPLT0244E10	20000	DMSO	0	0	0	0	0	0	0	0	0	0	0	0	0	0	0	0	-0.029	-0.012	-0.042	-0.016	-0.004	-0.01	-0.017	0.002	-0.001	-0.002	-0.002	0.002	-0.017	-0.002	-0.002	0.022	-0.015	-0.001	0.005	-0.023	-0.012	-0.001	0.01	0.112
27	5	3	Perfluorooctanesulfonyl fluoride_2.2_d	Perfluorooctanesulfonyl fluoride	PFAS	EPA_EPAPLT0244A05, 2200 nM	EPAPLT0244A05	2200	DMSO	0	0	0	0	0	0	0	0	0	0	0	0	0	0	0	0	-0.026	-0.007	-0.024	-0.017	-0.006	0.012	-0.003	-0.014	0.006	-0.008	0.059	-0.002	-0.008	-0.005	-0.053	-0.035	-0.017	-0.001	-0.032	-0.008	0.005	-0.005	0.008	-0.403
27	5	3	Perfluorooctanoic acid_20_d	Perfluorooctanoic acid	PFAS	EPA_EPAPLT0242E07, 20000 nM	EPAPLT0242E07	20000	DMSO	0	0	0	0	0	0	0	0	0	0	0	0	0	0	0	0	0.003	0.003	-0.068	-0.037	-0.01	0.022	-0.007	0.04	-0.007	-0.028	0.004	-0.009	-0.049	-0.105	-0.025	0.002	0.035	-0.02	-0.024	0.013	-0.015	-0.036	-0.055	-0.072
27	5	3	Perfluoropinacol_2.2_d	Perfluoropinacol	PFAS	EPA_EPAPLT0234A07, 2200 nM	EPAPLT0234A07	2200	DMSO	0	0	0	0	0	0	0	0	0	0	0	0	0	0	0	0	0.014	0.008	-0.005	-0.049	-0.003	-0.022	-0.052	-0.022	-0.001	-0.011	-0.011	-0.013	-0.021	-0.023	-0.014	0.012	-0.024	-0.013	-0.02	-0.009	-0.006	-0.027	-0.032	0
27	5	3	Perfluoropropanoic acid_20_d	Perfluoropropanoic acid	PFAS	EPA_EPAPLT0245E08, 20000 nM	EPAPLT0245E08	20000	DMSO	0	0	0	0	0	0	0	0	0	0	0	0	0	0	0	0	-0.049	-0.011	-0.004	-0.009	-0.004	-0.011	-0.013	-0.015	-0.002	0.001	0.076	-0.011	0.013	0.004	-0.007	-0.015	-0.022	-0.007	0.017	-0.03	-0.022	-0.011	-0.014	-0.021
27	5	3	Perfluorotetradecanoic acid_6.7_d	Perfluorotetradecanoic acid	PFAS	EPA_EPAPLT0232E07, 6700 nM	EPAPLT0232E07	6700	DMSO	0	0	0	0	0	0	0	0	0	0	0	0	0	0	0	0	0.021	-0.003	-0.042	0.033	0.005	-0.004	-0.025	-0.027	-0.002	-0.049	-0.339	-0.017	-0.035	-0.073	-0.107	-0.006	-0.118	-0.034	-0.001	-0.026	-0.059	-0.065	-0.006	-0.085
27	5	3	Perfluoroundecanoic acid_2.2_d	Perfluoroundecanoic acid	PFAS	EPA_EPAPLT0247E04, 2200 nM	EPAPLT0247E04	2200	DMSO	0	0	0	0	0	0	0	0	0	0	0	0	0	0	0	0	0.023	-0.009	-0.059	-0.051	0.004	-0.031	-0.016	0.004	0.002	-0.009	0.032	0.016	-0.025	-0.04	-0.005	-0.011	0.005	0.003	-0.031	0.003	-0.008	0.027	0.007	-0.054
27	5	3	Perfluoroundecanoic acid_2.2_d	Perfluoroundecanoic acid	PFAS	EPA_EPAPLT0247A10, 2200 nM	EPAPLT0247A10	2200	DMSO	0	0	0	0	0	0	0	0	0	0	0	0	0	0	0	0	-0.038	-0.012	-0.005	-0.021	-0.018	-0.011	0.01	-0.001	0.001	-0.041	0.05	0.013	-0.023	0.017	-0.035	0.039	-0.01	-0.003	-0.011	0.007	0.038	0.045	-0.005	0.013
27	5	3	Potassium perfluorooctanesulfonate_2.2_d	Potassium perfluorooctanesulfonate	PFAS	EPA_EPAPLT0240A08, 2200 nM	EPAPLT0240A08	2200	DMSO	0	0	0	0	0	0	0	0	0	0	0	0	0	0	0	0	-0.003	-0.008	0.013	-0.046	-0.017	-0.009	0.011	-0.015	-0.005	0.009	-0.027	0.017	-0.01	-0.005	-0.012	0.027	0.02	-0.013	0.019	-0.005	-0.031	-0.026	-0.035	-0.027
27	5	3	Sodium perfluorodecanesulfonate_1.5_d	Sodium perfluorodecanesulfonate	PFAS	EPA_1210314472, 1500 nM	1210314472	1500	DMSO	0	0	0	0	0	0	0	0	0	0	0	0	0	0	0	0	0.028	-0.006	-0.037	-0.029	0.008	0.003	0.028	0.06	-0.012	-0.003	-0.072	-0.001	-0.023	-0.044	-0.026	-0.031	0.063	0	0.012	-0.009	0.016	-0.027	-0.046	-0.034
28	5	4	((2,2,3,3-Tetrafluoropropoxy)methyl)oxirane_20_d	((2,2,3,3-Tetrafluoropropoxy)methyl)oxirane	PFAS	EPA_EPAPLT0234E07, 20000 nM	EPAPLT0234E07	20000	DMSO	0	0	0	0	0	0	0	0	0	0	0	0	0	0	0	0	-0.004	-0.006	0.016	0.003	0.001	-0.011	0.001	-0.029	0.005	-0.002	-0.017	-0.006	-0.03	-0.029	-0.014	0.033	0.001	-0.006	0.03	-0.014	-0.019	0.018	0.01	-0.002
28	5	4	(Heptafluoropropyl)trimethylsilane_6.7_d	(Heptafluoropropyl)trimethylsilane	PFAS	EPA_EPAPLT0234A08, 6700 nM	EPAPLT0234A08	6700	DMSO	0	0	0	0	0	0	0	0	0	0	0	0	0	0	0	0	-0.005	0.011	-0.019	-0.021	-0.014	-0.041	-0.008	-0.025	-0.002	-0.01	0.025	-0.006	-0.019	-0.026	0.003	-0.06	0.008	-0.006	-0.034	-0.01	-0.025	-0.028	-0.104	0
28	5	4	(Heptafluoropropyl)trimethylsilane_2.2_d	(Heptafluoropropyl)trimethylsilane	PFAS	EPA_EPAPLT0234A08, 2200 nM	EPAPLT0234A08	2200	DMSO	0	0	0	0	0	0	0	0	0	0	0	0	0	0	0	0	-0.013	0.006	0.004	-0.027	-0.017	-0.045	-0.026	-0.028	-0.011	-0.013	-0.005	-0.022	-0.03	-0.035	-0.014	-0.004	-0.019	-0.011	0.012	-0.027	0.005	-0.014	-0.05	0.002
28	5	4	1,8-Divinylperfluorooctane_6.7_d	1,8-Divinylperfluorooctane	PFAS	EPA_EPAPLT0237A05, 6700 nM	EPAPLT0237A05	6700	DMSO	0	0	0	0	0	0	0	0	0	0	0	0	0	0	0	0	-0.004	-0.006	-0.006	-0.039	-0.005	-0.013	0.009	-0.01	-0.004	0.001	0.011	0.012	-0.035	0.019	-0.027	-0.022	-0.023	-0.002	-0.046	0.021	-0.008	-0.002	-0.01	0.018
28	5	4	1,8-Divinylperfluorooctane_6.7_d	1,8-Divinylperfluorooctane	PFAS	EPA_EPAPLT0237E10, 6700 nM	EPAPLT0237E10	6700	DMSO	0	0	0	0	0	0	0	0	0	0	0	0	0	0	0	0	-0.007	-0.03	-0.037	-0.097	0.004	-0.048	-0.022	-0.036	-0.013	-0.038	-0.011	0.015	-0.028	0.007	0.003	0.004	-0.002	0.006	0.033	-0.008	-0.021	-0.003	-0.06	0.043
28	5	4	1-(Perfluorohexyl)octane_0.74_d	1-(Perfluorohexyl)octane	PFAS	EPA_EPAPLT0236A08, 740 nM	EPAPLT0236A08	740	DMSO	0	0	0	0	0	0	0	0	0	0	0	0	0	0	0	0	-0.006	-0.013	-0.039	0.033	-0.007	-0.012	-0.006	-0.021	-0.02	0	-0.014	0.022	-0.058	-0.008	-0.04	-0.07	0.012	0.022	-0.004	-0.015	-0.011	-0.011	-0.072	-0.044
28	5	4	1H,1H,2H-Perfluorocyclopentane_20_d	1H,1H,2H-Perfluorocyclopentane	PFAS	EPA_EPAPLT0237A10, 20000 nM	EPAPLT0237A10	20000	DMSO	0	0	0	0	0	0	0	0	0	0	0	0	0	0	0	0	-0.004	-0.018	-0.028	-0.053	-0.003	-0.033	-0.105	-0.028	-0.01	-0.008	-0.018	-0.018	-0.04	0.031	-0.035	-0.049	-0.026	0.007	-0.02	-0.001	-0.033	-0.035	-0.032	-0.043
28	5	4	1H,1H,7H-Dodecafluoro-1-heptanol_20_d	1H,1H,7H-Dodecafluoro-1-heptanol	PFAS	EPA_EPAPLT0239A08, 20000 nM	EPAPLT0239A08	20000	DMSO	0	0	0	0	0	0	0	0	0	0	0	0	0	0	0	0	-0.002	-0.002	-0.025	-0.012	0.004	-0.01	-0.005	-0.003	0.01	0.006	-0.039	-0.001	-0.022	-0.026	-0.022	0.004	-0.009	-0.013	-0.036	-0.018	-0.007	-0.026	-0.028	0.01
28	5	4	1H,1H,7H-Perfluoroheptyl 4-methylbenzenesulfonate_20_d	1H,1H,7H-Perfluoroheptyl 4-methylbenzenesulfonate	PFAS	EPA_EPAPLT0236E03, 20000 nM	EPAPLT0236E03	20000	DMSO	0	0	0	0	0	0	0	0	0	0	0	0	0	0	0	0	-0.009	-0.004	0.022	-0.017	-0.011	-0.026	0.016	-0.03	-0.007	0.015	-0.043	-0.007	-0.103	-0.011	-0.023	0.027	-0.003	0.006	0.025	-0.015	0.005	-0.017	0.024	0.06
28	5	4	1H,1H-Perfluoro-3,6,9-trioxadecan-1-ol_2.2_d	1H,1H-Perfluoro-3,6,9-trioxadecan-1-ol	PFAS	EPA_EPAPLT0239A09, 2200 nM	EPAPLT0239A09	2200	DMSO	0	0	0	0	0	0	0	0	0	0	0	0	0	0	0	0	0.004	-0.004	-0.039	0.007	-0.009	0.009	-0.006	-0.013	0.004	0.006	0.003	0.001	-0.01	0	-0.016	-0.025	0.012	-0.006	-0.02	0.008	-0.002	-0.04	0.013	-0.006
28	5	4	1H,1H-Perfluorooctyl acrylate_2.2_d	1H,1H-Perfluorooctyl acrylate	PFAS	EPA_EPAPLT0244A10, 2200 nM	EPAPLT0244A10	2200	DMSO	0	0	0	0	0	0	0	0	0	0	0	0	0	0	0	0	-0.013	-0.039	-0.039	-0.009	-0.001	-0.009	-0.011	-0.012	-0.018	-0.012	0.041	-0.005	-0.017	-0.013	-0.015	-0.022	-0.03	-0.002	-0.024	-0.018	0.004	-0.009	0.015	0.134
28	5	4	1H,1H-Perfluorooctylamine_20_d	1H,1H-Perfluorooctylamine	PFAS	EPA_EPAPLT0234E04, 20000 nM	EPAPLT0234E04	20000	DMSO	0	0	0	0	0	0	0	0	0	0	0	0	0	0	0	0	-0.005	-0.012	-0.006	-0.011	0.015	0.036	0.001	-0.012	-0.024	0.063	-0.029	-0.003	-0.007	0.007	-0.022	-0.013	0.002	-0.007	-0.009	-0.014	-0.024	-0.021	0.043	0.007
28	5	4	1H,1H-Perfluorooctylamine_6.7_d	1H,1H-Perfluorooctylamine	PFAS	EPA_EPAPLT0234A10, 6700 nM	EPAPLT0234A10	6700	DMSO	0	0	0	0	0	0	0	0	0	0	0	0	0	0	0	0	-0.01	-0.003	-0.059	-0.028	-0.03	-0.038	-0.025	-0.026	0.001	-0.029	0.039	0.003	-0.012	0.007	-0.016	-0.011	-0.04	-0.006	0.033	-0.026	-0.022	-0.023	-0.047	-0.033
28	5	4	1H-Perfluoro-1,1-propanediol_6.7_d	1H-Perfluoro-1,1-propanediol	PFAS	EPA_EPAPLT0234A04, 6700 nM	EPAPLT0234A04	6700	DMSO	0	0	0	0	0	0	0	0	0	0	0	0	0	0	0	0	0.009	-0.029	-0.04	-0.033	-0.01	0.027	0.022	-0.021	-0.028	0.059	0.028	-0.019	-0.01	0	-0.028	-0.051	0.009	-0.001	-0.044	0.009	-0.018	-0.02	-0.016	0.03
28	5	4	1H-Perfluoro-1,1-propanediol_2.2_d	1H-Perfluoro-1,1-propanediol	PFAS	EPA_EPAPLT0234A04, 2200 nM	EPAPLT0234A04	2200	DMSO	0	0	0	0	0	0	0	0	0	0	0	0	0	0	0	0	-0.012	-0.052	-0.057	-0.055	-0.006	0.019	-0.009	-0.036	-0.021	0.039	0.029	0.007	-0.012	-0.002	-0.006	-0.041	0.023	0	-0.054	0.006	-0.03	-0.028	0.039	0.016
28	5	4	2,2,3,3,4,4,5,5,6,6,7,7,8,8,8-Pentadecafluorooctyl methacrylate_0.74_d	2,2,3,3,4,4,5,5,6,6,7,7,8,8,8-Pentadecafluorooctyl methacrylate	PFAS	EPA_EPAPLT0237A08, 740 nM	EPAPLT0237A08	740	DMSO	0	0	0	0	0	0	0	0	0	0	0	0	0	0	0	0	-0.006	0.005	-0.033	-0.043	-0.001	-0.008	-0.041	-0.022	0.004	0	-0.03	0.027	-0.021	0.002	-0.006	-0.018	-0.008	0.027	0.031	-0.028	-0.039	-0.026	-0.026	0.003
28	5	4	2,2-Difluoroethyl triflate_20_d	2,2-Difluoroethyl triflate	PFAS	EPA_EPAPLT0245A08, 20000 nM	EPAPLT0245A08	20000	DMSO	0	0	0	0	0	0	0	0	0	0	0	0	0	0	0	0	-0.083	-0.004	0.021	-0.029	-0.024	-0.015	0.014	0.025	-0.013	0.006	-0.021	-0.001	-0.071	0.004	-0.008	-0.075	-0.016	0.007	-0.011	0.01	-0.007	-0.016	-0.02	-0.008
28	5	4	2-(Perfluorohexyl)ethylphosphonic acid_20_d	2-(Perfluorohexyl)ethylphosphonic acid	PFAS	EPA_EPAPLT0242A10, 20000 nM	EPAPLT0242A10	20000	DMSO	0	0	0	0	0	0	0	0	0	0	0	0	0	0	0	0	0.01	0.014	0.056	0.015	-0.017	0.006	0.012	-0.002	-0.004	-0.014	-0.023	0.019	-0.013	-0.123	0.031	0.002	-0.006	0.008	0.031	-0.011	-0.02	-0.085	0.021	-0.025
28	5	4	2-(Perfluorooctyl)ethanthiol_6.7_d	2-(Perfluorooctyl)ethanthiol	PFAS	EPA_EPAPLT0247A08, 6700 nM	EPAPLT0247A08	6700	DMSO	0	0	0	0	0	0	0	0	0	0	0	0	0	0	0	0	-0.02	0.003	0.016	-0.019	-0.014	0.015	-0.016	-0.011	0.002	-0.002	0.056	0.01	-0.008	0.02	-0.009	0.014	-0.007	0.016	0.004	0.018	0.021	0.001	-0.012	-0.073
28	5	4	2-(Trifluoromethoxy)ethyl trifluoromethanesulfonate_6.7_d	2-(Trifluoromethoxy)ethyl trifluoromethanesulfonate	PFAS	EPA_EPAPLT0244E07, 6700 nM	EPAPLT0244E07	6700	DMSO	0	0	0	0	0	0	0	0	0	0	0	0	0	0	0	0	-0.021	-0.023	0.009	-0.022	0.012	0	-0.004	0.001	-0.015	0.006	0.029	0.002	-0.006	0.003	0.035	0.051	-0.006	0	-0.006	0	-0.001	-0.012	0.027	0.048
28	5	4	3-(Perfluoro-2-butyl)propane-1,2-diol_6.7_d	3-(Perfluoro-2-butyl)propane-1,2-diol	PFAS	EPA_EPAPLT0238A08, 6700 nM	EPAPLT0238A08	6700	DMSO	0	0	0	0	0	0	0	0	0	0	0	0	0	0	0	0	-0.007	-0.009	-0.067	-0.049	-0.011	-0.017	-0.052	-0.001	-0.021	0.009	-0.005	0.004	0.033	-0.005	0.008	-0.039	-0.005	-0.007	-0.037	0.02	0.015	-0.051	-0.046	-0.043
28	5	4	3-(Perfluoro-3-methylbutyl)-1,2-propenoxide_0.74_d	3-(Perfluoro-3-methylbutyl)-1,2-propenoxide	PFAS	EPA_EPAPLT0236A10, 740 nM	EPAPLT0236A10	740	DMSO	0	0	0	0	0	0	0	0	0	0	0	0	0	0	0	0	-0.001	-0.018	0.026	0.022	-0.015	-0.031	-0.022	-0.012	-0.024	-0.003	-0.002	-0.005	-0.093	0.006	-0.003	-0.065	0.002	0.003	-0.003	-0.011	0.005	0.006	-0.083	-0.032
28	5	4	3:3 Fluorotelomer carboxylic acid_2.2_d	3:3 Fluorotelomer carboxylic acid	PFAS	EPA_EPAPLT0239A05, 2200 nM	EPAPLT0239A05	2200	DMSO	0	0	0	0	0	0	0	0	0	0	0	0	0	0	0	0	0.007	0.009	0.013	0.021	-0.035	-0.022	0.01	-0.02	-0.016	-0.019	0.039	-0.001	-0.082	-0.02	-0.025	-0.013	-0.017	-0.024	-0.001	-0.018	-0.012	0.012	-0.027	0.023
28	5	4	6:1 Fluorotelomer alcohol_20_d	6:1 Fluorotelomer alcohol	PFAS	EPA_EPAPLT0243E03, 20000 nM	EPAPLT0243E03	20000	DMSO	0	0	0	0	0	0	0	0	0	0	0	0	0	0	0	0	-0.006	0.022	-0.035	-0.006	-0.006	-0.005	0.02	0.007	0.004	-0.005	-0.028	0.006	-0.016	0.025	0.03	-0.023	0.037	0	0.004	0.004	-0.052	0.015	0.014	0.085
28	5	4	6:2 Fluorotelomer alcohol_20_d	6:2 Fluorotelomer alcohol	PFAS	EPA_EPAPLT0241A08, 20000 nM	EPAPLT0241A08	20000	DMSO	0	0	0	0	0	0	0	0	0	0	0	0	0	0	0	0	-0.013	-0.009	-0.059	-0.032	-0.05	0.006	0.02	-0.017	-0.017	-0.025	0.046	0.024	-0.019	-0.012	-0.006	-0.018	0.024	0.011	-0.017	-0.027	0.005	0.01	-0.016	-0.021
28	5	4	8:2 Fluorotelomer sulfonic acid_6.7_d	8:2 Fluorotelomer sulfonic acid	PFAS	EPA_EPAPLT0233A08, 6700 nM	EPAPLT0233A08	6700	DMSO	0	0	0	0	0	0	0	0	0	0	0	0	0	0	0	0	-0.004	0.001	-0.02	-0.064	-0.001	-0.005	0.008	-0.092	-0.005	-0.024	0.065	-0.013	-0.011	0.052	0.011	-0.095	0.024	-0.011	0.049	-0.003	-0.065	-0.071	-0.047	0.026
28	5	4	Ammonium perfluorooctanoate_6.7_d	Ammonium perfluorooctanoate	PFAS	EPA_EPAPLT0244E08, 6700 nM	EPAPLT0244E08	6700	DMSO	0	0	0	0	0	0	0	0	0	0	0	0	0	0	0	0	-0.009	-0.017	-0.022	-0.017	0.014	-0.002	-0.01	0.003	-0.02	-0.002	0.023	-0.01	-0.006	-0.007	0.021	0.011	0.021	-0.012	-0.003	-0.012	0.004	-0.004	-0.005	0.042
28	5	4	Dimethoxymethyl((perfluorohexyl)ethyl)silane_2.2_d	Dimethoxymethyl((perfluorohexyl)ethyl)silane	PFAS	EPA_EPAPLT0236A05, 2200 nM	EPAPLT0236A05	2200	DMSO	0	0	0	0	0	0	0	0	0	0	0	0	0	0	0	0	-0.008	-0.003	-0.023	0.023	0.012	0.01	0.003	-0.016	-0.009	0.028	0.003	-0.029	-0.047	-0.024	-0.026	-0.025	-0.025	0.001	-0.03	-0.012	-0.023	-0.014	-0.02	0.011
28	5	4	Dimethoxymethyl((perfluorohexyl)ethyl)silane_0.74_d	Dimethoxymethyl((perfluorohexyl)ethyl)silane	PFAS	EPA_EPAPLT0236A05, 740 nM	EPAPLT0236A05	740	DMSO	0	0	0	0	0	0	0	0	0	0	0	0	0	0	0	0	-0.022	-0.011	-0.027	-0.033	-0.005	-0.031	-0.03	-0.004	0.003	-0.024	0.012	0.011	-0.033	-0.025	-0.015	-0.034	-0.018	0.006	-0.008	-0.007	-0.001	0.003	0.013	-0.016
28	5	4	Ethyl pentafluoropropionyl acetate_20_d	Ethyl pentafluoropropionyl acetate	PFAS	EPA_EPAPLT0235A04, 20000 nM	EPAPLT0235A04	20000	DMSO	0	0	0	0	0	0	0	0	0	0	0	0	0	0	0	0	-0.016	-0.012	-0.004	0.003	-0.021	0.009	0.008	-0.011	0.005	0.051	-0.025	0.001	0	0	0.017	0.015	-0.009	-0.004	0.016	-0.022	0.016	0.071	-0.052	-0.014
28	5	4	Hexafluoroglutaric acid_6.7_d	Hexafluoroglutaric acid	PFAS	EPA_EPAPLT0234A09, 6700 nM	EPAPLT0234A09	6700	DMSO	0	0	0	0	0	0	0	0	0	0	0	0	0	0	0	0	-0.003	-0.004	-0.03	-0.02	-0.025	-0.041	-0.02	-0.029	-0.008	-0.002	-0.001	-0.005	-0.032	-0.009	-0.015	0.004	-0.062	0.006	0.012	-0.032	-0.017	-0.003	-0.024	0.002
28	5	4	Hexafluoroglutaryl chloride_6.7_d	Hexafluoroglutaryl chloride	PFAS	EPA_EPAPLT0247E07, 6700 nM	EPAPLT0247E07	6700	DMSO	0	0	0	0	0	0	0	0	0	0	0	0	0	0	0	0	0.007	-0.015	-0.036	-0.01	0.003	0.003	-0.014	-0.023	0	0.008	-0.023	-0.005	-0.019	0.004	0.008	0.011	0.019	0.001	-0.012	0.013	-0.031	0.043	0.04	0.029
28	5	4	Methyl 2H,2H,3H,3H-perfluoroheptanoate_20_d	Methyl 2H,2H,3H,3H-perfluoroheptanoate	PFAS	EPA_EPAPLT0237A11, 20000 nM	EPAPLT0237A11	20000	DMSO	0	0	0	0	0	0	0	0	0	0	0	0	0	0	0	0	0.016	-0.022	-0.014	-0.053	-0.017	-0.021	-0.073	-0.019	-0.02	0.011	-0.016	-0.011	-0.061	0.023	-0.015	-0.062	-0.009	0.01	0.065	-0.008	-0.027	-0.026	-0.021	-0.033
28	5	4	Methyl 3H-perfluoroisopropyl ether_2.2_d	Methyl 3H-perfluoroisopropyl ether	PFAS	EPA_EPAPLT0232A07, 2200 nM	EPAPLT0232A07	2200	DMSO	0	0	0	0	0	0	0	0	0	0	0	0	0	0	0	0	0.009	0.002	-0.036	-0.024	-0.003	-0.024	-0.048	-0.008	0.001	-0.004	-0.04	-0.007	0.004	0.004	-0.026	-0.017	-0.005	-0.012	0.032	-0.052	-0.037	-0.043	-0.063	-0.063
28	5	4	N-Methyl-N-trimethylsilylheptafluorobutyramide_20_d	N-Methyl-N-trimethylsilylheptafluorobutyramide	PFAS	EPA_EPAPLT0236A03, 20000 nM	EPAPLT0236A03	20000	DMSO	0	0	0	0	0	0	0	0	0	0	0	0	0	0	0	0	-0.003	0.001	-0.012	0.011	-0.011	-0.01	-0.01	-0.02	0.002	0.013	0.022	-0.019	-0.025	-0.001	0.004	-0.048	0.002	-0.01	0.01	-0.003	0	-0.02	0.098	0.001
28	5	4	Octafluoroadipamide_6.7_d	Octafluoroadipamide	PFAS	EPA_EPAPLT0242A08, 6700 nM	EPAPLT0242A08	6700	DMSO	0	0	0	0	0	0	0	0	0	0	0	0	0	0	0	0	0.005	0.035	0.019	-0.051	-0.014	-0.025	0.02	-0.015	-0.004	-0.025	-0.001	0.023	-0.012	0.013	-0.009	-0.016	-0.004	0.009	-0.023	0	-0.055	-0.103	-0.077	-0.055
28	5	4	Pentafluoropropionamide_20_d	Pentafluoropropionamide	PFAS	EPA_EPAPLT0237A07, 20000 nM	EPAPLT0237A07	20000	DMSO	0	0	0	0	0	0	0	0	0	0	0	0	0	0	0	0	-0.014	0.01	-0.013	-0.044	-0.022	0.003	-0.015	-0.021	-0.016	-0.007	-0.012	-0.009	-0.023	-0.011	-0.032	-0.032	-0.019	-0.015	0.015	-0.015	-0.014	-0.007	-0.046	-0.031
28	5	4	Pentafluoropropionamide_6.7_d	Pentafluoropropionamide	PFAS	EPA_EPAPLT0237A07, 6700 nM	EPAPLT0237A07	6700	DMSO	0	0	0	0	0	0	0	0	0	0	0	0	0	0	0	0	-0.007	-0.012	-0.013	-0.008	0.001	-0.013	-0.041	-0.035	-0.008	-0.005	0.026	-0.014	-0.025	0.008	-0.02	0.015	-0.005	-0.02	0.042	-0.011	-0.042	-0.038	-0.001	0.002
28	5	4	Perfluoro(4-methoxybutanoic) acid_20_d	Perfluoro(4-methoxybutanoic) acid	PFAS	EPA_EPAPLT0238A09, 20000 nM	EPAPLT0238A09	20000	DMSO	0	0	0	0	0	0	0	0	0	0	0	0	0	0	0	0	-0.008	0.01	-0.094	-0.054	-0.027	-0.041	-0.071	0.008	-0.024	0.022	0.027	-0.013	-0.024	0.03	-0.011	-0.015	0.001	-0.011	-0.008	0.016	0.013	-0.065	-0.05	-0.039
28	5	4	Perfluoro(4-methoxybutanoic) acid_6.7_d	Perfluoro(4-methoxybutanoic) acid	PFAS	EPA_EPAPLT0238A09, 6700 nM	EPAPLT0238A09	6700	DMSO	0	0	0	0	0	0	0	0	0	0	0	0	0	0	0	0	-0.014	-0.002	-0.036	-0.042	-0.013	-0.052	-0.071	-0.002	-0.021	0.001	-0.073	-0.005	-0.014	0.024	-0.019	-0.002	0.022	-0.009	-0.014	0.013	-0.005	-0.044	-0.055	-0.081
28	5	4	Perfluoro-(2,5,8-trimethyl-3,6,9-trioxadodecanoic)acid_3.3_d	Perfluoro-(2,5,8-trimethyl-3,6,9-trioxadodecanoic)acid	PFAS	EPA_EPAPLT0244A09, 3300 nM	EPAPLT0244A09	3300	DMSO	0	0	0	0	0	0	0	0	0	0	0	0	0	0	0	0	-0.019	-0.025	-0.039	-0.016	0	0	-0.008	-0.023	-0.018	0.002	0.007	-0.004	-0.01	-0.026	0.017	0.025	0.005	-0.002	-0.017	-0.011	-0.002	-0.005	-0.026	0.058
28	5	4	Perfluoro-3-methoxypropanoic acid_20_d	Perfluoro-3-methoxypropanoic acid	PFAS	EPA_EPAPLT0241A05, 20000 nM	EPAPLT0241A05	20000	DMSO	0	0	0	0	0	0	0	0	0	0	0	0	0	0	0	0	-0.01	0.008	0.001	-0.025	-0.032	-0.004	-0.03	-0.011	-0.012	-0.037	-0.002	0.014	-0.016	-0.022	0.001	-0.003	0.017	0.001	-0.054	0.008	-0.007	-0.008	0.017	-0.001
28	5	4	Perfluorobutanoic acid_20_d	Perfluorobutanoic acid	PFAS	EPA_EPAPLT0239E04, 20000 nM	EPAPLT0239E04	20000	DMSO	0	0	0	0	0	0	0	0	0	0	0	0	0	0	0	0	0.015	-0.014	0.008	0.023	-0.017	-0.001	0.021	0.001	-0.009	-0.021	-0.063	-0.008	-0.07	-0.024	-0.018	0.06	0.008	-0.009	-0.014	-0.002	-0.006	0.006	-0.021	0.021
28	5	4	Perfluorobutanoic acid_6.7_d	Perfluorobutanoic acid	PFAS	EPA_EPAPLT0239A10, 6700 nM	EPAPLT0239A10	6700	DMSO	0	0	0	0	0	0	0	0	0	0	0	0	0	0	0	0	0.002	0	-0.028	0.008	-0.032	-0.008	-0.003	-0.019	0	-0.023	0.037	-0.002	-0.01	-0.002	-0.023	0.032	-0.018	0.011	-0.01	-0.019	-0.011	-0.036	-0.022	-0.019
28	5	4	Perfluorohexanoic acid_20_d	Perfluorohexanoic acid	PFAS	EPA_EPAPLT0244A04, 20000 nM	EPAPLT0244A04	20000	DMSO	0	0	0	0	0	0	0	0	0	0	0	0	0	0	0	0	-0.011	0.018	-0.003	-0.02	-0.016	0.001	-0.012	0.009	-0.005	0.014	-0.004	-0.015	-0.022	0.003	0.01	0.078	0.006	-0.01	0.001	0.011	-0.008	0.025	-0.003	-0.051
28	5	4	Perfluoropentanamide_2.2_d	Perfluoropentanamide	PFAS	EPA_EPAPLT0238A04, 2200 nM	EPAPLT0238A04	2200	DMSO	0	0	0	0	0	0	0	0	0	0	0	0	0	0	0	0	-0.026	-0.039	0.007	0.023	-0.031	-0.027	-0.016	-0.008	-0.008	-0.034	0.059	-0.015	-0.066	-0.015	-0.028	-0.051	0.024	-0.006	0.019	-0.023	-0.049	-0.043	-0.024	0.049
28	5	4	Perfluoropentanoic acid_20_d	Perfluoropentanoic acid	PFAS	EPA_EPAPLT0242A05, 20000 nM	EPAPLT0242A05	20000	DMSO	0	0	0	0	0	0	0	0	0	0	0	0	0	0	0	0	-0.001	-0.02	0.031	0.037	-0.013	-0.004	-0.019	0.014	0.009	0.016	0.011	0.011	-0.05	-0.003	0.014	-0.044	-0.032	0.005	-0.007	-0.006	0.008	0.007	0.029	0.023
28	5	4	Trichloro((perfluorohexyl)ethyl)silane_10_d	Trichloro((perfluorohexyl)ethyl)silane	PFAS	EPA_EPAPLT0248E08, 10000 nM	EPAPLT0248E08	10000	DMSO	0	0	0	0	0	0	0	0	0	0	0	0	0	0	0	0	0.029	-0.001	-0.013	-0.001	0.005	0	0.037	-0.031	-0.002	-0.001	-0.006	-0.007	-0.006	0.01	-0.014	-0.049	-0.004	-0.015	0.006	0.046	-0.006	-0.001	0.014	-0.017
29	5	5	1-(Perfluorofluorooctyl)propane-2,3-diol_3.3_d	1-(Perfluorofluorooctyl)propane-2,3-diol	PFAS	EPA_EPAPLT0245A07, 3300 nM	EPAPLT0245A07	3300	DMSO	0	0	0	0	0	0	0	0	0	0	0	0	0	0	0	0	-0.022	0.016	0.009	-0.042	0.004	-0.004	0.009	0.01	0.004	-0.01	-0.097	-0.024	-0.056	0.007	0.012	-0.014	-0.011	0	-0.015	-0.007	-0.02	-0.028	-0.011	-0.02
29	5	5	1-(Perfluorohexyl)octane_6.7_d	1-(Perfluorohexyl)octane	PFAS	EPA_EPAPLT0236A08, 6700 nM	EPAPLT0236A08	6700	DMSO	0	0	0	0	0	0	0	0	0	0	0	0	0	0	0	0	-0.009	-0.005	0.023	0.003	-0.007	-0.014	-0.024	-0.007	-0.007	0.007	0.03	-0.011	-0.066	-0.004	-0.017	-0.003	0.008	-0.01	-0.011	-0.009	-0.003	-0.02	-0.068	-0.091
29	5	5	1-Iodopentadecafluoroheptane_2.2_d	1-Iodopentadecafluoroheptane	PFAS	EPA_EPAPLT0247A07, 2200 nM	EPAPLT0247A07	2200	DMSO	0	0	0	0	0	0	0	0	0	0	0	0	0	0	0	0	-0.049	-0.02	-0.043	-0.036	-0.027	-0.015	-0.005	-0.017	-0.007	-0.015	0.014	-0.006	-0.006	0.012	-0.007	-0.008	-0.037	0.001	-0.013	0.011	-0.013	-0.013	-0.093	-0.035
29	5	5	1-Pentafluoroethylethanol_6.7_d	1-Pentafluoroethylethanol	PFAS	EPA_EPAPLT0247A09, 6700 nM	EPAPLT0247A09	6700	DMSO	0	0	0	0	0	0	0	0	0	0	0	0	0	0	0	0	-0.024	0.002	-0.001	-0.045	-0.024	0.012	-0.022	-0.009	-0.014	-0.008	0.002	-0.001	-0.004	0.011	-0.012	-0.002	-0.009	-0.01	-0.013	-0.007	0.015	0.011	0.05	0.036
29	5	5	1H,1H,8H,8H-Perfluorooctane-1,8-diol_6.7_d	1H,1H,8H,8H-Perfluorooctane-1,8-diol	PFAS	EPA_EPAPLT0237A02, 6700 nM	EPAPLT0237A02	6700	DMSO	0	0	0	0	0	0	0	0	0	0	0	0	0	0	0	0	-0.007	-0.022	-0.019	-0.006	0.007	-0.009	-0.006	-0.006	-0.001	-0.022	-0.042	0	-0.086	0.023	-0.033	-0.037	-0.014	0.012	0.013	0.009	-0.004	-0.027	-0.06	-0.035
29	5	5	1H,1H-Perfluoro-3,6,9-trioxadecan-1-ol_6.7_d	1H,1H-Perfluoro-3,6,9-trioxadecan-1-ol	PFAS	EPA_EPAPLT0239A09, 6700 nM	EPAPLT0239A09	6700	DMSO	0	0	0	0	0	0	0	0	0	0	0	0	0	0	0	0	0.01	0.006	-0.049	-0.016	-0.026	-0.005	0.014	-0.018	-0.002	-0.01	-0.002	-0.009	0.004	-0.006	-0.001	0.003	0.014	-0.015	-0.039	-0.019	-0.003	-0.02	-0.004	0.012
29	5	5	1H,1H-Perfluorooctylamine_2.2_d	1H,1H-Perfluorooctylamine	PFAS	EPA_EPAPLT0234A10, 2200 nM	EPAPLT0234A10	2200	DMSO	0	0	0	0	0	0	0	0	0	0	0	0	0	0	0	0	-0.005	0.006	-0.005	-0.015	-0.025	-0.031	-0.027	-0.029	-0.018	-0.017	0.032	-0.009	-0.03	-0.004	0.024	-0.009	-0.051	-0.006	0.053	-0.027	-0.019	-0.013	-0.03	-0.051
29	5	5	2,2,3,3,4,4,5,5,6,6,7,7,8,8,8-Pentadecafluorooctyl methacrylate_6.7_d	2,2,3,3,4,4,5,5,6,6,7,7,8,8,8-Pentadecafluorooctyl methacrylate	PFAS	EPA_EPAPLT0237A08, 6700 nM	EPAPLT0237A08	6700	DMSO	0	0	0	0	0	0	0	0	0	0	0	0	0	0	0	0	-0.016	-0.011	-0.042	-0.063	-0.001	-0.007	-0.062	-0.031	-0.013	0.001	-0.009	-0.001	-0.048	0.008	-0.021	-0.074	-0.037	-0.02	0.021	0.002	-0.056	-0.002	-0.038	-0.047
29	5	5	2-(Perfluorohexyl)ethylphosphonic acid_2.2_d	2-(Perfluorohexyl)ethylphosphonic acid	PFAS	EPA_EPAPLT0242A10, 2200 nM	EPAPLT0242A10	2200	DMSO	0	0	0	0	0	0	0	0	0	0	0	0	0	0	0	0	-0.012	0.019	0.024	-0.032	-0.021	-0.012	0.028	-0.05	-0.002	-0.017	-0.017	0.008	-0.045	-0.097	0.007	0.021	-0.022	-0.007	0.021	0.006	-0.012	-0.099	-0.06	-0.039
29	5	5	2-Aminohexafluoropropan-2-ol_20_d	2-Aminohexafluoropropan-2-ol	PFAS	EPA_EPAPLT0238E07, 20000 nM	EPAPLT0238E07	20000	DMSO	0	0	0	0	0	0	0	0	0	0	0	0	0	0	0	0	-0.012	0.008	-0.025	0.048	0.022	-0.005	-0.013	-0.006	0	0.002	0.01	-0.041	0.005	0.034	0.022	-0.056	0.03	-0.023	0.003	0.02	0.007	0.008	0.019	-0.017
29	5	5	3-(Perfluoropropyl)propanol_20_d	3-(Perfluoropropyl)propanol	PFAS	EPA_EPAPLT0240E08, 20000 nM	EPAPLT0240E08	20000	DMSO	0	0	0	0	0	0	0	0	0	0	0	0	0	0	0	0	-0.029	-0.024	0.004	-0.066	-0.034	-0.025	0.025	-0.034	-0.02	-0.029	0	-0.003	-0.013	-0.004	-0.046	0.01	0.015	-0.009	0.002	-0.022	-0.028	-0.018	-0.023	-0.017
29	5	5	3-(Perfluoropropyl)propanol_20_d	3-(Perfluoropropyl)propanol	PFAS	EPA_EPAPLT0240A03, 20000 nM	EPAPLT0240A03	20000	DMSO	0	0	0	0	0	0	0	0	0	0	0	0	0	0	0	0	-0.01	-0.041	0.007	-0.006	-0.003	0.005	0.007	0.024	-0.011	-0.005	0.062	0.009	-0.029	0.003	0.007	0.001	0.033	0.015	0.035	0.007	-0.029	-0.011	-0.036	-0.028
29	5	5	3-(Perfluoropropyl)propanol_6.7_d	3-(Perfluoropropyl)propanol	PFAS	EPA_EPAPLT0240E08, 6700 nM	EPAPLT0240E08	6700	DMSO	0	0	0	0	0	0	0	0	0	0	0	0	0	0	0	0	-0.003	-0.015	0.007	-0.057	-0.02	-0.007	0.03	-0.005	0.004	0.008	-0.054	-0.008	0.002	0.003	0.006	-0.013	0.021	-0.002	-0.012	-0.013	0	-0.019	-0.009	0.005
29	5	5	3:3 Fluorotelomer carboxylic acid_20_d	3:3 Fluorotelomer carboxylic acid	PFAS	EPA_EPAPLT0239A05, 20000 nM	EPAPLT0239A05	20000	DMSO	0	0	0	0	0	0	0	0	0	0	0	0	0	0	0	0	0.001	-0.011	0.015	0.007	0.007	0.01	-0.013	0.013	-0.003	-0.006	0.047	-0.008	-0.061	-0.004	-0.024	0.027	-0.009	-0.012	-0.006	-0.013	0.013	0.008	-0.006	0.007
29	5	5	3H,3H-Perfluoro-2,4-hexanedione_20_d	3H,3H-Perfluoro-2,4-hexanedione	PFAS	EPA_EPAPLT0241A07, 20000 nM	EPAPLT0241A07	20000	DMSO	0	0	0	0	0	0	0	0	0	0	0	0	0	0	0	0	0.038	-0.017	-0.033	-0.034	-0.042	0.005	-0.03	0	-0.022	-0.037	-0.012	0.002	-0.039	0.01	-0.029	-0.031	0.009	-0.006	0.015	0.007	0.005	-0.014	-0.004	0.018
29	5	5	4H-Perfluorobutanoic acid_6.7_d	4H-Perfluorobutanoic acid	PFAS	EPA_EPAPLT0245A04, 6700 nM	EPAPLT0245A04	6700	DMSO	0	0	0	0	0	0	0	0	0	0	0	0	0	0	0	0	0.023	-0.036	-0.023	-0.005	-0.015	-0.024	-0.02	-0.04	0.002	-0.007	-0.009	0.006	-0.099	-0.025	0.007	-0.048	-0.044	-0.015	-0.036	-0.021	-0.023	-0.009	-0.043	-0.052
29	5	5	6:2 Fluorotelomer phosphate monoester_13_d	6:2 Fluorotelomer phosphate monoester	PFAS	EPA_EPAPLT0232A08, 13000 nM	EPAPLT0232A08	13000	DMSO	0	0	0	0	0	0	0	0	0	0	0	0	0	0	0	0	-0.004	-0.032	-0.037	0.003	-0.017	-0.029	0.032	0.014	-0.011	-0.018	0.01	0.004	0.035	-0.043	-0.082	-0.033	0.03	0.01	0.026	0.005	-0.052	0.025	-0.049	-0.059
29	5	5	6:2 Fluorotelomer phosphate monoester_4.4_d	6:2 Fluorotelomer phosphate monoester	PFAS	EPA_EPAPLT0232A08, 4400 nM	EPAPLT0232A08	4400	DMSO	0	0	0	0	0	0	0	0	0	0	0	0	0	0	0	0	0.01	-0.025	-0.071	0.022	0.003	-0.025	0.02	-0.013	0.003	-0.028	0.042	-0.012	-0.001	-0.02	-0.049	-0.023	-0.025	-0.008	0.012	-0.02	-0.063	-0.035	-0.12	-0.07
29	5	5	6:2 Fluorotelomer phosphate monoester_1.5_d	6:2 Fluorotelomer phosphate monoester	PFAS	EPA_EPAPLT0232A08, 1500 nM	EPAPLT0232A08	1500	DMSO	0	0	0	0	0	0	0	0	0	0	0	0	0	0	0	0	-0.006	-0.004	-0.029	-0.034	-0.003	-0.043	-0.011	-0.009	0.007	-0.01	-0.005	-0.021	-0.009	-0.01	-0.009	-0.07	0.003	-0.023	0.016	-0.034	-0.025	-0.047	-0.085	-0.043
29	5	5	8:2 Fluorotelomer alcohol_2.2_d	8:2 Fluorotelomer alcohol	PFAS	EPA_EPAPLT0242A09, 2200 nM	EPAPLT0242A09	2200	DMSO	0	0	0	0	0	0	0	0	0	0	0	0	0	0	0	0	-0.011	0.034	0.051	-0.069	-0.015	-0.028	0.015	-0.038	-0.004	-0.037	-0.013	-0.003	-0.038	-0.007	-0.005	-0.02	-0.018	-0.017	-0.01	-0.015	-0.055	-0.111	-0.1	-0.042
29	5	5	8:2 Fluorotelomer methacrylate_0.74_d	8:2 Fluorotelomer methacrylate	PFAS	EPA_EPAPLT0232A04, 740 nM	EPAPLT0232A04	740	DMSO	0	0	0	0	0	0	0	0	0	0	0	0	0	0	0	0	-0.009	-0.01	0.021	0.065	-0.007	-0.003	0.043	-0.022	-0.002	0.002	0.051	-0.004	-0.055	-0.047	-0.034	-0.081	-0.061	0.008	0.009	0.011	0.023	0.026	0.064	0.012
29	5	5	8:2 Fluorotelomer sulfonic acid_2.2_d	8:2 Fluorotelomer sulfonic acid	PFAS	EPA_EPAPLT0233A08, 2200 nM	EPAPLT0233A08	2200	DMSO	0	0	0	0	0	0	0	0	0	0	0	0	0	0	0	0	-0.013	-0.019	0.009	-0.046	-0.017	0.005	-0.006	-0.037	0.007	-0.013	-0.003	-0.017	-0.026	0.029	-0.035	-0.019	0.003	-0.021	0.059	-0.002	-0.046	-0.072	-0.016	0.018
29	5	5	Bis(1H,1H-perfluoropropyl)amine_60_d	Bis(1H,1H-perfluoropropyl)amine	PFAS	EPA_EPAPLT0242E08, 60000 nM	EPAPLT0242E08	60000	DMSO	0	0	0	0	0	0	0	0	0	0	0	0	0	0	0	0	-0.005	0.019	0.005	-0.063	0.007	-0.009	-0.012	-0.021	-0.002	-0.007	-0.015	0.003	-0.029	-0.004	-0.012	-0.004	-0.002	-0.008	-0.009	-0.02	0.002	-0.077	-0.085	-0.033
29	5	5	Hexafluoroglutaryl chloride_60_d	Hexafluoroglutaryl chloride	PFAS	EPA_EPAPLT0247E07, 60000 nM	EPAPLT0247E07	60000	DMSO	0	0	0	0	0	0	0	0	0	0	0	0	0	0	0	0	-0.037	-0.004	-0.016	-0.005	-0.022	-0.011	0.032	0.013	-0.004	-0.006	-0.009	0.018	-0.015	0.002	-0.007	0.026	-0.009	-0.01	0.072	0.003	-0.002	-0.002	-0.021	0.007
29	5	5	Hexafluoroglutaryl chloride_20_d	Hexafluoroglutaryl chloride	PFAS	EPA_EPAPLT0247E07, 20000 nM	EPAPLT0247E07	20000	DMSO	0	0	0	0	0	0	0	0	0	0	0	0	0	0	0	0	-0.035	-0.003	-0.022	-0.037	-0.015	0.007	0.038	-0.028	-0.003	0.003	0.019	0.017	-0.015	0.002	-0.02	0.023	-0.01	-0.005	0.04	-0.021	-0.022	0.003	-0.034	0.054
29	5	5	Methyl perfluoro(3-(1-ethenyloxypropan-2-yloxy)propanoate)_6.7_d	Methyl perfluoro(3-(1-ethenyloxypropan-2-yloxy)propanoate)	PFAS	EPA_EPAPLT0243E04, 6700 nM	EPAPLT0243E04	6700	DMSO	0	0	0	0	0	0	0	0	0	0	0	0	0	0	0	0	0	-0.012	-0.022	-0.004	-0.017	-0.026	0.039	-0.025	0.006	0.003	-0.022	0.001	-0.019	0.01	-0.012	-0.044	0.035	-0.002	-0.018	-0.024	-0.075	-0.057	-0.024	0.048
29	5	5	N-Methyl-N-trimethylsilylheptafluorobutyramide_60_d	N-Methyl-N-trimethylsilylheptafluorobutyramide	PFAS	EPA_EPAPLT0236E08, 60000 nM	EPAPLT0236E08	60000	DMSO	0	0	0	0	0	0	0	0	0	0	0	0	0	0	0	0	-0.011	-0.006	-0.018	0.049	0.007	-0.025	-0.01	-0.005	0	0.005	-0.009	0.015	-0.058	-0.02	-0.069	-0.031	-0.008	0.005	-0.011	-0.017	-0.033	-0.008	-0.081	-0.05
29	5	5	N-Methyl-N-trimethylsilylheptafluorobutyramide_6.7_d	N-Methyl-N-trimethylsilylheptafluorobutyramide	PFAS	EPA_EPAPLT0236A03, 6700 nM	EPAPLT0236A03	6700	DMSO	0	0	0	0	0	0	0	0	0	0	0	0	0	0	0	0	-0.019	-0.026	-0.035	-0.012	-0.02	-0.022	-0.009	-0.021	-0.007	-0.009	-0.024	0.004	-0.021	-0.004	-0.011	-0.054	-0.004	-0.001	0.01	-0.007	-0.018	-0.017	0.061	-0.004
29	5	5	Nonafluoropentanamide_20_d	Nonafluoropentanamide	PFAS	EPA_EPAPLT0247E08, 20000 nM	EPAPLT0247E08	20000	DMSO	0	0	0	0	0	0	0	0	0	0	0	0	0	0	0	0	-0.025	0.014	-0.026	0.001	-0.009	0.005	-0.029	-0.021	-0.015	0	0.037	-0.002	-0.017	0.019	0.005	0.013	0.012	-0.013	0.007	-0.003	-0.01	0.043	0.022	0.04
29	5	5	Octafluoroadipamide_20_d	Octafluoroadipamide	PFAS	EPA_EPAPLT0242A08, 20000 nM	EPAPLT0242A08	20000	DMSO	0	0	0	0	0	0	0	0	0	0	0	0	0	0	0	0	-0.001	0.019	0.034	-0.026	-0.014	-0.016	-0.008	-0.014	-0.004	0.007	0.054	0.029	-0.017	-0.024	0.015	-0.039	-0.015	0.017	0.029	-0.002	-0.013	-0.04	-0.022	-0.047
29	5	5	Perfluoro(2-(2-propoxypropoxy)-1H,1H-propan-1-ol)_2.2_d	Perfluoro(2-(2-propoxypropoxy)-1H,1H-propan-1-ol)	PFAS	EPA_EPAPLT0236A11, 2200 nM	EPAPLT0236A11	2200	DMSO	0	0	0	0	0	0	0	0	0	0	0	0	0	0	0	0	0.011	-0.017	0.008	0.029	-0.008	0.008	-0.004	-0.016	0.003	0.02	0.009	-0.005	-0.054	0.013	0.026	-0.025	0.019	-0.016	-0.013	-0.016	-0.011	0.045	-0.042	-0.122
29	5	5	Perfluorocyclohexanecarbonyl fluoride_6.7_d	Perfluorocyclohexanecarbonyl fluoride	PFAS	EPA_EPAPLT0241E07, 6700 nM	EPAPLT0241E07	6700	DMSO	0	0	0	0	0	0	0	0	0	0	0	0	0	0	0	0	0	0.005	-0.004	-0.009	0.003	-0.012	0.004	-0.039	-0.002	0.003	-0.041	-0.012	-0.003	0.027	-0.01	-0.004	0.003	-0.031	-0.023	-0.011	-0.015	-0.013	0.005	-0.001
29	5	5	Perfluoroheptanesulfonic acid_4.4_d	Perfluoroheptanesulfonic acid	PFAS	EPA_EPAPLT0232E08, 4400 nM	EPAPLT0232E08	4400	DMSO	0	0	0	0	0	0	0	0	0	0	0	0	0	0	0	0	-0.005	-0.01	-0.028	-0.001	0	-0.018	0.039	-0.002	-0.001	-0.014	-0.074	-0.022	0.074	-0.036	-0.017	-0.013	0.032	0.003	-0.007	-0.064	-0.013	-0.026	0.003	-0.039
29	5	5	Perfluorooctanoic acid_6.7_d	Perfluorooctanoic acid	PFAS	EPA_EPAPLT0242E07, 6700 nM	EPAPLT0242E07	6700	DMSO	0	0	0	0	0	0	0	0	0	0	0	0	0	0	0	0	-0.006	-0.006	-0.023	-0.001	-0.012	-0.002	-0.002	0.005	-0.014	-0.003	-0.026	-0.02	-0.023	-0.04	-0.011	0.004	-0.032	-0.018	0.012	-0.004	0.007	0.014	0.005	-0.012
29	5	5	Perfluoropentanoic acid_60_d	Perfluoropentanoic acid	PFAS	EPA_EPAPLT0242E10, 60000 nM	EPAPLT0242E10	60000	DMSO	0	0	0	0	0	0	0	0	0	0	0	0	0	0	0	0	0.008	0.034	0.039	0	-0.023	-0.001	0	-0.026	-0.01	-0.008	-0.031	-0.006	-0.023	-0.031	0.015	0.002	-0.057	-0.017	0.026	-0.005	-0.013	-0.087	-0.039	-0.036
29	5	5	Perfluoropentanoic acid_2.2_d	Perfluoropentanoic acid	PFAS	EPA_EPAPLT0242A05, 2200 nM	EPAPLT0242A05	2200	DMSO	0	0	0	0	0	0	0	0	0	0	0	0	0	0	0	0	-0.019	-0.014	0.005	-0.001	-0.007	-0.013	0.011	0.003	0.002	0.004	-0.004	0.001	-0.024	-0.002	-0.001	0.002	-0.005	-0.014	-0.029	-0.023	0.013	0.014	-0.019	-0.002
29	5	5	Trichloro((perfluorohexyl)ethyl)silane_1.1_d	Trichloro((perfluorohexyl)ethyl)silane	PFAS	EPA_EPAPLT0248A03, 1100 nM	EPAPLT0248A03	1100	DMSO	0	0	0	0	0	0	0	0	0	0	0	0	0	0	0	0	-0.061	-0.039	-0.044	-0.071	0	0	-0.036	-0.015	-0.016	-0.032	0.005	0.007	-0.031	-0.015	-0.05	-0.068	-0.008	0.008	-0.054	-0.053	0.01	-0.035	-0.029	0.003
29	5	5	Trichloro((perfluorohexyl)ethyl)silane_0.37_d	Trichloro((perfluorohexyl)ethyl)silane	PFAS	EPA_EPAPLT0248A03, 370 nM	EPAPLT0248A03	370	DMSO	0	0	0	0	0	0	0	0	0	0	0	0	0	0	0	0	0.003	-0.033	-0.018	-0.046	-0.012	-0.007	-0.01	0	-0.015	-0.003	0.034	0.001	-0.005	-0.009	-0.017	-0.035	-0.013	-0.002	-0.023	-0.049	-0.014	-0.013	-0.028	-0.029
29	5	5	Triethoxy((perfluorohexyl)ethyl)silane_3.3_d	Triethoxy((perfluorohexyl)ethyl)silane	PFAS	EPA_EPAPLT0246E07, 3300 nM	EPAPLT0246E07	3300	DMSO	0	0	0	0	0	0	0	0	0	0	0	0	0	0	0	0	-0.034	-0.015	0.011	0.017	0.011	-0.006	-0.025	-0.017	-0.002	-0.008	0.084	0.001	-0.018	0.026	-0.015	0.011	0.01	0.01	0.015	0.021	-0.001	0	0.02	0.014
29	5	5	tris(Trifluoroethoxy)methane_60_d	tris(Trifluoroethoxy)methane	PFAS	EPA_EPAPLT0238E10, 60000 nM	EPAPLT0238E10	60000	DMSO	0	0	0	0	0	0	0	0	0	0	0	0	0	0	0	0	-0.013	0.004	-0.077	-0.028	-0.014	-0.027	-0.046	-0.006	-0.014	0.023	-0.018	-0.02	-0.007	0.047	-0.014	0.024	0.064	-0.023	-0.009	0.06	0.028	-0.053	0.034	0.006
30	5	6	((Perfluorooctyl)ethyl)phosphonic acid_20_d	((Perfluorooctyl)ethyl)phosphonic acid	PFAS	EPA_EPAPLT0240A09, 20000 nM	EPAPLT0240A09	20000	DMSO	0	0	0	0	0	0	0	0	0	0	0	0	0	0	0	0	-0.006	-0.031	-0.017	0.056	-0.027	-0.047	0.089	0.017	-0.008	0.004	-0.122	0.012	-0.029	-0.029	0.002	-0.013	0.014	0.018	-0.049	-0.019	-0.014	-0.043	-0.017	-0.053
30	5	6	1,8-Divinylperfluorooctane_20_d	1,8-Divinylperfluorooctane	PFAS	EPA_EPAPLT0237E10, 20000 nM	EPAPLT0237E10	20000	DMSO	0	0	0	0	0	0	0	0	0	0	0	0	0	0	0	0	0.013	0.005	-0.022	-0.064	0.011	-0.031	-0.007	-0.013	-0.004	-0.016	-0.009	0.024	-0.012	0.044	0.004	0.01	0.026	0.013	0.059	-0.006	-0.032	0.026	-0.003	0.027
30	5	6	1-(Perfluorofluorooctyl)propane-2,3-diol_1.1_d	1-(Perfluorofluorooctyl)propane-2,3-diol	PFAS	EPA_EPAPLT0245A07, 1100 nM	EPAPLT0245A07	1100	DMSO	0	0	0	0	0	0	0	0	0	0	0	0	0	0	0	0	-0.038	-0.038	-0.012	-0.017	-0.02	-0.019	0.008	-0.017	-0.013	-0.008	0.051	-0.014	-0.055	-0.01	-0.02	-0.041	-0.032	0	-0.05	-0.02	-0.015	-0.026	-0.009	-0.036
30	5	6	1-(Perfluorohexyl)octane_2.2_d	1-(Perfluorohexyl)octane	PFAS	EPA_EPAPLT0236A08, 2200 nM	EPAPLT0236A08	2200	DMSO	0	0	0	0	0	0	0	0	0	0	0	0	0	0	0	0	0.008	0.003	-0.014	-0.01	0.016	-0.013	-0.011	0.001	-0.015	0.004	0.027	-0.01	-0.033	0.003	0	-0.029	0.001	-0.014	-0.013	0.005	-0.025	-0.011	-0.083	-0.048
30	5	6	1H,1H,2H,2H-Perfluorohexyl iodide_6.7_d	1H,1H,2H,2H-Perfluorohexyl iodide	PFAS	EPA_EPAPLT0241E05, 6700 nM	EPAPLT0241E05	6700	DMSO	0	0	0	0	0	0	0	0	0	0	0	0	0	0	0	0	0.016	0.023	-0.005	0.007	0.019	0	-0.006	-0.001	0.004	0.02	-0.007	-0.012	0.003	0.008	0.003	0.007	-0.01	0.004	0.017	-0.017	0.01	0.002	0.014	0.005
30	5	6	1H,1H,7H-Perfluoroheptyl 4-methylbenzenesulfonate_6.7_d	1H,1H,7H-Perfluoroheptyl 4-methylbenzenesulfonate	PFAS	EPA_EPAPLT0236A09, 6700 nM	EPAPLT0236A09	6700	DMSO	0	0	0	0	0	0	0	0	0	0	0	0	0	0	0	0	-0.009	-0.016	0.01	0.017	0.01	-0.012	-0.017	-0.006	0.013	0.01	-0.01	0.001	-0.062	0.003	-0.012	0.029	0	-0.018	-0.008	-0.017	0.015	0	-0.115	-0.065
30	5	6	1H,1H-Perfluoropentylamine_2.2_d	1H,1H-Perfluoropentylamine	PFAS	EPA_EPAPLT0238A11, 2200 nM	EPAPLT0238A11	2200	DMSO	0	0	0	0	0	0	0	0	0	0	0	0	0	0	0	0	-0.02	-0.048	-0.053	-0.012	-0.05	-0.044	-0.054	0.003	-0.021	0.012	-0.023	-0.037	-0.034	0.053	-0.016	0.047	0.061	-0.018	0.035	0.039	-0.032	-0.055	-0.046	-0.031
30	5	6	2,2,2-Trifluoroethyl perfluorobutanesulfonate_60_d	2,2,2-Trifluoroethyl perfluorobutanesulfonate	PFAS	EPA_EPAPLT0246A11, 60000 nM	EPAPLT0246A11	60000	DMSO	0	0	0	0	0	0	0	0	0	0	0	0	0	0	0	0	0.063	0.003	-0.04	-0.042	-0.005	0.007	-0.209	0.114	0.018	-0.033	-0.067	-0.038	-0.024	-0.062	0.003	-0.042	0.018	0.015	0.024	-0.148	-0.085	0.049	-0.244	-0.149
30	5	6	2,2,2-Trifluoroethyl perfluorobutanesulfonate_60_d	2,2,2-Trifluoroethyl perfluorobutanesulfonate	PFAS	EPA_EPAPLT0246E05, 60000 nM	EPAPLT0246E05	60000	DMSO	0	0	0	0	0	0	0	0	0	0	0	0	0	0	0	0	-0.017	0	-0.062	0.006	-0.014	-0.016	-0.069	0.014	-0.013	-0.031	-0.028	-0.021	-0.053	0.043	0	-0.063	-0.037	-0.018	0.026	-0.054	-0.067	0.085	-0.062	-0.059
30	5	6	2,2,2-Trifluoroethyl perfluorobutanesulfonate_2.2_d	2,2,2-Trifluoroethyl perfluorobutanesulfonate	PFAS	EPA_EPAPLT0246A11, 2200 nM	EPAPLT0246A11	2200	DMSO	0	0	0	0	0	0	0	0	0	0	0	0	0	0	0	0	-0.015	0	-0.013	-0.003	0	-0.022	0.006	-0.016	0.003	-0.004	0.03	-0.008	-0.036	-0.01	-0.022	-0.035	-0.009	-0.002	-0.031	-0.032	0.045	0.015	-0.097	0.021
30	5	6	2-Aminohexafluoropropan-2-ol_60_d	2-Aminohexafluoropropan-2-ol	PFAS	EPA_EPAPLT0238E07, 60000 nM	EPAPLT0238E07	60000	DMSO	0	0	0	0	0	0	0	0	0	0	0	0	0	0	0	0	-0.013	0.005	-0.01	0.044	0.013	0.009	-0.045	-0.011	-0.002	0.015	-0.249	-0.05	-0.005	0.021	0.028	-0.039	-0.032	-0.028	-0.04	-0.009	-0.017	0.051	0.056	0.009
30	5	6	2H-Perfluoroisopropyl 2-fluoroacrylate_6.7_d	2H-Perfluoroisopropyl 2-fluoroacrylate	PFAS	EPA_EPAPLT0234A11, 6700 nM	EPAPLT0234A11	6700	DMSO	0	0	0	0	0	0	0	0	0	0	0	0	0	0	0	0	0.003	-0.034	-0.03	-0.01	-0.035	-0.046	-0.039	-0.026	-0.017	-0.017	0.011	0.007	-0.012	0.016	-0.022	-0.012	-0.024	0.003	0.008	-0.025	-0.009	-0.077	-0.049	-0.061
30	5	6	3-(Perfluoro-3-methylbutyl)-1,2-propenoxide_6.7_d	3-(Perfluoro-3-methylbutyl)-1,2-propenoxide	PFAS	EPA_EPAPLT0236A10, 6700 nM	EPAPLT0236A10	6700	DMSO	0	0	0	0	0	0	0	0	0	0	0	0	0	0	0	0	-0.007	-0.014	0.011	0.022	-0.005	-0.027	-0.009	0.006	-0.008	0.008	-0.003	0	-0.047	0.011	0.055	-0.004	0.014	-0.018	-0.011	-0.006	0.005	0.033	-0.079	-0.03
30	5	6	3H-Perfluoro-2,2,4,4-tetrahydroxypentane_20_d	3H-Perfluoro-2,2,4,4-tetrahydroxypentane	PFAS	EPA_EPAPLT0238A07, 20000 nM	EPAPLT0238A07	20000	DMSO	0	0	0	0	0	0	0	0	0	0	0	0	0	0	0	0	-0.013	-0.001	-0.092	-0.09	0.011	-0.008	-0.089	0.018	-0.008	-0.055	0.016	-0.009	-0.034	0.002	0.02	-0.099	-0.064	-0.014	0.041	-0.052	-0.03	0.113	-0.082	-0.02
30	5	6	3H-Perfluoro-2,2,4,4-tetrahydroxypentane_20_d	3H-Perfluoro-2,2,4,4-tetrahydroxypentane	PFAS	EPA_EPAPLT0238E11, 20000 nM	EPAPLT0238E11	20000	DMSO	0	0	0	0	0	0	0	0	0	0	0	0	0	0	0	0	-0.02	-0.008	-0.038	-0.07	-0.013	0	-0.074	0.016	-0.012	-0.037	-0.07	-0.037	-0.057	0.067	0.01	0.065	0.097	-0.009	0.048	0.015	-0.034	0.115	-0.033	-0.005
30	5	6	3H-Perfluoro-2,2,4,4-tetrahydroxypentane_6.7_d	3H-Perfluoro-2,2,4,4-tetrahydroxypentane	PFAS	EPA_EPAPLT0238A07, 6700 nM	EPAPLT0238A07	6700	DMSO	0	0	0	0	0	0	0	0	0	0	0	0	0	0	0	0	-0.026	0.01	-0.049	-0.049	0.01	-0.023	-0.053	-0.004	-0.015	-0.009	0.004	-0.017	-0.034	-0.011	0.014	-0.076	-0.036	-0.005	-0.016	-0.04	-0.025	0.001	-0.097	-0.023
30	5	6	3H-Perfluoro-2,2,4,4-tetrahydroxypentane_6.7_d	3H-Perfluoro-2,2,4,4-tetrahydroxypentane	PFAS	EPA_EPAPLT0238E11, 6700 nM	EPAPLT0238E11	6700	DMSO	0	0	0	0	0	0	0	0	0	0	0	0	0	0	0	0	-0.01	-0.012	-0.088	-0.073	-0.024	0.016	-0.074	0.029	-0.003	-0.016	-0.031	-0.041	-0.022	0.055	0.014	0.055	0.091	-0.006	0.057	0.035	-0.01	0.026	-0.13	-0.07
30	5	6	4,4-bis(Trifluoromethyl)-4-fluoropropanoic acid_20_d	4,4-bis(Trifluoromethyl)-4-fluoropropanoic acid	PFAS	EPA_EPAPLT0232A11, 20000 nM	EPAPLT0232A11	20000	DMSO	0	0	0	0	0	0	0	0	0	0	0	0	0	0	0	0	0.012	-0.043	-0.065	0.017	-0.039	-0.028	0.021	0.053	-0.01	-0.017	-0.056	0.018	0.049	-0.017	-0.004	-0.01	0.048	-0.005	0.051	-0.01	-0.032	0.011	0.08	0.003
30	5	6	6:2 Fluorotelomer sulfonic acid_20_d	6:2 Fluorotelomer sulfonic acid	PFAS	EPA_EPAPLT0233E04, 20000 nM	EPAPLT0233E04	20000	DMSO	0	0	0	0	0	0	0	0	0	0	0	0	0	0	0	0	-0.034	-0.035	-0.034	0.021	0.009	0.037	-0.008	0.005	0.003	-0.009	-0.007	0.006	0.027	-0.045	-0.023	0.033	0.023	-0.009	-0.105	0.024	0.052	0.061	0.014	-0.01
30	5	6	8:2 Fluorotelomer methacrylate_20_d	8:2 Fluorotelomer methacrylate	PFAS	EPA_EPAPLT0232E09, 20000 nM	EPAPLT0232E09	20000	DMSO	0	0	0	0	0	0	0	0	0	0	0	0	0	0	0	0	0.008	-0.055	-0.047	0.044	-0.027	-0.026	0.04	0.022	0.003	-0.008	-0.094	-0.025	0.051	-0.014	-0.053	-0.04	-0.064	-0.04	-0.02	0.048	-0.086	-0.071	-0.027	-0.104
30	5	6	8:2 Fluorotelomer methacrylate_6.7_d	8:2 Fluorotelomer methacrylate	PFAS	EPA_EPAPLT0232E09, 6700 nM	EPAPLT0232E09	6700	DMSO	0	0	0	0	0	0	0	0	0	0	0	0	0	0	0	0	0.003	-0.034	-0.07	0.011	-0.024	-0.03	0.033	-0.017	0	-0.028	-0.035	-0.023	0.03	-0.023	-0.022	-0.006	-0.03	-0.04	0.012	-0.038	-0.07	-0.048	0.017	0.028
30	5	6	8:2 Fluorotelomer methacrylate_2.2_d	8:2 Fluorotelomer methacrylate	PFAS	EPA_EPAPLT0232A04, 2200 nM	EPAPLT0232A04	2200	DMSO	0	0	0	0	0	0	0	0	0	0	0	0	0	0	0	0	-0.009	-0.012	-0.003	0.058	0.003	-0.016	0.065	-0.031	-0.006	0.007	0.043	-0.02	-0.058	-0.038	-0.027	-0.077	-0.077	0.004	-0.014	0.003	0.002	0.017	0.057	0.054
30	5	6	Dimethoxymethyl((perfluorohexyl)ethyl)silane_20_d	Dimethoxymethyl((perfluorohexyl)ethyl)silane	PFAS	EPA_EPAPLT0236E10, 20000 nM	EPAPLT0236E10	20000	DMSO	0	0	0	0	0	0	0	0	0	0	0	0	0	0	0	0	0.015	-0.026	-0.01	0.044	0.015	-0.027	-0.041	0.007	-0.002	0.02	-0.027	0.006	-0.071	0.001	0.024	-0.039	0.029	0.006	-0.02	-0.021	0.007	0.017	-0.024	-0.027
30	5	6	Methyl 3H-perfluoroisopropyl ether_20_d	Methyl 3H-perfluoroisopropyl ether	PFAS	EPA_EPAPLT0232A07, 20000 nM	EPAPLT0232A07	20000	DMSO	0	0	0	0	0	0	0	0	0	0	0	0	0	0	0	0	0.023	-0.006	-0.048	0.01	-0.01	-0.009	0.039	0.006	0.008	-0.01	0.011	0.002	0.01	-0.02	-0.034	-0.014	-0.053	-0.004	0.014	-0.009	-0.006	-0.014	-0.036	-0.042
30	5	6	Octafluoroadipic acid_60_d	Octafluoroadipic acid	PFAS	EPA_EPAPLT0238E08, 60000 nM	EPAPLT0238E08	60000	DMSO	0	0	0	0	0	0	0	0	0	0	0	0	0	0	0	0	-0.012	0.006	-0.016	-0.035	0.003	-0.026	-0.029	0.004	0	0.009	-0.028	-0.014	0.013	-0.003	-0.019	-0.049	0.03	-0.013	-0.014	0.026	0.017	-0.004	0.016	-0.029
30	5	6	Perfluoro-(2,5,8-trimethyl-3,6,9-trioxadodecanoic)acid_3.3_d	Perfluoro-(2,5,8-trimethyl-3,6,9-trioxadodecanoic)acid	PFAS	EPA_EPAPLT0244E03, 3300 nM	EPAPLT0244E03	3300	DMSO	0	0	0	0	0	0	0	0	0	0	0	0	0	0	0	0	-0.02	0.014	0.002	0.005	-0.001	-0.007	0.007	-0.007	0.011	-0.006	0.019	-0.009	-0.024	0.007	0.037	0.034	-0.01	0.002	-0.01	-0.017	0.001	0.001	0.004	0.037
30	5	6	Perfluoro-2-methyl-3-oxahexanoic acid_60_d	Perfluoro-2-methyl-3-oxahexanoic acid	PFAS	EPA_EPAPLT0239E08, 60000 nM	EPAPLT0239E08	60000	DMSO	0	0	0	0	0	0	0	0	0	0	0	0	0	0	0	0	-0.008	0.003	-0.007	-0.007	0.009	0.008	0	-0.027	0.012	0.026	-0.001	-0.005	-0.009	-0.005	0.026	-0.026	0.027	0.002	0.014	0.006	0.012	-0.002	-0.003	0.031
30	5	6	Perfluoro-4-isopropoxybutanoic acid_60_d	Perfluoro-4-isopropoxybutanoic acid	PFAS	EPA_EPAPLT0241E03, 60000 nM	EPAPLT0241E03	60000	DMSO	0	0	0	0	0	0	0	0	0	0	0	0	0	0	0	0	0.025	0.029	-0.013	-0.006	0.034	0.016	-0.046	0.019	0.008	0.013	-0.065	-0.034	-0.026	-0.013	0.007	0.071	-0.005	-0.041	-0.084	0.075	-0.029	0.025	0.056	-0.024
30	5	6	Perfluorobutanesulfonic acid_20_d	Perfluorobutanesulfonic acid	PFAS	EPA_EPAPLT0246A07, 20000 nM	EPAPLT0246A07	20000	DMSO	0	0	0	0	0	0	0	0	0	0	0	0	0	0	0	0	-0.013	0.002	-0.013	-0.004	0.002	0.007	-0.007	0.023	-0.003	-0.003	0.039	-0.007	0.007	-0.037	-0.009	-0.007	0.008	0.004	-0.003	-0.002	0.01	-0.015	0.012	-0.058
30	5	6	Perfluorohexanesulfonic acid_20_d	Perfluorohexanesulfonic acid	PFAS	EPA_EPAPLT0239A04, 20000 nM	EPAPLT0239A04	20000	DMSO	0	0	0	0	0	0	0	0	0	0	0	0	0	0	0	0	0.019	-0.032	0.001	0.028	-0.005	0.015	0.012	0.031	-0.003	-0.027	-0.014	-0.015	-0.071	-0.015	-0.02	0.086	-0.003	-0.037	0.024	0	-0.026	0.003	-0.001	-0.005
30	5	6	Perfluorohexanesulfonic acid_6.7_d	Perfluorohexanesulfonic acid	PFAS	EPA_EPAPLT0239A04, 6700 nM	EPAPLT0239A04	6700	DMSO	0	0	0	0	0	0	0	0	0	0	0	0	0	0	0	0	0.013	-0.027	0.017	0.03	-0.012	-0.015	0.014	0.006	-0.001	-0.012	-0.018	-0.005	-0.052	-0.011	-0.016	0.049	-0.018	-0.035	0.005	0	-0.028	-0.003	-0.011	-0.009
30	5	6	Perfluorooctanamide_6.7_d	Perfluorooctanamide	PFAS	EPA_EPAPLT0246A05, 6700 nM	EPAPLT0246A05	6700	DMSO	0	0	0	0	0	0	0	0	0	0	0	0	0	0	0	0	-0.011	-0.021	0.008	0.006	-0.02	-0.018	0	-0.01	0.007	-0.023	0.018	0.016	-0.014	-0.006	-0.023	-0.006	-0.032	-0.004	-0.018	-0.04	-0.011	0.005	-0.052	-0.019
30	5	6	Perfluorooctanesulfonic acid_6.7_d	Perfluorooctanesulfonic acid	PFAS	EPA_EPAPLT0240E09, 6700 nM	EPAPLT0240E09	6700	DMSO	0	0	0	0	0	0	0	0	0	0	0	0	0	0	0	0	0.014	-0.018	-0.01	-0.068	-0.012	0.001	0.066	-0.008	0.004	-0.007	-0.021	0.015	0.005	-0.015	0.022	0.04	0.093	-0.009	0.006	0.002	-0.003	-0.029	-0.013	-0.018
30	5	6	Perfluoropentanamide_60_d	Perfluoropentanamide	PFAS	EPA_EPAPLT0238E09, 60000 nM	EPAPLT0238E09	60000	DMSO	0	0	0	0	0	0	0	0	0	0	0	0	0	0	0	0	-0.015	0.018	-0.026	-0.014	0.008	-0.029	-0.042	0.005	-0.006	0.005	-0.052	-0.035	0.001	0.039	-0.011	0.04	0.033	-0.032	-0.039	0.039	0.003	-0.035	-0.008	-0.042
30	5	6	Sodium perfluorodecanesulfonate_4.4_d	Sodium perfluorodecanesulfonate	PFAS	EPA_1210314472, 4400 nM	1210314472	4400	DMSO	0	0	0	0	0	0	0	0	0	0	0	0	0	0	0	0	-0.001	0.013	-0.043	0.003	-0.002	0.007	-0.018	0.012	-0.026	-0.007	-0.044	-0.004	-0.041	-0.051	-0.026	0.021	0.03	-0.009	-0.072	-0.035	0.009	0.034	0.004	-0.035
31	6	1	1H,1H,10H,10H-Perfluorodecane-1,10-diol_20_d	1H,1H,10H,10H-Perfluorodecane-1,10-diol	PFAS	EPA_EPAPLT0237E03, 20000 nM	EPAPLT0237E03	20000	DMSO	0	0	0	0	0	0	0	0	0	0	0	0	0	0	0	0	0.006	-0.021	-0.017	-0.046	-0.007	-0.021	0.002	0.01	-0.011	-0.046	-0.116	0.002	-0.092	0.012	-0.028	-0.011	-0.086	-0.016	-0.006	-0.024	-0.04	0.038	0.061	-0.032
31	6	1	3-Perfluoroheptylpropanoic acid_20_d	3-Perfluoroheptylpropanoic acid	PFAS	EPA_EPAPLT0234A05, 20000 nM	EPAPLT0234A05	20000	DMSO	0	0	0	0	0	0	0	0	0	0	0	0	0	0	0	0	0.042	0.012	-0.058	-0.039	-0.003	0.022	0.028	0.037	-0.016	0.046	0.036	-0.001	0.013	0.021	-0.054	-0.13	-0.015	0.011	-0.009	0.005	-0.051	-0.028	0.028	-0.048
31	6	1	3-Perfluoroheptylpropanoic acid_20_d	3-Perfluoroheptylpropanoic acid	PFAS	EPA_EPAPLT0234E10, 20000 nM	EPAPLT0234E10	20000	DMSO	0	0	0	0	0	0	0	0	0	0	0	0	0	0	0	0	0.006	-0.028	-0.036	0.05	-0.019	-0.024	-0.026	-0.011	0.002	-0.009	-0.026	-0.018	-0.068	-0.007	-0.014	0.011	-0.027	-0.007	0.051	-0.021	-0.02	-0.086	0.018	-0.069
31	6	1	8:2 Fluorotelomer sulfonic acid_60_d	8:2 Fluorotelomer sulfonic acid	PFAS	EPA_EPAPLT0233A08, 60000 nM	EPAPLT0233A08	60000	DMSO	0	0	0	0	0	0	0	0	0	0	0	0	0	0	0	0	-0.015	0.008	0.002	-0.062	0.037	0.066	-0.024	0.062	-0.007	-0.017	-0.04	-0.051	-0.02	-0.072	-0.039	-0.065	-0.045	0.005	-0.024	-0.087	-0.108	0.217	-0.01	-0.111
31	6	1	8:2 Fluorotelomer sulfonic acid_60_d	8:2 Fluorotelomer sulfonic acid	PFAS	EPA_EPAPLT0233E02, 60000 nM	EPAPLT0233E02	60000	DMSO	0	0	0	0	0	0	0	0	0	0	0	0	0	0	0	0	-0.022	0.03	0.055	0.003	0.031	0.077	0.018	0.096	-0.002	-0.005	-0.066	-0.09	0.045	-0.078	-0.036	0.035	-0.024	-0.041	-0.028	-0.023	0.001	0.194	0.005	-0.145
31	6	1	8:2 Fluorotelomer sulfonic acid_20_d	8:2 Fluorotelomer sulfonic acid	PFAS	EPA_EPAPLT0233E02, 20000 nM	EPAPLT0233E02	20000	DMSO	0	0	0	0	0	0	0	0	0	0	0	0	0	0	0	0	-0.048	0.011	0.013	0.038	-0.006	0.04	0.04	0.052	0.013	-0.006	-0.09	-0.032	-0.022	-0.022	-0.017	0.036	0.006	-0.022	0.004	0.018	0.025	0.101	0.086	-0.034
31	6	1	9-H-Perfluorononanoic acid_60_d	9-H-Perfluorononanoic acid	PFAS	EPA_EPAPLT0236A07, 60000 nM	EPAPLT0236A07	60000	DMSO	0	0	0	0	0	0	0	0	0	0	0	0	0	0	0	0	0.038	0.01	-0.042	0.043	0.017	0.024	-0.005	0.08	0.003	0.042	-0.001	-0.07	0.017	-0.011	-0.012	0.139	0.028	-0.046	0.058	0.058	0.031	0.006	0.106	-0.051
31	6	1	9-H-Perfluorononanoic acid_60_d	9-H-Perfluorononanoic acid	PFAS	EPA_EPAPLT0236E11, 60000 nM	EPAPLT0236E11	60000	DMSO	0	0	0	0	0	0	0	0	0	0	0	0	0	0	0	0	0.045	-0.047	-0.031	0.075	-0.001	-0.012	-0.053	0.073	0.006	0.014	-0.045	-0.034	-0.098	-0.02	0.01	0.159	0.01	-0.032	0.044	0.023	-0.016	0.048	0.051	-0.08
31	6	1	Ammonium perfluoro-2-methyl-3-oxahexanoate_60_w	Ammonium perfluoro-2-methyl-3-oxahexanoate	PFAS	EPA_1210314470, 60000 nM	1210314470	60000	Water	0	0	0	0	0	0	0	0	0	0	0	0	0	0	0	0	0.091	-0.016	-0.059	0.081	-0.002	0.019	-0.027	0.121	-0.004	0.017	-0.133	-0.045	0.044	-0.127	-0.052	-0.088	-0.059	-0.015	0.022	0	-0.027	-0.016	0.043	-0.066
31	6	1	Ammonium perfluoro-2-methyl-3-oxahexanoate_60_w	Ammonium perfluoro-2-methyl-3-oxahexanoate	PFAS	EPA_1210314471, 60000 nM	1210314471	60000	Water	0	0	0	0	0	0	0	0	0	0	0	0	0	0	0	0	0.021	-0.015	-0.055	0.08	0.013	0.003	-0.057	0.141	-0.004	0.015	-0.165	-0.045	-0.028	-0.11	-0.022	-0.02	-0.061	-0.008	-0.003	-0.002	-0.012	-0.056	0.107	-0.024
31	6	1	Ammonium perfluoro-2-methyl-3-oxahexanoate_20_w	Ammonium perfluoro-2-methyl-3-oxahexanoate	PFAS	EPA_1210314470, 20000 nM	1210314470	20000	Water	0	0	0	0	0	0	0	0	0	0	0	0	0	0	0	0	-0.015	-0.027	-0.024	0.086	0.007	0.018	0.011	0.054	-0.01	0.037	-0.114	-0.024	0.033	-0.065	-0.049	0.015	-0.047	-0.028	-0.003	-0.001	-0.011	0.004	0.104	-0.003
31	6	1	Ammonium perfluoro-2-methyl-3-oxahexanoate_20_w	Ammonium perfluoro-2-methyl-3-oxahexanoate	PFAS	EPA_1210314471, 20000 nM	1210314471	20000	Water	0	0	0	0	0	0	0	0	0	0	0	0	0	0	0	0	0.007	-0.022	-0.039	0.075	0.006	0.003	-0.028	0.095	0.004	-0.002	-0.158	-0.018	-0.019	-0.063	-0.024	-0.028	-0.001	-0.008	0.017	-0.033	-0.021	-0.009	0.065	-0.026
31	6	1	Ammonium perfluoro-2-methyl-3-oxahexanoate_6.7_w	Ammonium perfluoro-2-methyl-3-oxahexanoate	PFAS	EPA_1210314470, 6700 nM	1210314470	6700	Water	0	0	0	0	0	0	0	0	0	0	0	0	0	0	0	0	-0.009	-0.009	-0.018	0.082	-0.019	-0.001	0.022	0.012	-0.001	0.015	-0.066	-0.027	0.021	-0.06	-0.042	-0.039	-0.014	-0.016	0.032	0.056	-0.017	-0.035	0.134	-0.001
31	6	1	Ammonium perfluoro-2-methyl-3-oxahexanoate_6.7_w	Ammonium perfluoro-2-methyl-3-oxahexanoate	PFAS	EPA_1210314471, 6700 nM	1210314471	6700	Water	0	0	0	0	0	0	0	0	0	0	0	0	0	0	0	0	0.003	-0.004	-0.061	0.065	-0.032	0.006	-0.054	0.064	-0.016	0	-0.087	-0.011	-0.02	-0.063	-0.049	-0.056	-0.052	0.001	-0.025	0.009	-0.04	0.009	0.043	-0.027
31	6	1	Ammonium perfluoro-2-methyl-3-oxahexanoate_2.2_w	Ammonium perfluoro-2-methyl-3-oxahexanoate	PFAS	EPA_1210314471, 2200 nM	1210314471	2200	Water	0	0	0	0	0	0	0	0	0	0	0	0	0	0	0	0	0.063	-0.012	-0.061	0.059	0.011	-0.009	-0.019	0.08	0.005	0.005	-0.168	-0.01	-0.031	-0.094	-0.039	-0.061	0.001	0.003	0.043	0.014	-0.027	-0.01	0.058	-0.037
31	6	1	Ammonium perfluoro-2-methyl-3-oxahexanoate_2.2_w	Ammonium perfluoro-2-methyl-3-oxahexanoate	PFAS	EPA_1210314470, 2200 nM	1210314470	2200	Water	0	0	0	0	0	0	0	0	0	0	0	0	0	0	0	0	0	-0.001	0.007	0.136	0.001	0.02	0.032	0.035	-0.005	0.009	-0.096	-0.043	0.026	-0.043	-0.034	0.02	-0.021	-0.019	0.007	0.04	-0.009	0.003	0.104	-0.022
31	6	1	Ammonium perfluorooctanoate_60_d	Ammonium perfluorooctanoate	PFAS	EPA_EPAPLT0244A03, 60000 nM	EPAPLT0244A03	60000	DMSO	0	0	0	0	0	0	0	0	0	0	0	0	0	0	0	0	0.056	0.048	-0.015	-0.048	0.006	0.041	-0.048	0.131	0.038	0.015	-0.12	-0.057	-0.02	-0.019	0.04	0.077	0.05	-0.019	0.024	0.017	-0.011	0.007	0	-0.183
31	6	1	Ammonium perfluorooctanoate_60_d	Ammonium perfluorooctanoate	PFAS	EPA_EPAPLT0244E08, 60000 nM	EPAPLT0244E08	60000	DMSO	0	0	0	0	0	0	0	0	0	0	0	0	0	0	0	0	0.007	-0.01	-0.06	-0.024	0.007	-0.024	-0.064	0.039	0.019	-0.007	-0.007	-0.043	-0.075	-0.058	0.003	0.026	0.018	-0.03	-0.115	0.004	-0.015	-0.015	0.021	-0.051
31	6	1	Dexamethasone sodium phosphate_40_d	Dexamethasone sodium phosphate	DEX	EPA_EPAPLT0232A10, 40000 nM	EPAPLT0232A10	40000	DMSO	0	0	0	0	0	0	0	0	0	0	0	0	0	0	0	0	0.005	-0.031	-0.089	0.058	-0.012	-0.005	0.027	0.037	0.009	0.011	0.029	0.021	0.061	0.003	0.003	0	0.029	0.034	0.038	0.052	-0.054	0.013	0.018	-0.05
31	6	1	Dexamethasone sodium phosphate_40_d	Dexamethasone sodium phosphate	DEX	EPA_EPAPLT0232E04, 40000 nM	EPAPLT0232E04	40000	DMSO	0	0	0	0	0	0	0	0	0	0	0	0	0	0	0	0	-0.013	-0.022	-0.001	0.097	-0.013	0.006	0.005	-0.051	-0.003	0.016	0.001	-0.014	0.025	-0.107	-0.013	-0.066	-0.104	-0.02	-0.046	-0.073	-0.021	0.051	0.058	-0.077
31	6	1	Dexamethasone sodium phosphate_13_d	Dexamethasone sodium phosphate	DEX	EPA_EPAPLT0232A10, 13000 nM	EPAPLT0232A10	13000	DMSO	0	0	0	0	0	0	0	0	0	0	0	0	0	0	0	0	-0.016	-0.043	-0.034	0.028	-0.03	-0.022	0.046	0.019	-0.009	0.001	0.032	0.015	0.046	-0.008	-0.014	-0.014	0.037	0.015	0.037	-0.008	-0.011	0.04	-0.007	-0.038
31	6	1	Dexamethasone sodium phosphate_13_d	Dexamethasone sodium phosphate	DEX	EPA_EPAPLT0232E04, 13000 nM	EPAPLT0232E04	13000	DMSO	0	0	0	0	0	0	0	0	0	0	0	0	0	0	0	0	-0.015	-0.019	0.023	0.039	0.001	0.012	0.045	-0.026	0.001	0.006	-0.041	-0.02	-0.012	-0.049	-0.01	-0.03	-0.085	-0.005	-0.06	-0.018	-0.016	-0.015	0.035	0.014
31	6	1	Dexamethasone sodium phosphate_4.4_d	Dexamethasone sodium phosphate	DEX	EPA_EPAPLT0232A10, 4400 nM	EPAPLT0232A10	4400	DMSO	0	0	0	0	0	0	0	0	0	0	0	0	0	0	0	0	-0.016	-0.02	-0.052	0.016	-0.028	-0.041	0.034	0.001	-0.005	-0.022	0.076	0.001	-0.018	-0.029	-0.014	-0.041	-0.004	-0.01	-0.026	0.004	-0.047	0.015	0.046	-0.056
31	6	1	Dexamethasone sodium phosphate_4.4_d	Dexamethasone sodium phosphate	DEX	EPA_EPAPLT0232E04, 4400 nM	EPAPLT0232E04	4400	DMSO	0	0	0	0	0	0	0	0	0	0	0	0	0	0	0	0	-0.009	0.002	0.022	0.037	-0.01	-0.007	0.062	-0.004	0.007	0.009	-0.054	-0.011	0.028	-0.034	-0.008	-0.035	-0.035	-0.017	-0.107	-0.013	-0.01	0.055	0.014	-0.014
31	6	1	Dexamethasone sodium phosphate_1.5_d	Dexamethasone sodium phosphate	DEX	EPA_EPAPLT0232A10, 1500 nM	EPAPLT0232A10	1500	DMSO	0	0	0	0	0	0	0	0	0	0	0	0	0	0	0	0	0.003	-0.027	-0.042	0.007	-0.034	-0.013	0.045	-0.005	0.004	0.006	-0.015	-0.001	0.005	-0.015	0.018	-0.062	-0.004	-0.007	0.029	0.031	0.013	0.072	0.031	-0.021
31	6	1	Dexamethasone sodium phosphate_1.5_d	Dexamethasone sodium phosphate	DEX	EPA_EPAPLT0232E04, 1500 nM	EPAPLT0232E04	1500	DMSO	0	0	0	0	0	0	0	0	0	0	0	0	0	0	0	0	0.021	0.034	0.063	0.061	0.022	0.002	0.064	0.033	0.001	-0.011	-0.008	0	-0.02	-0.02	-0.01	-0.009	-0.007	0.009	0.021	0.015	0.006	0.028	0.068	0.056
31	6	1	Perfluoro(2-ethoxyethane)sulfonic acid_60_d	Perfluoro(2-ethoxyethane)sulfonic acid	PFAS	EPA_EPAPLT0233A02, 60000 nM	EPAPLT0233A02	60000	DMSO	0	0	0	0	0	0	0	0	0	0	0	0	0	0	0	0	-0.023	-0.006	-0.025	0.02	-0.027	0.008	0.002	0.139	0.009	0.015	-0.003	-0.026	-0.013	0.041	0.033	-0.021	-0.035	0	-0.052	0.057	0.051	0.102	0.114	0.058
31	6	1	Perfluoro(2-ethoxyethane)sulfonic acid_60_d	Perfluoro(2-ethoxyethane)sulfonic acid	PFAS	EPA_EPAPLT0233E07, 60000 nM	EPAPLT0233E07	60000	DMSO	0	0	0	0	0	0	0	0	0	0	0	0	0	0	0	0	0.004	0.006	-0.021	0.014	0.007	0.017	0.012	0.051	0.006	0.001	-0.062	-0.029	0.01	0.04	-0.013	0	0.048	-0.032	0.125	0.007	-0.018	0	-0.017	0.036
31	6	1	Perfluoroheptanesulfonic acid_40_d	Perfluoroheptanesulfonic acid	PFAS	EPA_EPAPLT0232A03, 40000 nM	EPAPLT0232A03	40000	DMSO	0	0	0	0	0	0	0	0	0	0	0	0	0	0	0	0	0.009	-0.018	-0.022	0.14	-0.003	0.006	0.102	0.093	0.015	0.019	-0.013	0.004	0.022	-0.051	-0.008	0.046	0.056	0.006	0.116	0.087	0.015	0.01	0.099	0.098
31	6	1	Perfluorohexanesulfonic acid_60_d	Perfluorohexanesulfonic acid	PFAS	EPA_EPAPLT0239A04, 60000 nM	EPAPLT0239A04	60000	DMSO	0	0	0	0	0	0	0	0	0	0	0	0	0	0	0	0	0.039	-0.032	-0.002	0.062	0.012	0.056	-0.038	0.086	0.001	-0.021	-0.015	-0.029	0.019	-0.06	-0.022	0.158	-0.021	-0.029	0.057	0.045	-0.006	-0.007	-0.02	-0.043
31	6	1	Perfluorohexanesulfonic acid_60_d	Perfluorohexanesulfonic acid	PFAS	EPA_EPAPLT0239E09, 60000 nM	EPAPLT0239E09	60000	DMSO	0	0	0	0	0	0	0	0	0	0	0	0	0	0	0	0	-0.005	0.004	-0.006	0.047	-0.002	0.081	-0.019	0.052	0.013	0.046	-0.046	-0.056	-0.058	-0.034	-0.002	0.065	0.01	-0.061	0.003	0.011	0.016	-0.009	0.02	0.034
31	6	1	Perfluorooctanoic acid_60_d	Perfluorooctanoic acid	PFAS	EPA_EPAPLT0242E07, 60000 nM	EPAPLT0242E07	60000	DMSO	0	0	0	0	0	0	0	0	0	0	0	0	0	0	0	0	0.016	0.034	-0.039	0.041	0.024	0.078	-0.044	0.15	0.011	-0.015	-0.094	-0.133	-0.094	-0.123	-0.044	0.036	-0.049	-0.06	-0.003	0.037	-0.019	-0.021	0.03	-0.097
32	6	2	11-H-Perfluoroundecanoic acid_2.2_d	11-H-Perfluoroundecanoic acid	PFAS	EPA_EPAPLT0235E08, 2200 nM	EPAPLT0235E08	2200	DMSO	0	0	0	0	0	0	0	0	0	0	0	0	0	0	0	0	0.014	0.002	0.011	-0.004	0.008	0.003	0.008	0.02	0.014	0.023	-0.004	0.033	0.041	-0.028	0.034	0.026	0.039	0.035	0.029	0.011	0.035	0.014	0.048	-0.018
32	6	2	11-H-Perfluoroundecanoic acid_2.2_d	11-H-Perfluoroundecanoic acid	PFAS	EPA_EPAPLT0235A03, 2200 nM	EPAPLT0235A03	2200	DMSO	0	0	0	0	0	0	0	0	0	0	0	0	0	0	0	0	0	-0.018	-0.009	-0.033	-0.007	-0.016	-0.01	0.015	0.009	0.018	-0.005	-0.013	-0.066	-0.07	-0.014	0.023	0	0.005	0.007	-0.025	0.023	0.087	0.001	-0.023
32	6	2	1H,1H,2H,2H-Perfluorohexyl iodide_60_d	1H,1H,2H,2H-Perfluorohexyl iodide	PFAS	EPA_EPAPLT0241E05, 60000 nM	EPAPLT0241E05	60000	DMSO	0	0	0	0	0	0	0	0	0	0	0	0	0	0	0	0	-0.013	0	0.058	0.099	0.029	0.015	0.026	0.05	0.003	-0.002	-0.031	-0.004	-0.01	-0.103	-0.045	0.005	-0.021	-0.005	-0.091	-0.03	-0.037	-0.024	0.091	0.008
32	6	2	1H,1H,2H-Perfluorocyclopentane_20_d	1H,1H,2H-Perfluorocyclopentane	PFAS	EPA_EPAPLT0237E04, 20000 nM	EPAPLT0237E04	20000	DMSO	0	0	0	0	0	0	0	0	0	0	0	0	0	0	0	0	0.016	-0.014	-0.007	-0.006	0.003	-0.002	0.037	0.002	-0.006	-0.022	-0.043	0.026	0.001	-0.014	-0.028	0.036	0.024	0.001	-0.014	-0.006	-0.037	-0.031	0.061	0.023
32	6	2	1H,1H,8H,8H-Perfluorooctane-1,8-diol_60_d	1H,1H,8H,8H-Perfluorooctane-1,8-diol	PFAS	EPA_EPAPLT0237E07, 60000 nM	EPAPLT0237E07	60000	DMSO	0	0	0	0	0	0	0	0	0	0	0	0	0	0	0	0	-0.017	-0.003	-0.01	0.051	0.017	0.006	-0.021	0.008	0.001	0.001	-0.076	0.024	-0.026	0.014	-0.001	0.034	-0.018	0.008	-0.001	-0.039	-0.015	0.052	0.029	-0.021
32	6	2	1H,1H,8H,8H-Perfluorooctane-1,8-diol_6.7_d	1H,1H,8H,8H-Perfluorooctane-1,8-diol	PFAS	EPA_EPAPLT0237E07, 6700 nM	EPAPLT0237E07	6700	DMSO	0	0	0	0	0	0	0	0	0	0	0	0	0	0	0	0	-0.005	-0.019	-0.011	-0.043	0.002	0.01	-0.043	-0.003	0.004	-0.001	-0.076	0.024	-0.03	-0.004	-0.026	-0.041	-0.012	0.009	-0.046	-0.017	-0.012	0.011	0.082	-0.027
32	6	2	2H,2H,3H,3H-Perfluorooctanoic acid_60_d	2H,2H,3H,3H-Perfluorooctanoic acid	PFAS	EPA_EPAPLT0233E05, 60000 nM	EPAPLT0233E05	60000	DMSO	0	0	0	0	0	0	0	0	0	0	0	0	0	0	0	0	-0.001	-0.009	-0.02	0.016	-0.002	0.029	-0.005	0.02	0.007	-0.006	-0.006	-0.015	-0.002	0.023	-0.02	0.026	-0.036	-0.011	-0.006	-0.005	0.042	-0.053	0	-0.082
32	6	2	3,3-Bis(trifluoromethyl)-2-propenoic acid_20_d	3,3-Bis(trifluoromethyl)-2-propenoic acid	PFAS	EPA_EPAPLT0242A04, 20000 nM	EPAPLT0242A04	20000	DMSO	0	0	0	0	0	0	0	0	0	0	0	0	0	0	0	0	-0.002	-0.098	0.003	0.004	-0.013	-0.081	0.028	0.054	0.016	-0.014	-0.075	0.013	-0.071	-0.045	-0.131	-0.066	-0.072	-0.007	-0.026	-0.012	-0.128	0.008	0.061	-0.028
32	6	2	3,3-Bis(trifluoromethyl)-2-propenoic acid_20_d	3,3-Bis(trifluoromethyl)-2-propenoic acid	PFAS	EPA_EPAPLT0242E09, 20000 nM	EPAPLT0242E09	20000	DMSO	0	0	0	0	0	0	0	0	0	0	0	0	0	0	0	0	-0.011	-0.063	0.002	-0.048	-0.023	-0.081	0	-0.003	-0.024	-0.069	-0.103	-0.023	-0.064	-0.039	-0.155	-0.035	-0.019	-0.045	-0.012	-0.017	-0.154	-0.19	-0.107	-0.094
32	6	2	3,3-Bis(trifluoromethyl)-2-propenoic acid_6.7_d	3,3-Bis(trifluoromethyl)-2-propenoic acid	PFAS	EPA_EPAPLT0242E09, 6700 nM	EPAPLT0242E09	6700	DMSO	0	0	0	0	0	0	0	0	0	0	0	0	0	0	0	0	0.009	-0.036	0.019	0.032	0.003	-0.048	0.025	0.024	-0.027	-0.022	-0.044	-0.003	-0.026	0.011	-0.094	0.008	-0.026	-0.011	-0.02	0.002	-0.121	-0.149	-0.029	-0.038
32	6	2	3,3-Bis(trifluoromethyl)-2-propenoic acid_6.7_d	3,3-Bis(trifluoromethyl)-2-propenoic acid	PFAS	EPA_EPAPLT0242A04, 6700 nM	EPAPLT0242A04	6700	DMSO	0	0	0	0	0	0	0	0	0	0	0	0	0	0	0	0	-0.007	-0.079	0.027	0.057	-0.007	-0.04	0.02	0.052	-0.003	-0.002	-0.041	0.024	-0.076	-0.051	-0.147	0.002	-0.08	-0.005	-0.02	0.001	-0.092	-0.018	0.062	-0.072
32	6	2	3,3-Bis(trifluoromethyl)-2-propenoic acid_2.2_d	3,3-Bis(trifluoromethyl)-2-propenoic acid	PFAS	EPA_EPAPLT0242A04, 2200 nM	EPAPLT0242A04	2200	DMSO	0	0	0	0	0	0	0	0	0	0	0	0	0	0	0	0	-0.007	-0.051	0.016	0.082	0.01	-0.049	0.028	0.005	-0.003	-0.005	0.017	0.033	-0.022	-0.071	-0.111	0.025	-0.02	0.01	-0.02	-0.019	-0.041	-0.003	0.031	-0.029
32	6	2	6:2 Fluorotelomer phosphate monoester_40_d	6:2 Fluorotelomer phosphate monoester	PFAS	EPA_EPAPLT0232E02, 40000 nM	EPAPLT0232E02	40000	DMSO	0	0	0	0	0	0	0	0	0	0	0	0	0	0	0	0	0.001	-0.021	0.049	0.09	0.007	-0.022	0.106	0.034	0.012	-0.013	-0.092	-0.012	0.038	-0.059	-0.091	-0.03	0.01	-0.009	0.025	0.047	0	0.059	0.063	0.126
32	6	2	6:2 Fluorotelomer sulfonic acid_60_d	6:2 Fluorotelomer sulfonic acid	PFAS	EPA_EPAPLT0233E04, 60000 nM	EPAPLT0233E04	60000	DMSO	0	0	0	0	0	0	0	0	0	0	0	0	0	0	0	0	0.007	-0.005	-0.018	0.061	0.004	0.053	0.009	0.054	-0.003	-0.009	0.003	-0.024	-0.012	-0.108	-0.039	0.025	0.026	-0.023	-0.011	0.03	0.041	0.033	0.009	-0.032
32	6	2	Perfluoroheptanesulfonic acid_40_d	Perfluoroheptanesulfonic acid	PFAS	EPA_EPAPLT0232E08, 40000 nM	EPAPLT0232E08	40000	DMSO	0	0	0	0	0	0	0	0	0	0	0	0	0	0	0	0	0.011	-0.019	-0.062	-0.007	0	0.004	0.011	0.017	0	-0.003	-0.042	-0.029	0.005	-0.082	-0.051	0.015	0.015	-0.019	-0.03	-0.059	-0.035	-0.023	0.012	-0.096
32	6	2	Perfluorooctanamidine_20_d	Perfluorooctanamidine	PFAS	EPA_EPAPLT0240E05, 20000 nM	EPAPLT0240E05	20000	DMSO	0	0	0	0	0	0	0	0	0	0	0	0	0	0	0	0	0.001	-0.015	-0.004	-0.002	-0.029	0.014	-0.006	0.028	-0.019	-0.034	-0.034	0.006	-0.01	-0.036	-0.039	-0.013	0.035	-0.011	-0.005	-0.005	-0.055	-0.017	0.029	-0.067
33	6	3	((2,2,3,3-Tetrafluoropropoxy)methyl)oxirane_60_d	((2,2,3,3-Tetrafluoropropoxy)methyl)oxirane	PFAS	EPA_EPAPLT0234E07, 60000 nM	EPAPLT0234E07	60000	DMSO	0	0	0	0	0	0	0	0	0	0	0	0	0	0	0	0	-0.008	-0.005	0.013	0.014	-0.009	-0.03	0.006	-0.027	0.002	-0.007	-0.053	-0.011	-0.023	-0.021	-0.011	-0.001	-0.015	-0.031	0.01	0.001	-0.002	-0.04	-0.003	0
33	6	3	(Heptafluorobutanoyl)pivaloylmethane_6.7_d	(Heptafluorobutanoyl)pivaloylmethane	PFAS	EPA_EPAPLT0243A05, 6700 nM	EPAPLT0243A05	6700	DMSO	0	0	0	0	0	0	0	0	0	0	0	0	0	0	0	0	-0.002	0.002	0.001	-0.031	-0.015	-0.022	0.014	-0.007	0.004	-0.011	0.023	0.003	-0.017	-0.001	-0.004	0.018	0.035	-0.006	-0.008	-0.009	0.002	0.013	0.014	-0.019
33	6	3	(Heptafluorobutanoyl)pivaloylmethane_2.2_d	(Heptafluorobutanoyl)pivaloylmethane	PFAS	EPA_EPAPLT0243A05, 2200 nM	EPAPLT0243A05	2200	DMSO	0	0	0	0	0	0	0	0	0	0	0	0	0	0	0	0	-0.019	-0.011	0.026	0.015	-0.012	-0.012	0.013	-0.046	-0.008	-0.006	0.023	-0.002	-0.028	0.008	0.003	0.028	0.004	-0.005	0.003	-0.047	0.003	-0.012	-0.003	-0.006
33	6	3	1-Pentafluoroethylethanol_2.2_d	1-Pentafluoroethylethanol	PFAS	EPA_EPAPLT0247A09, 2200 nM	EPAPLT0247A09	2200	DMSO	0	0	0	0	0	0	0	0	0	0	0	0	0	0	0	0	-0.029	0.005	-0.004	0.002	-0.006	0.012	0.005	-0.008	-0.024	-0.009	0.026	0.009	-0.019	0.036	-0.01	-0.02	-0.017	-0.01	0.015	-0.009	0.023	0.027	0.079	0.067
33	6	3	1H,1H,10H,10H-Perfluorodecane-1,10-diol_6.7_d	1H,1H,10H,10H-Perfluorodecane-1,10-diol	PFAS	EPA_EPAPLT0237E03, 6700 nM	EPAPLT0237E03	6700	DMSO	0	0	0	0	0	0	0	0	0	0	0	0	0	0	0	0	-0.005	-0.028	-0.001	-0.078	-0.009	-0.003	-0.018	0.012	-0.007	-0.025	-0.095	0.034	-0.064	0.021	-0.052	0.008	-0.064	-0.001	-0.095	-0.003	-0.014	0.001	0.027	-0.012
33	6	3	1H,1H,5H-Perfluoropentanol_60_d	1H,1H,5H-Perfluoropentanol	PFAS	EPA_EPAPLT0245E07, 60000 nM	EPAPLT0245E07	60000	DMSO	0	0	0	0	0	0	0	0	0	0	0	0	0	0	0	0	0.01	0.005	0.012	0.015	-0.004	0.009	0	0.01	0.01	0.022	0.033	-0.007	0	0	0.003	0	-0.017	0.003	-0.012	-0.021	0.007	0.016	0.008	0.004
33	6	3	1H,1H,7H-Dodecafluoro-1-heptanol_6.7_d	1H,1H,7H-Dodecafluoro-1-heptanol	PFAS	EPA_EPAPLT0239A08, 6700 nM	EPAPLT0239A08	6700	DMSO	0	0	0	0	0	0	0	0	0	0	0	0	0	0	0	0	0.008	-0.002	-0.047	-0.003	-0.017	0.004	0.025	-0.01	0.012	-0.005	0.028	0	-0.025	-0.013	-0.015	-0.058	0.006	0.014	-0.042	0.003	-0.003	-0.019	-0.009	-0.03
33	6	3	1H,1H,7H-Dodecafluoro-1-heptanol_2.2_d	1H,1H,7H-Dodecafluoro-1-heptanol	PFAS	EPA_EPAPLT0239A08, 2200 nM	EPAPLT0239A08	2200	DMSO	0	0	0	0	0	0	0	0	0	0	0	0	0	0	0	0	0.002	0	-0.003	0.025	-0.003	0.013	-0.008	-0.023	-0.007	0.011	0.016	-0.008	-0.042	0.005	0.001	-0.078	0.006	-0.005	-0.012	-0.012	0.001	-0.027	-0.009	-0.004
33	6	3	1H,1H,8H,8H-Perfluoro-3,6-dioxaoctane-1,8-diol_60_d	1H,1H,8H,8H-Perfluoro-3,6-dioxaoctane-1,8-diol	PFAS	EPA_EPAPLT0239E07, 60000 nM	EPAPLT0239E07	60000	DMSO	0	0	0	0	0	0	0	0	0	0	0	0	0	0	0	0	-0.021	0.001	0.016	-0.007	0.004	0.003	0.007	-0.036	0.009	0.026	-0.093	-0.024	-0.031	-0.004	-0.013	0.029	0.038	-0.052	0.025	0.004	0.01	0.008	-0.011	0.022
33	6	3	1H,1H,8H,8H-Perfluorooctane-1,8-diol_20_d	1H,1H,8H,8H-Perfluorooctane-1,8-diol	PFAS	EPA_EPAPLT0237A02, 20000 nM	EPAPLT0237A02	20000	DMSO	0	0	0	0	0	0	0	0	0	0	0	0	0	0	0	0	-0.024	-0.021	-0.019	0.001	-0.011	-0.013	-0.006	-0.01	-0.006	-0.013	-0.066	-0.014	-0.061	0.026	-0.001	-0.004	-0.005	0.011	0.023	0.001	-0.027	-0.035	-0.016	-0.06
33	6	3	1H,1H,8H,8H-Perfluorooctane-1,8-diol_20_d	1H,1H,8H,8H-Perfluorooctane-1,8-diol	PFAS	EPA_EPAPLT0237E07, 20000 nM	EPAPLT0237E07	20000	DMSO	0	0	0	0	0	0	0	0	0	0	0	0	0	0	0	0	-0.011	-0.015	0.004	0.038	0.016	-0.001	-0.019	-0.001	0.001	-0.001	-0.047	0.021	-0.036	-0.001	0.031	0.012	-0.008	0.001	-0.003	-0.024	0.005	-0.029	0.031	-0.015
33	6	3	1H,1H,9H-Perfluorononyl acrylate_2.2_d	1H,1H,9H-Perfluorononyl acrylate	PFAS	EPA_1210314463, 2200 nM	1210314463	2200	DMSO	0	0	0	0	0	0	0	0	0	0	0	0	0	0	0	0	0.037	-0.009	0	0.033	0.002	0.007	0	-0.001	0.004	0.01	-0.032	0.01	-0.033	-0.008	-0.005	0.041	-0.034	-0.018	0.038	0.025	-0.015	-0.024	0.012	0.007
33	6	3	1H,1H-Heptafluorobutanol_60_d	1H,1H-Heptafluorobutanol	PFAS	EPA_EPAPLT0243E07, 60000 nM	EPAPLT0243E07	60000	DMSO	0	0	0	0	0	0	0	0	0	0	0	0	0	0	0	0	-0.013	-0.025	0.023	0.044	0.003	0.004	0.041	-0.047	-0.012	-0.005	-0.063	0.004	-0.006	0.011	-0.007	-0.064	-0.032	0.01	-0.022	-0.013	0.005	0	-0.007	-0.03
33	6	3	1H,1H-Heptafluorobutanol_20_d	1H,1H-Heptafluorobutanol	PFAS	EPA_EPAPLT0243E07, 20000 nM	EPAPLT0243E07	20000	DMSO	0	0	0	0	0	0	0	0	0	0	0	0	0	0	0	0	-0.014	0	-0.008	0.021	-0.003	0	0.025	-0.061	-0.008	-0.005	0.002	0.007	-0.002	0	0.016	-0.105	-0.046	0.009	0.001	-0.008	0.004	0.014	-0.009	0.03
33	6	3	1H,1H-Perfluorooctylamine_60_d	1H,1H-Perfluorooctylamine	PFAS	EPA_EPAPLT0234E04, 60000 nM	EPAPLT0234E04	60000	DMSO	1	1	0	0	0	1	0	0	0	0	0	0	0	0	0	0	0.008	0.002	-0.011	-0.033	0.003	0.041	-0.002	-0.024	-0.017	0.052	-0.093	-0.028	-0.021	0.012	-0.028	-0.019	0.013	-0.027	-0.023	0.004	-0.007	-0.002	0.004	0.006
33	6	3	1H,1H-Perfluoropentylamine_60_d	1H,1H-Perfluoropentylamine	PFAS	EPA_EPAPLT0238E05, 60000 nM	EPAPLT0238E05	60000	DMSO	0	0	0	0	0	0	0	0	0	0	0	0	0	0	0	0	-0.014	0.002	0.014	0.035	0.003	-0.024	0.004	-0.015	-0.008	-0.013	0.03	-0.008	-0.054	0.001	-0.001	0.006	-0.016	0	-0.025	-0.019	-0.001	0.012	0.007	0.05
33	6	3	1H-Perfluoro-1,1-propanediol_6.7_d	1H-Perfluoro-1,1-propanediol	PFAS	EPA_EPAPLT0234E09, 6700 nM	EPAPLT0234E09	6700	DMSO	0	0	0	0	0	0	0	0	0	0	0	0	0	0	0	0	-0.018	0.017	0	0.048	0.014	-0.01	-0.012	-0.036	0.004	0.003	-0.017	-0.009	-0.016	0.024	0.022	0.011	-0.009	0.001	0.01	-0.012	0.022	0.029	0.032	-0.02
33	6	3	2,2,3,3,4,4,4-Heptafluorobutyl methacrylate_2.2_d	2,2,3,3,4,4,4-Heptafluorobutyl methacrylate	PFAS	EPA_EPAPLT0243A08, 2200 nM	EPAPLT0243A08	2200	DMSO	0	0	0	0	0	0	0	0	0	0	0	0	0	0	0	0	-0.016	-0.015	0.016	0.021	-0.016	-0.028	0	-0.028	-0.013	-0.009	0.013	-0.004	-0.01	-0.02	-0.035	0.081	-0.045	-0.012	-0.028	-0.037	-0.019	-0.022	-0.007	-0.115
33	6	3	2,2,3,3-Tetrafluoropropyl acrylate_2.2_d	2,2,3,3-Tetrafluoropropyl acrylate	PFAS	EPA_EPAPLT0235A05, 2200 nM	EPAPLT0235A05	2200	DMSO	0	0	0	0	0	0	0	0	0	0	0	0	0	0	0	0	-0.019	-0.026	-0.031	-0.034	-0.005	-0.035	-0.019	-0.015	-0.025	0.023	0.019	-0.005	0.073	-0.063	-0.079	-0.006	-0.025	-0.007	-0.037	-0.005	-0.039	-0.005	0.021	0.04
33	6	3	2,2-Difluoroethyl triflate_2.2_d	2,2-Difluoroethyl triflate	PFAS	EPA_EPAPLT0245A08, 2200 nM	EPAPLT0245A08	2200	DMSO	0	0	0	0	0	0	0	0	0	0	0	0	0	0	0	0	-0.015	-0.001	0.029	-0.034	-0.02	-0.01	0.009	-0.014	0.007	-0.011	-0.001	-0.006	-0.043	-0.004	-0.012	0.002	-0.039	-0.008	-0.01	-0.018	-0.023	-0.019	-0.011	0.007
33	6	3	2-(Perfluorobutyl)ethyl acrylate_6.7_d	2-(Perfluorobutyl)ethyl acrylate	PFAS	EPA_EPAPLT0236A04, 6700 nM	EPAPLT0236A04	6700	DMSO	0	0	0	0	0	0	0	0	0	0	0	0	0	0	0	0	-0.025	-0.037	-0.04	-0.041	0.007	-0.018	0.006	-0.026	0.004	0.026	-0.01	-0.014	-0.021	-0.063	-0.012	-0.039	-0.032	-0.009	0.01	-0.01	-0.045	-0.05	0.038	-0.045
33	6	3	2-(Perfluorobutyl)ethyl acrylate_2.2_d	2-(Perfluorobutyl)ethyl acrylate	PFAS	EPA_EPAPLT0236A04, 2200 nM	EPAPLT0236A04	2200	DMSO	0	0	0	0	0	0	0	0	0	0	0	0	0	0	0	0	-0.017	-0.028	-0.01	-0.037	-0.012	-0.052	-0.022	-0.034	-0.016	0.008	0.009	-0.008	-0.047	-0.035	-0.018	-0.023	-0.032	-0.007	0.012	-0.016	-0.034	-0.034	0.055	0.032
33	6	3	2-(Perfluorohexyl)ethylphosphonic acid_60_d	2-(Perfluorohexyl)ethylphosphonic acid	PFAS	EPA_EPAPLT0242E04, 60000 nM	EPAPLT0242E04	60000	DMSO	0	0	0	0	0	0	0	0	0	0	0	0	0	0	0	0	-0.019	-0.038	0.058	0.121	-0.006	-0.018	-0.032	0.033	-0.008	-0.04	-0.158	-0.026	-0.06	-0.013	-0.012	-0.073	-0.057	-0.023	-0.021	-0.024	0.005	0.054	0.156	0.04
33	6	3	2-(Perfluorooctyl)ethanthiol_0.74_d	2-(Perfluorooctyl)ethanthiol	PFAS	EPA_EPAPLT0247A08, 740 nM	EPAPLT0247A08	740	DMSO	0	0	0	0	0	0	0	0	0	0	0	0	0	0	0	0	-0.052	-0.027	0.003	-0.035	-0.02	0	0.006	-0.021	-0.019	-0.009	0.024	-0.012	-0.023	0.039	-0.01	0.036	-0.036	-0.018	0.002	-0.012	-0.012	0	-0.148	0.056
33	6	3	2-(Trifluoromethoxy)ethyl trifluoromethanesulfonate_20_d	2-(Trifluoromethoxy)ethyl trifluoromethanesulfonate	PFAS	EPA_EPAPLT0244E07, 20000 nM	EPAPLT0244E07	20000	DMSO	0	0	0	0	0	0	0	0	0	0	0	0	0	0	0	0	-0.008	-0.013	-0.008	0.008	-0.007	-0.015	-0.006	-0.038	-0.01	0.003	0.044	-0.003	-0.008	-0.009	-0.009	0.062	-0.026	0.002	-0.006	-0.009	0.005	0.004	0.025	0.025
33	6	3	2H,2H,3H,3H-Perfluorooctanoic acid_20_d	2H,2H,3H,3H-Perfluorooctanoic acid	PFAS	EPA_EPAPLT0233E05, 20000 nM	EPAPLT0233E05	20000	DMSO	0	0	0	0	0	0	0	0	0	0	0	0	0	0	0	0	-0.018	-0.011	-0.014	0.023	0.007	0.026	0.006	0.008	0.012	-0.003	-0.015	-0.014	-0.004	0.021	-0.014	0.011	0.015	-0.023	0.008	-0.013	0.041	-0.015	0.061	0
33	6	3	2H-Perfluoroisopropyl 2-fluoroacrylate_60_d	2H-Perfluoroisopropyl 2-fluoroacrylate	PFAS	EPA_EPAPLT0234E05, 60000 nM	EPAPLT0234E05	60000	DMSO	0	0	0	0	0	0	0	0	0	0	0	0	0	0	0	0	-0.008	0.002	0.017	-0.002	0	0.017	0.015	-0.018	-0.003	0.03	0.019	0.004	0.022	-0.021	-0.013	-0.008	0.022	-0.002	-0.004	0.012	0	-0.027	0.022	0.007
33	6	3	3-(Perfluoro-3-methylbutyl)-1,2-propenoxide_20_d	3-(Perfluoro-3-methylbutyl)-1,2-propenoxide	PFAS	EPA_EPAPLT0236E04, 20000 nM	EPAPLT0236E04	20000	DMSO	0	0	0	0	0	0	0	0	0	0	0	0	0	0	0	0	-0.03	0.009	-0.037	-0.046	-0.007	-0.021	-0.001	-0.002	-0.006	0.005	-0.032	-0.006	-0.029	0.004	-0.008	0.039	-0.021	-0.014	0.006	-0.012	0.006	-0.005	0.099	0.017
33	6	3	3-(Perfluorohexyl)-1,2-epoxypropane_2.2_d	3-(Perfluorohexyl)-1,2-epoxypropane	PFAS	EPA_EPAPLT0240A07, 2200 nM	EPAPLT0240A07	2200	DMSO	0	0	0	0	0	0	0	0	0	0	0	0	0	0	0	0	0.007	-0.002	-0.003	-0.039	0.021	-0.003	0.013	-0.019	-0.002	0.021	0.005	0.005	-0.004	0.005	0.004	0.003	-0.014	0.006	0.005	-0.025	-0.014	-0.005	-0.021	-0.004
33	6	3	3-(Perfluoroisopropyl)-2-propenoic acid_20_d	3-(Perfluoroisopropyl)-2-propenoic acid	PFAS	EPA_EPAPLT0240A05, 20000 nM	EPAPLT0240A05	20000	DMSO	0	0	0	0	0	0	0	0	0	0	0	0	0	0	0	0	-0.008	-0.013	-0.002	-0.002	-0.001	-0.025	0.006	-0.021	-0.015	0.002	0.024	0.019	-0.026	-0.01	-0.031	-0.019	0.017	0.016	0.039	-0.006	-0.032	-0.018	-0.003	-0.026
33	6	3	3-(Perfluoroisopropyl)-2-propenoic acid_2.2_d	3-(Perfluoroisopropyl)-2-propenoic acid	PFAS	EPA_EPAPLT0240A05, 2200 nM	EPAPLT0240A05	2200	DMSO	0	0	0	0	0	0	0	0	0	0	0	0	0	0	0	0	-0.007	0.032	0.001	0.025	0.024	-0.004	0.018	0.014	0.003	0.012	0.022	0.004	-0.026	-0.024	0.031	-0.01	0.005	-0.003	0.016	-0.019	-0.009	-0.004	-0.012	-0.039
33	6	3	3-(Perfluoropropyl)propanol_2.2_d	3-(Perfluoropropyl)propanol	PFAS	EPA_EPAPLT0240A03, 2200 nM	EPAPLT0240A03	2200	DMSO	0	0	0	0	0	0	0	0	0	0	0	0	0	0	0	0	0.018	0.027	0.001	0.012	0	0.023	0.028	0.034	0.001	0.034	0.007	0.009	-0.004	-0.012	0.001	0.006	0.017	-0.005	0.051	-0.012	-0.019	-0.011	-0.021	-0.024
33	6	3	3:3 Fluorotelomer carboxylic acid_6.7_d	3:3 Fluorotelomer carboxylic acid	PFAS	EPA_EPAPLT0239A05, 6700 nM	EPAPLT0239A05	6700	DMSO	0	0	0	0	0	0	0	0	0	0	0	0	0	0	0	0	-0.002	-0.029	-0.003	-0.025	-0.026	-0.003	0.013	-0.005	0.003	-0.026	0.017	-0.009	-0.066	-0.01	-0.007	-0.016	-0.018	-0.028	0.001	-0.015	-0.021	-0.002	-0.013	-0.018
33	6	3	3H,3H-Perfluoro-2,4-hexanedione_2.2_d	3H,3H-Perfluoro-2,4-hexanedione	PFAS	EPA_EPAPLT0241A07, 2200 nM	EPAPLT0241A07	2200	DMSO	0	0	0	0	0	0	0	0	0	0	0	0	0	0	0	0	-0.009	0.008	0.008	-0.004	0.012	0.003	-0.001	-0.014	0.005	-0.013	0.007	0.009	0.006	0.03	0.014	-0.004	0.006	0.013	0.026	-0.016	-0.016	-0.01	-0.057	0.001
33	6	3	4:2 Fluorotelomer alcohol_2.2_d	4:2 Fluorotelomer alcohol	PFAS	EPA_EPAPLT0245A09, 2200 nM	EPAPLT0245A09	2200	DMSO	0	0	0	0	0	0	0	0	0	0	0	0	0	0	0	0	-0.018	0.008	-0.02	-0.012	-0.022	-0.009	0.01	0.003	0.01	0.009	-0.014	0	-0.043	-0.004	0.015	0.035	-0.016	-0.012	0.029	-0.069	-0.021	-0.005	-0.023	-0.036
33	6	3	4:4 Fluorotelomer alcohol_60_d	4:4 Fluorotelomer alcohol	PFAS	EPA_EPAPLT0241E04, 60000 nM	EPAPLT0241E04	60000	DMSO	0	0	0	0	0	0	0	0	0	0	0	0	0	0	0	0	-0.037	-0.004	0.047	0.009	0.031	0.002	0.011	-0.005	0.005	0.029	-0.047	-0.013	-0.016	-0.033	0.003	0.015	-0.029	-0.017	-0.054	-0.014	-0.011	0.001	0.007	-0.023
33	6	3	4:4 Fluorotelomer alcohol_20_d	4:4 Fluorotelomer alcohol	PFAS	EPA_EPAPLT0241E04, 20000 nM	EPAPLT0241E04	20000	DMSO	0	0	0	0	0	0	0	0	0	0	0	0	0	0	0	0	-0.028	-0.021	0.021	0.012	0.012	-0.028	-0.012	-0.027	-0.009	0.012	0.004	-0.014	-0.032	-0.033	-0.012	0.028	-0.059	-0.013	-0.07	-0.018	-0.008	0.016	0.05	0.01
33	6	3	4H-Perfluorobutanoic acid_60_d	4H-Perfluorobutanoic acid	PFAS	EPA_EPAPLT0245E09, 60000 nM	EPAPLT0245E09	60000	DMSO	0	0	0	0	0	0	0	0	0	0	0	0	0	0	0	0	0	0.004	0.006	0.014	-0.004	-0.004	0.014	0.01	0.011	0.001	0.059	-0.017	-0.02	0.014	-0.001	0.017	-0.035	0.003	-0.023	-0.021	-0.02	-0.017	0.025	0.037
33	6	3	4H-Perfluorobutanoic acid_20_d	4H-Perfluorobutanoic acid	PFAS	EPA_EPAPLT0245A04, 20000 nM	EPAPLT0245A04	20000	DMSO	0	0	0	0	0	0	0	0	0	0	0	0	0	0	0	0	0.029	-0.023	0.001	-0.014	0.002	-0.03	0	0.004	0.013	-0.005	-0.059	-0.018	-0.076	-0.016	-0.009	-0.04	-0.004	0.002	-0.035	-0.01	-0.032	-0.001	0.038	-0.05
33	6	3	4H-Perfluorobutanoic acid_20_d	4H-Perfluorobutanoic acid	PFAS	EPA_EPAPLT0245E09, 20000 nM	EPAPLT0245E09	20000	DMSO	0	0	0	0	0	0	0	0	0	0	0	0	0	0	0	0	-0.041	-0.03	-0.017	-0.028	-0.023	-0.017	-0.013	0.014	-0.006	-0.021	-0.001	0.004	-0.035	0	-0.024	0.041	-0.009	-0.008	0.025	-0.004	-0.017	-0.023	-0.008	-0.021
33	6	3	4H-Perfluorobutanoic acid_2.2_d	4H-Perfluorobutanoic acid	PFAS	EPA_EPAPLT0245A04, 2200 nM	EPAPLT0245A04	2200	DMSO	0	0	0	0	0	0	0	0	0	0	0	0	0	0	0	0	0.007	-0.008	-0.014	-0.044	0.006	0.031	-0.009	-0.008	-0.001	-0.012	0.023	-0.013	0.029	-0.015	0.003	0.04	-0.017	-0.006	0.022	-0.005	-0.028	-0.006	-0.002	0
33	6	3	6:1 Fluorotelomer alcohol_20_d	6:1 Fluorotelomer alcohol	PFAS	EPA_EPAPLT0243A09, 20000 nM	EPAPLT0243A09	20000	DMSO	0	0	0	0	0	0	0	0	0	0	0	0	0	0	0	0	-0.004	0.004	-0.022	0.014	0.004	-0.017	-0.04	0.022	0.009	-0.001	-0.037	-0.011	-0.011	-0.001	-0.039	-0.064	0.021	-0.012	-0.014	-0.013	-0.03	-0.057	0.029	0.011
33	6	3	6:1 Fluorotelomer alcohol_2.2_d	6:1 Fluorotelomer alcohol	PFAS	EPA_EPAPLT0243A09, 2200 nM	EPAPLT0243A09	2200	DMSO	0	0	0	0	0	0	0	0	0	0	0	0	0	0	0	0	-0.02	-0.024	-0.012	0.021	-0.001	-0.029	0.005	-0.049	-0.013	-0.006	-0.012	-0.005	0.013	-0.012	-0.023	-0.081	-0.012	-0.003	-0.041	-0.028	-0.029	-0.007	-0.014	0.017
33	6	3	Ammonium perfluorooctanoate_20_d	Ammonium perfluorooctanoate	PFAS	EPA_EPAPLT0244E08, 20000 nM	EPAPLT0244E08	20000	DMSO	0	0	0	0	0	0	0	0	0	0	0	0	0	0	0	0	-0.014	-0.024	-0.027	-0.003	0.002	-0.019	-0.019	0.004	-0.005	0.001	0.012	-0.011	-0.02	-0.017	0.03	0.105	0.03	-0.008	-0.008	-0.023	0.014	0.001	-0.007	0.089
33	6	3	Bis(1H,1H-perfluoropropyl)amine_20_d	Bis(1H,1H-perfluoropropyl)amine	PFAS	EPA_EPAPLT0242E08, 20000 nM	EPAPLT0242E08	20000	DMSO	0	0	0	0	0	0	0	0	0	0	0	0	0	0	0	0	-0.031	-0.001	-0.003	-0.077	0.007	-0.026	0.015	-0.036	-0.002	-0.014	0.021	0.004	-0.032	-0.017	-0.019	-0.022	-0.002	-0.012	0.03	-0.012	-0.014	-0.097	-0.077	-0.045
33	6	3	Bis(1H,1H-perfluoropropyl)amine_6.7_d	Bis(1H,1H-perfluoropropyl)amine	PFAS	EPA_EPAPLT0242A03, 6700 nM	EPAPLT0242A03	6700	DMSO	0	0	0	0	0	0	0	0	0	0	0	0	0	0	0	0	0.026	-0.035	0.051	0.073	-0.011	-0.005	0.023	0.006	0.01	0.008	-0.008	-0.005	-0.043	0.092	0.024	-0.033	-0.087	-0.015	-0.013	-0.011	-0.001	0.108	0.071	0.07
33	6	3	Ethyl pentafluoropropionyl acetate_6.7_d	Ethyl pentafluoropropionyl acetate	PFAS	EPA_EPAPLT0235A04, 6700 nM	EPAPLT0235A04	6700	DMSO	0	0	0	0	0	0	0	0	0	0	0	0	0	0	0	0	-0.015	-0.009	-0.006	-0.011	-0.01	0.006	0.014	-0.004	0.003	0.026	0.016	0	-0.003	-0.024	-0.027	0.005	-0.001	0.002	-0.012	-0.031	0.012	0.075	-0.025	0.014
33	6	3	Ethyl pentafluoropropionyl acetate_2.2_d	Ethyl pentafluoropropionyl acetate	PFAS	EPA_EPAPLT0235A04, 2200 nM	EPAPLT0235A04	2200	DMSO	0	0	0	0	0	0	0	0	0	0	0	0	0	0	0	0	-0.019	-0.02	-0.022	0.002	-0.02	-0.022	-0.005	-0.009	-0.013	0.003	0.043	0	-0.018	-0.036	-0.055	0.008	-0.041	-0.005	-0.002	-0.026	0.011	0.028	-0.052	0.003
33	6	3	N-Methyl-N-trimethylsilylheptafluorobutyramide_20_d	N-Methyl-N-trimethylsilylheptafluorobutyramide	PFAS	EPA_EPAPLT0236E08, 20000 nM	EPAPLT0236E08	20000	DMSO	0	0	0	0	0	0	0	0	0	0	0	0	0	0	0	0	-0.012	-0.021	-0.032	0.029	-0.017	-0.004	-0.021	-0.014	-0.003	-0.004	-0.016	0.026	-0.08	-0.001	-0.065	0.026	0.025	0.021	-0.004	-0.021	-0.007	-0.008	-0.047	-0.014
33	6	3	Perfluamine_60_d	Perfluamine	PFAS	EPA_EPAPLT0239E05, 60000 nM	EPAPLT0239E05	60000	DMSO	0	0	0	0	0	0	0	0	0	0	0	0	0	0	0	0	0.013	-0.03	0.009	0.04	-0.012	-0.021	0.017	-0.027	-0.008	-0.013	0.059	0.003	-0.066	0.008	0.002	0.023	-0.009	-0.001	-0.029	-0.001	-0.006	0.021	-0.007	0.035
33	6	3	Perfluoro(2-ethoxyethane)sulfonic acid_20_d	Perfluoro(2-ethoxyethane)sulfonic acid	PFAS	EPA_EPAPLT0233E07, 20000 nM	EPAPLT0233E07	20000	DMSO	0	0	0	0	0	0	0	0	0	0	0	0	0	0	0	0	-0.004	0.007	-0.04	-0.018	0.007	0	0.015	-0.007	-0.002	-0.008	-0.003	-0.003	0.007	0.053	-0.019	0.041	0.035	-0.005	0.068	0.016	-0.03	0.018	0.06	0.024
33	6	3	Perfluoro-(2,5,8-trimethyl-3,6,9-trioxadodecanoic)acid_0.37_d	Perfluoro-(2,5,8-trimethyl-3,6,9-trioxadodecanoic)acid	PFAS	EPA_EPAPLT0244A09, 370 nM	EPAPLT0244A09	370	DMSO	0	0	0	0	0	0	0	0	0	0	0	0	0	0	0	0	-0.026	-0.034	-0.035	-0.016	-0.009	-0.022	-0.001	-0.007	-0.01	-0.001	0.011	-0.002	-0.011	-0.016	0.017	-0.023	-0.036	-0.003	-0.031	-0.027	-0.008	-0.001	0.003	0.108
33	6	3	Perfluoro-2-methyl-3-oxahexanoic acid_2.2_d	Perfluoro-2-methyl-3-oxahexanoic acid	PFAS	EPA_EPAPLT0239A03, 2200 nM	EPAPLT0239A03	2200	DMSO	0	0	0	0	0	0	0	0	0	0	0	0	0	0	0	0	0.036	-0.032	0.012	0.007	-0.022	-0.011	0.002	0.027	-0.025	-0.029	0.025	-0.011	-0.055	-0.007	-0.032	0.009	-0.021	-0.035	0.032	-0.01	-0.017	0.011	-0.014	-0.003
33	6	3	Perfluoro-3,6-dioxaheptanoic acid_60_d	Perfluoro-3,6-dioxaheptanoic acid	PFAS	EPA_EPAPLT0245E05, 60000 nM	EPAPLT0245E05	60000	DMSO	0	0	0	0	0	0	0	0	0	0	0	0	0	0	0	0	-0.008	0.012	0.029	-0.052	0	0.005	0.005	0.03	0.01	0.003	-0.016	-0.011	0.025	-0.003	-0.007	-0.006	-0.006	-0.003	-0.018	-0.026	-0.014	-0.008	0.007	0.003
33	6	3	Perfluoro-3,6-dioxaheptanoic acid_20_d	Perfluoro-3,6-dioxaheptanoic acid	PFAS	EPA_EPAPLT0245E05, 20000 nM	EPAPLT0245E05	20000	DMSO	0	0	0	0	0	0	0	0	0	0	0	0	0	0	0	0	-0.006	-0.013	0.021	0.003	-0.003	-0.008	0.012	-0.023	0.013	-0.013	0.004	-0.018	-0.022	0.003	0.025	0.009	-0.011	0.011	0.025	0.027	-0.013	0.029	0.031	-0.002
33	6	3	Perfluoro-3,6-dioxaheptanoic acid_6.7_d	Perfluoro-3,6-dioxaheptanoic acid	PFAS	EPA_EPAPLT0245E05, 6700 nM	EPAPLT0245E05	6700	DMSO	0	0	0	0	0	0	0	0	0	0	0	0	0	0	0	0	0.008	-0.005	-0.009	0.004	-0.037	-0.016	-0.02	0.015	-0.009	-0.012	-0.048	-0.005	0	0	-0.018	0.019	-0.004	0.006	-0.028	0.016	-0.005	0.024	-0.026	0.003
33	6	3	Perfluoro-3,6-dioxaoctane-1,8-dioic acid_2.2_d	Perfluoro-3,6-dioxaoctane-1,8-dioic acid	PFAS	EPA_EPAPLT0241A04, 2200 nM	EPAPLT0241A04	2200	DMSO	0	0	0	0	0	0	0	0	0	0	0	0	0	0	0	0	-0.013	0.031	0.047	0.03	0.026	0.019	0.035	0.013	-0.001	-0.004	0.058	-0.007	-0.007	-0.023	0.028	0.01	0.013	0.004	-0.07	-0.021	-0.014	-0.026	-0.006	-0.007
33	6	3	Perfluoro-3-methoxypropanoic acid_6.7_d	Perfluoro-3-methoxypropanoic acid	PFAS	EPA_EPAPLT0241A05, 6700 nM	EPAPLT0241A05	6700	DMSO	0	0	0	0	0	0	0	0	0	0	0	0	0	0	0	0	-0.017	-0.006	0.062	0.034	0.014	0.013	0.019	0.019	0.001	0.001	0.01	0	-0.032	-0.022	0.012	-0.008	0	-0.008	-0.056	-0.001	-0.003	-0.008	0	0.014
33	6	3	Perfluorocyclohexanecarbonyl fluoride_20_d	Perfluorocyclohexanecarbonyl fluoride	PFAS	EPA_EPAPLT0241E07, 20000 nM	EPAPLT0241E07	20000	DMSO	0	0	0	0	0	0	0	0	0	0	0	0	0	0	0	0	-0.015	-0.01	-0.047	-0.004	-0.039	-0.005	0.003	-0.022	-0.021	-0.012	-0.012	0.011	-0.013	-0.029	-0.04	-0.006	0	-0.013	-0.017	0.002	-0.014	-0.005	0.01	0.013
33	6	3	Perfluorohexanesulfonamide_2.2_d	Perfluorohexanesulfonamide	PFAS	EPA_EPAPLT0243A07, 2200 nM	EPAPLT0243A07	2200	DMSO	0	0	0	0	0	0	0	0	0	0	0	0	0	0	0	0	-0.003	-0.008	0.008	-0.003	0.004	-0.021	-0.02	-0.024	-0.019	-0.008	0.002	-0.002	-0.035	0.009	-0.025	0.059	-0.032	0	-0.008	-0.024	-0.006	-0.01	-0.033	-0.06
33	6	3	Perfluorohexanesulfonic acid_2.2_d	Perfluorohexanesulfonic acid	PFAS	EPA_EPAPLT0239A04, 2200 nM	EPAPLT0239A04	2200	DMSO	0	0	0	0	0	0	0	0	0	0	0	0	0	0	0	0	0.004	-0.064	0.002	0.01	-0.023	-0.044	0.005	0.006	-0.024	-0.063	0.059	0.005	-0.068	-0.024	-0.046	0.031	-0.033	-0.002	0.011	-0.028	-0.01	0.014	-0.025	0.003
33	6	3	Perfluorohexanoic acid_6.7_d	Perfluorohexanoic acid	PFAS	EPA_EPAPLT0244E09, 6700 nM	EPAPLT0244E09	6700	DMSO	0	0	0	0	0	0	0	0	0	0	0	0	0	0	0	0	-0.004	-0.015	-0.017	0.017	0.014	0	-0.004	-0.009	-0.015	0.005	0.003	-0.012	-0.01	0.004	0.014	0.069	0.032	-0.006	0.012	-0.004	-0.005	0	0.035	0.109
33	6	3	Perfluorooctanamide_60_d	Perfluorooctanamide	PFAS	EPA_EPAPLT0246E10, 60000 nM	EPAPLT0246E10	60000	DMSO	0	0	0	0	0	0	0	0	0	0	0	0	0	0	0	0	-0.028	-0.008	0.009	0.067	0.042	-0.014	-0.002	0.032	0.03	0.023	-0.087	-0.022	-0.008	0.056	-0.031	-0.003	-0.02	-0.011	-0.039	-0.068	0.024	0.011	-0.005	-0.007
33	6	3	Perfluorooctanamide_2.2_d	Perfluorooctanamide	PFAS	EPA_EPAPLT0246A05, 2200 nM	EPAPLT0246A05	2200	DMSO	0	0	0	0	0	0	0	0	0	0	0	0	0	0	0	0	-0.04	-0.018	-0.002	-0.022	-0.005	-0.01	0.008	-0.016	-0.013	-0.009	0.048	0.002	-0.022	-0.013	-0.005	-0.06	-0.022	-0.009	-0.016	0.007	-0.01	0.015	-0.048	0.011
33	6	3	Perfluorooctane_60_d	Perfluorooctane	PFAS	EPA_EPAPLT0241E08, 60000 nM	EPAPLT0241E08	60000	DMSO	0	0	0	0	0	0	0	0	0	0	0	0	0	0	0	0	-0.026	-0.002	-0.009	-0.001	-0.014	0.01	-0.008	-0.025	0.004	0.003	-0.01	-0.006	0.018	0.066	-0.032	0.037	-0.029	-0.005	-0.03	-0.021	-0.018	0.008	-0.006	0.001
33	6	3	Perfluorooctanesulfonyl fluoride_20_d	Perfluorooctanesulfonyl fluoride	PFAS	EPA_EPAPLT0244A05, 20000 nM	EPAPLT0244A05	20000	DMSO	0	0	0	0	0	0	0	0	0	0	0	0	0	0	0	0	-0.014	0.006	-0.005	-0.019	-0.01	-0.01	0	0.002	-0.002	-0.006	0.021	-0.009	-0.022	-0.003	-0.019	-0.09	0.031	0.003	-0.025	-0.001	-0.013	0.01	0.026	-0.021
33	6	3	Perfluorooctanesulfonyl fluoride_6.7_d	Perfluorooctanesulfonyl fluoride	PFAS	EPA_EPAPLT0244A05, 6700 nM	EPAPLT0244A05	6700	DMSO	0	0	0	0	0	0	0	0	0	0	0	0	0	0	0	0	-0.015	-0.002	-0.014	-0.005	-0.01	-0.01	-0.004	0	-0.001	-0.004	0.006	0.004	0	-0.001	-0.01	0.046	-0.007	0.001	-0.022	0.011	0.01	0.028	-0.006	-0.057
33	6	3	Perfluoropentanamide_20_d	Perfluoropentanamide	PFAS	EPA_EPAPLT0238E09, 20000 nM	EPAPLT0238E09	20000	DMSO	0	0	0	0	0	0	0	0	0	0	0	0	0	0	0	0	-0.021	0.015	-0.021	-0.017	0.002	-0.028	-0.043	-0.004	-0.013	0.009	-0.081	-0.012	-0.017	0.052	-0.015	0.005	0.067	-0.009	-0.013	0.035	0.006	-0.042	0.007	-0.017
33	6	3	Perfluoropentanoic acid_6.7_d	Perfluoropentanoic acid	PFAS	EPA_EPAPLT0242A05, 6700 nM	EPAPLT0242A05	6700	DMSO	0	0	0	0	0	0	0	0	0	0	0	0	0	0	0	0	-0.011	-0.014	0.009	0.03	0.007	-0.011	-0.018	-0.013	0.004	-0.01	-0.009	-0.002	-0.045	-0.001	-0.025	-0.05	-0.019	-0.012	-0.033	0.002	0.014	0.022	-0.001	0.004
33	6	3	tris(Trifluoroethoxy)methane_20_d	tris(Trifluoroethoxy)methane	PFAS	EPA_EPAPLT0238A05, 20000 nM	EPAPLT0238A05	20000	DMSO	0	0	0	0	0	0	0	0	0	0	0	0	0	0	0	0	0.004	-0.018	-0.005	0.028	-0.015	-0.024	-0.013	-0.012	-0.012	-0.002	0.025	-0.004	-0.03	-0.007	-0.008	-0.051	-0.006	-0.007	-0.006	-0.009	0.002	-0.033	-0.039	-0.021
33	6	3	tris(Trifluoroethoxy)methane_2.2_d	tris(Trifluoroethoxy)methane	PFAS	EPA_EPAPLT0238A05, 2200 nM	EPAPLT0238A05	2200	DMSO	0	0	0	0	0	0	0	0	0	0	0	0	0	0	0	0	-0.029	-0.021	0.034	0.023	0.005	-0.023	-0.027	0.001	-0.001	-0.023	0.03	-0.017	-0.03	0.015	-0.005	-0.034	0.006	-0.006	0.004	-0.028	-0.03	-0.032	0.105	0.01
34	6	4	(Heptafluorobutanoyl)pivaloylmethane_20_d	(Heptafluorobutanoyl)pivaloylmethane	PFAS	EPA_EPAPLT0243A05, 20000 nM	EPAPLT0243A05	20000	DMSO	0	0	0	0	0	0	0	0	0	0	0	0	0	0	0	0	0.006	0.014	0.016	-0.027	-0.013	-0.029	-0.025	0.025	0.005	-0.025	-0.021	0.002	-0.019	0	0.053	0.023	0.012	-0.01	-0.017	0.007	-0.03	0.02	0.026	-0.02
34	6	4	(Heptafluorobutanoyl)pivaloylmethane_20_d	(Heptafluorobutanoyl)pivaloylmethane	PFAS	EPA_EPAPLT0243E10, 20000 nM	EPAPLT0243E10	20000	DMSO	0	0	0	0	0	0	0	0	0	0	0	0	0	0	0	0	-0.02	-0.023	0.032	-0.02	-0.006	-0.015	-0.062	-0.039	-0.014	-0.032	-0.067	-0.008	0.007	0.008	-0.011	-0.087	-0.039	0	-0.007	-0.018	-0.054	-0.039	0.051	0.076
34	6	4	1-(Perfluorofluorooctyl)propane-2,3-diol_0.37_d	1-(Perfluorofluorooctyl)propane-2,3-diol	PFAS	EPA_EPAPLT0245A07, 370 nM	EPAPLT0245A07	370	DMSO	0	0	0	0	0	0	0	0	0	0	0	0	0	0	0	0	-0.058	-0.005	-0.007	-0.004	-0.012	-0.018	-0.006	-0.016	0	-0.026	0.016	-0.009	-0.013	-0.001	0.007	0.051	-0.018	-0.003	-0.006	-0.022	-0.009	-0.002	0.009	0.043
34	6	4	1-Bromopentadecafluoroheptane_20_d	1-Bromopentadecafluoroheptane	PFAS	EPA_EPAPLT0246E08, 20000 nM	EPAPLT0246E08	20000	DMSO	0	0	0	0	0	0	0	0	0	0	0	0	0	0	0	0	-0.019	-0.018	0.008	0.031	0.003	-0.023	-0.018	-0.016	0.011	0	0.018	-0.004	-0.028	0.013	-0.018	0.009	-0.008	0.002	-0.049	0.033	0.016	-0.003	-0.008	0.002
34	6	4	1-Bromopentadecafluoroheptane_6.7_d	1-Bromopentadecafluoroheptane	PFAS	EPA_EPAPLT0246E08, 6700 nM	EPAPLT0246E08	6700	DMSO	0	0	0	0	0	0	0	0	0	0	0	0	0	0	0	0	-0.033	-0.012	0.019	0.019	0.01	0	-0.021	-0.029	0.005	0.003	-0.019	-0.002	-0.01	0.05	-0.01	0.042	-0.012	-0.002	0.014	-0.006	0	-0.027	0.044	0.023
34	6	4	1-Iodo-1H,1H,2H,2H-perfluorononane_2.2_d	1-Iodo-1H,1H,2H,2H-perfluorononane	PFAS	EPA_EPAPLT0236E07, 2200 nM	EPAPLT0236E07	2200	DMSO	0	0	0	0	0	0	0	0	0	0	0	0	0	0	0	0	-0.018	-0.036	-0.005	0.021	-0.004	-0.01	-0.019	-0.006	0	0.001	0.003	0.01	-0.041	0.016	0.011	0.026	0.03	0.017	-0.003	-0.017	0.01	-0.008	0.021	-0.038
34	6	4	1-Iodopentadecafluoroheptane_6.7_d	1-Iodopentadecafluoroheptane	PFAS	EPA_EPAPLT0247E11, 6700 nM	EPAPLT0247E11	6700	DMSO	0	0	0	0	0	0	0	0	0	0	0	0	0	0	0	0	-0.014	-0.028	0.029	-0.019	-0.012	-0.009	-0.029	0.008	-0.006	-0.023	0.013	-0.001	-0.038	0.048	-0.021	0.027	0.003	0.008	-0.001	0.003	0.016	0.038	0.06	0.142
34	6	4	1-Pentafluoroethylethanol_20_d	1-Pentafluoroethylethanol	PFAS	EPA_EPAPLT0247A09, 20000 nM	EPAPLT0247A09	20000	DMSO	0	0	0	0	0	0	0	0	0	0	0	0	0	0	0	0	-0.018	-0.002	-0.03	-0.022	-0.003	0.003	-0.02	-0.014	-0.013	-0.002	-0.008	0.001	-0.019	0.047	-0.018	0.04	-0.029	-0.005	0.002	0.016	0.037	0.014	-0.014	-0.018
34	6	4	1H,1H,2H,2H-Perfluorohexyl iodide_6.7_d	1H,1H,2H,2H-Perfluorohexyl iodide	PFAS	EPA_EPAPLT0241A11, 6700 nM	EPAPLT0241A11	6700	DMSO	0	0	0	0	0	0	0	0	0	0	0	0	0	0	0	0	0.014	-0.014	-0.077	-0.032	-0.039	-0.006	0.013	-0.026	0.005	-0.021	-0.016	0.013	0.032	-0.037	0.006	-0.009	-0.013	-0.001	-0.075	-0.015	0.01	0.035	0.019	0.008
34	6	4	1H,1H,2H-Perfluoro-1-decene_2.2_d	1H,1H,2H-Perfluoro-1-decene	PFAS	EPA_EPAPLT0244A08, 2200 nM	EPAPLT0244A08	2200	DMSO	0	0	0	0	0	0	0	0	0	0	0	0	0	0	0	0	-0.018	-0.019	-0.023	-0.008	0.002	-0.026	-0.02	-0.022	-0.007	-0.005	0.029	0.005	-0.02	-0.005	0.007	-0.004	-0.022	-0.002	-0.033	-0.024	-0.002	-0.009	0.01	0.054
34	6	4	1H,1H,5H-Perfluoropentanol_20_d	1H,1H,5H-Perfluoropentanol	PFAS	EPA_EPAPLT0245E07, 20000 nM	EPAPLT0245E07	20000	DMSO	0	0	0	0	0	0	0	0	0	0	0	0	0	0	0	0	0.013	-0.012	-0.022	-0.032	-0.01	-0.015	-0.006	-0.018	-0.008	-0.025	0.01	0.015	0.012	0.002	0.01	-0.023	-0.011	0.014	-0.023	-0.006	-0.011	-0.006	-0.004	-0.012
34	6	4	1H,1H,8H,8H-Perfluoro-3,6-dioxaoctane-1,8-diol_20_d	1H,1H,8H,8H-Perfluoro-3,6-dioxaoctane-1,8-diol	PFAS	EPA_EPAPLT0239E07, 20000 nM	EPAPLT0239E07	20000	DMSO	0	0	0	0	0	0	0	0	0	0	0	0	0	0	0	0	0.007	-0.016	-0.018	-0.004	-0.005	0.003	0.032	-0.014	0.001	0.002	0.012	-0.009	-0.021	-0.005	-0.009	-0.005	0.024	-0.009	0.012	-0.01	-0.017	0.034	-0.03	0.019
34	6	4	1H,1H-Heptafluorobutyl epoxide_60_d	1H,1H-Heptafluorobutyl epoxide	PFAS	EPA_EPAPLT0235E05, 60000 nM	EPAPLT0235E05	60000	DMSO	0	0	0	0	0	0	0	0	0	0	0	0	0	0	0	0	-0.019	-0.02	-0.001	0.023	0.001	0.01	-0.015	-0.013	-0.019	0.008	0.029	-0.014	-0.005	-0.012	-0.048	0.013	-0.021	-0.025	-0.047	-0.011	0.007	-0.004	0.021	0.043
34	6	4	1H,1H-Heptafluorobutyl epoxide_20_d	1H,1H-Heptafluorobutyl epoxide	PFAS	EPA_EPAPLT0235E05, 20000 nM	EPAPLT0235E05	20000	DMSO	0	0	0	0	0	0	0	0	0	0	0	0	0	0	0	0	-0.006	-0.048	-0.006	-0.023	-0.01	0.011	0.015	-0.015	-0.009	0.002	0.008	0.013	0	-0.019	-0.039	-0.008	-0.023	0.011	-0.012	-0.001	0.008	-0.017	0.021	0.048
34	6	4	1H,1H-Heptafluorobutyl epoxide_6.7_d	1H,1H-Heptafluorobutyl epoxide	PFAS	EPA_EPAPLT0235E05, 6700 nM	EPAPLT0235E05	6700	DMSO	0	0	0	0	0	0	0	0	0	0	0	0	0	0	0	0	-0.004	-0.015	0.05	0.039	-0.015	0.005	0	-0.009	-0.01	0.017	-0.044	0.027	-0.024	0.01	-0.027	-0.008	-0.004	0.024	-0.007	-0.006	0.022	0.054	0.021	0.055
34	6	4	1H,1H-Perfluorooctyl acrylate_6.7_d	1H,1H-Perfluorooctyl acrylate	PFAS	EPA_EPAPLT0244A10, 6700 nM	EPAPLT0244A10	6700	DMSO	0	0	0	0	0	0	0	0	0	0	0	0	0	0	0	0	-0.009	-0.038	-0.039	-0.003	0.001	-0.006	-0.014	-0.002	-0.001	0.002	-0.027	-0.009	-0.014	-0.014	-0.009	0.003	-0.053	-0.008	-0.01	-0.015	-0.012	-0.038	0.03	0.119
34	6	4	2,2,3,3,4,4,4-Heptafluorobutyl methacrylate_6.7_d	2,2,3,3,4,4,4-Heptafluorobutyl methacrylate	PFAS	EPA_EPAPLT0243A08, 6700 nM	EPAPLT0243A08	6700	DMSO	0	0	0	0	0	0	0	0	0	0	0	0	0	0	0	0	-0.004	-0.006	-0.016	0.003	0	-0.013	-0.028	0.01	0	-0.019	0	-0.011	0.021	-0.009	-0.016	-0.039	0.014	0.001	-0.028	0.002	-0.008	-0.034	-0.004	-0.025
34	6	4	2,2,3,3,4,4,5,5,6,6,7,7,8,8,8-Pentadecafluorooctyl methacrylate_2.2_d	2,2,3,3,4,4,5,5,6,6,7,7,8,8,8-Pentadecafluorooctyl methacrylate	PFAS	EPA_EPAPLT0237A08, 2200 nM	EPAPLT0237A08	2200	DMSO	0	0	0	0	0	0	0	0	0	0	0	0	0	0	0	0	-0.002	0.01	-0.015	-0.044	-0.02	0.004	-0.045	-0.043	-0.007	-0.027	0.026	0.005	-0.043	0.006	-0.022	-0.05	-0.019	-0.018	0.011	-0.013	-0.018	-0.033	-0.03	-0.002
34	6	4	2-(Perfluorohexyl)ethylphosphonic acid_20_d	2-(Perfluorohexyl)ethylphosphonic acid	PFAS	EPA_EPAPLT0242E04, 20000 nM	EPAPLT0242E04	20000	DMSO	0	0	0	0	0	0	0	0	0	0	0	0	0	0	0	0	-0.017	-0.022	-0.016	0.065	-0.019	-0.006	0.013	-0.005	-0.002	-0.013	-0.047	-0.002	-0.049	-0.03	0.019	-0.022	-0.027	-0.021	0.036	-0.004	-0.017	0.074	0.087	0.001
34	6	4	2-(Perfluorooctyl)ethanthiol_2.2_d	2-(Perfluorooctyl)ethanthiol	PFAS	EPA_EPAPLT0247A08, 2200 nM	EPAPLT0247A08	2200	DMSO	0	0	0	0	0	0	0	0	0	0	0	0	0	0	0	0	-0.028	-0.023	0.005	-0.033	-0.014	-0.02	0.02	-0.016	-0.008	-0.009	0.045	0.015	-0.015	0.032	-0.007	0.014	0.016	0.002	-0.025	0.018	0.003	-0.012	0.035	0.014
34	6	4	2-(Trifluoromethoxy)ethyl trifluoromethanesulfonate_60_d	2-(Trifluoromethoxy)ethyl trifluoromethanesulfonate	PFAS	EPA_EPAPLT0244E07, 60000 nM	EPAPLT0244E07	60000	DMSO	0	0	0	0	0	0	0	0	0	0	0	0	0	0	0	0	-0.031	-0.009	0.002	0.006	0.011	-0.001	0.008	-0.01	0.002	-0.007	0.022	0.015	0.004	-0.003	-0.002	0.004	-0.004	0.009	-0.018	-0.012	-0.006	0.008	0.012	-0.015
34	6	4	2H,2H,3H,3H-Perfluorooctanoic acid_6.7_d	2H,2H,3H,3H-Perfluorooctanoic acid	PFAS	EPA_EPAPLT0233E05, 6700 nM	EPAPLT0233E05	6700	DMSO	0	0	0	0	0	0	0	0	0	0	0	0	0	0	0	0	-0.006	-0.017	0.023	0.007	-0.004	0.017	0.015	0.021	0.003	-0.009	-0.057	-0.002	0.006	0.044	-0.007	0.039	0.02	-0.011	0.016	0.009	0.022	0.044	0.06	0.028
34	6	4	2H-Perfluoroisopropyl 2-fluoroacrylate_20_d	2H-Perfluoroisopropyl 2-fluoroacrylate	PFAS	EPA_EPAPLT0234E05, 20000 nM	EPAPLT0234E05	20000	DMSO	0	0	0	0	0	0	0	0	0	0	0	0	0	0	0	0	-0.008	-0.001	0.028	0.018	0.013	0.018	0.008	-0.017	0.007	0.013	0.001	-0.008	-0.007	0.006	-0.006	0.03	0.025	-0.003	0	-0.006	0.01	0.014	0.047	0.011
34	6	4	3-(Perfluorohexyl)-1,2-epoxypropane_6.7_d	3-(Perfluorohexyl)-1,2-epoxypropane	PFAS	EPA_EPAPLT0240A07, 6700 nM	EPAPLT0240A07	6700	DMSO	0	0	0	0	0	0	0	0	0	0	0	0	0	0	0	0	-0.003	-0.002	0.017	-0.023	-0.011	-0.026	0.024	-0.008	0.002	-0.003	-0.01	0.006	0.023	0.007	-0.021	0.017	0.033	0.009	0.012	-0.004	-0.01	-0.043	-0.019	-0.02
34	6	4	3-(Perfluoroisopropyl)-2-propenoic acid_60_d	3-(Perfluoroisopropyl)-2-propenoic acid	PFAS	EPA_EPAPLT0240E10, 60000 nM	EPAPLT0240E10	60000	DMSO	0	0	0	0	0	0	0	0	0	0	0	0	0	0	0	0	0.005	-0.02	-0.007	-0.04	-0.012	-0.025	0.076	0.005	0.016	-0.023	-0.049	0.005	-0.004	0.01	0.017	0.017	0.124	-0.011	-0.022	-0.003	-0.003	-0.022	-0.009	0.039
34	6	4	3-(Perfluoroisopropyl)-2-propenoic acid_6.7_d	3-(Perfluoroisopropyl)-2-propenoic acid	PFAS	EPA_EPAPLT0240A05, 6700 nM	EPAPLT0240A05	6700	DMSO	0	0	0	0	0	0	0	0	0	0	0	0	0	0	0	0	-0.013	0.019	0.004	0.028	0.01	0	0.02	0.026	-0.001	0.013	0.045	0.009	-0.01	-0.012	0.02	0.013	0.023	0.014	-0.028	-0.002	-0.01	0.002	0.005	-0.002
34	6	4	3-(Perfluoropropyl)propanol_6.7_d	3-(Perfluoropropyl)propanol	PFAS	EPA_EPAPLT0240A03, 6700 nM	EPAPLT0240A03	6700	DMSO	0	0	0	0	0	0	0	0	0	0	0	0	0	0	0	0	-0.008	-0.012	0.021	0.015	0.015	0.019	0.058	0.01	-0.002	0.019	-0.001	-0.004	-0.019	0.009	0.021	-0.013	0.063	-0.016	0.046	-0.005	-0.016	-0.004	-0.017	0.003
34	6	4	3H,3H-Perfluoro-2,4-hexanedione_6.7_d	3H,3H-Perfluoro-2,4-hexanedione	PFAS	EPA_EPAPLT0241E11, 6700 nM	EPAPLT0241E11	6700	DMSO	0	0	0	0	0	0	0	0	0	0	0	0	0	0	0	0	0.02	-0.004	-0.047	-0.023	-0.034	0.015	-0.03	-0.04	0.011	-0.006	-0.017	0.01	0.023	-0.03	0.006	0.007	-0.022	-0.002	-0.021	0.017	0.009	0.022	0.076	-0.034
34	6	4	3H,3H-Perfluoro-2,4-hexanedione_6.7_d	3H,3H-Perfluoro-2,4-hexanedione	PFAS	EPA_EPAPLT0241A07, 6700 nM	EPAPLT0241A07	6700	DMSO	0	0	0	0	0	0	0	0	0	0	0	0	0	0	0	0	-0.007	0.016	0.018	-0.004	-0.006	0.002	0.011	0.005	0.003	0.008	0.025	0.013	-0.019	0.015	-0.01	0.027	0.032	-0.003	-0.005	-0.007	0.005	0.01	0.015	0.033
34	6	4	4,4-bis(Trifluoromethyl)-4-fluoropropanoic acid_6.7_d	4,4-bis(Trifluoromethyl)-4-fluoropropanoic acid	PFAS	EPA_EPAPLT0232E05, 6700 nM	EPAPLT0232E05	6700	DMSO	0	0	0	0	0	0	0	0	0	0	0	0	0	0	0	0	-0.006	-0.007	0.023	0.031	0.002	0.005	0.047	-0.006	0.011	0.004	-0.086	-0.005	0.033	-0.027	-0.011	0	-0.049	-0.008	-0.012	-0.002	0.008	0	0.023	0.024
34	6	4	4:4 Fluorotelomer alcohol_20_d	4:4 Fluorotelomer alcohol	PFAS	EPA_EPAPLT0241A10, 20000 nM	EPAPLT0241A10	20000	DMSO	0	0	0	0	0	0	0	0	0	0	0	0	0	0	0	0	-0.013	0.001	-0.074	-0.048	-0.046	0.017	-0.019	-0.035	-0.011	-0.025	0.019	0.022	0	-0.036	-0.008	0.01	-0.029	0.013	-0.063	0.014	0.017	0.027	0.012	-0.029
34	6	4	4:4 Fluorotelomer alcohol_6.7_d	4:4 Fluorotelomer alcohol	PFAS	EPA_EPAPLT0241A10, 6700 nM	EPAPLT0241A10	6700	DMSO	0	0	0	0	0	0	0	0	0	0	0	0	0	0	0	0	-0.006	-0.014	-0.047	-0.039	-0.026	-0.005	0.022	-0.035	0.01	-0.032	0.004	0.01	0.021	-0.032	-0.004	0.021	-0.018	0.006	-0.079	-0.001	0.007	0.036	0.022	0.027
34	6	4	4:4 Fluorotelomer alcohol_2.2_d	4:4 Fluorotelomer alcohol	PFAS	EPA_EPAPLT0241A10, 2200 nM	EPAPLT0241A10	2200	DMSO	0	0	0	0	0	0	0	0	0	0	0	0	0	0	0	0	-0.005	0.003	-0.05	-0.039	-0.025	0.028	0.037	-0.011	0.015	-0.007	0.011	0.002	0.003	-0.005	0.03	-0.018	-0.011	-0.003	-0.047	-0.021	-0.008	0.012	0.045	0.006
34	6	4	4H-Perfluorobutanoic acid_6.7_d	4H-Perfluorobutanoic acid	PFAS	EPA_EPAPLT0245E09, 6700 nM	EPAPLT0245E09	6700	DMSO	0	0	0	0	0	0	0	0	0	0	0	0	0	0	0	0	-0.063	0.021	-0.034	-0.003	-0.017	-0.024	-0.033	0.037	0.008	0.001	-0.037	-0.003	-0.033	-0.008	-0.013	0.011	-0.009	-0.002	-0.015	-0.018	-0.013	-0.009	0.002	-0.021
34	6	4	6:1 Fluorotelomer alcohol_6.7_d	6:1 Fluorotelomer alcohol	PFAS	EPA_EPAPLT0243A09, 6700 nM	EPAPLT0243A09	6700	DMSO	0	0	0	0	0	0	0	0	0	0	0	0	0	0	0	0	-0.013	0.001	-0.028	-0.006	0.004	-0.008	-0.021	-0.019	0.009	-0.004	-0.035	-0.011	0	0.004	-0.02	-0.05	-0.032	-0.016	-0.026	-0.022	-0.017	-0.044	0.018	0.042
34	6	4	6:2 Fluorotelomer alcohol_20_d	6:2 Fluorotelomer alcohol	PFAS	EPA_EPAPLT0241E02, 20000 nM	EPAPLT0241E02	20000	DMSO	0	0	0	0	0	0	0	0	0	0	0	0	0	0	0	0	-0.003	-0.006	-0.03	0.004	0.013	-0.054	-0.039	-0.004	-0.012	0.005	-0.076	-0.016	0.006	0.044	0.002	0.01	-0.022	-0.023	-0.127	-0.017	-0.01	0.016	0.002	-0.042
34	6	4	6:2 Fluorotelomer sulfonic acid_6.7_d	6:2 Fluorotelomer sulfonic acid	PFAS	EPA_EPAPLT0233E04, 6700 nM	EPAPLT0233E04	6700	DMSO	0	0	0	0	0	0	0	0	0	0	0	0	0	0	0	0	-0.024	-0.014	0.029	0.014	-0.027	0.003	0.026	0.005	-0.008	0.01	0.004	-0.006	0.026	0.016	-0.036	0.041	0.02	-0.003	-0.03	0.011	0.042	0.082	0.044	0.059
34	6	4	Dimethoxymethyl((perfluorohexyl)ethyl)silane_6.7_d	Dimethoxymethyl((perfluorohexyl)ethyl)silane	PFAS	EPA_EPAPLT0236E10, 6700 nM	EPAPLT0236E10	6700	DMSO	0	0	0	0	0	0	0	0	0	0	0	0	0	0	0	0	-0.002	-0.036	-0.002	0.029	-0.014	-0.026	0.003	-0.008	-0.012	0.023	-0.007	-0.008	-0.073	0.004	0.011	0.014	0.024	-0.006	-0.023	-0.035	0.018	0.048	-0.023	-0.029
34	6	4	Heptafluorobutyramide_20_d	Heptafluorobutyramide	PFAS	EPA_EPAPLT0238E04, 20000 nM	EPAPLT0238E04	20000	DMSO	0	0	0	0	0	0	0	0	0	0	0	0	0	0	0	0	-0.017	-0.02	0.048	0.051	-0.007	0.01	0.006	-0.015	-0.007	0.004	-0.033	-0.015	-0.048	0.032	0.004	0.025	0.03	-0.019	0.01	0.005	-0.009	0.028	0.045	0.046
34	6	4	Hexafluoroamylene glycol_20_d	Hexafluoroamylene glycol	PFAS	EPA_EPAPLT0233E03, 20000 nM	EPAPLT0233E03	20000	DMSO	0	0	0	0	0	0	0	0	0	0	0	0	0	0	0	0	-0.016	-0.023	0.013	0.057	-0.036	-0.003	0.004	0.008	-0.006	-0.021	-0.04	-0.018	-0.001	0.083	0.017	0.055	0.006	-0.009	-0.041	-0.03	0.015	0.051	0.098	0.067
34	6	4	Methyl 2H,2H,3H,3H-perfluoroheptanoate_60_d	Methyl 2H,2H,3H,3H-perfluoroheptanoate	PFAS	EPA_EPAPLT0237E05, 60000 nM	EPAPLT0237E05	60000	DMSO	0	0	0	0	0	0	0	0	0	0	0	0	0	0	0	0	0.009	0.003	-0.032	0.018	-0.01	0.016	0.056	-0.009	0.005	0.031	0.039	0.007	-0.004	-0.001	0.02	0.051	0.03	-0.024	0.001	-0.006	0.006	-0.02	-0.025	0.04
34	6	4	Methyl perfluoro(3-(1-ethenyloxypropan-2-yloxy)propanoate)_0.74_d	Methyl perfluoro(3-(1-ethenyloxypropan-2-yloxy)propanoate)	PFAS	EPA_EPAPLT0243A10, 740 nM	EPAPLT0243A10	740	DMSO	0	0	0	0	0	0	0	0	0	0	0	0	0	0	0	0	0.003	-0.019	-0.053	-0.022	0.004	-0.026	-0.043	-0.031	-0.01	-0.03	-0.054	-0.009	-0.007	0	0.014	-0.031	-0.055	-0.002	-0.026	-0.036	-0.058	-0.039	-0.015	0.045
34	6	4	N-Methyl-N-(2-hydroxyethyl)perfluorooctanesulfonamide_0.74_d	N-Methyl-N-(2-hydroxyethyl)perfluorooctanesulfonamide	PFAS	EPA_EPAPLT0248A08, 740 nM	EPAPLT0248A08	740	DMSO	0	0	0	0	0	0	0	0	0	0	0	0	0	0	0	0	0.021	0.015	0.031	0.02	0.001	0.002	0.02	-0.023	0.017	-0.006	-0.052	-0.007	-0.008	-0.008	-0.001	-0.04	-0.051	-0.026	-0.043	0.025	-0.015	0.01	0.01	0.003
34	6	4	N-Methyl-N-trimethylsilylheptafluorobutyramide_6.7_d	N-Methyl-N-trimethylsilylheptafluorobutyramide	PFAS	EPA_EPAPLT0236E08, 6700 nM	EPAPLT0236E08	6700	DMSO	0	0	0	0	0	0	0	0	0	0	0	0	0	0	0	0	0.001	-0.023	-0.013	0.051	0.011	-0.001	-0.012	-0.011	-0.002	0.012	-0.037	0.023	-0.06	0.003	-0.011	0.041	0.026	0.011	0.002	-0.01	-0.015	-0.008	-0.031	-0.042
34	6	4	N-Methyl-N-trimethylsilylheptafluorobutyramide_2.2_d	N-Methyl-N-trimethylsilylheptafluorobutyramide	PFAS	EPA_EPAPLT0236A03, 2200 nM	EPAPLT0236A03	2200	DMSO	0	0	0	0	0	0	0	0	0	0	0	0	0	0	0	0	-0.013	-0.024	-0.017	-0.033	-0.01	-0.04	-0.014	-0.015	-0.009	0.007	0.017	-0.011	-0.027	-0.024	-0.013	-0.014	-0.007	0.004	0.028	0.008	-0.004	-0.005	0.05	0.007
34	6	4	Octafluoroadipic acid_6.7_d	Octafluoroadipic acid	PFAS	EPA_EPAPLT0238A03, 6700 nM	EPAPLT0238A03	6700	DMSO	0	0	0	0	0	0	0	0	0	0	0	0	0	0	0	0	-0.007	-0.013	0.03	0.063	-0.017	-0.024	-0.019	-0.016	0	-0.014	-0.067	-0.018	-0.043	0.011	-0.001	0.023	0.045	-0.011	0.041	-0.033	-0.05	-0.015	0.005	0.025
34	6	4	Pentafluoropropionamide_2.2_d	Pentafluoropropionamide	PFAS	EPA_EPAPLT0237A07, 2200 nM	EPAPLT0237A07	2200	DMSO	0	0	0	0	0	0	0	0	0	0	0	0	0	0	0	0	0.001	0.004	-0.004	-0.008	-0.007	-0.004	-0.014	-0.013	-0.002	-0.011	0.004	0.02	-0.002	0.021	0.029	0.005	0.026	0.013	0.046	-0.036	-0.016	-0.026	-0.022	-0.027
34	6	4	Perfluoro-(2,5,8-trimethyl-3,6,9-trioxadodecanoic)acid_1.1_d	Perfluoro-(2,5,8-trimethyl-3,6,9-trioxadodecanoic)acid	PFAS	EPA_EPAPLT0244A09, 1100 nM	EPAPLT0244A09	1100	DMSO	0	0	0	0	0	0	0	0	0	0	0	0	0	0	0	0	-0.01	-0.023	-0.022	-0.016	-0.007	-0.012	-0.019	-0.019	0.007	-0.01	0.021	0.001	0.009	-0.005	0.01	-0.051	-0.018	0	-0.012	-0.026	-0.002	-0.021	0.002	0.112
34	6	4	Perfluoro-2,5-dimethyl-3,6-dioxanonanoic acid_2.2_d	Perfluoro-2,5-dimethyl-3,6-dioxanonanoic acid	PFAS	EPA_EPAPLT0246A09, 2200 nM	EPAPLT0246A09	2200	DMSO	0	0	0	0	0	0	0	0	0	0	0	0	0	0	0	0	-0.017	-0.002	0.014	0.003	0.004	-0.014	-0.029	-0.01	0.018	-0.008	0.036	-0.003	-0.012	-0.049	-0.008	0.002	-0.036	0	-0.076	-0.013	0.015	-0.003	0.027	-0.023
34	6	4	Perfluoro-3,6-dioxaoctane-1,8-dioic acid_20_d	Perfluoro-3,6-dioxaoctane-1,8-dioic acid	PFAS	EPA_EPAPLT0241A04, 20000 nM	EPAPLT0241A04	20000	DMSO	0	0	0	0	0	0	0	0	0	0	0	0	0	0	0	0	0.009	0.012	0.01	-0.006	-0.013	-0.012	-0.022	0.011	-0.007	-0.028	-0.007	0.006	-0.045	0.002	-0.007	0.013	0.017	0.004	-0.052	0.004	-0.009	0.01	-0.009	0.023
34	6	4	Perfluoro-3,6-dioxaoctane-1,8-dioic acid_6.7_d	Perfluoro-3,6-dioxaoctane-1,8-dioic acid	PFAS	EPA_EPAPLT0241A04, 6700 nM	EPAPLT0241A04	6700	DMSO	0	0	0	0	0	0	0	0	0	0	0	0	0	0	0	0	-0.009	0.022	-0.001	0.026	0.006	0.022	0.047	0.021	-0.001	0.021	0	0.01	-0.026	-0.011	0.026	-0.004	0.013	-0.006	-0.056	-0.036	0.002	-0.005	0.007	0.032
34	6	4	Perfluoro-3-methoxypropanoic acid_20_d	Perfluoro-3-methoxypropanoic acid	PFAS	EPA_EPAPLT0241E10, 20000 nM	EPAPLT0241E10	20000	DMSO	0	0	0	0	0	0	0	0	0	0	0	0	0	0	0	0	-0.009	-0.026	-0.05	-0.073	-0.036	-0.027	-0.012	-0.04	-0.001	-0.049	-0.044	-0.013	-0.003	0.005	-0.011	0.013	-0.05	-0.009	-0.125	-0.002	-0.006	0.023	0.047	0.02
34	6	4	Perfluoro-3-methoxypropanoic acid_2.2_d	Perfluoro-3-methoxypropanoic acid	PFAS	EPA_EPAPLT0241A05, 2200 nM	EPAPLT0241A05	2200	DMSO	0	0	0	0	0	0	0	0	0	0	0	0	0	0	0	0	-0.026	0.021	0.042	0.04	0.031	0.025	0.035	0.01	0.009	0.039	-0.001	-0.005	-0.022	-0.036	0.011	0.005	-0.037	0.006	-0.075	-0.048	-0.012	-0.02	-0.013	0.016
34	6	4	Perfluoro-4-isopropoxybutanoic acid_6.7_d	Perfluoro-4-isopropoxybutanoic acid	PFAS	EPA_EPAPLT0241A09, 6700 nM	EPAPLT0241A09	6700	DMSO	0	0	0	0	0	0	0	0	0	0	0	0	0	0	0	0	-0.016	0.013	-0.018	-0.021	-0.004	0.009	0.027	-0.016	0.004	-0.017	0.016	0.008	0	-0.012	0.015	0.016	0.017	0.006	-0.047	0.007	0.01	0.029	0.042	0.041
34	6	4	Perfluoro-4-isopropoxybutanoic acid_2.2_d	Perfluoro-4-isopropoxybutanoic acid	PFAS	EPA_EPAPLT0241A09, 2200 nM	EPAPLT0241A09	2200	DMSO	0	0	0	0	0	0	0	0	0	0	0	0	0	0	0	0	-0.003	0.004	-0.013	-0.023	-0.007	0.014	0.02	-0.007	0.006	-0.004	-0.013	-0.008	0.003	0.043	0.01	-0.003	0.006	-0.019	-0.015	-0.031	-0.021	0.025	0.052	0.033
34	6	4	Perfluorobutanesulfonic acid_2.2_d	Perfluorobutanesulfonic acid	PFAS	EPA_EPAPLT0246A07, 2200 nM	EPAPLT0246A07	2200	DMSO	0	0	0	0	0	0	0	0	0	0	0	0	0	0	0	0	-0.035	-0.004	0.028	0.003	-0.007	-0.01	-0.028	-0.003	0	-0.006	0.052	-0.005	-0.014	-0.019	0.005	0.023	-0.026	-0.002	-0.053	0.021	-0.007	-0.034	0.052	-0.005
34	6	4	Perfluorobutanoic acid_60_d	Perfluorobutanoic acid	PFAS	EPA_EPAPLT0239E04, 60000 nM	EPAPLT0239E04	60000	DMSO	0	0	0	0	0	0	0	0	0	0	0	0	0	0	0	0	0.01	-0.015	0.018	0.034	-0.013	-0.021	0.001	-0.001	0.014	0.003	-0.006	-0.011	-0.055	0.002	0.008	0.128	-0.046	-0.024	-0.005	-0.009	-0.004	0.046	0.009	0.006
34	6	4	Perfluoroheptanoic acid_20_d	Perfluoroheptanoic acid	PFAS	EPA_EPAPLT0240A02, 20000 nM	EPAPLT0240A02	20000	DMSO	0	0	0	0	0	0	0	0	0	0	0	0	0	0	0	0	0	-0.017	0.003	0.015	-0.003	0.007	-0.03	0.07	-0.005	0.013	0.065	0.011	-0.007	0.011	0.039	-0.008	0.031	0.032	0.013	-0.003	-0.033	0.01	-0.016	0.006
34	6	4	Perfluorohexanoic acid_60_d	Perfluorohexanoic acid	PFAS	EPA_EPAPLT0244E09, 60000 nM	EPAPLT0244E09	60000	DMSO	0	0	0	0	0	0	0	0	0	0	0	0	0	0	0	0	-0.004	-0.026	-0.006	0.009	-0.014	-0.006	-0.017	0.037	-0.006	-0.008	0.018	0.001	-0.003	-0.02	0.009	0.006	-0.007	-0.006	-0.018	-0.017	0.011	-0.005	0.01	0.12
34	6	4	Perfluorooct-1-ene_2.2_d	Perfluorooct-1-ene	PFAS	EPA_EPAPLT0239A07, 2200 nM	EPAPLT0239A07	2200	DMSO	0	0	0	0	0	0	0	0	0	0	0	0	0	0	0	0	-0.015	0.004	0	-0.018	0.005	-0.004	-0.023	-0.052	-0.005	-0.002	0.041	0	-0.033	-0.007	-0.017	-0.053	0.023	0.002	-0.011	-0.013	0.001	0.003	0.018	-0.013
34	6	4	Perfluoropropanoic acid_2.2_d	Perfluoropropanoic acid	PFAS	EPA_EPAPLT0245A03, 2200 nM	EPAPLT0245A03	2200	DMSO	0	0	0	0	0	0	0	0	0	0	0	0	0	0	0	0	0.002	-0.016	0.004	0.023	-0.011	-0.023	-0.014	-0.007	0.007	0.015	0	-0.005	-0.028	-0.005	-0.016	-0.024	-0.01	0	-0.015	-0.001	-0.003	0.017	0.005	-0.016
34	6	4	Triethoxy((perfluorohexyl)ethyl)silane_10_d	Triethoxy((perfluorohexyl)ethyl)silane	PFAS	EPA_EPAPLT0246E07, 10000 nM	EPAPLT0246E07	10000	DMSO	0	0	0	0	0	0	0	0	0	0	0	0	0	0	0	0	-0.037	0.003	0.031	0.01	0.011	-0.016	0.002	-0.016	0.001	-0.002	0.003	0.011	-0.004	0.025	0.013	-0.009	0.021	0.001	-0.028	0.038	-0.004	-0.002	-0.095	0.008
34	6	4	Triethoxy((perfluorohexyl)ethyl)silane_0.37_d	Triethoxy((perfluorohexyl)ethyl)silane	PFAS	EPA_EPAPLT0246E07, 370 nM	EPAPLT0246E07	370	DMSO	0	0	0	0	0	0	0	0	0	0	0	0	0	0	0	0	0.06	0.002	-0.043	-0.016	0.022	0.007	0.001	-0.007	0.01	-0.023	-0.05	0	0.015	0.016	0.004	0.014	0.058	-0.002	0.076	-0.02	0.002	0.046	0.028	-0.013
34	6	4	tris(Trifluoroethoxy)methane_6.7_d	tris(Trifluoroethoxy)methane	PFAS	EPA_EPAPLT0238A05, 6700 nM	EPAPLT0238A05	6700	DMSO	0	0	0	0	0	0	0	0	0	0	0	0	0	0	0	0	-0.02	-0.013	0.031	0.03	0.007	-0.021	-0.007	-0.018	-0.023	0.005	0.03	-0.02	-0.029	-0.015	-0.017	-0.067	-0.009	-0.004	0.012	-0.02	-0.044	-0.012	-0.005	-0.007
35	6	5	((Perfluorooctyl)ethyl)phosphonic acid_6.7_d	((Perfluorooctyl)ethyl)phosphonic acid	PFAS	EPA_EPAPLT0240E03, 6700 nM	EPAPLT0240E03	6700	DMSO	0	0	0	0	0	0	0	0	0	0	0	0	0	0	0	0	0.007	0	-0.012	0.046	-0.002	0.007	0.015	0.045	0.01	0.011	-0.037	-0.001	-0.013	-0.017	0.018	-0.042	-0.023	-0.005	0.007	-0.011	0.001	-0.011	-0.024	-0.071
35	6	5	((Perfluorooctyl)ethyl)phosphonic acid_2.2_d	((Perfluorooctyl)ethyl)phosphonic acid	PFAS	EPA_EPAPLT0240A09, 2200 nM	EPAPLT0240A09	2200	DMSO	0	0	0	0	0	0	0	0	0	0	0	0	0	0	0	0	0.003	0	-0.013	-0.014	0.006	-0.014	0.092	0.003	0.008	0.029	-0.025	0.012	-0.004	0	0.016	-0.025	0.081	-0.028	-0.024	-0.014	-0.004	-0.014	-0.004	-0.019
35	6	5	(Heptafluorobutanoyl)pivaloylmethane_6.7_d	(Heptafluorobutanoyl)pivaloylmethane	PFAS	EPA_EPAPLT0243E10, 6700 nM	EPAPLT0243E10	6700	DMSO	0	0	0	0	0	0	0	0	0	0	0	0	0	0	0	0	-0.005	0.001	-0.02	-0.01	0.012	-0.009	-0.065	-0.023	-0.018	-0.03	-0.054	-0.005	0	-0.003	-0.031	-0.108	-0.045	-0.008	0.008	-0.011	-0.065	-0.039	-0.003	0.074
35	6	5	1-Bromopentadecafluoroheptane_20_d	1-Bromopentadecafluoroheptane	PFAS	EPA_EPAPLT0246A03, 20000 nM	EPAPLT0246A03	20000	DMSO	0	0	0	0	0	0	0	0	0	0	0	0	0	0	0	0	0.065	-0.022	-0.1	-0.072	0.02	-0.004	0.041	0.068	0.029	-0.019	-0.009	0.002	-0.01	0.001	-0.008	-0.044	0.021	0.013	-0.011	-0.057	0.039	-0.013	0.009	-0.005
35	6	5	1-Iodo-1H,1H,2H,2H-perfluoroheptane_2.2_d	1-Iodo-1H,1H,2H,2H-perfluoroheptane	PFAS	EPA_EPAPLT0244A07, 2200 nM	EPAPLT0244A07	2200	DMSO	0	0	0	0	0	0	0	0	0	0	0	0	0	0	0	0	0.005	-0.021	-0.015	0.014	0.004	0.001	-0.003	-0.01	-0.01	-0.014	0.028	-0.009	-0.002	-0.001	-0.026	0.032	0.012	-0.002	-0.049	-0.007	0.006	0.006	0.012	0.03
35	6	5	1-Iodopentadecafluoroheptane_0.74_d	1-Iodopentadecafluoroheptane	PFAS	EPA_EPAPLT0247A07, 740 nM	EPAPLT0247A07	740	DMSO	0	0	0	0	0	0	0	0	0	0	0	0	0	0	0	0	-0.05	-0.001	0.002	0.022	-0.019	0.015	0.004	-0.017	-0.002	-0.01	0.026	0.004	-0.021	0.038	-0.003	-0.005	-0.014	-0.001	-0.018	0.019	0.001	-0.007	-0.143	-0.005
35	6	5	1H,1H,2H,2H-Perfluorohexyl iodide_20_d	1H,1H,2H,2H-Perfluorohexyl iodide	PFAS	EPA_EPAPLT0241E05, 20000 nM	EPAPLT0241E05	20000	DMSO	0	0	0	0	0	0	0	0	0	0	0	0	0	0	0	0	-0.026	-0.016	0.019	0.049	-0.009	-0.01	0	0.003	-0.005	-0.007	-0.096	-0.005	-0.019	-0.051	-0.019	0.015	-0.04	-0.023	-0.058	0.011	-0.023	-0.016	0.04	-0.005
35	6	5	1H,1H,2H,2H-Perfluorohexyl iodide_20_d	1H,1H,2H,2H-Perfluorohexyl iodide	PFAS	EPA_EPAPLT0241A11, 20000 nM	EPAPLT0241A11	20000	DMSO	0	0	0	0	0	0	0	0	0	0	0	0	0	0	0	0	-0.013	-0.014	-0.054	-0.018	-0.045	-0.035	-0.01	-0.017	-0.012	-0.063	-0.006	0.013	0.003	-0.069	-0.006	0.031	-0.009	0.014	-0.058	0	-0.016	0.038	0.015	-0.033
35	6	5	1H,1H,2H,2H-Perfluorohexyl iodide_2.2_d	1H,1H,2H,2H-Perfluorohexyl iodide	PFAS	EPA_EPAPLT0241A11, 2200 nM	EPAPLT0241A11	2200	DMSO	0	0	0	0	0	0	0	0	0	0	0	0	0	0	0	0	-0.001	0.02	-0.059	-0.032	-0.027	0.009	0	-0.037	0.009	-0.001	-0.011	-0.007	0.012	-0.026	-0.005	-0.009	0	-0.015	-0.077	-0.023	-0.009	0.035	0.032	-0.003
35	6	5	1H,1H,2H-Perfluoro-1-decene_6.7_d	1H,1H,2H-Perfluoro-1-decene	PFAS	EPA_EPAPLT0244A08, 6700 nM	EPAPLT0244A08	6700	DMSO	0	0	0	0	0	0	0	0	0	0	0	0	0	0	0	0	-0.01	-0.005	-0.027	0.01	0.007	-0.012	-0.017	-0.014	-0.006	-0.013	0.019	-0.002	-0.007	-0.007	-0.011	-0.003	-0.025	0	-0.003	-0.002	-0.004	-0.004	0.017	0.073
35	6	5	1H,1H,2H-Perfluorocyclopentane_60_d	1H,1H,2H-Perfluorocyclopentane	PFAS	EPA_EPAPLT0237E04, 60000 nM	EPAPLT0237E04	60000	DMSO	0	0	0	0	0	0	0	0	0	0	0	0	0	0	0	0	0.015	-0.007	-0.019	0.015	0.022	0.005	0.033	-0.012	0.01	-0.002	-0.023	0.002	-0.004	0.005	0.014	0.008	-0.01	0.001	-0.002	-0.002	-0.009	-0.001	0.025	0.035
35	6	5	1H,1H,8H,8H-Perfluorooctane-1,8-diol_2.2_d	1H,1H,8H,8H-Perfluorooctane-1,8-diol	PFAS	EPA_EPAPLT0237A02, 2200 nM	EPAPLT0237A02	2200	DMSO	0	0	0	0	0	0	0	0	0	0	0	0	0	0	0	0	0.037	-0.01	-0.005	0.032	-0.005	-0.009	0.013	0.017	0.014	-0.024	-0.044	0	-0.059	0.039	0.001	-0.027	0.011	0.006	0.055	0.026	0.003	0	-0.019	-0.011
35	6	5	1H,1H-Perfluoropentylamine_6.7_d	1H,1H-Perfluoropentylamine	PFAS	EPA_EPAPLT0238E05, 6700 nM	EPAPLT0238E05	6700	DMSO	0	0	0	0	0	0	0	0	0	0	0	0	0	0	0	0	0.008	-0.016	0.03	0.049	-0.016	0.019	-0.001	0.022	-0.002	0.018	-0.014	-0.03	-0.028	-0.002	0.006	0.025	0.055	-0.033	0.022	0.006	-0.022	0.007	0.018	0.021
35	6	5	1H-Perfluoro-1,1-propanediol_60_d	1H-Perfluoro-1,1-propanediol	PFAS	EPA_EPAPLT0234E09, 60000 nM	EPAPLT0234E09	60000	DMSO	0	0	0	0	0	0	0	0	0	0	0	0	0	0	0	0	0.002	0.006	-0.012	-0.004	-0.012	-0.037	-0.03	-0.034	0.018	-0.02	-0.024	-0.013	-0.019	-0.021	0.002	0.026	-0.05	-0.019	0.054	-0.021	0.03	0	0.055	-0.02
35	6	5	1H-Perfluoro-1,1-propanediol_20_d	1H-Perfluoro-1,1-propanediol	PFAS	EPA_EPAPLT0234E09, 20000 nM	EPAPLT0234E09	20000	DMSO	0	0	0	0	0	0	0	0	0	0	0	0	0	0	0	0	-0.025	-0.003	0.001	0.006	-0.005	-0.041	-0.018	-0.038	0.001	-0.015	-0.038	-0.008	-0.026	-0.02	-0.012	0.031	-0.044	-0.019	0.057	-0.027	0.016	-0.011	0.01	-0.017
35	6	5	2,2,3,3,4,4,4-Heptafluorobutyl methacrylate_20_d	2,2,3,3,4,4,4-Heptafluorobutyl methacrylate	PFAS	EPA_EPAPLT0243A08, 20000 nM	EPAPLT0243A08	20000	DMSO	0	0	0	0	0	0	0	0	0	0	0	0	0	0	0	0	-0.014	-0.004	-0.024	-0.018	0.004	-0.011	-0.038	0.038	0.002	-0.011	-0.056	-0.005	0	-0.001	-0.001	-0.034	0.013	-0.002	0.01	-0.004	-0.012	0.002	0.005	0
35	6	5	2,2,3,3,4,4,5,5,6,6,7,7,8,8,8-Pentadecafluorooctyl methacrylate_20_d	2,2,3,3,4,4,5,5,6,6,7,7,8,8,8-Pentadecafluorooctyl methacrylate	PFAS	EPA_EPAPLT0237E02, 20000 nM	EPAPLT0237E02	20000	DMSO	0	0	0	0	0	0	0	0	0	0	0	0	0	0	0	0	0	-0.015	0.021	0.031	0.027	0.014	0.019	0.04	0.022	0.013	-0.086	0.005	-0.048	0.065	0.015	0.013	0.018	0.009	0.001	0.011	0.024	0.003	0.037	0
35	6	5	2,2,3,3,4,4,5,5,6,6,7,7,8,8,8-Pentadecafluorooctyl methacrylate_6.7_d	2,2,3,3,4,4,5,5,6,6,7,7,8,8,8-Pentadecafluorooctyl methacrylate	PFAS	EPA_EPAPLT0237E02, 6700 nM	EPAPLT0237E02	6700	DMSO	0	0	0	0	0	0	0	0	0	0	0	0	0	0	0	0	-0.01	-0.018	-0.034	0.019	0.039	0.026	0.015	0.014	0.011	0.016	-0.064	0.02	-0.035	0.069	-0.02	0.033	-0.001	0.021	0.012	0.012	0.014	0.025	0.007	-0.013
35	6	5	3-(Perfluoro-2-butyl)propane-1,2-diol_60_d	3-(Perfluoro-2-butyl)propane-1,2-diol	PFAS	EPA_EPAPLT0238E02, 60000 nM	EPAPLT0238E02	60000	DMSO	0	0	0	0	0	0	0	0	0	0	0	0	0	0	0	0	-0.007	-0.03	0.055	0.079	-0.027	-0.026	0.011	0.003	0.01	-0.006	-0.038	-0.039	-0.071	0.065	-0.005	0.031	0.081	-0.013	0.034	-0.012	-0.027	-0.004	0.023	0.043
35	6	5	3-(Perfluoroisopropyl)-2-propenoic acid_20_d	3-(Perfluoroisopropyl)-2-propenoic acid	PFAS	EPA_EPAPLT0240E10, 20000 nM	EPAPLT0240E10	20000	DMSO	0	0	0	0	0	0	0	0	0	0	0	0	0	0	0	0	-0.01	-0.065	-0.01	-0.07	-0.036	-0.037	0.06	-0.034	-0.006	-0.029	-0.028	-0.008	0.005	-0.012	-0.004	-0.002	0.093	-0.025	-0.031	-0.025	-0.014	-0.026	-0.039	0.042
35	6	5	3-(Perfluoropropyl)propanol_60_d	3-(Perfluoropropyl)propanol	PFAS	EPA_EPAPLT0240E08, 60000 nM	EPAPLT0240E08	60000	DMSO	0	0	0	0	0	0	0	0	0	0	0	0	0	0	0	0	-0.013	-0.023	0.012	-0.05	-0.016	-0.005	0.055	-0.025	0.013	-0.01	0.009	0.016	0.017	0.007	-0.015	0.025	0.012	0	-0.024	-0.017	-0.005	-0.022	-0.01	0.008
35	6	5	4,4-bis(Trifluoromethyl)-4-fluoropropanoic acid_60_d	4,4-bis(Trifluoromethyl)-4-fluoropropanoic acid	PFAS	EPA_EPAPLT0232E05, 60000 nM	EPAPLT0232E05	60000	DMSO	0	0	0	0	0	0	0	0	0	0	0	0	0	0	0	0	0	0.008	0.005	0.014	-0.001	0	-0.002	-0.01	0.006	-0.009	0.056	0.007	-0.01	-0.036	-0.036	-0.056	-0.02	0	-0.002	-0.034	-0.008	0.005	-0.016	-0.041
35	6	5	4,4-bis(Trifluoromethyl)-4-fluoropropanoic acid_20_d	4,4-bis(Trifluoromethyl)-4-fluoropropanoic acid	PFAS	EPA_EPAPLT0232E05, 20000 nM	EPAPLT0232E05	20000	DMSO	0	0	0	0	0	0	0	0	0	0	0	0	0	0	0	0	-0.005	0	0.023	0.006	-0.005	-0.005	0.032	-0.025	-0.005	0	0.026	-0.009	0.006	0.029	-0.004	-0.054	-0.001	-0.02	-0.012	0.01	-0.019	-0.029	-0.004	-0.026
35	6	5	4:2 Fluorotelomer sulfonic acid_20_d	4:2 Fluorotelomer sulfonic acid	PFAS	EPA_EPAPLT0233A05, 20000 nM	EPAPLT0233A05	20000	DMSO	0	0	0	0	0	0	0	0	0	0	0	0	0	0	0	0	-0.035	0.023	0.004	0.03	-0.011	0.01	0.032	0.04	0.013	-0.004	0.025	-0.009	-0.028	0.022	0.01	0.013	-0.003	-0.002	-0.002	0.008	0.013	0.003	-0.022	0.02
35	6	5	4:4 Fluorotelomer alcohol_6.7_d	4:4 Fluorotelomer alcohol	PFAS	EPA_EPAPLT0241E04, 6700 nM	EPAPLT0241E04	6700	DMSO	0	0	0	0	0	0	0	0	0	0	0	0	0	0	0	0	0.014	-0.006	0.002	-0.004	0.026	-0.003	-0.058	-0.023	0.005	0.028	-0.04	-0.025	0.006	-0.002	0.004	0.025	-0.059	-0.012	-0.028	-0.011	-0.009	-0.009	-0.016	-0.062
35	6	5	6:2 Fluorotelomer alcohol_6.7_d	6:2 Fluorotelomer alcohol	PFAS	EPA_EPAPLT0241A08, 6700 nM	EPAPLT0241A08	6700	DMSO	0	0	0	0	0	0	0	0	0	0	0	0	0	0	0	0	-0.002	-0.004	0.007	-0.034	-0.015	0.023	0.021	-0.007	0.008	0.001	0.014	0.01	0.003	0.045	-0.004	0.008	0.021	0.006	-0.041	0.008	0.001	0.019	0.047	0.02
35	6	5	6:2 Fluorotelomer alcohol_2.2_d	6:2 Fluorotelomer alcohol	PFAS	EPA_EPAPLT0241A08, 2200 nM	EPAPLT0241A08	2200	DMSO	0	0	0	0	0	0	0	0	0	0	0	0	0	0	0	0	-0.035	0.009	-0.007	-0.008	-0.019	0.023	0.005	-0.016	0.005	0.016	0.003	-0.027	-0.013	0.026	0.006	0	-0.018	-0.016	-0.017	-0.037	-0.011	-0.012	0.019	0.013
35	6	5	6:2 Fluorotelomer methacrylate_20_d	6:2 Fluorotelomer methacrylate	PFAS	EPA_EPAPLT0246A08, 20000 nM	EPAPLT0246A08	20000	DMSO	0	0	0	0	0	0	0	0	0	0	0	0	0	0	0	0	-0.014	-0.003	0.02	0.043	-0.006	0.013	-0.02	0.013	0.011	-0.002	0.06	0.003	0.013	-0.028	-0.006	0.025	-0.012	0.012	-0.031	0.01	0.012	-0.018	0.046	-0.057
35	6	5	6:2 Fluorotelomer methacrylate_6.7_d	6:2 Fluorotelomer methacrylate	PFAS	EPA_EPAPLT0246A08, 6700 nM	EPAPLT0246A08	6700	DMSO	0	0	0	0	0	0	0	0	0	0	0	0	0	0	0	0	-0.026	-0.008	0.014	0.031	-0.006	-0.004	-0.022	0.003	0	-0.008	-0.019	0.006	-0.008	0.016	0.013	0.018	-0.033	-0.003	-0.071	0.028	0.023	-0.021	-0.057	0.01
35	6	5	6:2 Fluorotelomer methacrylate_2.2_d	6:2 Fluorotelomer methacrylate	PFAS	EPA_EPAPLT0246A08, 2200 nM	EPAPLT0246A08	2200	DMSO	0	0	0	0	0	0	0	0	0	0	0	0	0	0	0	0	-0.042	0.008	0.009	0.032	0.002	-0.018	-0.036	-0.004	-0.001	0.004	0.021	-0.007	-0.022	0.005	0.005	0.028	-0.055	-0.011	-0.058	0.022	0.006	-0.007	-0.047	-0.02
35	6	5	7:3 Fluorotelomer alcohol_2.2_d	7:3 Fluorotelomer alcohol	PFAS	EPA_EPAPLT0243A11, 2200 nM	EPAPLT0243A11	2200	DMSO	0	0	0	0	0	0	0	0	0	0	0	0	0	0	0	0	-0.01	-0.007	-0.026	-0.019	-0.003	-0.01	-0.062	-0.01	-0.01	-0.003	-0.026	-0.007	0.015	0.011	-0.009	0.087	-0.004	-0.016	-0.004	-0.024	-0.063	-0.014	-0.042	0.043
35	6	5	8:2 Fluorotelomer methacrylate_6.7_d	8:2 Fluorotelomer methacrylate	PFAS	EPA_EPAPLT0232A04, 6700 nM	EPAPLT0232A04	6700	DMSO	0	0	0	0	0	0	0	0	0	0	0	0	0	0	0	0	0.02	-0.007	0.008	0.078	-0.001	-0.018	0.059	0.007	-0.004	0.021	-0.028	-0.018	-0.045	0.03	-0.048	-0.034	-0.035	-0.001	0.044	0.029	0.006	0.006	0.106	0.041
35	6	5	Ammonium perfluorooctanoate_2.2_d	Ammonium perfluorooctanoate	PFAS	EPA_EPAPLT0244A03, 2200 nM	EPAPLT0244A03	2200	DMSO	0	0	0	0	0	0	0	0	0	0	0	0	0	0	0	0	-0.013	0.01	0.012	0.003	0.015	0.005	-0.007	0.006	0.01	-0.001	0.05	-0.012	-0.002	-0.007	0.022	0.071	-0.024	0.004	-0.019	0.002	0.004	0.001	0.006	0.002
35	6	5	Dichloromethyl((perfluorohexyl)ethyl)silane_2.2_d	Dichloromethyl((perfluorohexyl)ethyl)silane	PFAS	EPA_EPAPLT0235E04, 2200 nM	EPAPLT0235E04	2200	DMSO	0	0	0	0	0	0	0	0	0	0	0	0	0	0	0	0	0.003	-0.011	0.021	0.004	-0.004	0.005	0.021	-0.005	0.017	0.025	-0.049	0.011	-0.032	-0.056	-0.011	0.005	0.014	0.018	0.007	-0.01	0.006	0.069	-0.021	0.019
35	6	5	Heptafluorobutyl iodide_6.7_d	Heptafluorobutyl iodide	PFAS	EPA_EPAPLT0233A07, 6700 nM	EPAPLT0233A07	6700	DMSO	0	0	0	0	0	0	0	0	0	0	0	0	0	0	0	0	-0.022	-0.012	-0.062	-0.045	0.003	-0.029	-0.031	-0.039	-0.012	-0.016	-0.017	0	-0.026	0.038	-0.018	-0.009	0.03	0.001	-0.011	-0.021	-0.042	-0.085	-0.117	-0.058
35	6	5	Heptafluorobutyramide_60_d	Heptafluorobutyramide	PFAS	EPA_EPAPLT0238E04, 60000 nM	EPAPLT0238E04	60000	DMSO	0	0	0	0	0	0	0	0	0	0	0	0	0	0	0	0	-0.015	-0.025	0.032	0.048	-0.008	-0.034	0.009	0.003	-0.001	-0.009	-0.038	-0.024	-0.063	0.005	-0.005	0.001	0.038	-0.019	-0.013	-0.013	-0.035	0.007	0.009	0.043
35	6	5	Methyl 2H,2H,3H,3H-perfluoroheptanoate_20_d	Methyl 2H,2H,3H,3H-perfluoroheptanoate	PFAS	EPA_EPAPLT0237E05, 20000 nM	EPAPLT0237E05	20000	DMSO	0	0	0	0	0	0	0	0	0	0	0	0	0	0	0	0	-0.002	-0.003	-0.02	-0.023	-0.017	-0.003	0.029	0.01	-0.003	0.049	-0.042	0.028	-0.026	0.012	0.035	0.028	0.051	0.002	0.022	-0.018	-0.026	-0.039	0.056	0.039
35	6	5	Methyl 2H,2H,3H,3H-perfluoroheptanoate_6.7_d	Methyl 2H,2H,3H,3H-perfluoroheptanoate	PFAS	EPA_EPAPLT0237E05, 6700 nM	EPAPLT0237E05	6700	DMSO	0	0	0	0	0	0	0	0	0	0	0	0	0	0	0	0	0.017	-0.037	-0.013	0.035	-0.023	-0.032	0.005	-0.005	-0.003	-0.031	-0.037	0.038	-0.025	-0.012	-0.016	0.018	0.014	0.023	0.023	-0.002	-0.019	-0.011	0.049	0.012
35	6	5	Methyl 3H-perfluoroisopropyl ether_6.7_d	Methyl 3H-perfluoroisopropyl ether	PFAS	EPA_EPAPLT0232A07, 6700 nM	EPAPLT0232A07	6700	DMSO	0	0	0	0	0	0	0	0	0	0	0	0	0	0	0	0	-0.019	-0.004	-0.087	-0.01	-0.011	-0.03	-0.006	-0.036	0	-0.005	-0.032	-0.004	-0.001	0.017	-0.02	-0.018	-0.053	-0.017	0.003	-0.026	-0.022	-0.06	-0.075	-0.069
35	6	5	N-Methyl-N-(2-hydroxyethyl)perfluorooctanesulfonamide_2.2_d	N-Methyl-N-(2-hydroxyethyl)perfluorooctanesulfonamide	PFAS	EPA_EPAPLT0248A08, 2200 nM	EPAPLT0248A08	2200	DMSO	0	0	0	0	0	0	0	0	0	0	0	0	0	0	0	0	-0.02	-0.012	-0.014	0.03	-0.009	0.017	0.014	-0.038	-0.008	0.013	0.029	-0.018	-0.001	0.015	-0.002	-0.03	-0.077	0.004	-0.011	0.018	-0.017	0.033	-0.043	-0.007
35	6	5	Octafluoroadipic acid_20_d	Octafluoroadipic acid	PFAS	EPA_EPAPLT0238A03, 20000 nM	EPAPLT0238A03	20000	DMSO	0	0	0	0	0	0	0	0	0	0	0	0	0	0	0	0	-0.003	-0.008	0.037	0.085	-0.02	-0.015	0	-0.013	0.001	-0.019	0.007	-0.012	-0.054	0.012	0.006	0.036	0.047	0.002	0.044	-0.023	-0.035	-0.033	-0.004	-0.01
35	6	5	Octafluoroadipic acid_2.2_d	Octafluoroadipic acid	PFAS	EPA_EPAPLT0238A03, 2200 nM	EPAPLT0238A03	2200	DMSO	0	0	0	0	0	0	0	0	0	0	0	0	0	0	0	0	-0.006	-0.023	0.012	0.052	-0.029	-0.024	0.001	-0.002	-0.006	-0.007	0.008	-0.036	-0.06	0.013	-0.014	-0.024	0.059	-0.016	0.039	-0.027	-0.046	-0.013	0.043	0.048
35	6	5	Perfluoro(2-ethoxyethane)sulfonic acid_6.7_d	Perfluoro(2-ethoxyethane)sulfonic acid	PFAS	EPA_EPAPLT0233E07, 6700 nM	EPAPLT0233E07	6700	DMSO	0	0	0	0	0	0	0	0	0	0	0	0	0	0	0	0	-0.001	0.031	0.021	0.009	0.009	0.021	0.006	0.01	-0.005	-0.005	-0.061	-0.019	0.016	0.03	-0.009	-0.03	0.061	-0.019	0.07	0.016	-0.011	0.061	0.039	0.04
35	6	5	Perfluoro-1-iodohexane_6.7_d	Perfluoro-1-iodohexane	PFAS	EPA_EPAPLT0243E08, 6700 nM	EPAPLT0243E08	6700	DMSO	0	0	0	0	0	0	0	0	0	0	0	0	0	0	0	0	-0.009	-0.014	-0.034	0.025	-0.004	-0.002	-0.035	-0.059	-0.013	0.005	-0.017	-0.004	0.019	0.005	-0.008	0.014	-0.041	-0.014	0.001	-0.006	-0.035	-0.02	-0.045	0.059
35	6	5	Perfluoro-2,5-dimethyl-3,6-dioxanonanoic acid_6.7_d	Perfluoro-2,5-dimethyl-3,6-dioxanonanoic acid	PFAS	EPA_EPAPLT0246A09, 6700 nM	EPAPLT0246A09	6700	DMSO	0	0	0	0	0	0	0	0	0	0	0	0	0	0	0	0	0.009	0.008	-0.004	-0.013	-0.002	-0.004	-0.01	0.012	0.008	0.01	0.026	-0.003	-0.018	-0.014	-0.007	0.007	-0.035	0.008	-0.068	-0.007	0.026	0.005	-0.016	-0.054
35	6	5	Perfluoro-2,5-dimethyl-3,6-dioxanonanoic acid_0.74_d	Perfluoro-2,5-dimethyl-3,6-dioxanonanoic acid	PFAS	EPA_EPAPLT0246A09, 740 nM	EPAPLT0246A09	740	DMSO	0	0	0	0	0	0	0	0	0	0	0	0	0	0	0	0	-0.028	0.013	0.01	0.03	0.007	-0.022	-0.024	-0.022	0.008	0.017	0.027	0.002	-0.006	0.029	-0.004	0.052	-0.027	-0.003	-0.046	0.021	0.035	0.006	0.039	0.015
35	6	5	Perfluoro-3,6-dioxaoctane-1,8-dioic acid_60_d	Perfluoro-3,6-dioxaoctane-1,8-dioic acid	PFAS	EPA_EPAPLT0241E09, 60000 nM	EPAPLT0241E09	60000	DMSO	0	0	0	0	0	0	0	0	0	0	0	0	0	0	0	0	-0.011	0.006	-0.01	-0.044	-0.016	0.009	0.012	-0.049	0.006	0.002	-0.023	-0.005	0.023	0.002	-0.004	0.037	-0.007	-0.022	-0.049	-0.018	0.006	0.022	0.058	0.02
35	6	5	Perfluoro-4-isopropoxybutanoic acid_20_d	Perfluoro-4-isopropoxybutanoic acid	PFAS	EPA_EPAPLT0241A09, 20000 nM	EPAPLT0241A09	20000	DMSO	0	0	0	0	0	0	0	0	0	0	0	0	0	0	0	0	0.006	-0.002	-0.05	-0.021	-0.024	0.006	0.02	-0.002	-0.01	-0.007	0.071	0.003	-0.029	-0.027	-0.021	0.008	-0.011	0.008	-0.03	0.004	-0.002	0.007	0.009	-0.024
35	6	5	Perfluorocyclohexanecarbonyl fluoride_6.7_d	Perfluorocyclohexanecarbonyl fluoride	PFAS	EPA_EPAPLT0241A02, 6700 nM	EPAPLT0241A02	6700	DMSO	0	0	0	0	0	0	0	0	0	0	0	0	0	0	0	0	0.011	0.03	-0.007	0.001	-0.003	-0.002	0.049	0.015	0.001	0.019	-0.032	-0.006	-0.013	0.069	-0.004	0.018	0.051	-0.017	-0.061	-0.024	-0.005	0.003	-0.011	-0.008
35	6	5	Perfluorodecanoic acid_2.2_d	Perfluorodecanoic acid	PFAS	EPA_EPAPLT0244A11, 2200 nM	EPAPLT0244A11	2200	DMSO	0	0	0	0	0	0	0	0	0	0	0	0	0	0	0	0	-0.011	-0.03	-0.048	-0.029	0	0.002	-0.019	0.017	-0.016	-0.001	0.02	0.011	-0.008	-0.005	0.022	0.082	0.002	0	-0.002	-0.016	-0.012	-0.015	0.005	0.115
35	6	5	Perfluoroheptanoic acid_6.7_d	Perfluoroheptanoic acid	PFAS	EPA_EPAPLT0240E07, 6700 nM	EPAPLT0240E07	6700	DMSO	0	0	0	0	0	0	0	0	0	0	0	0	0	0	0	0	-0.009	0.029	0.021	-0.033	0.005	0.004	0.003	0	0.009	-0.006	-0.056	-0.012	-0.007	0.001	-0.003	0.02	0.006	-0.007	-0.003	-0.017	0.001	0.01	0.001	0.017
35	6	5	Perfluoroheptanoic acid_2.2_d	Perfluoroheptanoic acid	PFAS	EPA_EPAPLT0240A02, 2200 nM	EPAPLT0240A02	2200	DMSO	0	0	0	0	0	0	0	0	0	0	0	0	0	0	0	0	0.029	-0.009	0.004	-0.006	0.01	0.04	0.017	0.04	0.01	0.034	-0.053	-0.003	-0.013	0.008	0.051	0.01	0.037	-0.002	0.06	0	-0.011	-0.009	-0.024	-0.049
35	6	5	Perfluorohexanesulfonic acid_6.7_d	Perfluorohexanesulfonic acid	PFAS	EPA_EPAPLT0239E09, 6700 nM	EPAPLT0239E09	6700	DMSO	0	0	0	0	0	0	0	0	0	0	0	0	0	0	0	0	-0.002	0.01	-0.033	-0.002	0.008	0	-0.024	-0.014	0.004	0.009	-0.066	-0.017	0.011	-0.01	-0.01	-0.033	0.014	-0.014	-0.047	0.009	-0.004	-0.011	0.022	0.017
35	6	5	Perfluorohexanoic acid_20_d	Perfluorohexanoic acid	PFAS	EPA_EPAPLT0244E09, 20000 nM	EPAPLT0244E09	20000	DMSO	0	0	0	0	0	0	0	0	0	0	0	0	0	0	0	0	-0.018	-0.023	-0.041	-0.007	0.007	-0.015	-0.011	0.001	-0.004	-0.006	-0.008	-0.007	-0.032	-0.011	0.009	0.033	-0.01	-0.011	-0.019	-0.027	-0.003	-0.012	0.012	0.127
35	6	5	Perfluorohexanoic acid_6.7_d	Perfluorohexanoic acid	PFAS	EPA_EPAPLT0244A04, 6700 nM	EPAPLT0244A04	6700	DMSO	0	0	0	0	0	0	0	0	0	0	0	0	0	0	0	0	-0.008	0.011	-0.024	0.005	-0.004	-0.013	-0.009	-0.003	0.002	-0.001	-0.014	-0.001	-0.011	-0.003	-0.026	-0.022	-0.027	0.002	-0.018	-0.003	0	0.017	0.006	-0.027
35	6	5	Perfluorooct-1-ene_20_d	Perfluorooct-1-ene	PFAS	EPA_EPAPLT0239E11, 20000 nM	EPAPLT0239E11	20000	DMSO	0	0	0	0	0	0	0	0	0	0	0	0	0	0	0	0	-0.01	-0.064	0.011	0.004	-0.048	-0.022	-0.033	-0.018	-0.011	-0.05	-0.068	-0.02	-0.037	-0.017	-0.005	0.079	-0.029	-0.015	0.012	-0.006	-0.009	-0.029	0.026	0.053
35	6	5	Perfluorooctanamide_20_d	Perfluorooctanamide	PFAS	EPA_EPAPLT0246E10, 20000 nM	EPAPLT0246E10	20000	DMSO	0	0	0	0	0	0	0	0	0	0	0	0	0	0	0	0	-0.009	-0.012	-0.027	0	0.006	-0.017	-0.003	-0.02	0.018	0.014	-0.01	0.006	-0.006	0.043	-0.026	-0.007	0.025	-0.012	-0.067	0.008	0.004	-0.012	-0.02	-0.011
35	6	5	Perfluorooctanamide_6.7_d	Perfluorooctanamide	PFAS	EPA_EPAPLT0246E10, 6700 nM	EPAPLT0246E10	6700	DMSO	0	0	0	0	0	0	0	0	0	0	0	0	0	0	0	0	0.028	-0.025	-0.02	0.052	-0.004	0	0.015	-0.016	0.013	0.025	0.015	-0.002	-0.018	0.072	-0.023	0.005	0.021	0.003	-0.032	-0.019	0.006	-0.037	-0.065	-0.049
35	6	5	Perfluorooctane_6.7_d	Perfluorooctane	PFAS	EPA_EPAPLT0241A03, 6700 nM	EPAPLT0241A03	6700	DMSO	0	0	0	0	0	0	0	0	0	0	0	0	0	0	0	0	0.006	0.04	0.048	-0.021	0.027	0	0.043	0.014	0.007	0.01	-0.047	-0.003	-0.01	0.054	0.019	0.028	0.027	-0.011	-0.07	-0.045	-0.015	-0.004	0.017	0.009
35	6	5	Perfluorooctane_2.2_d	Perfluorooctane	PFAS	EPA_EPAPLT0241A03, 2200 nM	EPAPLT0241A03	2200	DMSO	0	0	0	0	0	0	0	0	0	0	0	0	0	0	0	0	0.008	0.044	0.01	0.007	0.034	0.014	0.027	-0.001	0.008	0.033	-0.011	-0.003	-0.016	0.037	0.022	0.031	0.029	0.002	-0.096	-0.03	0.001	-0.038	-0.009	-0.021
35	6	5	Perfluorooctanesulfonic acid_2.2_d	Perfluorooctanesulfonic acid	PFAS	EPA_EPAPLT0240A04, 2200 nM	EPAPLT0240A04	2200	DMSO	0	0	0	0	0	0	0	0	0	0	0	0	0	0	0	0	-0.001	0.01	0.019	0.02	0.015	0.013	0.011	0.013	-0.004	0.012	0.073	0.015	-0.035	-0.023	0.012	0.029	0.03	0.013	-0.047	-0.015	0.008	-0.004	-0.006	-0.033
35	6	5	Perfluoropentanamide_20_d	Perfluoropentanamide	PFAS	EPA_EPAPLT0238A04, 20000 nM	EPAPLT0238A04	20000	DMSO	0	0	0	0	0	0	0	0	0	0	0	0	0	0	0	0	-0.006	0.012	0.021	0.029	-0.025	-0.026	-0.001	-0.01	-0.011	-0.013	0.005	-0.014	-0.061	0.011	-0.027	-0.039	0.021	-0.002	0.001	-0.025	-0.052	-0.003	0.003	0.008
35	6	5	Perfluoropentanamide_6.7_d	Perfluoropentanamide	PFAS	EPA_EPAPLT0238A04, 6700 nM	EPAPLT0238A04	6700	DMSO	0	0	0	0	0	0	0	0	0	0	0	0	0	0	0	0	-0.019	-0.018	0.024	0.044	-0.019	-0.021	0.002	-0.009	-0.017	-0.02	-0.004	-0.021	-0.038	-0.017	-0.018	-0.017	0.024	-0.025	-0.003	-0.023	-0.023	-0.021	-0.022	0.008
35	6	5	Perfluoropropanoic acid_60_d	Perfluoropropanoic acid	PFAS	EPA_EPAPLT0245E08, 60000 nM	EPAPLT0245E08	60000	DMSO	0	0	0	0	0	0	0	0	0	0	0	0	0	0	0	0	-0.008	0.003	0.013	0.009	0.003	0.001	0.022	-0.008	-0.006	0.003	0.008	-0.005	0.001	-0.003	-0.01	-0.008	-0.003	0.003	0.079	-0.029	-0.021	0.009	0.018	0.027
35	6	5	Perfluoroundecanoic acid_0.74_d	Perfluoroundecanoic acid	PFAS	EPA_EPAPLT0247A10, 740 nM	EPAPLT0247A10	740	DMSO	0	0	0	0	0	0	0	0	0	0	0	0	0	0	0	0	-0.027	0	0.02	-0.008	-0.007	-0.006	0	-0.007	-0.012	-0.025	0.024	0.014	-0.036	0.028	-0.007	0.023	0.004	-0.002	-0.05	0.015	0.022	0.02	0.008	0.044
35	6	5	Tetrafluorosuccinic acid_6.7_d	Tetrafluorosuccinic acid	PFAS	EPA_EPAPLT0235A07, 6700 nM	EPAPLT0235A07	6700	DMSO	0	0	0	0	0	0	0	0	0	0	0	0	0	0	0	0	-0.018	-0.005	-0.056	-0.029	0.005	-0.013	-0.005	-0.016	0.013	-0.017	0.004	-0.014	-0.022	-0.032	0.006	-0.011	-0.053	-0.017	-0.022	-0.014	-0.043	-0.055	-0.034	-0.014
35	6	5	Tetrafluorosuccinic acid_2.2_d	Tetrafluorosuccinic acid	PFAS	EPA_EPAPLT0235A07, 2200 nM	EPAPLT0235A07	2200	DMSO	0	0	0	0	0	0	0	0	0	0	0	0	0	0	0	0	-0.018	0	-0.017	-0.055	-0.015	-0.035	-0.016	-0.005	-0.01	-0.024	-0.001	0	-0.02	-0.013	-0.013	-0.014	-0.085	0.005	-0.037	-0.006	-0.015	-0.063	0.009	-0.001
35	6	5	Triethoxy((perfluorohexyl)ethyl)silane_1.1_d	Triethoxy((perfluorohexyl)ethyl)silane	PFAS	EPA_EPAPLT0246E07, 1100 nM	EPAPLT0246E07	1100	DMSO	0	0	0	0	0	0	0	0	0	0	0	0	0	0	0	0	-0.009	-0.028	-0.005	0.032	0.011	-0.014	0	-0.001	-0.005	0.022	0.008	-0.002	-0.012	0.016	-0.008	0.052	0.014	-0.006	0.011	-0.003	-0.016	0.007	0.019	0.032
36	6	6	((Perfluorooctyl)ethyl)phosphonic acid_20_d	((Perfluorooctyl)ethyl)phosphonic acid	PFAS	EPA_EPAPLT0240E03, 20000 nM	EPAPLT0240E03	20000	DMSO	0	0	0	0	0	0	0	0	0	0	0	0	0	0	0	0	-0.017	-0.038	-0.006	0.035	-0.01	-0.017	0.053	0.043	-0.001	-0.002	-0.222	-0.01	0.002	-0.021	-0.021	-0.034	-0.02	-0.013	0.001	-0.032	-0.011	-0.055	-0.003	-0.054
36	6	6	((Perfluorooctyl)ethyl)phosphonic acid_6.7_d	((Perfluorooctyl)ethyl)phosphonic acid	PFAS	EPA_EPAPLT0240A09, 6700 nM	EPAPLT0240A09	6700	DMSO	0	0	0	0	0	0	0	0	0	0	0	0	0	0	0	0	-0.006	-0.023	-0.011	0.004	-0.022	-0.029	0.076	0.018	0.002	-0.001	-0.064	0.021	-0.007	-0.005	0.004	-0.015	0.059	0.004	-0.039	-0.004	-0.023	-0.029	-0.022	-0.013
36	6	6	1,8-Divinylperfluorooctane_2.2_d	1,8-Divinylperfluorooctane	PFAS	EPA_EPAPLT0237A05, 2200 nM	EPAPLT0237A05	2200	DMSO	0	0	0	0	0	0	0	0	0	0	0	0	0	0	0	0	-0.022	-0.009	-0.023	-0.038	-0.006	-0.016	0.028	-0.019	-0.012	0.01	-0.039	0.017	0.004	0.004	-0.037	-0.015	-0.048	0.001	-0.058	0.01	-0.008	-0.039	-0.061	0.009
36	6	6	1,8-Divinylperfluorooctane_0.74_d	1,8-Divinylperfluorooctane	PFAS	EPA_EPAPLT0237A05, 740 nM	EPAPLT0237A05	740	DMSO	0	0	0	0	0	0	0	0	0	0	0	0	0	0	0	0	-0.009	-0.007	-0.042	0.008	-0.014	0.013	0.031	-0.002	-0.021	0.002	0.021	0.027	-0.007	0.012	0.013	-0.01	0.025	0.004	-0.005	0.006	-0.001	-0.042	0.001	0.022
36	6	6	1-(Perfluorofluorooctyl)propane-2,3-diol_10_d	1-(Perfluorofluorooctyl)propane-2,3-diol	PFAS	EPA_EPAPLT0245E11, 10000 nM	EPAPLT0245E11	10000	DMSO	0	0	0	0	0	0	0	0	0	0	0	0	0	0	0	0	-0.049	-0.01	0.014	-0.034	-0.014	-0.007	-0.028	0.017	0.008	-0.024	-0.156	-0.036	-0.009	-0.002	-0.009	-0.012	-0.056	0	0.042	-0.012	-0.038	-0.053	-0.048	-0.082
36	6	6	1-(Perfluorofluorooctyl)propane-2,3-diol_3.3_d	1-(Perfluorofluorooctyl)propane-2,3-diol	PFAS	EPA_EPAPLT0245E11, 3300 nM	EPAPLT0245E11	3300	DMSO	0	0	0	0	0	0	0	0	0	0	0	0	0	0	0	0	0.001	-0.012	-0.022	-0.018	0.019	-0.047	-0.033	0.049	0.003	-0.019	-0.066	-0.016	-0.029	-0.003	-0.027	0.024	-0.039	0.006	0.035	-0.028	-0.023	-0.056	-0.019	-0.013
36	6	6	1-(Perfluorofluorooctyl)propane-2,3-diol_0.37_d	1-(Perfluorofluorooctyl)propane-2,3-diol	PFAS	EPA_EPAPLT0245E11, 370 nM	EPAPLT0245E11	370	DMSO	0	0	0	0	0	0	0	0	0	0	0	0	0	0	0	0	-0.015	-0.012	-0.042	-0.018	0.009	0.003	-0.026	0.101	-0.003	-0.003	-0.163	0.001	0.003	-0.016	-0.013	0.02	0.004	0.012	0.035	0.008	-0.011	-0.039	-0.014	-0.032
36	6	6	1-Bromopentadecafluoroheptane_2.2_d	1-Bromopentadecafluoroheptane	PFAS	EPA_EPAPLT0246E08, 2200 nM	EPAPLT0246E08	2200	DMSO	0	0	0	0	0	0	0	0	0	0	0	0	0	0	0	0	0.006	-0.033	0.001	0.038	0.017	-0.012	-0.028	-0.012	0.003	0.005	0.007	-0.01	-0.008	0.014	-0.014	0.02	0.024	0	-0.029	0.009	0.001	-0.053	0.035	-0.011
36	6	6	1-Bromopentadecafluoroheptane_0.74_d	1-Bromopentadecafluoroheptane	PFAS	EPA_EPAPLT0246E08, 740 nM	EPAPLT0246E08	740	DMSO	0	0	0	0	0	0	0	0	0	0	0	0	0	0	0	0	0.058	0.004	-0.03	-0.033	0.003	0.004	-0.007	-0.014	-0.001	0.002	-0.088	-0.02	0.005	0.001	-0.021	-0.021	0.069	0	0.037	-0.003	0.008	0.019	-0.013	0.014
36	6	6	11:1 Fluorotelomer alcohol_10_d	11:1 Fluorotelomer alcohol	PFAS	EPA_EPAPLT0243E09, 10000 nM	EPAPLT0243E09	10000	DMSO	1	1	0	0	0	1	0	0	0	0	0	0	0	0	0	0	-0.025	0.015	0.076	0.093	0.051	0.01	-0.011	-0.039	0.003	-0.051	-0.374	-0.126	0.067	-0.003	-0.003	-0.23	-0.042	-0.018	-0.042	-0.034	-0.013	-0.013	0.099	-0.027
36	6	6	11:1 Fluorotelomer alcohol_10_d	11:1 Fluorotelomer alcohol	PFAS	EPA_EPAPLT0243A04, 10000 nM	EPAPLT0243A04	10000	DMSO	0	0	0	0	0	0	0	0	0	0	0	0	0	0	0	0	0.031	0.029	0.104	0.08	0.026	0.021	0.005	0.077	0.026	-0.029	-0.302	-0.106	0.1	-0.014	0.051	-0.047	0.042	0.017	0.026	0.016	-0.017	0.006	0.1	-0.028
36	6	6	11:1 Fluorotelomer alcohol_3.3_d	11:1 Fluorotelomer alcohol	PFAS	EPA_EPAPLT0243A04, 3300 nM	EPAPLT0243A04	3300	DMSO	0	0	0	0	0	0	0	0	0	0	0	0	0	0	0	0	0.008	0.007	0.071	0.05	0.011	0.006	0.004	0.008	0.009	-0.026	-0.466	-0.129	0.049	0.001	0.052	-0.039	-0.022	-0.017	0.01	-0.003	-0.011	-0.01	0.105	0.018
36	6	6	11:1 Fluorotelomer alcohol_3.3_d	11:1 Fluorotelomer alcohol	PFAS	EPA_EPAPLT0243E09, 3300 nM	EPAPLT0243E09	3300	DMSO	0	0	0	0	0	0	0	0	0	0	0	0	0	0	0	0	-0.022	0.007	0.07	0.098	0.05	0.01	-0.03	-0.057	0	-0.042	-0.407	-0.1	0.05	-0.012	-0.029	-0.151	-0.061	-0.022	-0.037	-0.019	-0.039	-0.027	0.063	0.023
36	6	6	11:1 Fluorotelomer alcohol_1.1_d	11:1 Fluorotelomer alcohol	PFAS	EPA_EPAPLT0243A04, 1100 nM	EPAPLT0243A04	1100	DMSO	0	0	0	0	0	0	0	0	0	0	0	0	0	0	0	0	0.004	0.019	0.037	0.011	-0.01	-0.022	-0.008	-0.003	0.009	-0.016	-0.18	-0.042	0.01	0.005	0.044	-0.081	-0.002	-0.017	-0.011	0.001	-0.022	-0.039	0.054	0.011
36	6	6	11:1 Fluorotelomer alcohol_1.1_d	11:1 Fluorotelomer alcohol	PFAS	EPA_EPAPLT0243E09, 1100 nM	EPAPLT0243E09	1100	DMSO	0	0	0	0	0	0	0	0	0	0	0	0	0	0	0	0	-0.005	-0.003	0.008	0.045	0.032	-0.003	-0.04	-0.041	-0.011	-0.022	-0.197	-0.044	0.057	0	0.013	-0.14	-0.055	-0.004	-0.043	-0.003	-0.028	-0.018	0.058	0.05
36	6	6	11:1 Fluorotelomer alcohol_0.37_d	11:1 Fluorotelomer alcohol	PFAS	EPA_EPAPLT0243A04, 370 nM	EPAPLT0243A04	370	DMSO	0	0	0	0	0	0	0	0	0	0	0	0	0	0	0	0	-0.023	-0.002	0.021	0.006	-0.015	-0.022	0.044	-0.042	-0.007	-0.009	-0.011	-0.002	-0.002	0.015	0.035	-0.034	-0.004	-0.005	-0.013	-0.022	-0.034	-0.012	0.046	0.041
36	6	6	6:2 Fluorotelomer phosphate monoester_13_d	6:2 Fluorotelomer phosphate monoester	PFAS	EPA_EPAPLT0232E02, 13000 nM	EPAPLT0232E02	13000	DMSO	0	0	0	0	0	0	0	0	0	0	0	0	0	0	0	0	-0.002	-0.007	0.085	0.077	-0.008	-0.013	0.059	0.035	0.006	0.004	-0.069	-0.026	0.071	-0.023	-0.056	0	0.086	-0.017	0.012	0.07	0.02	0.064	0.067	0.189
36	6	6	Methyl perfluoro(3-(1-ethenyloxypropan-2-yloxy)propanoate)_6.7_d	Methyl perfluoro(3-(1-ethenyloxypropan-2-yloxy)propanoate)	PFAS	EPA_EPAPLT0243A10, 6700 nM	EPAPLT0243A10	6700	DMSO	0	0	0	0	0	0	0	0	0	0	0	0	0	0	0	0	0.009	-0.02	-0.05	0.087	-0.023	-0.042	-0.019	0.04	-0.011	0.001	-0.09	0.011	0.008	-0.012	-0.008	0.067	0.008	-0.001	0.002	-0.023	-0.057	-0.043	-0.023	-0.001
36	6	6	Perfluoro-(2,5,8-trimethyl-3,6,9-trioxadodecanoic)acid_10_d	Perfluoro-(2,5,8-trimethyl-3,6,9-trioxadodecanoic)acid	PFAS	EPA_EPAPLT0244E03, 10000 nM	EPAPLT0244E03	10000	DMSO	0	0	0	0	0	0	0	0	0	0	0	0	0	0	0	0	-0.023	0.019	0.015	-0.014	0.014	0.014	0.003	-0.012	0.012	0.002	-0.002	-0.002	0.006	-0.004	0.042	-0.026	0.001	0.005	-0.004	0.005	-0.01	0.002	0.016	-0.032
36	6	6	Perfluoro-3,6-dioxaoctane-1,8-dioic acid_20_d	Perfluoro-3,6-dioxaoctane-1,8-dioic acid	PFAS	EPA_EPAPLT0241E09, 20000 nM	EPAPLT0241E09	20000	DMSO	0	0	0	0	0	0	0	0	0	0	0	0	0	0	0	0	-0.023	-0.016	-0.023	-0.025	-0.025	-0.025	-0.004	-0.037	-0.011	-0.046	-0.069	-0.017	-0.019	0.032	-0.018	0.015	-0.035	-0.027	-0.068	-0.026	-0.005	0.023	0.014	0.016
36	6	6	Perfluoro-3-methoxypropanoic acid_60_d	Perfluoro-3-methoxypropanoic acid	PFAS	EPA_EPAPLT0241E10, 60000 nM	EPAPLT0241E10	60000	DMSO	0	0	0	0	0	0	0	0	0	0	0	0	0	0	0	0	0.012	-0.011	-0.038	-0.05	-0.026	0.006	0.006	-0.021	0.012	-0.012	-0.04	-0.016	0.003	0.014	0.003	-0.014	-0.025	-0.022	-0.075	-0.016	-0.008	0.045	0.064	0.041
36	6	6	Perfluorobutanesulfonic acid_60_d	Perfluorobutanesulfonic acid	PFAS	EPA_EPAPLT0246E11, 60000 nM	EPAPLT0246E11	60000	DMSO	0	0	0	0	0	0	0	0	0	0	0	0	0	0	0	0	0.005	-0.015	-0.048	0.022	0.003	-0.01	-0.008	0.043	0.019	0.003	-0.036	-0.018	-0.03	-0.028	-0.022	0.002	0.04	-0.007	-0.007	-0.036	0.031	-0.002	-0.006	-0.019
36	6	6	Perfluorobutanesulfonic acid_20_d	Perfluorobutanesulfonic acid	PFAS	EPA_EPAPLT0246E11, 20000 nM	EPAPLT0246E11	20000	DMSO	0	0	0	0	0	0	0	0	0	0	0	0	0	0	0	0	0.016	-0.034	-0.025	0.006	0.005	-0.023	-0.008	-0.007	0.021	-0.011	-0.005	-0.012	-0.026	0.035	-0.049	0.016	0.039	0	-0.04	-0.04	0.025	0.006	-0.043	-0.017
36	6	6	Perfluorobutanesulfonic acid_6.7_d	Perfluorobutanesulfonic acid	PFAS	EPA_EPAPLT0246E11, 6700 nM	EPAPLT0246E11	6700	DMSO	0	0	0	0	0	0	0	0	0	0	0	0	0	0	0	0	0.038	-0.032	-0.053	0.001	-0.007	-0.032	0.012	0.004	0.02	-0.012	-0.003	0.011	-0.024	0.036	-0.035	-0.04	0.048	0.005	-0.021	-0.069	-0.014	-0.054	0.043	-0.04
36	6	6	Perfluorobutanesulfonic acid_2.2_d	Perfluorobutanesulfonic acid	PFAS	EPA_EPAPLT0246E11, 2200 nM	EPAPLT0246E11	2200	DMSO	0	0	0	0	0	0	0	0	0	0	0	0	0	0	0	0	0.087	-0.037	-0.059	0.004	0.003	-0.007	-0.031	0.001	0.004	-0.011	-0.079	-0.021	0.02	0.001	-0.005	-0.009	0.102	0.01	0.034	-0.091	0.027	-0.006	0.063	-0.017
36	6	6	Perfluorocyclohexanecarbonyl fluoride_60_d	Perfluorocyclohexanecarbonyl fluoride	PFAS	EPA_EPAPLT0241E07, 60000 nM	EPAPLT0241E07	60000	DMSO	0	0	0	0	0	0	0	0	0	0	0	0	0	0	0	0	-0.013	-0.011	-0.009	0.001	-0.014	-0.003	0.01	0.003	-0.015	-0.008	-0.065	-0.01	0.009	0.001	-0.035	0.019	-0.073	-0.032	-0.021	-0.012	-0.024	-0.009	-0.026	-0.032
36	6	6	Perfluoroheptanesulfonic acid_13_d	Perfluoroheptanesulfonic acid	PFAS	EPA_EPAPLT0232A03, 13000 nM	EPAPLT0232A03	13000	DMSO	0	0	0	0	0	0	0	0	0	0	0	0	0	0	0	0	0.001	-0.014	0.01	0.082	-0.01	-0.036	0.08	0.023	-0.004	0.012	0.017	0.005	-0.005	-0.026	-0.021	-0.016	0.042	0.004	0.026	0.025	0.013	0.027	0.106	0.133
36	6	6	Perfluoroheptanesulfonic acid_4.4_d	Perfluoroheptanesulfonic acid	PFAS	EPA_EPAPLT0232A03, 4400 nM	EPAPLT0232A03	4400	DMSO	0	0	0	0	0	0	0	0	0	0	0	0	0	0	0	0	-0.008	-0.012	0.011	0.043	-0.006	-0.018	0.068	-0.021	-0.011	-0.001	-0.011	-0.033	-0.041	-0.086	-0.041	-0.02	0.033	-0.017	-0.019	-0.027	0.031	0.011	0.009	0.097
36	6	6	Perfluoroheptanesulfonic acid_1.5_d	Perfluoroheptanesulfonic acid	PFAS	EPA_EPAPLT0232A03, 1500 nM	EPAPLT0232A03	1500	DMSO	0	0	0	0	0	0	0	0	0	0	0	0	0	0	0	0	-0.007	0.004	0.023	0.045	0.005	-0.025	0.071	-0.054	0.005	0.017	0.014	-0.013	-0.079	-0.024	-0.046	-0.053	-0.036	-0.01	-0.006	-0.022	0.031	0.036	0.049	0.088
36	6	6	Perfluoroheptanoic acid_60_d	Perfluoroheptanoic acid	PFAS	EPA_EPAPLT0240E07, 60000 nM	EPAPLT0240E07	60000	DMSO	0	0	0	0	0	0	0	0	0	0	0	0	0	0	0	0	0	0.007	0.019	0.001	-0.008	0.018	-0.005	0.033	0.008	0.001	-0.149	-0.028	0.008	-0.021	-0.005	0.025	-0.04	-0.039	-0.026	0.024	0.005	-0.028	0.021	0.004
36	6	6	Perfluoroheptanoic acid_20_d	Perfluoroheptanoic acid	PFAS	EPA_EPAPLT0240E07, 20000 nM	EPAPLT0240E07	20000	DMSO	0	0	0	0	0	0	0	0	0	0	0	0	0	0	0	0	-0.018	-0.023	0.004	-0.023	-0.016	0.018	0.007	-0.009	-0.015	-0.005	-0.016	-0.001	-0.026	-0.002	-0.03	0.015	-0.045	-0.005	0.031	-0.007	0.002	-0.006	0.002	0.005
36	6	6	Perfluorononanoic acid_2.2_d	Perfluorononanoic acid	PFAS	EPA_EPAPLT0245A10, 2200 nM	EPAPLT0245A10	2200	DMSO	0	0	0	0	0	0	0	0	0	0	0	0	0	0	0	0	-0.057	-0.034	-0.025	-0.04	-0.017	-0.016	0.009	0.027	-0.003	0.002	0.055	0.014	-0.036	0.016	-0.025	0.005	-0.028	-0.007	0.02	-0.005	-0.025	-0.013	-0.014	0.03
36	6	6	Perfluorooctanamide_60_d	Perfluorooctanamide	PFAS	EPA_EPAPLT0246A05, 60000 nM	EPAPLT0246A05	60000	DMSO	0	0	0	0	0	0	0	0	0	0	0	0	0	0	0	0	0.049	0	-0.046	-0.018	0.025	0.022	0.011	0.062	0.032	-0.004	-0.075	-0.008	-0.008	-0.001	0.011	-0.037	-0.037	0.028	-0.003	-0.085	0.025	-0.042	0.001	-0.046
36	6	6	Perfluorotetradecanoic acid_2.2_d	Perfluorotetradecanoic acid	PFAS	EPA_EPAPLT0232A02, 2200 nM	EPAPLT0232A02	2200	DMSO	0	0	0	0	0	0	0	0	0	0	0	0	0	0	0	0	-0.027	0.003	0.002	0.075	0.002	-0.023	0.11	-0.027	0.007	0.019	-0.332	-0.034	-0.088	-0.088	-0.109	-0.015	-0.025	-0.033	0.055	0.006	0.021	0.059	0.05	0.098
36	6	6	Perfluorotetradecanoic acid_0.74_d	Perfluorotetradecanoic acid	PFAS	EPA_EPAPLT0232A02, 740 nM	EPAPLT0232A02	740	DMSO	0	0	0	0	0	0	0	0	0	0	0	0	0	0	0	0	-0.009	0.01	0.03	0.074	0.015	-0.012	0.093	-0.019	0.009	0.024	-0.156	-0.029	-0.062	-0.014	-0.073	-0.016	0.002	-0.015	0.064	0.055	0.037	0.055	0.09	0.142
36	6	6	Potassium perfluorooctanesulfonate_6.7_d	Potassium perfluorooctanesulfonate	PFAS	EPA_EPAPLT0240A08, 6700 nM	EPAPLT0240A08	6700	DMSO	0	0	0	0	0	0	0	0	0	0	0	0	0	0	0	0	0.013	-0.01	-0.006	-0.035	-0.006	-0.013	0.047	-0.002	0.002	0.001	-0.017	0.028	-0.007	-0.002	-0.011	0.027	0.097	-0.003	0.023	0.004	-0.011	-0.042	-0.023	-0.025
36	6	6	Sodium perfluorodecanesulfonate_1.5_d	Sodium perfluorodecanesulfonate	PFAS	EPA_1210314457, 1500 nM	1210314457	1500	DMSO	0	0	0	0	0	0	0	0	0	0	0	0	0	0	0	0	0.035	-0.001	0.007	0.028	0.015	-0.002	-0.039	0.01	0.002	-0.019	-0.091	-0.006	-0.034	-0.032	-0.01	-0.002	-0.016	-0.006	-0.006	-0.024	-0.025	-0.036	0.015	0
36	6	6	Trichloro((perfluorohexyl)ethyl)silane_3.3_d	Trichloro((perfluorohexyl)ethyl)silane	PFAS	EPA_EPAPLT0248E08, 3300 nM	EPAPLT0248E08	3300	DMSO	0	0	0	0	0	0	0	0	0	0	0	0	0	0	0	0	0.016	0.012	0.015	-0.003	0.006	0.009	0.03	0	0.003	0.003	-0.017	0.007	-0.016	0.001	0.008	0.032	0.003	0.001	-0.049	0.071	0.009	0.011	0.042	-0.005
36	6	6	Trichloro((perfluorohexyl)ethyl)silane_1.1_d	Trichloro((perfluorohexyl)ethyl)silane	PFAS	EPA_EPAPLT0248E08, 1100 nM	EPAPLT0248E08	1100	DMSO	0	0	0	0	0	0	0	0	0	0	0	0	0	0	0	0	0.037	-0.007	-0.006	-0.026	-0.008	-0.022	0.057	-0.042	-0.003	-0.016	-0.054	0.013	-0.047	-0.033	-0.027	-0.049	-0.012	-0.004	-0.008	-0.001	-0.016	-0.015	0.005	0.009
[truncated: 124 more columns]

## Sheet: Info
Houck et al.:
Evaluation of 147 Perfluoroalkyl Substances for Immunotoxic and Other (Patho)physiological Activities through Phenotypic Screening of Human Primary Cells
Supplementary Data
doi:10.14573/altex.2203041s4
