# Supplementary material for: Evaluation of 147 Perfluoroalkyl Substances for Immunotoxic and Other (Patho)physiological Activities through Phenotypic Screening of Human Primary Cells
Source: ALTEX. Author manuscript; Available in PMC 2024 Jan 1. (PMC10331698; doi:10.14573/altex.2203041)
Supplement: Supplement6 [file NIHMS1895629-supplement-Supplement6.xlsx]

## Sheet: Toxicity Sig Results
Preferred Name	Compound Name	Concentration	Compound Name Concentration	Acute Toxicity	Immunosuppression	Liver Toxicity	Organ Toxicity	Skin Irritation	Skin Rash	Skin Sensitization	Thrombosis	Vascular Toxicity
1-(Perfluorofluorooctyl)propane-2,3-diol	EPAPLT0245A07	10000	EPAPLT0245A07, 10000 nM	0	0	0	1	0	0	0	0	0
		3300	EPAPLT0245A07, 3300 nM	0	0	0	1	0	0	0	0	0
		1100	EPAPLT0245A07, 1100 nM	0	0	0	0	0	0	0	0	0
		370	EPAPLT0245A07, 370 nM	0	0	0	0	0	0	0	0	0
	EPAPLT0245E11	10000	EPAPLT0245E11, 10000 nM	0	0	0	1	0	0	0	0	0
		3300	EPAPLT0245E11, 3300 nM	0	0	0	1	0	0	0	0	0
		1100	EPAPLT0245E11, 1100 nM	0	0	0	0	0	0	0	0	0
		370	EPAPLT0245E11, 370 nM	0	0	0	0	0	0	0	0	0
1-(Perfluorohexyl)octane	EPAPLT0236A08	20000	EPAPLT0236A08, 20000 nM	0	0	0	0	0	0	0	0	0
		6700	EPAPLT0236A08, 6700 nM	0	0	0	0	0	0	0	0	0
		2200	EPAPLT0236A08, 2200 nM	0	0	0	0	0	0	0	0	0
		740	EPAPLT0236A08, 740 nM	0	0	0	0	0	0	0	0	0
	EPAPLT0236E02	20000	EPAPLT0236E02, 20000 nM	0	0	0	0	0	0	0	0	0
		6700	EPAPLT0236E02, 6700 nM	0	0	0	0	0	0	0	0	0
		2200	EPAPLT0236E02, 2200 nM	0	0	0	0	0	0	0	0	0
		740	EPAPLT0236E02, 740 nM	0	0	0	0	0	0	0	0	0
1-Bromopentadecafluoroheptane	EPAPLT0246A03	20000	EPAPLT0246A03, 20000 nM	0	0	0	0	0	0	0	0	0
		6700	EPAPLT0246A03, 6700 nM	0	0	0	0	0	0	0	0	0
		2200	EPAPLT0246A03, 2200 nM	0	0	0	0	0	0	0	0	0
		740	EPAPLT0246A03, 740 nM	0	0	0	0	0	0	0	0	0
	EPAPLT0246E08	20000	EPAPLT0246E08, 20000 nM	0	0	0	0	0	0	0	0	0
		6700	EPAPLT0246E08, 6700 nM	0	0	0	0	0	0	0	0	0
		2200	EPAPLT0246E08, 2200 nM	0	0	0	0	0	0	0	0	0
		740	EPAPLT0246E08, 740 nM	0	0	0	0	0	0	0	0	0
1-Iodo-1H,1H,2H,2H-perfluoroheptane	EPAPLT0244A07	60000	EPAPLT0244A07, 60000 nM	0	1	0	1	0	0	0	0	0
		20000	EPAPLT0244A07, 20000 nM	0	0	0	0	0	0	0	0	0
		6700	EPAPLT0244A07, 6700 nM	0	0	0	0	0	0	0	0	0
		2200	EPAPLT0244A07, 2200 nM	0	0	0	0	0	0	0	0	0
	EPAPLT0244E11	60000	EPAPLT0244E11, 60000 nM	0	1	0	1	0	0	0	0	0
		20000	EPAPLT0244E11, 20000 nM	0	0	0	1	0	0	0	0	0
		6700	EPAPLT0244E11, 6700 nM	0	0	0	0	0	0	0	0	0
		2200	EPAPLT0244E11, 2200 nM	0	0	0	0	0	0	0	0	0
1-Iodo-1H,1H,2H,2H-perfluorononane	EPAPLT0236A02	20000	EPAPLT0236A02, 20000 nM	0	0	0	0	0	0	1	0	0
		6700	EPAPLT0236A02, 6700 nM	0	0	0	0	0	0	0	0	0
		2200	EPAPLT0236A02, 2200 nM	0	0	0	0	0	0	0	0	0
		740	EPAPLT0236A02, 740 nM	0	0	0	0	0	0	0	0	0
	EPAPLT0236E07	20000	EPAPLT0236E07, 20000 nM	0	0	0	0	0	0	1	0	0
		6700	EPAPLT0236E07, 6700 nM	0	0	0	0	0	0	0	0	0
		2200	EPAPLT0236E07, 2200 nM	0	0	0	0	0	0	0	0	0
		740	EPAPLT0236E07, 740 nM	0	0	0	0	0	0	0	0	0
1-Iodopentadecafluoroheptane	EPAPLT0247A07	20000	EPAPLT0247A07, 20000 nM	0	0	0	0	0	0	0	0	0
		6700	EPAPLT0247A07, 6700 nM	0	0	0	0	0	0	0	0	0
		2200	EPAPLT0247A07, 2200 nM	0	0	0	0	0	0	0	0	0
		740	EPAPLT0247A07, 740 nM	0	0	0	0	0	0	0	0	0
	EPAPLT0247E11	20000	EPAPLT0247E11, 20000 nM	0	0	0	0	0	0	0	0	0
		6700	EPAPLT0247E11, 6700 nM	0	0	0	0	0	0	0	0	0
		2200	EPAPLT0247E11, 2200 nM	0	0	0	0	0	0	0	0	0
		740	EPAPLT0247E11, 740 nM	0	0	0	0	0	0	0	0	0
1-Pentafluoroethylethanol	EPAPLT0247A09	60000	EPAPLT0247A09, 60000 nM	0	0	0	0	0	0	0	0	0
		20000	EPAPLT0247A09, 20000 nM	0	0	0	0	0	0	0	0	0
		6700	EPAPLT0247A09, 6700 nM	0	0	0	0	0	0	0	0	0
		2200	EPAPLT0247A09, 2200 nM	0	0	0	0	0	0	0	0	0
	EPAPLT0247E03	60000	EPAPLT0247E03, 60000 nM	0	0	0	0	0	0	0	0	0
		20000	EPAPLT0247E03, 20000 nM	0	0	0	0	0	0	0	0	0
		6700	EPAPLT0247E03, 6700 nM	0	0	0	0	0	0	0	0	0
		2200	EPAPLT0247E03, 2200 nM	0	0	0	0	0	0	0	0	0
1,6-Diiodoperfluorohexane	EPAPLT0237A03	60000	EPAPLT0237A03, 60000 nM	1	1	0	1	0	0	0	0	0
		20000	EPAPLT0237A03, 20000 nM	0	1	0	1	0	0	0	0	0
		6700	EPAPLT0237A03, 6700 nM	0	0	0	1	0	0	0	0	0
		2200	EPAPLT0237A03, 2200 nM	0	0	0	0	0	0	0	0	0
	EPAPLT0237E08	60000	EPAPLT0237E08, 60000 nM	1	0	0	1	0	0	0	0	0
		20000	EPAPLT0237E08, 20000 nM	1	0	0	1	0	0	0	0	0
		6700	EPAPLT0237E08, 6700 nM	0	0	0	1	0	0	0	0	0
		2200	EPAPLT0237E08, 2200 nM	0	0	0	0	0	0	0	0	0
1,8-Divinylperfluorooctane	EPAPLT0237A05	20000	EPAPLT0237A05, 20000 nM	0	0	0	0	0	0	0	0	0
		6700	EPAPLT0237A05, 6700 nM	0	0	0	0	0	0	0	0	0
		2200	EPAPLT0237A05, 2200 nM	0	0	0	0	0	0	0	0	0
		740	EPAPLT0237A05, 740 nM	0	0	0	0	0	0	0	0	0
	EPAPLT0237E10	20000	EPAPLT0237E10, 20000 nM	0	0	0	1	0	0	0	0	0
		6700	EPAPLT0237E10, 6700 nM	0	0	0	1	0	0	0	0	0
		2200	EPAPLT0237E10, 2200 nM	0	0	0	1	0	0	0	0	0
		740	EPAPLT0237E10, 740 nM	0	0	0	1	0	0	0	0	0
1H-Perfluoro-1,1-propanediol	EPAPLT0234A04	60000	EPAPLT0234A04, 60000 nM	0	0	0	0	0	0	0	0	0
		20000	EPAPLT0234A04, 20000 nM	0	0	0	0	0	0	0	0	0
		6700	EPAPLT0234A04, 6700 nM	0	0	0	0	0	0	0	0	0
		2200	EPAPLT0234A04, 2200 nM	0	0	0	0	0	0	0	0	0
	EPAPLT0234E09	60000	EPAPLT0234E09, 60000 nM	0	0	0	0	0	0	0	0	0
		20000	EPAPLT0234E09, 20000 nM	0	0	0	0	0	0	0	0	0
		6700	EPAPLT0234E09, 6700 nM	0	0	0	0	0	0	0	0	0
		2200	EPAPLT0234E09, 2200 nM	0	0	0	0	0	0	0	0	0
1H,1H-Heptafluorobutanol	EPAPLT0243A02	60000	EPAPLT0243A02, 60000 nM	0	0	0	0	0	0	0	0	0
		20000	EPAPLT0243A02, 20000 nM	0	0	0	0	0	0	0	0	0
		6700	EPAPLT0243A02, 6700 nM	0	0	0	0	0	0	0	0	0
		2200	EPAPLT0243A02, 2200 nM	0	0	0	0	0	0	0	0	0
	EPAPLT0243E07	60000	EPAPLT0243E07, 60000 nM	0	0	0	0	0	0	0	0	0
		20000	EPAPLT0243E07, 20000 nM	0	0	0	0	0	0	0	0	0
		6700	EPAPLT0243E07, 6700 nM	0	0	0	0	0	0	0	0	0
		2200	EPAPLT0243E07, 2200 nM	0	0	0	0	0	0	0	0	0
1H,1H-Heptafluorobutyl epoxide	EPAPLT0235A11	60000	EPAPLT0235A11, 60000 nM	0	0	0	0	0	0	1	0	0
		20000	EPAPLT0235A11, 20000 nM	0	0	0	0	0	0	1	0	0
		6700	EPAPLT0235A11, 6700 nM	0	0	0	0	0	0	1	0	0
		2200	EPAPLT0235A11, 2200 nM	0	0	0	0	0	0	1	0	0
	EPAPLT0235E05	60000	EPAPLT0235E05, 60000 nM	0	0	0	0	0	0	0	0	0
		20000	EPAPLT0235E05, 20000 nM	0	0	0	0	0	0	0	0	0
		6700	EPAPLT0235E05, 6700 nM	0	0	0	0	0	0	0	0	0
		2200	EPAPLT0235E05, 2200 nM	0	0	0	0	0	0	0	0	0
1H,1H-Perfluoro-3,6,9-trioxadecan-1-ol	EPAPLT0239A09	60000	EPAPLT0239A09, 60000 nM	1	1	0	1	0	0	0	0	0
		20000	EPAPLT0239A09, 20000 nM	0	1	0	1	0	0	0	0	0
		6700	EPAPLT0239A09, 6700 nM	0	1	0	0	0	0	0	0	0
		2200	EPAPLT0239A09, 2200 nM	0	0	0	0	0	0	0	0	0
	EPAPLT0239E03	60000	EPAPLT0239E03, 60000 nM	1	1	0	1	0	0	0	0	0
		20000	EPAPLT0239E03, 20000 nM	0	1	0	1	0	0	0	0	0
		6700	EPAPLT0239E03, 6700 nM	0	1	0	0	0	0	0	0	0
		2200	EPAPLT0239E03, 2200 nM	0	0	0	0	0	0	0	0	0
1H,1H-Perfluorooctyl acrylate	EPAPLT0244A10	60000	EPAPLT0244A10, 60000 nM	0	1	0	1	0	0	0	0	0
		20000	EPAPLT0244A10, 20000 nM	0	0	0	1	0	0	0	0	0
		6700	EPAPLT0244A10, 6700 nM	0	0	0	0	0	0	0	0	0
		2200	EPAPLT0244A10, 2200 nM	0	0	0	0	0	0	0	0	0
	EPAPLT0244E04	60000	EPAPLT0244E04, 60000 nM	0	1	0	1	0	0	0	0	0
		20000	EPAPLT0244E04, 20000 nM	0	1	0	1	0	0	0	0	0
		6700	EPAPLT0244E04, 6700 nM	0	0	0	0	0	0	0	0	0
		2200	EPAPLT0244E04, 2200 nM	0	0	0	0	0	0	0	0	0
1H,1H-Perfluorooctylamine	EPAPLT0234A10	60000	EPAPLT0234A10, 60000 nM	0	0	0	0	0	0	0	0	0
		20000	EPAPLT0234A10, 20000 nM	0	0	0	0	0	0	0	0	0
		6700	EPAPLT0234A10, 6700 nM	0	0	0	0	0	0	0	0	0
		2200	EPAPLT0234A10, 2200 nM	0	0	0	0	0	0	0	0	0
	EPAPLT0234E04	60000	EPAPLT0234E04, 60000 nM	0	1	0	0	0	0	0	0	0
		20000	EPAPLT0234E04, 20000 nM	0	0	0	0	0	0	0	0	0
		6700	EPAPLT0234E04, 6700 nM	0	0	0	0	0	0	0	0	0
		2200	EPAPLT0234E04, 2200 nM	0	0	0	0	0	0	0	0	0
1H,1H-Perfluoropentylamine	EPAPLT0238A11	60000	EPAPLT0238A11, 60000 nM	0	0	0	0	0	0	0	0	0
		20000	EPAPLT0238A11, 20000 nM	0	0	0	0	0	0	0	0	0
		6700	EPAPLT0238A11, 6700 nM	0	0	0	0	0	0	0	0	0
		2200	EPAPLT0238A11, 2200 nM	0	0	0	0	0	0	0	0	0
	EPAPLT0238E05	60000	EPAPLT0238E05, 60000 nM	0	0	0	0	0	0	0	0	0
		20000	EPAPLT0238E05, 20000 nM	0	0	0	0	0	0	0	0	0
		6700	EPAPLT0238E05, 6700 nM	0	0	0	0	0	0	0	0	0
		2200	EPAPLT0238E05, 2200 nM	0	0	0	0	0	0	0	0	0
1H,1H,2H-Perfluoro-1-decene	EPAPLT0244A08	60000	EPAPLT0244A08, 60000 nM	0	0	0	1	0	0	0	0	0
		20000	EPAPLT0244A08, 20000 nM	0	0	0	0	0	0	0	0	0
		6700	EPAPLT0244A08, 6700 nM	0	0	0	0	0	0	0	0	0
		2200	EPAPLT0244A08, 2200 nM	0	0	0	0	0	0	0	0	0
	EPAPLT0244E02	60000	EPAPLT0244E02, 60000 nM	0	0	0	0	0	0	0	0	0
		20000	EPAPLT0244E02, 20000 nM	0	0	0	0	0	0	0	0	0
		6700	EPAPLT0244E02, 6700 nM	0	0	0	0	0	0	0	0	0
		2200	EPAPLT0244E02, 2200 nM	0	0	0	0	0	0	0	0	0
1H,1H,2H-Perfluorocyclopentane	EPAPLT0237A10	60000	EPAPLT0237A10, 60000 nM	0	0	0	0	0	0	0	0	0
		20000	EPAPLT0237A10, 20000 nM	0	0	0	0	0	0	0	0	0
		6700	EPAPLT0237A10, 6700 nM	0	0	0	0	0	0	0	0	0
		2200	EPAPLT0237A10, 2200 nM	0	0	0	0	0	0	0	0	0
	EPAPLT0237E04	60000	EPAPLT0237E04, 60000 nM	0	0	0	0	0	0	0	0	0
		20000	EPAPLT0237E04, 20000 nM	0	0	0	0	0	0	0	0	0
		6700	EPAPLT0237E04, 6700 nM	0	0	0	0	0	0	0	0	0
		2200	EPAPLT0237E04, 2200 nM	0	0	0	0	0	0	0	0	0
1H,1H,2H,2H-Perfluorohexyl iodide	EPAPLT0241A11	60000	EPAPLT0241A11, 60000 nM	0	1	0	0	0	0	0	0	1
		20000	EPAPLT0241A11, 20000 nM	0	0	0	0	0	0	0	0	0
		6700	EPAPLT0241A11, 6700 nM	0	0	0	0	0	0	0	0	0
		2200	EPAPLT0241A11, 2200 nM	0	0	0	0	0	0	0	0	0
	EPAPLT0241E05	60000	EPAPLT0241E05, 60000 nM	0	1	0	0	0	0	0	0	0
		20000	EPAPLT0241E05, 20000 nM	0	0	0	0	0	0	0	0	0
		6700	EPAPLT0241E05, 6700 nM	0	0	0	0	0	0	0	0	0
		2200	EPAPLT0241E05, 2200 nM	0	0	0	0	0	0	0	0	0
1H,1H,5H-Perfluoropentanol	EPAPLT0245A02	60000	EPAPLT0245A02, 60000 nM	0	0	0	0	0	0	0	0	0
		20000	EPAPLT0245A02, 20000 nM	0	0	0	0	0	0	0	0	0
		6700	EPAPLT0245A02, 6700 nM	0	0	0	0	0	0	0	0	0
		2200	EPAPLT0245A02, 2200 nM	0	0	0	0	0	0	0	0	0
	EPAPLT0245E07	60000	EPAPLT0245E07, 60000 nM	0	0	0	0	0	0	0	0	0
		20000	EPAPLT0245E07, 20000 nM	0	0	0	0	0	0	0	0	0
		6700	EPAPLT0245E07, 6700 nM	0	0	0	0	0	0	0	0	0
		2200	EPAPLT0245E07, 2200 nM	0	0	0	0	0	0	0	0	0
1H,1H,5H,5H-Perfluoro-1,5-pentanediol diacrylate	EPAPLT0235A09	60000	EPAPLT0235A09, 60000 nM	1	1	0	1	0	0	1	0	0
		20000	EPAPLT0235A09, 20000 nM	0	1	0	1	0	0	1	0	0
		6700	EPAPLT0235A09, 6700 nM	0	1	0	1	0	0	0	0	0
		2200	EPAPLT0235A09, 2200 nM	0	1	0	1	0	0	0	0	0
	EPAPLT0235E03	60000	EPAPLT0235E03, 60000 nM	1	1	0	1	0	0	0	0	0
		20000	EPAPLT0235E03, 20000 nM	0	1	0	1	0	0	0	0	0
		6700	EPAPLT0235E03, 6700 nM	0	1	0	1	0	0	0	0	0
		2200	EPAPLT0235E03, 2200 nM	0	1	0	1	0	0	0	0	0
1H,1H,6H,6H-Perfluorohexane-1,6-diol diacrylate	1210314462	60000	1210314462, 60000 nM	1	1	0	1	0	0	0	0	0
		20000	1210314462, 20000 nM	0	1	0	1	0	0	0	0	0
		6700	1210314462, 6700 nM	0	1	0	1	0	0	0	0	0
		2200	1210314462, 2200 nM	0	1	0	1	0	0	0	0	0
	1210314467	60000	1210314467, 60000 nM	1	1	0	1	0	0	0	0	0
		20000	1210314467, 20000 nM	0	1	0	1	0	0	0	0	0
		6700	1210314467, 6700 nM	0	1	0	1	0	0	0	0	0
		2200	1210314467, 2200 nM	0	1	0	1	0	0	0	0	0
1H,1H,7H-Dodecafluoro-1-heptanol	EPAPLT0239A08	60000	EPAPLT0239A08, 60000 nM	0	0	0	0	0	0	0	0	0
		20000	EPAPLT0239A08, 20000 nM	0	0	0	0	0	0	0	0	0
		6700	EPAPLT0239A08, 6700 nM	0	0	0	0	0	0	0	0	0
		2200	EPAPLT0239A08, 2200 nM	0	0	0	0	0	0	0	0	0
	EPAPLT0239E02	60000	EPAPLT0239E02, 60000 nM	0	0	0	1	0	0	0	0	0
		20000	EPAPLT0239E02, 20000 nM	0	0	0	1	0	0	0	0	0
		6700	EPAPLT0239E02, 6700 nM	0	0	0	1	0	0	0	0	0
		2200	EPAPLT0239E02, 2200 nM	0	0	0	1	0	0	0	0	0
1H,1H,7H-Perfluoroheptyl 4-methylbenzenesulfonate	EPAPLT0236A09	60000	EPAPLT0236A09, 60000 nM	0	0	0	0	0	0	1	0	0
		20000	EPAPLT0236A09, 20000 nM	0	0	0	0	0	0	0	0	0
		6700	EPAPLT0236A09, 6700 nM	0	0	0	0	0	0	0	0	0
		2200	EPAPLT0236A09, 2200 nM	0	0	0	0	0	0	0	0	0
	EPAPLT0236E03	60000	EPAPLT0236E03, 60000 nM	0	0	0	1	0	0	0	0	0
		20000	EPAPLT0236E03, 20000 nM	0	0	0	0	0	0	0	0	0
		6700	EPAPLT0236E03, 6700 nM	0	0	0	0	0	0	0	0	0
		2200	EPAPLT0236E03, 2200 nM	0	0	0	0	0	0	0	0	0
1H,1H,8H,8H-Perfluoro-3,6-dioxaoctane-1,8-diol	EPAPLT0239A02	60000	EPAPLT0239A02, 60000 nM	0	0	0	0	0	0	0	0	0
		20000	EPAPLT0239A02, 20000 nM	0	0	0	0	0	0	0	0	0
		6700	EPAPLT0239A02, 6700 nM	0	0	0	0	0	0	0	0	0
		2200	EPAPLT0239A02, 2200 nM	0	0	0	0	0	0	0	0	0
	EPAPLT0239E07	60000	EPAPLT0239E07, 60000 nM	0	0	0	1	0	0	0	0	0
		20000	EPAPLT0239E07, 20000 nM	0	0	0	1	0	0	0	0	0
		6700	EPAPLT0239E07, 6700 nM	0	0	0	1	0	0	0	0	0
		2200	EPAPLT0239E07, 2200 nM	0	0	0	1	0	0	0	0	0
1H,1H,8H,8H-Perfluorooctane-1,8-diol	EPAPLT0237A02	60000	EPAPLT0237A02, 60000 nM	0	0	0	1	0	0	0	0	0
		20000	EPAPLT0237A02, 20000 nM	0	0	0	1	0	0	0	0	0
		6700	EPAPLT0237A02, 6700 nM	0	0	0	0	0	0	0	0	0
		2200	EPAPLT0237A02, 2200 nM	0	0	0	0	0	0	0	0	0
	EPAPLT0237E07	60000	EPAPLT0237E07, 60000 nM	0	0	0	1	0	0	0	0	0
		20000	EPAPLT0237E07, 20000 nM	0	0	0	1	0	0	0	0	0
		6700	EPAPLT0237E07, 6700 nM	0	0	0	1	0	0	0	0	0
		2200	EPAPLT0237E07, 2200 nM	0	0	0	1	0	0	0	0	0
1H,1H,9H-Perfluorononyl acrylate	1210314463	60000	1210314463, 60000 nM	0	1	0	1	0	0	1	0	0
		20000	1210314463, 20000 nM	0	1	0	1	0	0	1	0	0
		6700	1210314463, 6700 nM	0	0	0	1	0	0	0	0	0
		2200	1210314463, 2200 nM	0	0	0	0	0	0	0	0	0
	1210314473	60000	1210314473, 60000 nM	0	1	0	1	0	0	1	0	0
		20000	1210314473, 20000 nM	0	1	0	1	0	0	1	0	0
		6700	1210314473, 6700 nM	0	1	0	1	0	0	1	0	0
		2200	1210314473, 2200 nM	0	0	0	0	0	0	1	0	0
1H,1H,10H,10H-Perfluorodecane-1,10-diol	EPAPLT0237A09	60000	EPAPLT0237A09, 60000 nM	0	1	0	1	0	0	1	0	0
		20000	EPAPLT0237A09, 20000 nM	0	0	0	0	0	0	0	0	0
		6700	EPAPLT0237A09, 6700 nM	0	0	0	0	0	0	0	0	0
		2200	EPAPLT0237A09, 2200 nM	0	0	0	0	0	0	0	0	0
	EPAPLT0237E03	60000	EPAPLT0237E03, 60000 nM	1	0	0	1	0	0	1	0	0
		20000	EPAPLT0237E03, 20000 nM	0	0	0	1	0	0	1	0	0
		6700	EPAPLT0237E03, 6700 nM	0	0	0	1	0	0	0	0	0
		2200	EPAPLT0237E03, 2200 nM	0	0	0	1	0	0	0	0	0
1H,1H,11H,11H-Perfluorotetraethylene glycol	EPAPLT0235A08	60000	EPAPLT0235A08, 60000 nM	0	1	0	1	0	0	1	0	0
		20000	EPAPLT0235A08, 20000 nM	0	0	0	1	0	0	1	0	0
		6700	EPAPLT0235A08, 6700 nM	0	0	0	0	0	0	0	0	0
		2200	EPAPLT0235A08, 2200 nM	0	0	0	0	0	0	0	0	0
	EPAPLT0235E02	60000	EPAPLT0235E02, 60000 nM	0	1	0	1	1	0	1	0	0
		20000	EPAPLT0235E02, 20000 nM	0	0	0	1	1	0	0	0	0
		6700	EPAPLT0235E02, 6700 nM	0	0	0	1	0	0	0	0	0
		2200	EPAPLT0235E02, 2200 nM	0	0	0	1	0	0	0	0	0
2-(Perfluorobutyl)ethyl acrylate	EPAPLT0236A04	60000	EPAPLT0236A04, 60000 nM	0	1	0	1	0	0	1	0	0
		20000	EPAPLT0236A04, 20000 nM	0	1	0	1	0	0	0	0	0
		6700	EPAPLT0236A04, 6700 nM	0	0	0	0	0	0	0	0	0
		2200	EPAPLT0236A04, 2200 nM	0	0	0	0	0	0	0	0	0
	EPAPLT0236E09	60000	EPAPLT0236E09, 60000 nM	0	1	0	1	0	0	1	0	0
		20000	EPAPLT0236E09, 20000 nM	0	1	0	1	0	0	0	0	0
		6700	EPAPLT0236E09, 6700 nM	0	0	0	1	0	0	0	0	0
		2200	EPAPLT0236E09, 2200 nM	0	0	0	0	0	0	0	0	0
2-(Perfluorohexyl)ethylphosphonic acid	EPAPLT0242A10	60000	EPAPLT0242A10, 60000 nM	0	0	0	0	0	0	0	1	0
		20000	EPAPLT0242A10, 20000 nM	0	0	0	0	0	0	0	0	0
		6700	EPAPLT0242A10, 6700 nM	0	0	0	0	0	0	0	0	0
		2200	EPAPLT0242A10, 2200 nM	0	0	0	0	0	0	0	0	0
	EPAPLT0242E04	60000	EPAPLT0242E04, 60000 nM	0	0	0	1	0	0	0	1	0
		20000	EPAPLT0242E04, 20000 nM	0	0	0	1	0	0	0	1	0
		6700	EPAPLT0242E04, 6700 nM	0	0	0	1	0	0	0	0	0
		2200	EPAPLT0242E04, 2200 nM	0	0	0	1	0	0	0	0	0
2-(Perfluorooctyl)ethanthiol	EPAPLT0247A08	20000	EPAPLT0247A08, 20000 nM	0	0	0	0	0	0	0	0	0
		6700	EPAPLT0247A08, 6700 nM	0	0	0	0	0	0	0	0	0
		2200	EPAPLT0247A08, 2200 nM	0	0	0	0	0	0	0	0	0
		740	EPAPLT0247A08, 740 nM	0	0	0	0	0	0	0	0	0
	EPAPLT0247E02	20000	EPAPLT0247E02, 20000 nM	0	0	0	0	0	0	0	0	0
		6700	EPAPLT0247E02, 6700 nM	0	0	0	0	0	0	0	0	0
		2200	EPAPLT0247E02, 2200 nM	0	0	0	0	0	0	0	0	0
		740	EPAPLT0247E02, 740 nM	0	0	0	0	0	0	0	0	0
2-(Trifluoromethoxy)ethyl trifluoromethanesulfonate	EPAPLT0244A02	60000	EPAPLT0244A02, 60000 nM	0	0	0	0	0	0	0	0	0
		20000	EPAPLT0244A02, 20000 nM	0	0	0	0	0	0	0	0	0
		6700	EPAPLT0244A02, 6700 nM	0	0	0	0	0	0	0	0	0
		2200	EPAPLT0244A02, 2200 nM	0	0	0	0	0	0	0	0	0
	EPAPLT0244E07	60000	EPAPLT0244E07, 60000 nM	0	0	0	0	0	0	0	0	0
		20000	EPAPLT0244E07, 20000 nM	0	0	0	0	0	0	0	0	0
		6700	EPAPLT0244E07, 6700 nM	0	0	0	0	0	0	0	0	0
		2200	EPAPLT0244E07, 2200 nM	0	0	0	0	0	0	0	0	0
2-Aminohexafluoropropan-2-ol	EPAPLT0238A02	60000	EPAPLT0238A02, 60000 nM	0	0	0	0	0	0	0	1	0
		20000	EPAPLT0238A02, 20000 nM	0	0	0	0	0	0	0	1	0
		6700	EPAPLT0238A02, 6700 nM	0	0	0	0	0	0	0	1	0
		2200	EPAPLT0238A02, 2200 nM	0	0	0	0	0	0	0	1	0
	EPAPLT0238E07	60000	EPAPLT0238E07, 60000 nM	0	0	0	1	1	0	0	0	0
		20000	EPAPLT0238E07, 20000 nM	0	0	0	1	0	0	0	0	0
		6700	EPAPLT0238E07, 6700 nM	0	0	0	1	0	0	0	0	0
		2200	EPAPLT0238E07, 2200 nM	0	0	0	1	0	0	0	0	0
2,2-Difluoroethyl triflate	EPAPLT0245A08	60000	EPAPLT0245A08, 60000 nM	0	0	0	0	0	0	0	0	0
		20000	EPAPLT0245A08, 20000 nM	0	0	0	0	0	0	0	0	0
		6700	EPAPLT0245A08, 6700 nM	0	0	0	0	0	0	0	0	0
		2200	EPAPLT0245A08, 2200 nM	0	0	0	0	0	0	0	0	0
	EPAPLT0245E02	60000	EPAPLT0245E02, 60000 nM	0	0	0	0	0	0	0	0	0
		20000	EPAPLT0245E02, 20000 nM	0	0	0	0	0	0	0	0	0
		6700	EPAPLT0245E02, 6700 nM	0	0	0	0	0	0	0	0	0
		2200	EPAPLT0245E02, 2200 nM	0	0	0	0	0	0	0	0	0
2,2,2-Trifluoroethyl perfluorobutanesulfonate	EPAPLT0246A11	60000	EPAPLT0246A11, 60000 nM	0	0	0	0	0	0	0	0	0
		20000	EPAPLT0246A11, 20000 nM	0	0	0	0	0	0	0	0	0
		6700	EPAPLT0246A11, 6700 nM	0	0	0	0	0	0	0	0	0
		2200	EPAPLT0246A11, 2200 nM	0	0	0	0	0	0	0	0	0
	EPAPLT0246E05	60000	EPAPLT0246E05, 60000 nM	0	0	0	0	0	0	1	0	0
		20000	EPAPLT0246E05, 20000 nM	0	0	0	0	0	0	0	0	0
		6700	EPAPLT0246E05, 6700 nM	0	0	0	0	0	0	0	0	0
		2200	EPAPLT0246E05, 2200 nM	0	0	0	0	0	0	0	0	0
2,2,3,3-Tetrafluoropropyl acrylate	EPAPLT0235A05	60000	EPAPLT0235A05, 60000 nM	0	1	0	1	0	0	1	0	0
		20000	EPAPLT0235A05, 20000 nM	0	1	0	1	0	0	1	0	0
		6700	EPAPLT0235A05, 6700 nM	0	1	0	0	0	0	0	0	0
		2200	EPAPLT0235A05, 2200 nM	0	1	0	0	0	0	0	0	0
	EPAPLT0235E10	60000	EPAPLT0235E10, 60000 nM	0	1	0	1	0	0	1	0	0
		20000	EPAPLT0235E10, 20000 nM	0	1	0	1	0	0	1	0	0
		6700	EPAPLT0235E10, 6700 nM	0	1	0	1	0	0	1	0	0
		2200	EPAPLT0235E10, 2200 nM	0	0	0	1	0	0	1	0	0
2,2,3,3,4,4,4-Heptafluorobutyl methacrylate	EPAPLT0243A08	60000	EPAPLT0243A08, 60000 nM	0	0	0	0	0	0	0	0	0
		20000	EPAPLT0243A08, 20000 nM	0	0	0	0	0	0	0	0	0
		6700	EPAPLT0243A08, 6700 nM	0	0	0	0	0	0	0	0	0
		2200	EPAPLT0243A08, 2200 nM	0	0	0	0	0	0	0	0	0
	EPAPLT0243E02	60000	EPAPLT0243E02, 60000 nM	0	0	0	0	0	0	1	0	0
		20000	EPAPLT0243E02, 20000 nM	0	0	0	0	0	0	1	0	0
		6700	EPAPLT0243E02, 6700 nM	0	0	0	0	0	0	1	0	0
		2200	EPAPLT0243E02, 2200 nM	0	0	0	0	0	0	1	0	0
2,2,3,3,4,4,5,5,6,6,7,7,8,8,8-Pentadecafluorooctyl methacrylate	EPAPLT0237A08	20000	EPAPLT0237A08, 20000 nM	0	0	0	0	0	0	0	0	0
		6700	EPAPLT0237A08, 6700 nM	0	0	0	0	0	0	0	0	0
		2200	EPAPLT0237A08, 2200 nM	0	0	0	0	0	0	0	0	0
		740	EPAPLT0237A08, 740 nM	0	0	0	0	0	0	0	0	0
	EPAPLT0237E02	20000	EPAPLT0237E02, 20000 nM	0	0	0	0	0	0	0	0	0
		6700	EPAPLT0237E02, 6700 nM	0	0	0	0	0	0	0	0	0
		2200	EPAPLT0237E02, 2200 nM	0	0	0	0	0	0	0	0	0
		740	EPAPLT0237E02, 740 nM	0	0	0	0	0	0	0	0	0
2H-Perfluoroisopropyl 2-fluoroacrylate	EPAPLT0234A11	60000	EPAPLT0234A11, 60000 nM	0	0	0	0	0	0	0	0	0
		20000	EPAPLT0234A11, 20000 nM	0	0	0	0	0	0	0	0	0
		6700	EPAPLT0234A11, 6700 nM	0	0	0	0	0	0	0	0	0
		2200	EPAPLT0234A11, 2200 nM	0	0	0	0	0	0	0	0	0
	EPAPLT0234E05	60000	EPAPLT0234E05, 60000 nM	0	0	0	0	0	0	0	0	0
		20000	EPAPLT0234E05, 20000 nM	0	0	0	0	0	0	0	0	0
		6700	EPAPLT0234E05, 6700 nM	0	0	0	0	0	0	0	0	0
		2200	EPAPLT0234E05, 2200 nM	0	0	0	0	0	0	0	0	0
2H,2H,3H,3H-Perfluorooctanoic acid	EPAPLT0233A11	60000	EPAPLT0233A11, 60000 nM	0	1	0	0	0	1	0	0	0
		20000	EPAPLT0233A11, 20000 nM	0	0	0	0	0	1	0	0	0
		6700	EPAPLT0233A11, 6700 nM	0	0	0	0	0	1	0	0	0
		2200	EPAPLT0233A11, 2200 nM	0	0	0	0	0	1	0	0	0
	EPAPLT0233E05	60000	EPAPLT0233E05, 60000 nM	0	1	0	0	0	0	1	0	0
		20000	EPAPLT0233E05, 20000 nM	0	1	0	0	0	0	1	0	0
		6700	EPAPLT0233E05, 6700 nM	0	0	0	0	0	0	1	0	0
		2200	EPAPLT0233E05, 2200 nM	0	0	0	0	0	0	0	0	0
3-(Perfluoro-2-butyl)propane-1,2-diol	EPAPLT0238A08	60000	EPAPLT0238A08, 60000 nM	0	0	0	0	0	0	0	0	0
		20000	EPAPLT0238A08, 20000 nM	0	0	0	0	0	0	0	0	0
		6700	EPAPLT0238A08, 6700 nM	0	0	0	0	0	0	0	0	0
		2200	EPAPLT0238A08, 2200 nM	0	0	0	0	0	0	0	0	0
	EPAPLT0238E02	60000	EPAPLT0238E02, 60000 nM	0	0	0	1	0	0	0	0	0
		20000	EPAPLT0238E02, 20000 nM	0	0	0	1	0	0	0	0	0
		6700	EPAPLT0238E02, 6700 nM	0	0	0	1	0	0	0	0	0
		2200	EPAPLT0238E02, 2200 nM	0	0	0	1	0	0	0	0	0
3-(Perfluoro-3-methylbutyl)-1,2-propenoxide	EPAPLT0236A10	20000	EPAPLT0236A10, 20000 nM	0	0	0	0	0	0	1	0	0
		6700	EPAPLT0236A10, 6700 nM	0	0	0	0	0	0	0	0	0
		2200	EPAPLT0236A10, 2200 nM	0	0	0	0	0	0	0	0	0
		740	EPAPLT0236A10, 740 nM	0	0	0	0	0	0	0	0	0
	EPAPLT0236E04	20000	EPAPLT0236E04, 20000 nM	0	0	0	0	0	0	0	0	0
		6700	EPAPLT0236E04, 6700 nM	0	0	0	0	0	0	0	0	0
		2200	EPAPLT0236E04, 2200 nM	0	0	0	0	0	0	0	0	0
		740	EPAPLT0236E04, 740 nM	0	0	0	0	0	0	0	0	0
3-(Perfluorohexyl)-1,2-epoxypropane	EPAPLT0240A07	60000	EPAPLT0240A07, 60000 nM	0	0	0	0	0	0	0	0	0
		20000	EPAPLT0240A07, 20000 nM	0	0	0	0	0	0	0	0	0
		6700	EPAPLT0240A07, 6700 nM	0	0	0	0	0	0	0	0	0
		2200	EPAPLT0240A07, 2200 nM	0	0	0	0	0	0	0	0	0
	EPAPLT0240E11	60000	EPAPLT0240E11, 60000 nM	0	0	0	0	0	0	0	0	0
		20000	EPAPLT0240E11, 20000 nM	0	0	0	0	0	0	0	0	0
		6700	EPAPLT0240E11, 6700 nM	0	0	0	0	0	0	0	0	0
		2200	EPAPLT0240E11, 2200 nM	0	0	0	0	0	0	0	0	0
3-(Perfluoroisopropyl)-2-propenoic acid	EPAPLT0240A05	60000	EPAPLT0240A05, 60000 nM	0	0	0	0	0	0	0	0	0
		20000	EPAPLT0240A05, 20000 nM	0	0	0	0	0	0	0	0	0
		6700	EPAPLT0240A05, 6700 nM	0	0	0	0	0	0	0	0	0
		2200	EPAPLT0240A05, 2200 nM	0	0	0	0	0	0	0	0	0
	EPAPLT0240E10	60000	EPAPLT0240E10, 60000 nM	0	0	0	1	0	0	0	0	0
		20000	EPAPLT0240E10, 20000 nM	0	0	0	1	0	0	0	0	0
		6700	EPAPLT0240E10, 6700 nM	0	0	0	1	0	0	0	0	0
		2200	EPAPLT0240E10, 2200 nM	0	0	0	1	0	0	0	0	0
3-(Perfluorooctyl)propanol	EPAPLT0237A04	60000	EPAPLT0237A04, 60000 nM	1	0	0	1	0	0	0	0	0
		20000	EPAPLT0237A04, 20000 nM	1	0	0	1	0	0	0	0	0
		6700	EPAPLT0237A04, 6700 nM	0	0	0	1	0	0	0	0	0
		2200	EPAPLT0237A04, 2200 nM	0	0	0	0	0	0	0	0	0
	EPAPLT0237E09	60000	EPAPLT0237E09, 60000 nM	1	0	0	1	0	0	1	0	0
		20000	EPAPLT0237E09, 20000 nM	1	0	0	1	0	0	1	0	0
		6700	EPAPLT0237E09, 6700 nM	0	0	0	1	0	0	1	0	0
		2200	EPAPLT0237E09, 2200 nM	0	0	0	1	0	0	0	0	0
3-(Perfluoropropyl)propanol	EPAPLT0240A03	60000	EPAPLT0240A03, 60000 nM	0	0	0	0	0	0	0	0	0
		20000	EPAPLT0240A03, 20000 nM	0	0	0	0	0	0	0	0	0
		6700	EPAPLT0240A03, 6700 nM	0	0	0	0	0	0	0	0	0
		2200	EPAPLT0240A03, 2200 nM	0	0	0	0	0	0	0	0	0
	EPAPLT0240E08	60000	EPAPLT0240E08, 60000 nM	0	0	0	0	0	0	0	0	0
		20000	EPAPLT0240E08, 20000 nM	0	0	0	0	0	0	0	0	0
		6700	EPAPLT0240E08, 6700 nM	0	0	0	0	0	0	0	0	0
		2200	EPAPLT0240E08, 2200 nM	0	0	0	0	0	0	0	0	0
3-Perfluoroheptylpropanoic acid	EPAPLT0234A05	20000	EPAPLT0234A05, 20000 nM	0	0	0	0	0	0	0	0	0
		6700	EPAPLT0234A05, 6700 nM	0	0	0	0	0	0	0	0	0
		2200	EPAPLT0234A05, 2200 nM	0	0	0	0	0	0	0	0	0
		740	EPAPLT0234A05, 740 nM	0	0	0	0	0	0	0	0	0
	EPAPLT0234E10	20000	EPAPLT0234E10, 20000 nM	0	0	0	0	0	0	0	0	0
		6700	EPAPLT0234E10, 6700 nM	0	0	0	0	0	0	0	0	0
		2200	EPAPLT0234E10, 2200 nM	0	0	0	0	0	0	0	0	0
		740	EPAPLT0234E10, 740 nM	0	0	0	0	0	0	0	0	0
3,3-Bis(trifluoromethyl)-2-propenoic acid	EPAPLT0242A04	60000	EPAPLT0242A04, 60000 nM	0	1	0	1	0	0	0	0	0
		20000	EPAPLT0242A04, 20000 nM	0	1	0	1	0	0	0	0	0
		6700	EPAPLT0242A04, 6700 nM	0	0	0	0	0	0	0	0	0
		2200	EPAPLT0242A04, 2200 nM	0	0	0	0	0	0	0	0	0
	EPAPLT0242E09	60000	EPAPLT0242E09, 60000 nM	0	1	0	1	0	0	1	0	0
		20000	EPAPLT0242E09, 20000 nM	0	0	0	1	0	0	1	0	0
		6700	EPAPLT0242E09, 6700 nM	0	0	0	0	0	0	1	0	0
		2200	EPAPLT0242E09, 2200 nM	0	0	0	0	0	0	0	0	0
3:3 Fluorotelomer carboxylic acid	EPAPLT0239A05	60000	EPAPLT0239A05, 60000 nM	0	0	0	0	0	0	0	0	0
		20000	EPAPLT0239A05, 20000 nM	0	0	0	0	0	0	0	0	0
		6700	EPAPLT0239A05, 6700 nM	0	0	0	0	0	0	0	0	0
		2200	EPAPLT0239A05, 2200 nM	0	0	0	0	0	0	0	0	0
	EPAPLT0239E10	60000	EPAPLT0239E10, 60000 nM	0	0	0	0	0	0	0	0	0
		20000	EPAPLT0239E10, 20000 nM	0	0	0	0	0	0	0	0	0
		6700	EPAPLT0239E10, 6700 nM	0	0	0	0	0	0	0	0	0
		2200	EPAPLT0239E10, 2200 nM	0	0	0	0	0	0	0	0	0
3H-Perfluoro-2,2,4,4-tetrahydroxypentane	EPAPLT0238A07	60000	EPAPLT0238A07, 60000 nM	0	1	0	0	1	0	0	0	1
		20000	EPAPLT0238A07, 20000 nM	0	1	0	0	0	0	0	0	0
		6700	EPAPLT0238A07, 6700 nM	0	0	0	0	0	0	0	0	0
		2200	EPAPLT0238A07, 2200 nM	0	0	0	0	0	0	0	0	0
	EPAPLT0238E11	60000	EPAPLT0238E11, 60000 nM	0	1	0	1	0	0	1	0	0
		20000	EPAPLT0238E11, 20000 nM	0	1	0	1	0	0	1	0	0
		6700	EPAPLT0238E11, 6700 nM	0	0	0	0	0	0	0	0	0
		2200	EPAPLT0238E11, 2200 nM	0	0	0	0	0	0	0	0	0
3H,3H-Perfluoro-2,4-hexanedione	EPAPLT0241A07	60000	EPAPLT0241A07, 60000 nM	0	0	0	0	0	0	0	0	0
		20000	EPAPLT0241A07, 20000 nM	0	0	0	0	0	0	0	0	0
		6700	EPAPLT0241A07, 6700 nM	0	0	0	0	0	0	0	0	0
		2200	EPAPLT0241A07, 2200 nM	0	0	0	0	0	0	0	0	0
	EPAPLT0241E11	60000	EPAPLT0241E11, 60000 nM	0	0	0	0	0	0	0	0	0
		20000	EPAPLT0241E11, 20000 nM	0	0	0	0	0	0	0	0	0
		6700	EPAPLT0241E11, 6700 nM	0	0	0	0	0	0	0	0	0
		2200	EPAPLT0241E11, 2200 nM	0	0	0	0	0	0	0	0	0
4,4-bis(Trifluoromethyl)-4-fluoropropanoic acid	EPAPLT0232A11	60000	EPAPLT0232A11, 60000 nM	0	0	0	0	0	0	0	0	1
		20000	EPAPLT0232A11, 20000 nM	0	0	0	0	0	0	0	0	1
		6700	EPAPLT0232A11, 6700 nM	0	0	0	0	0	0	0	0	0
		2200	EPAPLT0232A11, 2200 nM	0	0	0	0	0	0	0	0	0
	EPAPLT0232E05	60000	EPAPLT0232E05, 60000 nM	0	0	0	0	0	0	0	0	1
		20000	EPAPLT0232E05, 20000 nM	0	0	0	0	0	0	0	0	0
		6700	EPAPLT0232E05, 6700 nM	0	0	0	0	0	0	0	0	0
		2200	EPAPLT0232E05, 2200 nM	0	0	0	0	0	0	0	0	0
4:2 Fluorotelomer alcohol	EPAPLT0245A09	60000	EPAPLT0245A09, 60000 nM	0	0	0	0	0	0	0	0	0
		20000	EPAPLT0245A09, 20000 nM	0	0	0	0	0	0	0	0	0
		6700	EPAPLT0245A09, 6700 nM	0	0	0	0	0	0	0	0	0
		2200	EPAPLT0245A09, 2200 nM	0	0	0	0	0	0	0	0	0
	EPAPLT0245E03	60000	EPAPLT0245E03, 60000 nM	0	0	0	0	0	0	1	0	0
		20000	EPAPLT0245E03, 20000 nM	0	0	0	0	0	0	1	0	0
		6700	EPAPLT0245E03, 6700 nM	0	0	0	0	0	0	1	0	0
		2200	EPAPLT0245E03, 2200 nM	0	0	0	0	0	0	1	0	0
4:2 Fluorotelomer sulfonic acid	EPAPLT0233A05	60000	EPAPLT0233A05, 60000 nM	0	0	0	0	0	0	0	0	0
		20000	EPAPLT0233A05, 20000 nM	0	0	0	0	0	0	0	0	0
		6700	EPAPLT0233A05, 6700 nM	0	0	0	0	0	0	0	0	0
		2200	EPAPLT0233A05, 2200 nM	0	0	0	0	0	0	0	0	0
	EPAPLT0233E10	60000	EPAPLT0233E10, 60000 nM	0	0	0	0	0	1	1	0	0
		20000	EPAPLT0233E10, 20000 nM	0	0	0	0	0	1	1	0	0
		6700	EPAPLT0233E10, 6700 nM	0	0	0	0	0	1	1	0	0
		2200	EPAPLT0233E10, 2200 nM	0	0	0	0	0	0	1	0	0
4:4 Fluorotelomer alcohol	EPAPLT0241A10	60000	EPAPLT0241A10, 60000 nM	0	0	0	0	0	0	0	0	0
		20000	EPAPLT0241A10, 20000 nM	0	0	0	0	0	0	0	0	0
		6700	EPAPLT0241A10, 6700 nM	0	0	0	0	0	0	0	0	0
		2200	EPAPLT0241A10, 2200 nM	0	0	0	0	0	0	0	0	0
	EPAPLT0241E04	60000	EPAPLT0241E04, 60000 nM	0	0	0	0	0	0	0	0	0
		20000	EPAPLT0241E04, 20000 nM	0	0	0	0	0	0	0	0	0
		6700	EPAPLT0241E04, 6700 nM	0	0	0	0	0	0	0	0	0
		2200	EPAPLT0241E04, 2200 nM	0	0	0	0	0	0	0	0	0
4H-Perfluorobutanoic acid	EPAPLT0245A04	60000	EPAPLT0245A04, 60000 nM	0	0	0	0	0	0	0	0	0
		20000	EPAPLT0245A04, 20000 nM	0	0	0	0	0	0	0	0	0
		6700	EPAPLT0245A04, 6700 nM	0	0	0	0	0	0	0	0	0
		2200	EPAPLT0245A04, 2200 nM	0	0	0	0	0	0	0	0	0
	EPAPLT0245E09	60000	EPAPLT0245E09, 60000 nM	0	0	0	0	0	0	0	0	0
		20000	EPAPLT0245E09, 20000 nM	0	0	0	0	0	0	0	0	0
		6700	EPAPLT0245E09, 6700 nM	0	0	0	0	0	0	0	0	0
		2200	EPAPLT0245E09, 2200 nM	0	0	0	0	0	0	0	0	0
6:1 Fluorotelomer alcohol	EPAPLT0243A09	60000	EPAPLT0243A09, 60000 nM	0	0	0	1	0	0	1	0	0
		20000	EPAPLT0243A09, 20000 nM	0	0	0	0	0	0	0	0	0
		6700	EPAPLT0243A09, 6700 nM	0	0	0	0	0	0	0	0	0
		2200	EPAPLT0243A09, 2200 nM	0	0	0	0	0	0	0	0	0
	EPAPLT0243E03	60000	EPAPLT0243E03, 60000 nM	0	1	1	0	0	0	1	0	0
		20000	EPAPLT0243E03, 20000 nM	0	0	0	0	0	0	0	0	0
		6700	EPAPLT0243E03, 6700 nM	0	0	0	0	0	0	0	0	0
		2200	EPAPLT0243E03, 2200 nM	0	0	0	0	0	0	0	0	0
6:2 Fluorotelomer alcohol	EPAPLT0241A08	60000	EPAPLT0241A08, 60000 nM	0	1	1	0	0	0	0	0	0
		20000	EPAPLT0241A08, 20000 nM	0	0	0	0	0	0	0	0	0
		6700	EPAPLT0241A08, 6700 nM	0	0	0	0	0	0	0	0	0
		2200	EPAPLT0241A08, 2200 nM	0	0	0	0	0	0	0	0	0
	EPAPLT0241E02	60000	EPAPLT0241E02, 60000 nM	0	0	0	1	1	0	0	0	0
		20000	EPAPLT0241E02, 20000 nM	0	0	0	1	0	0	0	0	0
		6700	EPAPLT0241E02, 6700 nM	0	0	0	0	0	0	0	0	0
		2200	EPAPLT0241E02, 2200 nM	0	0	0	0	0	0	0	0	0
6:2 Fluorotelomer methacrylate	EPAPLT0246A08	60000	EPAPLT0246A08, 60000 nM	0	0	0	0	0	0	0	0	0
		20000	EPAPLT0246A08, 20000 nM	0	0	0	0	0	0	0	0	0
		6700	EPAPLT0246A08, 6700 nM	0	0	0	0	0	0	0	0	0
		2200	EPAPLT0246A08, 2200 nM	0	0	0	0	0	0	0	0	0
	EPAPLT0246E02	60000	EPAPLT0246E02, 60000 nM	0	0	0	0	0	0	0	0	0
		20000	EPAPLT0246E02, 20000 nM	0	0	0	0	0	0	0	0	0
		6700	EPAPLT0246E02, 6700 nM	0	0	0	0	0	0	0	0	0
		2200	EPAPLT0246E02, 2200 nM	0	0	0	0	0	0	0	0	0
6:2 Fluorotelomer phosphate monoester	EPAPLT0232A08	40000	EPAPLT0232A08, 40000 nM	0	0	0	0	0	0	0	0	0
		13000	EPAPLT0232A08, 13000 nM	0	0	0	0	0	0	0	0	0
		4400	EPAPLT0232A08, 4400 nM	0	0	0	0	0	0	0	0	0
		1500	EPAPLT0232A08, 1500 nM	0	0	0	0	0	0	0	0	0
	EPAPLT0232E02	40000	EPAPLT0232E02, 40000 nM	0	0	0	1	0	0	0	0	1
		13000	EPAPLT0232E02, 13000 nM	0	0	0	1	0	0	0	0	1
		4400	EPAPLT0232E02, 4400 nM	0	0	0	1	0	0	0	0	1
		1500	EPAPLT0232E02, 1500 nM	0	0	0	1	0	0	0	0	1
6:2 Fluorotelomer sulfonic acid	EPAPLT0233A10	60000	EPAPLT0233A10, 60000 nM	0	0	0	0	0	1	0	0	0
		20000	EPAPLT0233A10, 20000 nM	0	0	0	0	0	1	0	0	0
		6700	EPAPLT0233A10, 6700 nM	0	0	0	0	0	1	0	0	0
		2200	EPAPLT0233A10, 2200 nM	0	0	0	0	0	1	0	0	0
	EPAPLT0233E04	60000	EPAPLT0233E04, 60000 nM	0	0	0	0	0	0	0	0	0
		20000	EPAPLT0233E04, 20000 nM	0	0	0	0	0	0	0	0	0
		6700	EPAPLT0233E04, 6700 nM	0	0	0	0	0	0	0	0	0
		2200	EPAPLT0233E04, 2200 nM	0	0	0	0	0	0	0	0	0
7:3 Fluorotelomer alcohol	EPAPLT0243A11	60000	EPAPLT0243A11, 60000 nM	1	1	0	1	0	0	0	0	0
		20000	EPAPLT0243A11, 20000 nM	0	1	0	1	0	0	0	0	0
		6700	EPAPLT0243A11, 6700 nM	0	1	0	1	0	0	0	0	0
		2200	EPAPLT0243A11, 2200 nM	0	0	0	0	0	0	0	0	0
	EPAPLT0243E05	60000	EPAPLT0243E05, 60000 nM	1	1	0	1	0	0	0	0	0
		20000	EPAPLT0243E05, 20000 nM	0	1	0	1	0	0	0	0	0
		6700	EPAPLT0243E05, 6700 nM	0	0	0	0	0	0	0	0	0
		2200	EPAPLT0243E05, 2200 nM	0	0	0	0	0	0	0	0	0
8:2 Fluorotelomer acrylate	EPAPLT0242A11	60000	EPAPLT0242A11, 60000 nM	0	0	0	0	0	0	0	0	0
		20000	EPAPLT0242A11, 20000 nM	0	0	0	0	0	0	0	0	0
		6700	EPAPLT0242A11, 6700 nM	0	0	0	0	0	0	0	0	0
		2200	EPAPLT0242A11, 2200 nM	0	0	0	0	0	0	0	0	0
	EPAPLT0242E05	60000	EPAPLT0242E05, 60000 nM	0	0	0	0	0	0	0	0	0
		20000	EPAPLT0242E05, 20000 nM	0	0	0	0	0	0	0	0	0
		6700	EPAPLT0242E05, 6700 nM	0	0	0	0	0	0	0	0	0
		2200	EPAPLT0242E05, 2200 nM	0	0	0	0	0	0	0	0	0
8:2 Fluorotelomer alcohol	EPAPLT0242A09	60000	EPAPLT0242A09, 60000 nM	1	0	0	0	0	0	0	0	0
		20000	EPAPLT0242A09, 20000 nM	1	0	0	0	0	0	0	0	0
		6700	EPAPLT0242A09, 6700 nM	0	0	0	0	0	0	0	0	0
		2200	EPAPLT0242A09, 2200 nM	0	0	0	0	0	0	0	0	0
	EPAPLT0242E03	60000	EPAPLT0242E03, 60000 nM	1	0	0	0	0	0	0	0	0
		20000	EPAPLT0242E03, 20000 nM	1	0	0	0	0	0	0	0	0
		6700	EPAPLT0242E03, 6700 nM	0	0	0	0	0	0	0	0	0
		2200	EPAPLT0242E03, 2200 nM	0	0	0	0	0	0	0	0	0
8:2 Fluorotelomer methacrylate	EPAPLT0232A04	20000	EPAPLT0232A04, 20000 nM	0	0	0	0	0	0	0	0	0
		6700	EPAPLT0232A04, 6700 nM	0	0	0	0	0	0	0	0	0
		2200	EPAPLT0232A04, 2200 nM	0	0	0	0	0	0	0	0	0
		740	EPAPLT0232A04, 740 nM	0	0	0	0	0	0	0	0	0
	EPAPLT0232E09	20000	EPAPLT0232E09, 20000 nM	0	0	0	0	0	0	0	0	0
		6700	EPAPLT0232E09, 6700 nM	0	0	0	0	0	0	0	0	0
		2200	EPAPLT0232E09, 2200 nM	0	0	0	0	0	0	0	0	0
		740	EPAPLT0232E09, 740 nM	0	0	0	0	0	0	0	0	0
8:2 Fluorotelomer sulfonic acid	EPAPLT0233A08	60000	EPAPLT0233A08, 60000 nM	0	0	0	0	0	0	0	0	0
		20000	EPAPLT0233A08, 20000 nM	0	0	0	0	0	0	0	0	0
		6700	EPAPLT0233A08, 6700 nM	0	0	0	0	0	0	0	0	0
		2200	EPAPLT0233A08, 2200 nM	0	0	0	0	0	0	0	0	0
	EPAPLT0233E02	60000	EPAPLT0233E02, 60000 nM	0	0	0	0	0	0	0	0	0
		20000	EPAPLT0233E02, 20000 nM	0	0	0	0	0	0	0	0	0
		6700	EPAPLT0233E02, 6700 nM	0	0	0	0	0	0	0	0	0
		2200	EPAPLT0233E02, 2200 nM	0	0	0	0	0	0	0	0	0
9-Chloro-perfluorononanoic acid	EPAPLT0233A04	60000	EPAPLT0233A04, 60000 nM	1	0	0	0	0	0	1	0	0
		20000	EPAPLT0233A04, 20000 nM	0	0	0	0	0	0	1	0	0
		6700	EPAPLT0233A04, 6700 nM	0	0	0	0	0	0	0	0	0
		2200	EPAPLT0233A04, 2200 nM	0	0	0	0	0	0	0	0	0
	EPAPLT0233E09	60000	EPAPLT0233E09, 60000 nM	1	0	0	0	0	0	1	0	0
		20000	EPAPLT0233E09, 20000 nM	0	0	0	0	0	0	1	0	0
		6700	EPAPLT0233E09, 6700 nM	0	0	0	0	0	0	1	0	0
		2200	EPAPLT0233E09, 2200 nM	0	0	0	0	0	0	1	0	0
9-H-Perfluorononanoic acid	EPAPLT0236A07	60000	EPAPLT0236A07, 60000 nM	0	0	0	0	0	0	1	0	0
		20000	EPAPLT0236A07, 20000 nM	0	0	0	0	0	0	1	0	0
		6700	EPAPLT0236A07, 6700 nM	0	0	0	0	0	0	0	0	0
		2200	EPAPLT0236A07, 2200 nM	0	0	0	0	0	0	0	0	0
	EPAPLT0236E11	60000	EPAPLT0236E11, 60000 nM	0	0	0	0	0	0	1	0	0
		20000	EPAPLT0236E11, 20000 nM	0	0	0	0	0	0	1	0	0
		6700	EPAPLT0236E11, 6700 nM	0	0	0	0	0	0	0	0	0
		2200	EPAPLT0236E11, 2200 nM	0	0	0	0	0	0	0	0	0
11-H-Perfluoroundecanoic acid	EPAPLT0235A03	60000	EPAPLT0235A03, 60000 nM	1	0	0	0	0	0	1	0	0
		20000	EPAPLT0235A03, 20000 nM	0	0	0	0	0	0	1	0	0
		6700	EPAPLT0235A03, 6700 nM	0	0	0	0	0	0	1	0	0
		2200	EPAPLT0235A03, 2200 nM	0	0	0	0	0	0	0	0	0
	EPAPLT0235E08	60000	EPAPLT0235E08, 60000 nM	1	0	0	0	0	0	1	0	0
		20000	EPAPLT0235E08, 20000 nM	0	0	0	0	0	0	1	0	0
		6700	EPAPLT0235E08, 6700 nM	0	0	0	0	0	0	1	0	0
		2200	EPAPLT0235E08, 2200 nM	0	0	0	0	0	0	1	0	0
11:1 Fluorotelomer alcohol	EPAPLT0243A04	10000	EPAPLT0243A04, 10000 nM	0	1	0	1	1	0	0	0	0
		3300	EPAPLT0243A04, 3300 nM	0	1	0	1	1	0	0	0	0
		1100	EPAPLT0243A04, 1100 nM	0	1	0	1	1	0	0	0	0
		370	EPAPLT0243A04, 370 nM	0	1	0	0	0	0	0	0	0
	EPAPLT0243E09	10000	EPAPLT0243E09, 10000 nM	0	1	0	1	1	0	0	0	0
		3300	EPAPLT0243E09, 3300 nM	0	1	0	1	1	0	0	0	0
		1100	EPAPLT0243E09, 1100 nM	0	1	0	1	1	0	0	0	0
		370	EPAPLT0243E09, 370 nM	0	1	0	1	1	0	0	0	0
((2,2,3,3-Tetrafluoropropoxy)methyl)oxirane	EPAPLT0234A02	60000	EPAPLT0234A02, 60000 nM	0	0	0	0	0	0	0	0	0
		20000	EPAPLT0234A02, 20000 nM	0	0	0	0	0	0	0	0	0
		6700	EPAPLT0234A02, 6700 nM	0	0	0	0	0	0	0	0	0
		2200	EPAPLT0234A02, 2200 nM	0	0	0	0	0	0	0	0	0
	EPAPLT0234E07	60000	EPAPLT0234E07, 60000 nM	0	0	0	0	0	0	0	0	0
		20000	EPAPLT0234E07, 20000 nM	0	0	0	0	0	0	0	0	0
		6700	EPAPLT0234E07, 6700 nM	0	0	0	0	0	0	0	0	0
		2200	EPAPLT0234E07, 2200 nM	0	0	0	0	0	0	0	0	0
((Perfluorooctyl)ethyl)phosphonic acid	EPAPLT0240A09	60000	EPAPLT0240A09, 60000 nM	0	0	0	1	1	1	1	0	1
		20000	EPAPLT0240A09, 20000 nM	0	0	0	1	1	1	1	0	0
		6700	EPAPLT0240A09, 6700 nM	0	0	0	1	0	1	1	0	0
		2200	EPAPLT0240A09, 2200 nM	0	0	0	0	0	1	0	0	0
	EPAPLT0240E03	60000	EPAPLT0240E03, 60000 nM	0	0	0	1	1	0	1	1	0
		20000	EPAPLT0240E03, 20000 nM	0	0	0	1	1	0	1	0	0
		6700	EPAPLT0240E03, 6700 nM	0	0	0	0	0	0	1	0	0
		2200	EPAPLT0240E03, 2200 nM	0	0	0	0	0	0	0	0	0
(Heptafluorobutanoyl)pivaloylmethane	EPAPLT0243A05	60000	EPAPLT0243A05, 60000 nM	0	0	0	1	1	0	1	0	0
		20000	EPAPLT0243A05, 20000 nM	0	0	0	0	0	0	1	0	0
		6700	EPAPLT0243A05, 6700 nM	0	0	0	0	0	0	1	0	0
		2200	EPAPLT0243A05, 2200 nM	0	0	0	0	0	0	1	0	0
	EPAPLT0243E10	60000	EPAPLT0243E10, 60000 nM	0	1	0	1	1	0	0	0	0
		20000	EPAPLT0243E10, 20000 nM	0	0	0	1	0	0	0	0	0
		6700	EPAPLT0243E10, 6700 nM	0	0	0	0	0	0	0	0	0
		2200	EPAPLT0243E10, 2200 nM	0	0	0	0	0	0	0	0	0
(Heptafluoropropyl)trimethylsilane	EPAPLT0234A08	60000	EPAPLT0234A08, 60000 nM	0	0	0	0	0	0	0	0	0
		20000	EPAPLT0234A08, 20000 nM	0	0	0	0	0	0	0	0	0
		6700	EPAPLT0234A08, 6700 nM	0	0	0	0	0	0	0	0	0
		2200	EPAPLT0234A08, 2200 nM	0	0	0	0	0	0	0	0	0
	EPAPLT0234E02	60000	EPAPLT0234E02, 60000 nM	0	0	0	1	0	0	0	0	0
		20000	EPAPLT0234E02, 20000 nM	0	0	0	1	0	0	0	0	0
		6700	EPAPLT0234E02, 6700 nM	0	0	0	1	0	0	0	0	0
		2200	EPAPLT0234E02, 2200 nM	0	0	0	1	0	0	0	0	0
(Perfluoro-5-methylhexyl)ethyl 2-methylprop-2-enoate	EPAPLT0247A11	20000	EPAPLT0247A11, 20000 nM	0	0	0	0	0	0	0	0	0
		6700	EPAPLT0247A11, 6700 nM	0	0	0	0	0	0	0	0	0
		2200	EPAPLT0247A11, 2200 nM	0	0	0	0	0	0	0	0	0
		740	EPAPLT0247A11, 740 nM	0	0	0	0	0	0	0	0	0
	EPAPLT0247E05	20000	EPAPLT0247E05, 20000 nM	0	0	0	0	0	0	0	0	0
		6700	EPAPLT0247E05, 6700 nM	0	0	0	0	0	0	0	0	0
		2200	EPAPLT0247E05, 2200 nM	0	0	0	0	0	0	0	0	0
		740	EPAPLT0247E05, 740 nM	0	0	0	0	0	0	0	0	0
(Perfluorobutyryl)-2-thenoylmethane	EPAPLT0247A04	60000	EPAPLT0247A04, 60000 nM	1	1	0	1	0	0	1	0	0
		20000	EPAPLT0247A04, 20000 nM	0	1	0	1	0	0	1	0	0
		6700	EPAPLT0247A04, 6700 nM	0	1	0	1	0	0	0	0	0
		2200	EPAPLT0247A04, 2200 nM	0	1	0	0	0	0	0	0	0
	EPAPLT0247E09	60000	EPAPLT0247E09, 60000 nM	1	1	0	1	0	0	1	0	0
		20000	EPAPLT0247E09, 20000 nM	0	1	0	1	0	0	1	0	0
		6700	EPAPLT0247E09, 6700 nM	0	1	0	1	0	0	0	0	0
		2200	EPAPLT0247E09, 2200 nM	0	1	0	0	0	0	0	0	0
Ammonium perfluoro-2-methyl-3-oxahexanoate	1210314470	60000	1210314470, 60000 nM	0	1	0	1	0	0	0	1	0
		20000	1210314470, 20000 nM	0	1	0	1	0	0	0	1	0
		6700	1210314470, 6700 nM	0	1	0	1	0	0	0	1	0
		2200	1210314470, 2200 nM	0	1	0	0	0	0	0	1	0
	1210314471	60000	1210314471, 60000 nM	0	1	0	1	1	0	0	0	0
		20000	1210314471, 20000 nM	0	1	0	1	1	0	0	0	0
		6700	1210314471, 6700 nM	0	1	0	1	1	0	0	0	0
		2200	1210314471, 2200 nM	0	0	0	1	1	0	0	0	0
Ammonium perfluorooctanoate	EPAPLT0244A03	60000	EPAPLT0244A03, 60000 nM	0	0	0	1	0	0	1	0	0
		20000	EPAPLT0244A03, 20000 nM	0	0	0	0	0	0	0	0	0
		6700	EPAPLT0244A03, 6700 nM	0	0	0	0	0	0	0	0	0
		2200	EPAPLT0244A03, 2200 nM	0	0	0	0	0	0	0	0	0
	EPAPLT0244E08	60000	EPAPLT0244E08, 60000 nM	0	0	0	0	0	0	1	0	0
		20000	EPAPLT0244E08, 20000 nM	0	0	0	0	0	0	1	0	0
		6700	EPAPLT0244E08, 6700 nM	0	0	0	0	0	0	0	0	0
		2200	EPAPLT0244E08, 2200 nM	0	0	0	0	0	0	0	0	0
Azathioprine	EPAPLT0232A05	38000	EPAPLT0232A05, 38000 nM	0	1	0	1	0	0	1	0	0
		13000	EPAPLT0232A05, 13000 nM	0	1	0	0	0	0	1	0	0
		4200	EPAPLT0232A05, 4200 nM	0	1	0	0	0	0	0	0	0
		1400	EPAPLT0232A05, 1400 nM	0	0	0	0	0	0	0	0	0
	EPAPLT0232E10	38000	EPAPLT0232E10, 38000 nM	0	1	0	1	0	0	1	0	0
		13000	EPAPLT0232E10, 13000 nM	0	1	0	1	0	0	1	0	0
		4200	EPAPLT0232E10, 4200 nM	0	0	0	0	0	0	1	0	0
		1400	EPAPLT0232E10, 1400 nM	0	0	0	0	0	0	0	0	0
Bis(1H,1H-perfluoropropyl)amine	EPAPLT0242A03	60000	EPAPLT0242A03, 60000 nM	0	0	0	0	0	0	0	0	0
		20000	EPAPLT0242A03, 20000 nM	0	0	0	0	0	0	0	0	0
		6700	EPAPLT0242A03, 6700 nM	0	0	0	0	0	0	0	0	0
		2200	EPAPLT0242A03, 2200 nM	0	0	0	0	0	0	0	0	0
	EPAPLT0242E08	60000	EPAPLT0242E08, 60000 nM	0	0	0	0	0	0	0	0	0
		20000	EPAPLT0242E08, 20000 nM	0	0	0	0	0	0	0	0	0
		6700	EPAPLT0242E08, 6700 nM	0	0	0	0	0	0	0	0	0
		2200	EPAPLT0242E08, 2200 nM	0	0	0	0	0	0	0	0	0
Cyclosporin A	EPAPLT0247A05	18000	EPAPLT0247A05, 18000 nM	1	1	0	1	0	0	1	0	0
		6000	EPAPLT0247A05, 6000 nM	0	1	0	1	0	0	1	0	0
		2000	EPAPLT0247A05, 2000 nM	0	1	0	1	0	0	0	0	0
		670	EPAPLT0247A05, 670 nM	0	1	0	0	0	0	0	0	0
	EPAPLT0247E10	18000	EPAPLT0247E10, 18000 nM	1	1	0	1	0	0	0	0	0
		6000	EPAPLT0247E10, 6000 nM	0	1	0	1	0	0	0	0	0
		2000	EPAPLT0247E10, 2000 nM	0	1	0	1	0	0	0	0	0
		670	EPAPLT0247E10, 670 nM	0	1	0	1	0	0	0	0	0
Dexamethasone sodium phosphate	EPAPLT0232A10	40000	EPAPLT0232A10, 40000 nM	0	1	0	0	0	0	1	0	1
		13000	EPAPLT0232A10, 13000 nM	0	1	0	0	0	0	1	0	1
		4400	EPAPLT0232A10, 4400 nM	0	1	0	0	0	0	1	0	1
		1500	EPAPLT0232A10, 1500 nM	0	0	0	0	0	0	1	0	1
	EPAPLT0232E04	40000	EPAPLT0232E04, 40000 nM	0	1	0	0	0	0	0	0	1
		13000	EPAPLT0232E04, 13000 nM	0	1	0	0	0	0	0	0	1
		4400	EPAPLT0232E04, 4400 nM	0	1	0	0	0	0	0	0	1
		1500	EPAPLT0232E04, 1500 nM	0	1	0	0	0	0	0	0	1
Dichloromethyl((perfluorohexyl)ethyl)silane	EPAPLT0235A10	20000	EPAPLT0235A10, 20000 nM	0	0	0	0	0	0	1	0	0
		6700	EPAPLT0235A10, 6700 nM	0	0	0	0	0	0	1	0	0
		2200	EPAPLT0235A10, 2200 nM	0	0	0	0	0	0	1	0	0
		740	EPAPLT0235A10, 740 nM	0	0	0	0	0	0	1	0	0
	EPAPLT0235E04	20000	EPAPLT0235E04, 20000 nM	0	0	0	0	0	0	0	0	0
		6700	EPAPLT0235E04, 6700 nM	0	0	0	0	0	0	0	0	0
		2200	EPAPLT0235E04, 2200 nM	0	0	0	0	0	0	0	0	0
		740	EPAPLT0235E04, 740 nM	0	0	0	0	0	0	0	0	0
Dimethoxymethyl((perfluorohexyl)ethyl)silane	EPAPLT0236A05	20000	EPAPLT0236A05, 20000 nM	0	0	0	0	0	0	0	0	0
		6700	EPAPLT0236A05, 6700 nM	0	0	0	0	0	0	0	0	0
		2200	EPAPLT0236A05, 2200 nM	0	0	0	0	0	0	0	0	0
		740	EPAPLT0236A05, 740 nM	0	0	0	0	0	0	0	0	0
	EPAPLT0236E10	20000	EPAPLT0236E10, 20000 nM	0	0	0	0	0	0	0	0	0
		6700	EPAPLT0236E10, 6700 nM	0	0	0	0	0	0	0	0	0
		2200	EPAPLT0236E10, 2200 nM	0	0	0	0	0	0	0	0	0
		740	EPAPLT0236E10, 740 nM	0	0	0	0	0	0	0	0	0
Ethyl pentafluoropropionyl acetate	EPAPLT0235A04	60000	EPAPLT0235A04, 60000 nM	0	0	0	0	0	0	0	0	0
		20000	EPAPLT0235A04, 20000 nM	0	0	0	0	0	0	0	0	0
		6700	EPAPLT0235A04, 6700 nM	0	0	0	0	0	0	0	0	0
		2200	EPAPLT0235A04, 2200 nM	0	0	0	0	0	0	0	0	0
	EPAPLT0235E09	60000	EPAPLT0235E09, 60000 nM	0	0	0	0	0	0	0	0	0
		20000	EPAPLT0235E09, 20000 nM	0	0	0	0	0	0	0	0	0
		6700	EPAPLT0235E09, 6700 nM	0	0	0	0	0	0	0	0	0
		2200	EPAPLT0235E09, 2200 nM	0	0	0	0	0	0	0	0	0
Heptafluorobutyl iodide	EPAPLT0233A07	60000	EPAPLT0233A07, 60000 nM	0	0	0	0	0	0	0	0	0
		20000	EPAPLT0233A07, 20000 nM	0	0	0	0	0	0	0	0	0
		6700	EPAPLT0233A07, 6700 nM	0	0	0	0	0	0	0	0	0
		2200	EPAPLT0233A07, 2200 nM	0	0	0	0	0	0	0	0	0
	EPAPLT0233E11	60000	EPAPLT0233E11, 60000 nM	0	0	0	0	0	1	1	0	0
		20000	EPAPLT0233E11, 20000 nM	0	0	0	0	0	1	1	0	0
		6700	EPAPLT0233E11, 6700 nM	0	0	0	0	0	1	1	0	0
		2200	EPAPLT0233E11, 2200 nM	0	0	0	0	0	0	1	0	0
Heptafluorobutyramide	EPAPLT0238A10	60000	EPAPLT0238A10, 60000 nM	0	0	0	0	0	0	0	0	0
		20000	EPAPLT0238A10, 20000 nM	0	0	0	0	0	0	0	0	0
		6700	EPAPLT0238A10, 6700 nM	0	0	0	0	0	0	0	0	0
		2200	EPAPLT0238A10, 2200 nM	0	0	0	0	0	0	0	0	0
	EPAPLT0238E04	60000	EPAPLT0238E04, 60000 nM	0	0	0	0	0	0	0	0	0
		20000	EPAPLT0238E04, 20000 nM	0	0	0	0	0	0	0	0	0
		6700	EPAPLT0238E04, 6700 nM	0	0	0	0	0	0	0	0	0
		2200	EPAPLT0238E04, 2200 nM	0	0	0	0	0	0	0	0	0
Hexafluoroamylene glycol	EPAPLT0233A09	60000	EPAPLT0233A09, 60000 nM	0	0	0	0	0	1	0	0	0
		20000	EPAPLT0233A09, 20000 nM	0	0	0	0	0	1	0	0	0
		6700	EPAPLT0233A09, 6700 nM	0	0	0	0	0	1	0	0	0
		2200	EPAPLT0233A09, 2200 nM	0	0	0	0	0	1	0	0	0
	EPAPLT0233E03	60000	EPAPLT0233E03, 60000 nM	0	0	0	0	0	0	0	0	0
		20000	EPAPLT0233E03, 20000 nM	0	0	0	0	0	0	0	0	0
		6700	EPAPLT0233E03, 6700 nM	0	0	0	0	0	0	0	0	0
		2200	EPAPLT0233E03, 2200 nM	0	0	0	0	0	0	0	0	0
Hexafluoroglutaric acid	EPAPLT0234A09	60000	EPAPLT0234A09, 60000 nM	0	0	0	0	0	0	0	0	0
		20000	EPAPLT0234A09, 20000 nM	0	0	0	0	0	0	0	0	0
		6700	EPAPLT0234A09, 6700 nM	0	0	0	0	0	0	0	0	0
		2200	EPAPLT0234A09, 2200 nM	0	0	0	0	0	0	0	0	0
	EPAPLT0234E03	60000	EPAPLT0234E03, 60000 nM	0	0	0	0	0	0	0	0	0
		20000	EPAPLT0234E03, 20000 nM	0	0	0	0	0	0	0	0	0
		6700	EPAPLT0234E03, 6700 nM	0	0	0	0	0	0	0	0	0
		2200	EPAPLT0234E03, 2200 nM	0	0	0	0	0	0	0	0	0
Hexafluoroglutaryl chloride	EPAPLT0247A02	60000	EPAPLT0247A02, 60000 nM	0	0	0	0	0	0	0	0	0
		20000	EPAPLT0247A02, 20000 nM	0	0	0	0	0	0	0	0	0
		6700	EPAPLT0247A02, 6700 nM	0	0	0	0	0	0	0	0	0
		2200	EPAPLT0247A02, 2200 nM	0	0	0	0	0	0	0	0	0
	EPAPLT0247E07	60000	EPAPLT0247E07, 60000 nM	0	0	0	0	0	0	0	0	0
		20000	EPAPLT0247E07, 20000 nM	0	0	0	0	0	0	0	0	0
		6700	EPAPLT0247E07, 6700 nM	0	0	0	0	0	0	0	0	0
		2200	EPAPLT0247E07, 2200 nM	0	0	0	0	0	0	0	0	0
Methotrexate	EPAPLT0248A02	40000	EPAPLT0248A02, 40000 nM	0	1	0	1	0	0	0	0	0
		13000	EPAPLT0248A02, 13000 nM	0	1	0	0	0	0	0	0	0
		4400	EPAPLT0248A02, 4400 nM	0	1	0	0	0	0	0	0	0
		1500	EPAPLT0248A02, 1500 nM	0	1	0	0	0	0	0	0	0
	EPAPLT0248E07	40000	EPAPLT0248E07, 40000 nM	0	1	0	0	0	0	0	0	0
		13000	EPAPLT0248E07, 13000 nM	0	1	0	0	0	0	0	0	0
		4400	EPAPLT0248E07, 4400 nM	0	1	0	0	0	0	0	0	0
		1500	EPAPLT0248E07, 1500 nM	0	1	0	0	0	0	0	0	0
Methyl 2H,2H,3H,3H-perfluoroheptanoate	EPAPLT0237A11	60000	EPAPLT0237A11, 60000 nM	0	0	0	0	0	0	0	0	0
		20000	EPAPLT0237A11, 20000 nM	0	0	0	0	0	0	0	0	0
		6700	EPAPLT0237A11, 6700 nM	0	0	0	0	0	0	0	0	0
		2200	EPAPLT0237A11, 2200 nM	0	0	0	0	0	0	0	0	0
	EPAPLT0237E05	60000	EPAPLT0237E05, 60000 nM	0	0	0	0	0	0	0	0	0
		20000	EPAPLT0237E05, 20000 nM	0	0	0	0	0	0	0	0	0
		6700	EPAPLT0237E05, 6700 nM	0	0	0	0	0	0	0	0	0
		2200	EPAPLT0237E05, 2200 nM	0	0	0	0	0	0	0	0	0
Methyl 3H-perfluoroisopropyl ether	EPAPLT0232A07	60000	EPAPLT0232A07, 60000 nM	0	0	0	0	0	0	0	0	0
		20000	EPAPLT0232A07, 20000 nM	0	0	0	0	0	0	0	0	0
		6700	EPAPLT0232A07, 6700 nM	0	0	0	0	0	0	0	0	0
		2200	EPAPLT0232A07, 2200 nM	0	0	0	0	0	0	0	0	0
	EPAPLT0232E11	60000	EPAPLT0232E11, 60000 nM	0	0	0	0	0	0	0	0	0
		20000	EPAPLT0232E11, 20000 nM	0	0	0	0	0	0	0	0	0
		6700	EPAPLT0232E11, 6700 nM	0	0	0	0	0	0	0	0	0
		2200	EPAPLT0232E11, 2200 nM	0	0	0	0	0	0	0	0	0
Methyl perfluoro(3-(1-ethenyloxypropan-2-yloxy)propanoate)	EPAPLT0243A10	20000	EPAPLT0243A10, 20000 nM	0	0	0	1	0	0	1	0	0
		6700	EPAPLT0243A10, 6700 nM	0	0	0	1	0	0	1	0	0
		2200	EPAPLT0243A10, 2200 nM	0	0	0	0	0	0	0	0	0
		740	EPAPLT0243A10, 740 nM	0	0	0	0	0	0	0	0	0
	EPAPLT0243E04	20000	EPAPLT0243E04, 20000 nM	0	0	0	1	0	0	0	0	0
		6700	EPAPLT0243E04, 6700 nM	0	0	0	0	0	0	0	0	0
		2200	EPAPLT0243E04, 2200 nM	0	0	0	0	0	0	0	0	0
		740	EPAPLT0243E04, 740 nM	0	0	0	0	0	0	0	0	0
N-Ethyl-N-(2-hydroxyethyl)perfluorooctanesulfonamide	EPAPLT0233A03	60000	EPAPLT0233A03, 60000 nM	0	1	1	1	0	0	0	1	1
		20000	EPAPLT0233A03, 20000 nM	0	1	0	1	0	0	0	1	1
		6700	EPAPLT0233A03, 6700 nM	0	1	0	1	0	0	0	1	1
		2200	EPAPLT0233A03, 2200 nM	0	0	0	0	0	0	0	0	0
	EPAPLT0233E08	60000	EPAPLT0233E08, 60000 nM	1	1	0	1	0	0	1	1	0
		20000	EPAPLT0233E08, 20000 nM	0	1	0	1	0	0	1	1	0
		6700	EPAPLT0233E08, 6700 nM	0	1	0	1	0	0	0	0	0
		2200	EPAPLT0233E08, 2200 nM	0	0	0	1	0	0	0	0	0
N-Ethylperfluorooctanesulfonamide	EPAPLT0246A10	60000	EPAPLT0246A10, 60000 nM	1	0	0	0	0	0	1	0	0
		20000	EPAPLT0246A10, 20000 nM	0	0	0	0	0	0	1	0	0
		6700	EPAPLT0246A10, 6700 nM	0	0	0	0	0	0	1	0	0
		2200	EPAPLT0246A10, 2200 nM	0	0	0	0	0	0	0	0	0
	EPAPLT0246E04	60000	EPAPLT0246E04, 60000 nM	1	0	0	1	1	0	1	0	0
		20000	EPAPLT0246E04, 20000 nM	0	0	0	1	1	0	1	0	0
		6700	EPAPLT0246E04, 6700 nM	0	0	0	0	0	0	1	0	0
		2200	EPAPLT0246E04, 2200 nM	0	0	0	0	0	0	0	0	0
N-Methyl-N-(2-hydroxyethyl)perfluorooctanesulfonamide	EPAPLT0248A08	20000	EPAPLT0248A08, 20000 nM	0	0	0	0	0	0	0	0	0
		6700	EPAPLT0248A08, 6700 nM	0	0	0	0	0	0	0	0	0
		2200	EPAPLT0248A08, 2200 nM	0	0	0	0	0	0	0	0	0
		740	EPAPLT0248A08, 740 nM	0	0	0	0	0	0	0	0	0
	EPAPLT0248E02	20000	EPAPLT0248E02, 20000 nM	0	0	0	1	0	0	0	0	0
		6700	EPAPLT0248E02, 6700 nM	0	0	0	1	0	0	0	0	0
		2200	EPAPLT0248E02, 2200 nM	0	0	0	1	0	0	0	0	0
		740	EPAPLT0248E02, 740 nM	0	0	0	1	0	0	0	0	0
N-Methyl-N-trimethylsilylheptafluorobutyramide	EPAPLT0236A03	60000	EPAPLT0236A03, 60000 nM	0	0	0	0	0	0	0	0	0
		20000	EPAPLT0236A03, 20000 nM	0	0	0	0	0	0	0	0	0
		6700	EPAPLT0236A03, 6700 nM	0	0	0	0	0	0	0	0	0
		2200	EPAPLT0236A03, 2200 nM	0	0	0	0	0	0	0	0	0
	EPAPLT0236E08	60000	EPAPLT0236E08, 60000 nM	0	0	0	0	0	0	0	0	0
		20000	EPAPLT0236E08, 20000 nM	0	0	0	0	0	0	0	0	0
		6700	EPAPLT0236E08, 6700 nM	0	0	0	0	0	0	0	0	0
		2200	EPAPLT0236E08, 2200 nM	0	0	0	0	0	0	0	0	0
N-Methylperfluorooctanesulfonamide	EPAPLT0240A10	60000	EPAPLT0240A10, 60000 nM	0	0	0	1	0	0	1	0	1
		20000	EPAPLT0240A10, 20000 nM	0	0	0	1	0	0	1	0	0
		6700	EPAPLT0240A10, 6700 nM	0	0	0	0	0	0	1	0	0
		2200	EPAPLT0240A10, 2200 nM	0	0	0	0	0	0	0	0	0
	EPAPLT0240E04	60000	EPAPLT0240E04, 60000 nM	0	1	0	1	0	0	1	0	0
		20000	EPAPLT0240E04, 20000 nM	0	1	0	1	0	0	1	0	0
		6700	EPAPLT0240E04, 6700 nM	0	0	0	0	0	0	1	0	0
		2200	EPAPLT0240E04, 2200 nM	0	0	0	0	0	0	0	0	0
Nonafluoropentanamide	EPAPLT0247A03	60000	EPAPLT0247A03, 60000 nM	0	1	0	0	0	0	0	0	0
		20000	EPAPLT0247A03, 20000 nM	0	1	0	0	0	0	0	0	0
		6700	EPAPLT0247A03, 6700 nM	0	0	0	0	0	0	0	0	0
		2200	EPAPLT0247A03, 2200 nM	0	0	0	0	0	0	0	0	0
	EPAPLT0247E08	60000	EPAPLT0247E08, 60000 nM	0	0	0	0	0	0	0	0	0
		20000	EPAPLT0247E08, 20000 nM	0	0	0	0	0	0	0	0	0
		6700	EPAPLT0247E08, 6700 nM	0	0	0	0	0	0	0	0	0
		2200	EPAPLT0247E08, 2200 nM	0	0	0	0	0	0	0	0	0
Octafluoroadipamide	EPAPLT0242A08	60000	EPAPLT0242A08, 60000 nM	0	0	0	0	0	0	0	0	0
		20000	EPAPLT0242A08, 20000 nM	0	0	0	0	0	0	0	0	0
		6700	EPAPLT0242A08, 6700 nM	0	0	0	0	0	0	0	0	0
		2200	EPAPLT0242A08, 2200 nM	0	0	0	0	0	0	0	0	0
	EPAPLT0242E02	60000	EPAPLT0242E02, 60000 nM	0	0	0	0	0	0	0	1	0
		20000	EPAPLT0242E02, 20000 nM	0	0	0	0	0	0	0	1	0
		6700	EPAPLT0242E02, 6700 nM	0	0	0	0	0	0	0	0	0
		2200	EPAPLT0242E02, 2200 nM	0	0	0	0	0	0	0	0	0
Octafluoroadipic acid	EPAPLT0238A03	60000	EPAPLT0238A03, 60000 nM	0	0	0	0	0	0	0	0	0
		20000	EPAPLT0238A03, 20000 nM	0	0	0	0	0	0	0	0	0
		6700	EPAPLT0238A03, 6700 nM	0	0	0	0	0	0	0	0	0
		2200	EPAPLT0238A03, 2200 nM	0	0	0	0	0	0	0	0	0
	EPAPLT0238E08	60000	EPAPLT0238E08, 60000 nM	0	0	0	0	0	0	0	0	0
		20000	EPAPLT0238E08, 20000 nM	0	0	0	0	0	0	0	0	0
		6700	EPAPLT0238E08, 6700 nM	0	0	0	0	0	0	0	0	0
		2200	EPAPLT0238E08, 2200 nM	0	0	0	0	0	0	0	0	0
Pentafluoropropionamide	EPAPLT0237A07	60000	EPAPLT0237A07, 60000 nM	0	0	0	0	0	0	0	0	0
		20000	EPAPLT0237A07, 20000 nM	0	0	0	0	0	0	0	0	0
		6700	EPAPLT0237A07, 6700 nM	0	0	0	0	0	0	0	0	0
		2200	EPAPLT0237A07, 2200 nM	0	0	0	0	0	0	0	0	0
	EPAPLT0237E11	60000	EPAPLT0237E11, 60000 nM	0	0	0	0	0	0	0	0	0
		20000	EPAPLT0237E11, 20000 nM	0	0	0	0	0	0	0	0	0
		6700	EPAPLT0237E11, 6700 nM	0	0	0	0	0	0	0	0	0
		2200	EPAPLT0237E11, 2200 nM	0	0	0	0	0	0	0	0	0
Perfluamine	EPAPLT0239A11	60000	EPAPLT0239A11, 60000 nM	0	0	0	0	0	0	0	0	0
		20000	EPAPLT0239A11, 20000 nM	0	0	0	0	0	0	0	0	0
		6700	EPAPLT0239A11, 6700 nM	0	0	0	0	0	0	0	0	0
		2200	EPAPLT0239A11, 2200 nM	0	0	0	0	0	0	0	0	0
	EPAPLT0239E05	60000	EPAPLT0239E05, 60000 nM	0	0	0	0	0	0	0	0	0
		20000	EPAPLT0239E05, 20000 nM	0	0	0	0	0	0	0	0	0
		6700	EPAPLT0239E05, 6700 nM	0	0	0	0	0	0	0	0	0
		2200	EPAPLT0239E05, 2200 nM	0	0	0	0	0	0	0	0	0
Perfluoro-1-iodohexane	EPAPLT0243A03	60000	EPAPLT0243A03, 60000 nM	0	0	0	0	0	0	0	0	0
		20000	EPAPLT0243A03, 20000 nM	0	0	0	0	0	0	0	0	0
		6700	EPAPLT0243A03, 6700 nM	0	0	0	0	0	0	0	0	0
		2200	EPAPLT0243A03, 2200 nM	0	0	0	0	0	0	0	0	0
	EPAPLT0243E08	60000	EPAPLT0243E08, 60000 nM	0	0	0	0	0	0	1	0	0
		20000	EPAPLT0243E08, 20000 nM	0	0	0	0	0	0	0	0	0
		6700	EPAPLT0243E08, 6700 nM	0	0	0	0	0	0	0	0	0
		2200	EPAPLT0243E08, 2200 nM	0	0	0	0	0	0	0	0	0
Perfluoro-1-octanesulfonyl chloride	EPAPLT0242A07	60000	EPAPLT0242A07, 60000 nM	0	0	0	0	0	0	0	1	0
		20000	EPAPLT0242A07, 20000 nM	0	0	0	0	0	0	0	0	0
		6700	EPAPLT0242A07, 6700 nM	0	0	0	0	0	0	0	0	0
		2200	EPAPLT0242A07, 2200 nM	0	0	0	0	0	0	0	0	0
	EPAPLT0242E11	60000	EPAPLT0242E11, 60000 nM	0	0	0	1	0	0	0	0	0
		20000	EPAPLT0242E11, 20000 nM	0	0	0	0	0	0	0	0	0
		6700	EPAPLT0242E11, 6700 nM	0	0	0	0	0	0	0	0	0
		2200	EPAPLT0242E11, 2200 nM	0	0	0	0	0	0	0	0	0
Perfluoro-2-methyl-3-oxahexanoic acid	EPAPLT0239A03	60000	EPAPLT0239A03, 60000 nM	0	0	0	0	0	0	0	0	0
		20000	EPAPLT0239A03, 20000 nM	0	0	0	0	0	0	0	0	0
		6700	EPAPLT0239A03, 6700 nM	0	0	0	0	0	0	0	0	0
		2200	EPAPLT0239A03, 2200 nM	0	0	0	0	0	0	0	0	0
	EPAPLT0239E08	60000	EPAPLT0239E08, 60000 nM	0	0	0	0	0	0	0	0	0
		20000	EPAPLT0239E08, 20000 nM	0	0	0	0	0	0	0	0	0
		6700	EPAPLT0239E08, 6700 nM	0	0	0	0	0	0	0	0	0
		2200	EPAPLT0239E08, 2200 nM	0	0	0	0	0	0	0	0	0
Perfluoro-2,5-dimethyl-3,6-dioxanonanoic acid	EPAPLT0246A09	20000	EPAPLT0246A09, 20000 nM	0	0	0	0	0	0	0	0	0
		6700	EPAPLT0246A09, 6700 nM	0	0	0	0	0	0	0	0	0
		2200	EPAPLT0246A09, 2200 nM	0	0	0	0	0	0	0	0	0
		740	EPAPLT0246A09, 740 nM	0	0	0	0	0	0	0	0	0
	EPAPLT0246E03	20000	EPAPLT0246E03, 20000 nM	0	0	0	0	0	0	0	0	0
		6700	EPAPLT0246E03, 6700 nM	0	0	0	0	0	0	0	0	0
		2200	EPAPLT0246E03, 2200 nM	0	0	0	0	0	0	0	0	0
		740	EPAPLT0246E03, 740 nM	0	0	0	0	0	0	0	0	0
Perfluoro-3-methoxypropanoic acid	EPAPLT0241A05	60000	EPAPLT0241A05, 60000 nM	0	0	0	0	0	0	0	0	0
		20000	EPAPLT0241A05, 20000 nM	0	0	0	0	0	0	0	0	0
		6700	EPAPLT0241A05, 6700 nM	0	0	0	0	0	0	0	0	0
		2200	EPAPLT0241A05, 2200 nM	0	0	0	0	0	0	0	0	0
	EPAPLT0241E10	60000	EPAPLT0241E10, 60000 nM	0	0	0	0	0	0	0	0	0
		20000	EPAPLT0241E10, 20000 nM	0	0	0	0	0	0	0	0	0
		6700	EPAPLT0241E10, 6700 nM	0	0	0	0	0	0	0	0	0
		2200	EPAPLT0241E10, 2200 nM	0	0	0	0	0	0	0	0	0
Perfluoro-3,6-dioxadecanoic acid	EPAPLT0234A03	60000	EPAPLT0234A03, 60000 nM	0	0	0	1	0	0	1	0	0
		20000	EPAPLT0234A03, 20000 nM	0	0	0	0	0	0	1	0	0
		6700	EPAPLT0234A03, 6700 nM	0	0	0	0	0	0	0	0	0
		2200	EPAPLT0234A03, 2200 nM	0	0	0	0	0	0	0	0	0
	EPAPLT0234E08	60000	EPAPLT0234E08, 60000 nM	0	0	0	1	0	0	1	0	0
		20000	EPAPLT0234E08, 20000 nM	0	0	0	0	0	0	0	0	0
		6700	EPAPLT0234E08, 6700 nM	0	0	0	0	0	0	0	0	0
		2200	EPAPLT0234E08, 2200 nM	0	0	0	0	0	0	0	0	0
Perfluoro-3,6-dioxaheptanoic acid	EPAPLT0245A11	60000	EPAPLT0245A11, 60000 nM	0	0	0	0	0	0	0	0	0
		20000	EPAPLT0245A11, 20000 nM	0	0	0	0	0	0	0	0	0
		6700	EPAPLT0245A11, 6700 nM	0	0	0	0	0	0	0	0	0
		2200	EPAPLT0245A11, 2200 nM	0	0	0	0	0	0	0	0	0
	EPAPLT0245E05	60000	EPAPLT0245E05, 60000 nM	0	0	0	0	0	0	0	0	0
		20000	EPAPLT0245E05, 20000 nM	0	0	0	0	0	0	0	0	0
		6700	EPAPLT0245E05, 6700 nM	0	0	0	0	0	0	0	0	0
		2200	EPAPLT0245E05, 2200 nM	0	0	0	0	0	0	0	0	0
Perfluoro-3,6-dioxaoctane-1,8-dioic acid	EPAPLT0241A04	60000	EPAPLT0241A04, 60000 nM	0	0	0	0	0	0	0	0	0
		20000	EPAPLT0241A04, 20000 nM	0	0	0	0	0	0	0	0	0
		6700	EPAPLT0241A04, 6700 nM	0	0	0	0	0	0	0	0	0
		2200	EPAPLT0241A04, 2200 nM	0	0	0	0	0	0	0	0	0
	EPAPLT0241E09	60000	EPAPLT0241E09, 60000 nM	0	0	0	0	0	0	0	0	0
		20000	EPAPLT0241E09, 20000 nM	0	0	0	0	0	0	0	0	0
		6700	EPAPLT0241E09, 6700 nM	0	0	0	0	0	0	0	0	0
		2200	EPAPLT0241E09, 2200 nM	0	0	0	0	0	0	0	0	0
Perfluoro-3,6,9-trioxatridecanoic acid	EPAPLT0246A04	60000	EPAPLT0246A04, 60000 nM	1	0	0	1	0	0	0	0	0
		20000	EPAPLT0246A04, 20000 nM	0	0	0	1	0	0	0	0	0
		6700	EPAPLT0246A04, 6700 nM	0	0	0	0	0	0	0	0	0
		2200	EPAPLT0246A04, 2200 nM	0	0	0	0	0	0	0	0	0
	EPAPLT0246E09	60000	EPAPLT0246E09, 60000 nM	1	0	0	1	0	0	0	0	0
		20000	EPAPLT0246E09, 20000 nM	0	0	0	1	0	0	0	0	0
		6700	EPAPLT0246E09, 6700 nM	0	0	0	0	0	0	0	0	0
		2200	EPAPLT0246E09, 2200 nM	0	0	0	0	0	0	0	0	0
Perfluoro-4-isopropoxybutanoic acid	EPAPLT0241A09	60000	EPAPLT0241A09, 60000 nM	0	0	0	0	0	0	0	0	0
		20000	EPAPLT0241A09, 20000 nM	0	0	0	0	0	0	0	0	0
		6700	EPAPLT0241A09, 6700 nM	0	0	0	0	0	0	0	0	0
		2200	EPAPLT0241A09, 2200 nM	0	0	0	0	0	0	0	0	0
	EPAPLT0241E03	60000	EPAPLT0241E03, 60000 nM	0	0	0	0	0	0	0	0	0
		20000	EPAPLT0241E03, 20000 nM	0	0	0	0	0	0	0	0	0
		6700	EPAPLT0241E03, 6700 nM	0	0	0	0	0	0	0	0	0
		2200	EPAPLT0241E03, 2200 nM	0	0	0	0	0	0	0	0	0
Perfluoro-(2,5,8-trimethyl-3,6,9-trioxadodecanoic)acid	EPAPLT0244A09	10000	EPAPLT0244A09, 10000 nM	0	0	0	0	0	0	1	0	0
		3300	EPAPLT0244A09, 3300 nM	0	0	0	0	0	0	1	0	0
		1100	EPAPLT0244A09, 1100 nM	0	0	0	0	0	0	1	0	0
		370	EPAPLT0244A09, 370 nM	0	0	0	0	0	0	1	0	0
	EPAPLT0244E03	10000	EPAPLT0244E03, 10000 nM	0	0	0	0	0	0	0	0	0
		3300	EPAPLT0244E03, 3300 nM	0	0	0	0	0	0	0	0	0
		1100	EPAPLT0244E03, 1100 nM	0	0	0	0	0	0	0	0	0
		370	EPAPLT0244E03, 370 nM	0	0	0	0	0	0	0	0	0
Perfluoro(2-(2-propoxypropoxy)-1H,1H-propan-1-ol)	EPAPLT0236A11	20000	EPAPLT0236A11, 20000 nM	0	1	0	1	0	0	0	0	0
		6700	EPAPLT0236A11, 6700 nM	0	1	0	1	0	0	0	0	0
		2200	EPAPLT0236A11, 2200 nM	0	0	0	0	0	0	0	0	0
		740	EPAPLT0236A11, 740 nM	0	0	0	0	0	0	0	0	0
	EPAPLT0236E05	20000	EPAPLT0236E05, 20000 nM	1	1	0	1	0	0	0	0	0
		6700	EPAPLT0236E05, 6700 nM	0	1	0	1	0	0	0	0	0
		2200	EPAPLT0236E05, 2200 nM	0	0	0	0	0	0	0	0	0
		740	EPAPLT0236E05, 740 nM	0	0	0	0	0	0	0	0	0
Perfluoro(2-ethoxyethane)sulfonic acid	EPAPLT0233A02	60000	EPAPLT0233A02, 60000 nM	0	0	0	0	0	0	0	0	1
		20000	EPAPLT0233A02, 20000 nM	0	0	0	0	0	0	0	0	1
		6700	EPAPLT0233A02, 6700 nM	0	0	0	0	0	0	0	0	0
		2200	EPAPLT0233A02, 2200 nM	0	0	0	0	0	0	0	0	0
	EPAPLT0233E07	60000	EPAPLT0233E07, 60000 nM	0	0	0	0	0	0	1	0	1
		20000	EPAPLT0233E07, 20000 nM	0	0	0	0	0	0	1	0	0
		6700	EPAPLT0233E07, 6700 nM	0	0	0	0	0	0	1	0	0
		2200	EPAPLT0233E07, 2200 nM	0	0	0	0	0	0	1	0	0
Perfluoro(4-methoxybutanoic) acid	EPAPLT0238A09	60000	EPAPLT0238A09, 60000 nM	0	0	0	1	0	0	0	0	0
		20000	EPAPLT0238A09, 20000 nM	0	0	0	1	0	0	0	0	0
		6700	EPAPLT0238A09, 6700 nM	0	0	0	1	0	0	0	0	0
		2200	EPAPLT0238A09, 2200 nM	0	0	0	1	0	0	0	0	0
	EPAPLT0238E03	60000	EPAPLT0238E03, 60000 nM	0	0	0	0	0	0	0	0	0
		20000	EPAPLT0238E03, 20000 nM	0	0	0	0	0	0	0	0	0
		6700	EPAPLT0238E03, 6700 nM	0	0	0	0	0	0	0	0	0
		2200	EPAPLT0238E03, 2200 nM	0	0	0	0	0	0	0	0	0
Perfluorobutanesulfonic acid	EPAPLT0246A07	60000	EPAPLT0246A07, 60000 nM	0	0	0	0	0	0	0	0	0
		20000	EPAPLT0246A07, 20000 nM	0	0	0	0	0	0	0	0	0
		6700	EPAPLT0246A07, 6700 nM	0	0	0	0	0	0	0	0	0
		2200	EPAPLT0246A07, 2200 nM	0	0	0	0	0	0	0	0	0
	EPAPLT0246E11	60000	EPAPLT0246E11, 60000 nM	0	0	0	0	0	0	0	0	0
		20000	EPAPLT0246E11, 20000 nM	0	0	0	0	0	0	0	0	0
		6700	EPAPLT0246E11, 6700 nM	0	0	0	0	0	0	0	0	0
		2200	EPAPLT0246E11, 2200 nM	0	0	0	0	0	0	0	0	0
Perfluorobutanoic acid	EPAPLT0239A10	60000	EPAPLT0239A10, 60000 nM	0	0	0	0	0	0	0	0	0
		20000	EPAPLT0239A10, 20000 nM	0	0	0	0	0	0	0	0	0
		6700	EPAPLT0239A10, 6700 nM	0	0	0	0	0	0	0	0	0
		2200	EPAPLT0239A10, 2200 nM	0	0	0	0	0	0	0	0	0
	EPAPLT0239E04	60000	EPAPLT0239E04, 60000 nM	0	0	0	0	0	0	0	0	0
		20000	EPAPLT0239E04, 20000 nM	0	0	0	0	0	0	0	0	0
		6700	EPAPLT0239E04, 6700 nM	0	0	0	0	0	0	0	0	0
		2200	EPAPLT0239E04, 2200 nM	0	0	0	0	0	0	0	0	0
Perfluorocyclohexanecarbonyl fluoride	EPAPLT0241A02	60000	EPAPLT0241A02, 60000 nM	0	0	0	1	0	0	0	0	0
		20000	EPAPLT0241A02, 20000 nM	0	0	0	0	0	0	0	0	0
		6700	EPAPLT0241A02, 6700 nM	0	0	0	0	0	0	0	0	0
		2200	EPAPLT0241A02, 2200 nM	0	0	0	0	0	0	0	0	0
	EPAPLT0241E07	60000	EPAPLT0241E07, 60000 nM	0	0	0	0	0	0	0	0	0
		20000	EPAPLT0241E07, 20000 nM	0	0	0	0	0	0	0	0	0
		6700	EPAPLT0241E07, 6700 nM	0	0	0	0	0	0	0	0	0
		2200	EPAPLT0241E07, 2200 nM	0	0	0	0	0	0	0	0	0
Perfluorodecanoic acid	EPAPLT0244A11	60000	EPAPLT0244A11, 60000 nM	1	0	0	0	0	0	0	0	0
		20000	EPAPLT0244A11, 20000 nM	0	0	0	0	0	0	0	0	0
		6700	EPAPLT0244A11, 6700 nM	0	0	0	0	0	0	0	0	0
		2200	EPAPLT0244A11, 2200 nM	0	0	0	0	0	0	0	0	0
	EPAPLT0244E05	60000	EPAPLT0244E05, 60000 nM	1	0	0	0	0	0	1	0	0
		20000	EPAPLT0244E05, 20000 nM	0	0	0	0	0	0	1	0	0
		6700	EPAPLT0244E05, 6700 nM	0	0	0	0	0	0	1	0	0
		2200	EPAPLT0244E05, 2200 nM	0	0	0	0	0	0	0	0	0
Perfluoroheptanesulfonic acid	EPAPLT0232A03	40000	EPAPLT0232A03, 40000 nM	0	0	0	0	0	0	0	1	0
		13000	EPAPLT0232A03, 13000 nM	0	0	0	0	0	0	0	1	0
		4400	EPAPLT0232A03, 4400 nM	0	0	0	0	0	0	0	0	0
		1500	EPAPLT0232A03, 1500 nM	0	0	0	0	0	0	0	0	0
	EPAPLT0232E08	40000	EPAPLT0232E08, 40000 nM	0	0	0	1	0	0	0	0	0
		13000	EPAPLT0232E08, 13000 nM	0	0	0	1	0	0	0	0	0
		4400	EPAPLT0232E08, 4400 nM	0	0	0	1	0	0	0	0	0
		1500	EPAPLT0232E08, 1500 nM	0	0	0	1	0	0	0	0	0
Perfluoroheptanoic acid	EPAPLT0240A02	60000	EPAPLT0240A02, 60000 nM	0	0	0	0	0	0	0	0	0
		20000	EPAPLT0240A02, 20000 nM	0	0	0	0	0	0	0	0	0
		6700	EPAPLT0240A02, 6700 nM	0	0	0	0	0	0	0	0	0
		2200	EPAPLT0240A02, 2200 nM	0	0	0	0	0	0	0	0	0
	EPAPLT0240E07	60000	EPAPLT0240E07, 60000 nM	0	0	0	1	0	0	0	0	0
		20000	EPAPLT0240E07, 20000 nM	0	0	0	0	0	0	0	0	0
		6700	EPAPLT0240E07, 6700 nM	0	0	0	0	0	0	0	0	0
		2200	EPAPLT0240E07, 2200 nM	0	0	0	0	0	0	0	0	0
Perfluorohexanesulfonamide	EPAPLT0243A07	60000	EPAPLT0243A07, 60000 nM	0	0	0	1	1	0	0	0	0
		20000	EPAPLT0243A07, 20000 nM	0	0	0	0	1	0	0	0	0
		6700	EPAPLT0243A07, 6700 nM	0	0	0	0	1	0	0	0	0
		2200	EPAPLT0243A07, 2200 nM	0	0	0	0	0	0	0	0	0
	EPAPLT0243E11	60000	EPAPLT0243E11, 60000 nM	0	0	0	1	1	0	1	0	0
		20000	EPAPLT0243E11, 20000 nM	0	0	0	1	1	0	0	0	0
		6700	EPAPLT0243E11, 6700 nM	0	0	0	1	1	0	0	0	0
		2200	EPAPLT0243E11, 2200 nM	0	0	0	0	0	0	0	0	0
Perfluorohexanesulfonic acid	EPAPLT0239A04	60000	EPAPLT0239A04, 60000 nM	0	0	0	0	0	0	0	0	0
		20000	EPAPLT0239A04, 20000 nM	0	0	0	0	0	0	0	0	0
		6700	EPAPLT0239A04, 6700 nM	0	0	0	0	0	0	0	0	0
		2200	EPAPLT0239A04, 2200 nM	0	0	0	0	0	0	0	0	0
	EPAPLT0239E09	60000	EPAPLT0239E09, 60000 nM	0	0	0	0	0	0	0	0	0
		20000	EPAPLT0239E09, 20000 nM	0	0	0	0	0	0	0	0	0
		6700	EPAPLT0239E09, 6700 nM	0	0	0	0	0	0	0	0	0
		2200	EPAPLT0239E09, 2200 nM	0	0	0	0	0	0	0	0	0
Perfluorohexanoic acid	EPAPLT0244A04	60000	EPAPLT0244A04, 60000 nM	0	0	0	0	0	0	0	0	0
		20000	EPAPLT0244A04, 20000 nM	0	0	0	0	0	0	0	0	0
		6700	EPAPLT0244A04, 6700 nM	0	0	0	0	0	0	0	0	0
		2200	EPAPLT0244A04, 2200 nM	0	0	0	0	0	0	0	0	0
	EPAPLT0244E09	60000	EPAPLT0244E09, 60000 nM	0	0	0	0	0	0	0	0	0
		20000	EPAPLT0244E09, 20000 nM	0	0	0	0	0	0	0	0	0
		6700	EPAPLT0244E09, 6700 nM	0	0	0	0	0	0	0	0	0
		2200	EPAPLT0244E09, 2200 nM	0	0	0	0	0	0	0	0	0
Perfluorononanoic acid	EPAPLT0245A10	60000	EPAPLT0245A10, 60000 nM	1	0	0	0	0	0	1	0	0
		20000	EPAPLT0245A10, 20000 nM	0	0	0	0	0	0	1	0	0
		6700	EPAPLT0245A10, 6700 nM	0	0	0	0	0	0	0	0	0
		2200	EPAPLT0245A10, 2200 nM	0	0	0	0	0	0	0	0	0
	EPAPLT0245E04	60000	EPAPLT0245E04, 60000 nM	0	1	1	0	0	0	1	0	0
		20000	EPAPLT0245E04, 20000 nM	0	0	0	0	0	0	1	0	0
		6700	EPAPLT0245E04, 6700 nM	0	0	0	0	0	0	1	0	0
		2200	EPAPLT0245E04, 2200 nM	0	0	0	0	0	0	1	0	0
Perfluorooct-1-ene	EPAPLT0239A07	60000	EPAPLT0239A07, 60000 nM	0	0	0	0	0	0	0	0	0
		20000	EPAPLT0239A07, 20000 nM	0	0	0	0	0	0	0	0	0
		6700	EPAPLT0239A07, 6700 nM	0	0	0	0	0	0	0	0	0
		2200	EPAPLT0239A07, 2200 nM	0	0	0	0	0	0	0	0	0
	EPAPLT0239E11	60000	EPAPLT0239E11, 60000 nM	0	0	0	0	0	0	0	0	0
		20000	EPAPLT0239E11, 20000 nM	0	0	0	0	0	0	0	0	0
		6700	EPAPLT0239E11, 6700 nM	0	0	0	0	0	0	0	0	0
		2200	EPAPLT0239E11, 2200 nM	0	0	0	0	0	0	0	0	0
Perfluorooctanamide	EPAPLT0246A05	60000	EPAPLT0246A05, 60000 nM	0	0	0	0	0	0	0	0	0
		20000	EPAPLT0246A05, 20000 nM	0	0	0	0	0	0	0	0	0
		6700	EPAPLT0246A05, 6700 nM	0	0	0	0	0	0	0	0	0
		2200	EPAPLT0246A05, 2200 nM	0	0	0	0	0	0	0	0	0
	EPAPLT0246E10	60000	EPAPLT0246E10, 60000 nM	0	0	0	0	0	0	0	0	0
		20000	EPAPLT0246E10, 20000 nM	0	0	0	0	0	0	0	0	0
		6700	EPAPLT0246E10, 6700 nM	0	0	0	0	0	0	0	0	0
		2200	EPAPLT0246E10, 2200 nM	0	0	0	0	0	0	0	0	0
Perfluorooctanamidine	EPAPLT0240A11	60000	EPAPLT0240A11, 60000 nM	0	1	0	1	0	0	1	0	0
		20000	EPAPLT0240A11, 20000 nM	0	0	0	1	0	0	1	0	0
		6700	EPAPLT0240A11, 6700 nM	0	0	0	0	0	0	0	0	0
		2200	EPAPLT0240A11, 2200 nM	0	0	0	0	0	0	0	0	0
	EPAPLT0240E05	60000	EPAPLT0240E05, 60000 nM	1	0	0	0	0	0	1	0	0
		20000	EPAPLT0240E05, 20000 nM	0	0	0	0	0	0	1	0	0
		6700	EPAPLT0240E05, 6700 nM	0	0	0	0	0	0	0	0	0
		2200	EPAPLT0240E05, 2200 nM	0	0	0	0	0	0	0	0	0
Perfluorooctane	EPAPLT0241A03	60000	EPAPLT0241A03, 60000 nM	0	0	0	0	0	0	0	0	0
		20000	EPAPLT0241A03, 20000 nM	0	0	0	0	0	0	0	0	0
		6700	EPAPLT0241A03, 6700 nM	0	0	0	0	0	0	0	0	0
		2200	EPAPLT0241A03, 2200 nM	0	0	0	0	0	0	0	0	0
	EPAPLT0241E08	60000	EPAPLT0241E08, 60000 nM	0	0	0	0	0	0	0	0	0
		20000	EPAPLT0241E08, 20000 nM	0	0	0	0	0	0	0	0	0
		6700	EPAPLT0241E08, 6700 nM	0	0	0	0	0	0	0	0	0
		2200	EPAPLT0241E08, 2200 nM	0	0	0	0	0	0	0	0	0
Perfluorooctanesulfonamide	EPAPLT0235A02	60000	EPAPLT0235A02, 60000 nM	1	0	0	1	1	0	1	0	0
		20000	EPAPLT0235A02, 20000 nM	0	0	0	1	1	0	1	0	0
		6700	EPAPLT0235A02, 6700 nM	0	0	0	0	1	0	0	0	0
		2200	EPAPLT0235A02, 2200 nM	0	0	0	0	0	0	0	0	0
	EPAPLT0235E07	60000	EPAPLT0235E07, 60000 nM	1	0	0	1	0	0	1	0	0
		20000	EPAPLT0235E07, 20000 nM	0	0	0	1	0	0	1	0	0
		6700	EPAPLT0235E07, 6700 nM	0	0	0	0	0	0	0	0	0
		2200	EPAPLT0235E07, 2200 nM	0	0	0	0	0	0	0	0	0
Perfluorooctanesulfonamido ammonium iodide	EPAPLT0245A05	60000	EPAPLT0245A05, 60000 nM	0	1	0	1	0	0	1	1	0
		20000	EPAPLT0245A05, 20000 nM	0	0	0	0	0	0	1	0	0
		6700	EPAPLT0245A05, 6700 nM	0	0	0	0	0	0	1	0	0
		2200	EPAPLT0245A05, 2200 nM	0	0	0	0	0	0	0	0	0
	EPAPLT0245E10	60000	EPAPLT0245E10, 60000 nM	0	1	0	1	0	0	1	1	0
		20000	EPAPLT0245E10, 20000 nM	0	0	0	0	0	0	1	0	0
		6700	EPAPLT0245E10, 6700 nM	0	0	0	0	0	0	1	0	0
		2200	EPAPLT0245E10, 2200 nM	0	0	0	0	0	0	0	0	0
Perfluorooctanesulfonic acid	EPAPLT0240A04	60000	EPAPLT0240A04, 60000 nM	0	0	0	0	0	0	0	0	0
		20000	EPAPLT0240A04, 20000 nM	0	0	0	0	0	0	0	0	0
		6700	EPAPLT0240A04, 6700 nM	0	0	0	0	0	0	0	0	0
		2200	EPAPLT0240A04, 2200 nM	0	0	0	0	0	0	0	0	0
	EPAPLT0240E09	60000	EPAPLT0240E09, 60000 nM	0	0	0	0	0	0	0	0	0
		20000	EPAPLT0240E09, 20000 nM	0	0	0	0	0	0	0	0	0
		6700	EPAPLT0240E09, 6700 nM	0	0	0	0	0	0	0	0	0
		2200	EPAPLT0240E09, 2200 nM	0	0	0	0	0	0	0	0	0
Perfluorooctanesulfonyl fluoride	EPAPLT0244A05	60000	EPAPLT0244A05, 60000 nM	0	0	0	0	0	0	0	0	0
		20000	EPAPLT0244A05, 20000 nM	0	0	0	0	0	0	0	0	0
		6700	EPAPLT0244A05, 6700 nM	0	0	0	0	0	0	0	0	0
		2200	EPAPLT0244A05, 2200 nM	0	0	0	0	0	0	0	0	0
	EPAPLT0244E10	60000	EPAPLT0244E10, 60000 nM	0	0	0	0	0	0	0	0	0
		20000	EPAPLT0244E10, 20000 nM	0	0	0	0	0	0	0	0	0
		6700	EPAPLT0244E10, 6700 nM	0	0	0	0	0	0	0	0	0
		2200	EPAPLT0244E10, 2200 nM	0	0	0	0	0	0	0	0	0
Perfluorooctanoic acid	EPAPLT0242A02	60000	EPAPLT0242A02, 60000 nM	0	0	0	0	0	0	0	0	0
		20000	EPAPLT0242A02, 20000 nM	0	0	0	0	0	0	0	0	0
		6700	EPAPLT0242A02, 6700 nM	0	0	0	0	0	0	0	0	0
		2200	EPAPLT0242A02, 2200 nM	0	0	0	0	0	0	0	0	0
	EPAPLT0242E07	60000	EPAPLT0242E07, 60000 nM	0	0	0	0	0	0	0	0	0
		20000	EPAPLT0242E07, 20000 nM	0	0	0	0	0	0	0	0	0
		6700	EPAPLT0242E07, 6700 nM	0	0	0	0	0	0	0	0	0
		2200	EPAPLT0242E07, 2200 nM	0	0	0	0	0	0	0	0	0
Perfluoropentanamide	EPAPLT0238A04	60000	EPAPLT0238A04, 60000 nM	0	0	0	0	0	0	0	0	0
		20000	EPAPLT0238A04, 20000 nM	0	0	0	0	0	0	0	0	0
		6700	EPAPLT0238A04, 6700 nM	0	0	0	0	0	0	0	0	0
		2200	EPAPLT0238A04, 2200 nM	0	0	0	0	0	0	0	0	0
	EPAPLT0238E09	60000	EPAPLT0238E09, 60000 nM	0	0	0	0	0	0	0	0	0
		20000	EPAPLT0238E09, 20000 nM	0	0	0	0	0	0	0	0	0
		6700	EPAPLT0238E09, 6700 nM	0	0	0	0	0	0	0	0	0
		2200	EPAPLT0238E09, 2200 nM	0	0	0	0	0	0	0	0	0
Perfluoropentanoic acid	EPAPLT0242A05	60000	EPAPLT0242A05, 60000 nM	0	0	0	0	0	0	0	0	0
		20000	EPAPLT0242A05, 20000 nM	0	0	0	0	0	0	0	0	0
		6700	EPAPLT0242A05, 6700 nM	0	0	0	0	0	0	0	0	0
		2200	EPAPLT0242A05, 2200 nM	0	0	0	0	0	0	0	0	0
	EPAPLT0242E10	60000	EPAPLT0242E10, 60000 nM	0	0	0	0	0	0	0	0	0
		20000	EPAPLT0242E10, 20000 nM	0	0	0	0	0	0	0	0	0
		6700	EPAPLT0242E10, 6700 nM	0	0	0	0	0	0	0	0	0
		2200	EPAPLT0242E10, 2200 nM	0	0	0	0	0	0	0	0	0
Perfluoropinacol	EPAPLT0234A07	60000	EPAPLT0234A07, 60000 nM	1	1	0	1	1	0	0	0	0
		20000	EPAPLT0234A07, 20000 nM	0	1	0	1	1	0	0	0	0
		6700	EPAPLT0234A07, 6700 nM	0	0	0	1	1	0	0	0	0
		2200	EPAPLT0234A07, 2200 nM	0	0	0	0	0	0	0	0	0
	EPAPLT0234E11	60000	EPAPLT0234E11, 60000 nM	1	1	0	1	1	0	0	0	0
		20000	EPAPLT0234E11, 20000 nM	0	1	0	1	1	0	0	0	0
		6700	EPAPLT0234E11, 6700 nM	0	0	0	1	0	0	0	0	0
		2200	EPAPLT0234E11, 2200 nM	0	0	0	0	0	0	0	0	0
Perfluoropropanoic acid	EPAPLT0245A03	60000	EPAPLT0245A03, 60000 nM	0	0	0	1	0	0	0	0	0
		20000	EPAPLT0245A03, 20000 nM	0	0	0	0	0	0	0	0	0
		6700	EPAPLT0245A03, 6700 nM	0	0	0	0	0	0	0	0	0
		2200	EPAPLT0245A03, 2200 nM	0	0	0	0	0	0	0	0	0
	EPAPLT0245E08	60000	EPAPLT0245E08, 60000 nM	0	0	0	0	0	0	0	0	0
		20000	EPAPLT0245E08, 20000 nM	0	0	0	0	0	0	0	0	0
		6700	EPAPLT0245E08, 6700 nM	0	0	0	0	0	0	0	0	0
		2200	EPAPLT0245E08, 2200 nM	0	0	0	0	0	0	0	0	0
Perfluorotetradecanoic acid	EPAPLT0232A02	20000	EPAPLT0232A02, 20000 nM	0	0	0	1	0	0	0	0	0
		6700	EPAPLT0232A02, 6700 nM	0	0	0	1	0	0	0	0	0
		2200	EPAPLT0232A02, 2200 nM	0	0	0	1	0	0	0	0	0
		740	EPAPLT0232A02, 740 nM	0	0	0	1	0	0	0	0	0
	EPAPLT0232E07	20000	EPAPLT0232E07, 20000 nM	0	0	0	1	0	0	1	0	0
		6700	EPAPLT0232E07, 6700 nM	0	0	0	1	0	0	1	0	0
		2200	EPAPLT0232E07, 2200 nM	0	0	0	1	0	0	1	0	0
		740	EPAPLT0232E07, 740 nM	0	0	0	0	0	0	0	0	0
Perfluorotridecanoic acid	EPAPLT0232A09	40000	EPAPLT0232A09, 40000 nM	0	0	0	1	0	0	1	0	1
		13000	EPAPLT0232A09, 13000 nM	0	0	0	1	0	0	1	0	1
		4400	EPAPLT0232A09, 4400 nM	0	0	0	0	0	0	1	0	0
		1500	EPAPLT0232A09, 1500 nM	0	0	0	0	0	0	1	0	0
	EPAPLT0232E03	40000	EPAPLT0232E03, 40000 nM	0	0	0	1	0	0	1	0	1
		13000	EPAPLT0232E03, 13000 nM	0	0	0	1	0	0	1	0	1
		4400	EPAPLT0232E03, 4400 nM	0	0	0	0	0	0	1	0	1
		1500	EPAPLT0232E03, 1500 nM	0	0	0	0	0	0	0	0	1
Perfluoroundecanoic acid	EPAPLT0247A10	20000	EPAPLT0247A10, 20000 nM	0	0	0	1	0	0	0	0	0
		6700	EPAPLT0247A10, 6700 nM	0	0	0	0	0	0	0	0	0
		2200	EPAPLT0247A10, 2200 nM	0	0	0	0	0	0	0	0	0
		740	EPAPLT0247A10, 740 nM	0	0	0	0	0	0	0	0	0
	EPAPLT0247E04	20000	EPAPLT0247E04, 20000 nM	0	0	0	1	0	0	0	0	0
		6700	EPAPLT0247E04, 6700 nM	0	0	0	0	0	0	0	0	0
		2200	EPAPLT0247E04, 2200 nM	0	0	0	0	0	0	0	0	0
		740	EPAPLT0247E04, 740 nM	0	0	0	0	0	0	0	0	0
Potassium perfluorooctanesulfonate	EPAPLT0240A08	60000	EPAPLT0240A08, 60000 nM	0	0	0	0	0	0	0	0	0
		20000	EPAPLT0240A08, 20000 nM	0	0	0	0	0	0	0	0	0
		6700	EPAPLT0240A08, 6700 nM	0	0	0	0	0	0	0	0	0
		2200	EPAPLT0240A08, 2200 nM	0	0	0	0	0	0	0	0	0
	EPAPLT0240E02	60000	EPAPLT0240E02, 60000 nM	0	0	0	1	0	0	1	0	0
		20000	EPAPLT0240E02, 20000 nM	0	0	0	1	0	0	0	0	0
		6700	EPAPLT0240E02, 6700 nM	0	0	0	1	0	0	0	0	0
		2200	EPAPLT0240E02, 2200 nM	0	0	0	1	0	0	0	0	0
Sodium perfluorodecanesulfonate	1210314457	40000	1210314457, 40000 nM	0	0	0	1	0	0	0	0	1
		13000	1210314457, 13000 nM	0	0	0	0	0	0	0	0	0
		4400	1210314457, 4400 nM	0	0	0	0	0	0	0	0	0
		1500	1210314457, 1500 nM	0	0	0	0	0	0	0	0	0
	1210314472	40000	1210314472, 40000 nM	0	0	0	1	0	0	0	0	1
		13000	1210314472, 13000 nM	0	0	0	0	0	0	0	0	0
		4400	1210314472, 4400 nM	0	0	0	0	0	0	0	0	0
		1500	1210314472, 1500 nM	0	0	0	0	0	0	0	0	0
Tetrafluorosuccinic acid	EPAPLT0235A07	60000	EPAPLT0235A07, 60000 nM	0	0	0	0	0	0	1	0	0
		20000	EPAPLT0235A07, 20000 nM	0	0	0	0	0	0	0	0	0
		6700	EPAPLT0235A07, 6700 nM	0	0	0	0	0	0	0	0	0
		2200	EPAPLT0235A07, 2200 nM	0	0	0	0	0	0	0	0	0
	EPAPLT0235E11	60000	EPAPLT0235E11, 60000 nM	0	0	0	0	0	0	1	0	0
		20000	EPAPLT0235E11, 20000 nM	0	0	0	0	0	0	1	0	0
		6700	EPAPLT0235E11, 6700 nM	0	0	0	0	0	0	1	0	0
		2200	EPAPLT0235E11, 2200 nM	0	0	0	0	0	0	1	0	0
Trichloro((perfluorohexyl)ethyl)silane	EPAPLT0248A03	10000	EPAPLT0248A03, 10000 nM	0	0	0	0	0	0	0	0	0
		3300	EPAPLT0248A03, 3300 nM	0	0	0	0	0	0	0	0	0
		1100	EPAPLT0248A03, 1100 nM	0	0	0	0	0	0	0	0	0
		370	EPAPLT0248A03, 370 nM	0	0	0	0	0	0	0	0	0
	EPAPLT0248E08	10000	EPAPLT0248E08, 10000 nM	0	0	0	0	0	0	0	0	0
		3300	EPAPLT0248E08, 3300 nM	0	0	0	0	0	0	0	0	0
		1100	EPAPLT0248E08, 1100 nM	0	0	0	0	0	0	0	0	0
		370	EPAPLT0248E08, 370 nM	0	0	0	0	0	0	0	0	0
Triethoxy((perfluorohexyl)ethyl)silane	EPAPLT0246A02	10000	EPAPLT0246A02, 10000 nM	0	0	0	0	0	0	0	0	0
		3300	EPAPLT0246A02, 3300 nM	0	0	0	0	0	0	0	0	0
		1100	EPAPLT0246A02, 1100 nM	0	0	0	0	0	0	0	0	0
		370	EPAPLT0246A02, 370 nM	0	0	0	0	0	0	0	0	0
	EPAPLT0246E07	10000	EPAPLT0246E07, 10000 nM	0	0	0	0	0	0	0	0	0
		3300	EPAPLT0246E07, 3300 nM	0	0	0	0	0	0	0	0	0
		1100	EPAPLT0246E07, 1100 nM	0	0	0	0	0	0	0	0	0
		370	EPAPLT0246E07, 370 nM	0	0	0	0	0	0	0	0	0
tris(Trifluoroethoxy)methane	EPAPLT0238A05	60000	EPAPLT0238A05, 60000 nM	0	0	0	0	0	0	0	0	0
		20000	EPAPLT0238A05, 20000 nM	0	0	0	0	0	0	0	0	0
		6700	EPAPLT0238A05, 6700 nM	0	0	0	0	0	0	0	0	0
		2200	EPAPLT0238A05, 2200 nM	0	0	0	0	0	0	0	0	0
	EPAPLT0238E10	60000	EPAPLT0238E10, 60000 nM	0	0	0	0	0	0	0	0	0
		20000	EPAPLT0238E10, 20000 nM	0	0	0	0	0	0	0	0	0
		6700	EPAPLT0238E10, 6700 nM	0	0	0	0	0	0	0	0	0
		2200	EPAPLT0238E10, 2200 nM	0	0	0	0	0	0	0	0	0

## Sheet: Info
Houck et al.:
Evaluation of 147 Perfluoroalkyl Substances for Immunotoxic and Other (Patho)physiological Activities through Phenotypic Screening of Human Primary Cells
Supplementary Data
doi:10.14573/altex.2203041s5
